# Supplementary material for: Circadian regulator REV-ERBα is a master regulator of tumor lineage plasticity and an effective therapeutic target
Source: Proc Natl Acad Sci U S A. 2025 Nov 13;122(46):e2513468122. doi: 10.1073/pnas.2513468122 (PMC12646269; doi:10.1073/pnas.2513468122)
Supplement: Supplementary file 2 — Dataset S01 (XLSX) [file pnas.2513468122.sd01.xlsx]

## Sheet: DataS1A 
DataS1A: 42DENZR cells treated with 7.5 uM SR8278 for 72h (RNA-seq, FPKM)
Symbol	DMSO	SR8278
TSPAN6	5.85622	5.87496
DPM1	30.1579	31.4483
SCYL3	2.55813	0.85477
C1orf112	2.87717	1.93738
FGR	0	0
CFH	0	0
FUCA2	18.5549	26.8391
GCLC	4.83466	2.42401
NFYA	9.9394	9.35415
STPG1	1.38025	1.52352
NIPAL3	5.49668	4.54813
LAS1L	16.3669	16.8151
ENPP4	5.75025	4.19161
SEMA3F	28.5973	17.5353
CFTR	0.00781903	0
ANKIB1	9.02624	4.57457
CYP51A1	0.984045	1.54547
KRIT1	8.1279	4.65634
RAD52	1.28739	0.800611
MYH16	0.060865	0.0406623
BAD	20.0564	34.8237
LAP3	22.2815	19.6379
CD99	0.040557	0.0392879
HS3ST1	4.40865	0.200658
AOC1	0.0243809	0.013496
WNT16	0.00408431	0
HECW1	0.00190747	0.000923893
MAD1L1	3.89252	3.14077
LASP1	27.8941	26.3415
SNX11	3.06934	3.62448
TMEM176A	0.00765676	0
M6PR	9.52461	7.32045
KLHL13	0.518796	0.301167
CYP26B1	2.54162	0.442507
ICA1	9.40032	10.2642
DBNDD1	19.9409	27.7756
ALS2	2.3344	1.88861
CASP10	0.625804	0.191885
CFLAR	1.36269	0.611062
TFPI	0.0181922	0.0826073
NDUFAF7	5.64349	4.54809
RBM5	7.17074	4.12526
MTMR7	0.306532	0.183604
SLC7A2	4.79852	1.81169
ARF5	66.2886	108.948
SARM1	1.61927	0.835275
POLDIP2	84.3658	107.354
PLXND1	1.42517	0.885053
AK2	30.7403	45.5552
CD38	0.0038859	0
FKBP4	56.9526	62.9865
KDM1A	29.8236	27.7367
RBM6	10.3531	7.43526
CAMKK1	4.47792	2.09591
RECQL	5.85215	5.20116
VPS50	1.17213	0.559539
HSPB6	0.340321	0.254746
ARHGAP33	5.08702	5.59993
NDUFAB1	34.4294	62.6642
PDK4	0.0913669	0.00571018
SLC22A16	0.00681798	0.00660464
ZMYND10	1.53488	1.70248
ABCB5	0.00287759	0
ARX	1.07441	0.323003
SLC25A13	6.44766	3.65503
ST7	7.24817	2.10507
CDC27	16.3169	7.05232
SLC4A1	0.00755755	0.00732107
HCCS	14.6252	13.2558
DVL2	7.68764	9.14727
PRSS22	1.16059	3.32959
UPF1	13.1997	13.8668
SKAP2	5.79567	5.60963
SLC25A5	283.391	476.245
MCUB	5.5315	3.11881
HOXA11	0.305983	0.134223
POLR2J	40.9889	66.7961
DHX33	11.1483	5.94791
MEOX1	0	0
THSD7A	0.00243736	0.106249
LIG3	4.0331	3.38758
RPAP3	6.54189	5.32295
ACSM3	2.64948	3.48368
REXO5	5.02131	5.51023
CIAPIN1	7.39013	7.28022
SPPL2B	4.63454	3.83989
FAM214B	9.91075	15.2837
COPZ2	0.122324	0.0139407
PRKAR2B	6.8322	3.94714
MSL3	6.71687	6.44909
CREBBP	6.45882	1.99766
TSPOAP1	1.44052	0.722721
MPO	0	0
PON1	0.0376241	0
GCFC2	8.3813	6.96929
WDR54	11.8799	16.1232
CROT	2.667	1.72322
ABCB4	0.0177728	0.0189383
KMT2E	15.2548	10.0026
RHBDD2	41.9538	70.1241
SOX8	1.3373	0.259091
IBTK	7.22447	6.30315
ZNF195	6.05639	3.26565
MYCBP2	2.17847	1.942
FBXL3	1.19799	1.24977
ITGAL	0.0452745	0.0179418
PDK2	7.38726	8.55436
ITGA3	2.76243	0.838469
ZFX	3.24536	1.89028
LAMP2	29.3277	27.0138
ITGA2B	1.06772	0.620587
ASB4	0.0144614	0
GDE1	38.5573	37.4239
REX1BD	3.74669	6.83393
CRLF1	0.547232	0.63271
OSBPL7	0.0790381	0.54577
TMEM98	9.88328	8.3129
YBX2	13.1026	13.7627
KRT33A	0	0.010025
MAP3K14	5.93116	5.08634
ABCC8	2.28139	1.58945
CACNG3	0	0
TMEM132A	25.1175	24.147
AP2B1	60.4469	70.0308
TAC1	0.0282181	0.00683377
ZNF263	3.39638	4.42147
CX3CL1	0.00667839	0.00215647
SPATA20	24.559	24.3055
CACNA1G	0.137181	0.0252488
TNFRSF12A	5.91712	13.8028
DLX6	0	0.0112225
MAP3K9	2.74745	2.58127
RALA	7.81329	9.46276
BAIAP2L1	22.8098	18.4658
KDM7A	2.66379	3.81729
ETV1	0.0069254	0.00134174
AGK	8.45072	6.71023
ALDH3B1	0.78394	0.387493
TTC22	0	0
PHTF2	6.59631	3.85602
CCL26	0	0
FARP2	4.89029	2.39191
USH1C	1.98535	0.47357
GGCT	24.1776	27.2828
DBF4	9.50605	8.97774
TBXA2R	0.262278	0.0877698
IFRD1	2.34935	5.26492
LGALS14	0	0
COX10	5.68532	5.01118
GTF2IRD1	7.19239	9.23285
PAF1	30.0624	33.9286
VPS41	3.91492	2.49575
ARHGAP44	5.06007	4.59312
ELAC2	18.9236	16.0987
SCIN	0.0320855	0.0144307
ARSD	5.65723	4.19917
PNPLA4	10.0521	19.8913
MYH13	0	0.00609647
ADIPOR2	8.41553	7.14909
CDKL3	0.165561	0.354525
UPP2	0	0
PRSS21	0.0135424	0
MARK4	5.90643	8.75172
PROM1	0.00358325	0.00173556
CCDC124	46.6082	111.487
CEACAM21	0	0
PAFAH1B1	10.0166	6.68525
NOS2	0.0063788	0.0030896
DNAH9	0.0815765	0.0357127
KIAA0100	32.5827	20.2802
SLC13A2	0.00412862	0
GAS7	0.282203	0.123912
TRAPPC6A	6.6095	20.4388
MATK	2.89794	2.57046
CD79B	0.00640333	0.00620296
SCN4A	0.0985152	0.0954325
ST7L	1.78494	1.23279
TKTL1	0.0364902	0.162603
PAX6	0.0928054	0.00872829
RPUSD1	17.1333	10.4513
RHBDF1	3.89756	4.79958
LUC7L	2.99547	2.86622
CACNA2D2	4.75917	1.90206
BAIAP3	2.00672	2.19165
TSR3	22.2982	32.4474
PIGQ	5.57266	5.82466
CRAMP1	1.68773	1.36834
TEAD3	13.0478	13.4443
SELE	0.0174294	0
DNAJC11	11.9826	6.71633
FMO3	0	0.00745144
MYLIP	5.98979	4.26243
NOX1	0.110596	0.0867286
E2F2	5.92603	3.52049
PSMB1	41.0962	66.238
SYN1	0.0415049	0.0120619
JARID2	8.89479	6.7975
CDKL5	0.513446	0.251576
CAMK1G	0.054749	0
CDK11A	1.70843	1.33934
NADK	13.692	15.0448
TFAP2B	0.00216603	0
DLEC1	0.148556	0.03559
CYTH3	12.8007	11.2983
ADAM22	1.69011	0.565838
SYPL1	18.5626	20.9141
CYB561	39.7465	28.329
SPAG9	4.56248	3.93223
CELSR3	1.68395	0.842598
AASS	1.26778	0.966749
PLEKHG6	0.462723	0.705682
SS18L2	10.2272	15.074
MPND	8.17076	13.3177
MGST1	16.987	17.6295
CRY1	2.98637	1.88613
PGLYRP1	0.0554955	0.0358393
NFIX	257.111	137.495
ST3GAL1	30.1137	27.6785
MMP25	0.142034	0.0719219
IL32	14.0909	13.9355
PKD1	4.79516	4.51353
MAPK8IP2	1.9501	1.05605
MED24	17.874	19.1735
RHOBTB2	5.10896	2.44514
HEATR5B	9.02428	6.40077
SEC62	15.9767	14.152
RPS20	191.212	389.351
CSDE1	185.333	190.248
UBE3C	16.9751	10.3959
REV3L	6.49278	1.78605
TENM1	3.82444	36.4624
PAX7	0.559087	0.0674436
MASP2	1.11853	0.200316
IYD	0.0321341	0.0273931
FAM76A	3.63184	2.97127
TRAF3IP3	0.572284	0.278021
POMT2	2.44775	1.90594
VTA1	20.2884	7.97368
MLXIPL	2.39824	0.88694
BAZ1B	39.3922	22.7402
RANBP9	17.5092	19.0429
ETV7	0	0.00543478
SPRTN	3.35341	2.11249
EEF1AKNMT	10.4512	8.87677
DYRK4	3.24571	6.90652
ZNF207	10.6853	10.5212
UQCRC1	50.3329	98.1338
STARD3NL	6.94128	10.4066
CD9	46.7354	115.842
HHATL	0.00921407	0
NCAPD2	36.8093	25.9197
IFFO1	0.0127993	0.0247975
GIPR	0.0365596	0.0190699
PHF7	3.98068	3.38668
SEMA3G	0.96749	0.834225
NISCH	14.9371	14.8654
STAB1	0.362283	0.410656
FUZ	4.75418	6.03121
SLC6A13	0.00627807	0.00608162
IDS	9.75986	6.56772
PRSS3	0.048025	0.0077537
ZNF200	1.65021	1.14086
CD4	0.0784663	0.0788262
LRRC23	3.79856	6.13423
BTK	0.0203787	0.0112806
HFE	1.09837	0.570651
SCMH1	27.4645	21.2609
FYN	1.42157	0.626741
HIVEP2	6.81618	3.90339
FMO1	0.0702553	0.0250736
ELOA	20.4342	15.6927
LYPLA2	16.0846	27.4142
CLCN6	6.74969	7.20423
MRC2	0.180563	0.0188078
SLC6A7	0	0
TSPAN9	7.8832	4.80952
BTBD7	3.72549	1.47089
APBA3	2.99412	3.30449
MKS1	4.89907	3.83774
ABHD5	8.20466	5.02745
ANOS1	0.084037	0.00542716
AKAP8L	7.03825	16.6502
MBTD1	3.46059	0.774022
UTP18	10.7051	9.41701
RNF216	6.98199	5.02099
TTC19	12.5778	9.90045
PTBP1	48.1653	35.0831
DPF1	3.44627	1.5832
SYT7	20.4404	23.0973
LARS2	12.867	10.761
PIK3C2A	13.8225	8.50612
PLAUR	0.573757	0.613699
ANLN	22.0121	16.9089
WIZ	15.1466	17.0344
RABGAP1	8.46062	5.70754
DCN	0.0134776	0.00100429
QPCTL	5.31423	9.08428
PPP5C	8.9925	12.2953
CEP68	4.01128	2.28477
MAP4K3	2.69803	2.08195
ZBTB32	0.264455	0.102472
TYROBP	0	0
TMEM159	7.20097	8.19625
GABRA3	7.82364	6.32338
BRCA1	10.2154	2.58131
ERCC1	9.79811	14.9546
CD22	0.0302752	0.123596
SEMA3B	3.11499	3.71765
MBTPS2	8.17905	4.94869
PRICKLE3	11.9553	16.7356
LTF	0.225798	0.0789866
EXTL3	3.75489	2.82833
NR1H4	0.0038494	0
ELOVL5	24.4303	60.43
ALOX5	0.317798	0.124525
KDM5D	0.115413	0.0449933
CALCOCO1	2.57008	2.97106
UBR7	16.2755	13.7963
MAP4K5	5.87291	4.19744
EHD3	9.03251	4.33319
PSMC4	32.9821	49.225
MAN2B2	3.75559	5.60428
CLDN11	0.00220805	0.00213895
SLC25A39	71.2484	100.894
MVP	0.505343	0.712235
NUB1	13.3485	12.6613
PGM3	3.13226	2.93575
RWDD2A	4.45387	2.64315
CLK1	2.69985	9.87252
POLR3B	3.30917	1.31199
ANGEL1	6.72176	3.68719
RNF14	5.18923	6.21177
DNASE1L1	4.79546	5.17336
DDX11	3.6375	2.12622
HEBP1	5.40961	6.84842
GPRC5A	0.0110465	0
MAMLD1	3.47616	1.68261
CD6	0	0.00216552
TACC3	20.8435	20.211
UFL1	14.8242	13.2063
POLA2	11.5349	8.46775
ZC3H3	10.3096	11.4256
CAPN1	26.6555	24.3831
ACP3	5.022	0.424636
MDH1	18.0139	27.6168
SLC30A9	13.9273	13.3915
MTMR11	0.179868	0.188291
COX15	7.24139	5.97694
CCDC88C	6.72378	5.29647
YAF2	1.44015	2.30094
ZMYND11	23.1825	13.0653
WAS	3.57446	2.73107
DPEP1	0	0.0659957
BID	4.25391	3.99021
MATR3	35.9199	28.986
NPC1L1	0.0608634	0.0245662
XYLT2	10.2521	10.773
RGPD5	0.0601349	0.0427797
STMN4	0.00404339	0.0548361
NUDCD3	5.54988	4.97817
ISL1	0.637756	0.232794
CHDH	5.44912	1.70964
IL20RA	0.442087	0.450075
CLCA1	0	0.146791
GLT8D1	11.9721	11.5777
ATP2C1	9.08116	6.54105
IGF1	0.0312922	0.0127634
SLC38A5	0.0696805	0.0932144
RALBP1	21.3841	22.6144
RUFY3	1.71314	1.75706
CNTN1	0.760879	0.106772
SLC11A1	0.10439	0.184402
WWTR1	0.0364122	0.157961
AGPS	2.811	2.09501
ZNF806	0.142649	0.101821
STEEP1	7.75389	7.10119
ATP1A2	0	0.0471181
TTC27	5.74993	5.19732
ZNF582	0.119274	0.146353
VSIG2	0.20462	0.0180198
PHLDB1	1.5801	1.24852
MARCO	0.0320321	0.00620595
CYP24A1	0.0536513	0
PRDM11	0.0467699	0.0277386
SYT13	0.491111	0.0594679
SNAI2	0.0466921	4.64749
CD74	4.05341	0.279601
ZRANB1	6.88726	7.8709
NCDN	13.6467	5.60484
ADGRA2	3.24061	0.500664
CCT8L1P	0.00795635	0
ZFP64	5.31463	4.11387
MNAT1	7.45722	9.32694
SAMD4A	0.900697	0.303206
RUNX3	0.347476	0.0171154
MRE11	3.69826	2.34081
PLEKHB1	42.8917	40.2182
SERPINB1	0.017219	0
CYP3A43	0.0353555	0.0342492
SLC7A9	0.0410287	0
SPAST	5.64387	3.02692
NRXN3	0.385396	0.103516
OSBPL5	6.69871	7.1959
AQR	6.94006	4.21838
CPS1	4.91617	3.24901
FHL1	0.759559	0.221598
RTF2	11.3553	19.1897
NLRP2	3.60769	2.10097
SLC45A4	1.59833	0.737438
RNF10	27.4761	25.872
ZNF839	3.94088	2.38194
ZDHHC6	9.40285	8.02082
GRAMD1B	0.0749786	0.00660295
RNH1	17.1987	27.5802
NDUFS1	9.07941	9.23386
RB1CC1	12.9254	11.4569
ERP44	8.62685	11.3552
ALAS1	45.2192	54.5188
BIRC3	4.95164	1.94957
AKAP11	5.3504	3.25936
GLRX2	5.54699	10.6078
SNAPC1	4.81407	6.71826
DERA	5.92889	4.56384
STRAP	49.6794	56.2945
ABCC2	0.0299206	0.00621092
DEF6	1.34498	2.15965
PLEKHO1	3.313	2.55881
GCLM	13.8669	7.65798
UBR2	3.69435	2.56
EHD2	0.0101853	0.0756436
DEPDC1	4.1193	2.96112
CCDC28A	4.37483	6.7807
RRAGD	5.84016	9.82925
HSF2	11.7563	12.1525
PHF20	14.6788	15.743
HSD17B6	1.31313	1.88535
NR1H3	1.12827	0.976272
TYMP	3.13784	3.39409
NCAPH2	8.20048	7.00041
TOMM34	38.8846	71.5626
SEC63	18.2932	17.7974
KPNA6	12.8453	11.2601
VIM	0.633085	3.9629
RTEL1-TNFRSF6B	0.111093	0.0943485
FAS	1.39401	0.811633
RNASET2	2.20791	4.8516
CD44	0.00132434	0.0012829
KCNG1	12.6379	4.31654
AGPAT4	1.12396	0.372248
SLAMF7	0.00551166	0
BTN3A1	1.75041	1.65842
MIPEP	8.16259	36.2412
PRKCH	1.2761	3.42144
INSRR	0.00783313	0
IFNGR1	12.0497	7.42715
B4GALT7	4.4036	6.54666
SH2D2A	1.19298	0.878292
VRK2	5.82632	3.44156
TNFRSF1B	1.5738	0.668062
VEZT	5.03738	4.74125
POU2F2	0.0403921	0.0144919
BRD9	5.39464	3.60161
SNX1	6.51919	6.23341
TBPL1	5.09339	7.81453
ARNTL2	2.01796	0.336273
BCLAF1	30.9457	13.2325
SLC39A9	10.2748	9.85381
ANK1	0.477306	0.231782
IBSP	0.0172302	0
TFB1M	3.46604	5.51266
RABEP1	12.9539	8.37623
HMGB3	25.3654	20.8282
NUP160	5.65154	3.9552
BAK1	9.10408	19.2657
MUSK	0	0
IKZF2	0.157781	0.0959229
GRN	29.5703	41.4995
FAM13B	4.1338	0.833865
ARHGAP31	1.5059	0.296981
CENPQ	9.72213	5.50929
SARS1	48.8905	53.3744
RANBP3	9.35635	9.2438
ARID4A	3.36317	2.6834
EIPR1	6.57759	8.36239
PNPLA6	8.53318	9.20982
IFT88	3.95579	3.27463
ALG1	2.47064	1.88539
ZCCHC8	1.73652	1.28131
ABCF2	15.7563	13.8449
CHPF2	6.14476	3.77093
LRRC7	0.0881747	0.0405064
FUT8	4.38928	1.82941
UBA6	4.78023	3.28084
GAB2	1.55397	1.56823
ATP6V0A1	6.42056	4.25518
PIAS1	4.92044	13.7534
SLC4A7	5.59572	5.14154
APBA2	10.5462	8.02793
MAP2K3	17.7867	18.0419
TMSB10	343.607	1152.53
ASTE1	2.86433	1.17087
RNF19A	8.78314	6.07462
PEX3	8.79337	8.5066
GABARAPL2	11.6947	15.5727
SH3YL1	2.54927	1.66983
FAM136A	20.9711	17.3381
VCL	16.1475	19.1453
DEPDC1B	8.82913	8.02402
DAPK2	1.35127	1.07107
NSMAF	4.19984	2.96132
ADSS2	13.1155	8.54865
STAP1	0	0.0155917
TIMP2	19.7219	10.2567
RFC1	28.5664	20.5439
TBC1D23	6.25227	6.0716
CUL3	4.84483	3.78149
MYOM2	0.19803	0.226546
OTC	0.00840311	0
CYP46A1	0.669365	0.423542
ZZZ3	6.76888	4.65354
USP2	3.86243	2.23471
CASR	0.00246738	0.00478035
TUBG2	14.6403	18.5061
RPL26L1	32.3705	60.2101
FLT4	1.4324	0.173447
NSUN2	18.7737	11.2314
FBXO42	4.81966	5.3625
MFAP3	7.76289	3.05322
MRI1	5.96192	3.47567
METTL1	2.99816	2.38747
HOXC8	1.23389	0.163924
AGA	8.08098	10.095
PI4K2B	7.7468	5.75859
BOD1L1	6.10353	4.47508
MAT2B	8.89652	7.93709
TLL1	1.69984	0.0154373
EDC4	7.86665	5.32347
TRIO	3.14479	3.2307
VCAN	0.000898047	0
CLEC16A	3.04829	1.89257
MSR1	0	0
CDH1	59.712	40.4798
MTREX	7.85408	5.10948
DNAH5	1.69852	1.3141
ZFYVE16	4.7844	2.462
RIPOR1	15.8129	7.52003
C6	0	0
RAI14	14.7796	6.55263
SOX30	0	0
PNKP	5.43015	9.2575
BEST2	0.0201344	0.0146283
PHLPP2	1.5949	0.936705
SPDL1	12.3459	8.39977
STAU2	7.91024	5.95782
SLC66A1	4.9041	5.61527
CTNS	5.44438	2.50221
RTN4R	4.13649	3.20332
PHF23	25.7668	30.394
INPP4A	2.02506	1.21615
RAB27B	1.35125	0.22742
PSMA4	28.5626	30.7136
MYO16	0.0014463	0.00140104
LSG1	10.0099	5.94228
PARP3	15.0611	17.0795
TNC	4.63039	0.0147285
THAP3	3.28394	9.34076
RIPOR3	0.0421134	0.00429428
TDP1	6.82309	5.44514
AIFM2	0.583595	0.26131
SPATA7	1.57377	2.52523
MED17	2.42567	1.32459
RETSAT	13.8477	18.891
CAPG	0.766337	2.13304
AP2S1	36.9632	136.215
USH2A	0.0045466	0.00377514
TG	0.00837518	0.0625868
ADAM28	0.0313353	0.0151774
BARX2	1.56843	0.274964
DCUN1D1	5.22339	3.37432
JADE2	3.22287	1.16912
ZIC2	11.3674	3.16122
LCP2	0.00183862	0.00356216
TRIT1	10.043	11.5359
ADRB1	0.774954	1.34765
CUL7	7.61792	11.1438
CTNNA1	28.5972	30.5049
PHKA2	4.63485	3.75819
CNTLN	2.15	1.43202
EPHA3	4.61393	2.01633
HSPA5	175.218	207.498
DSG2	34.2075	28.2743
GEMIN8	7.1375	10.3632
OFD1	3.13917	2.56946
GPM6B	0.624288	0.211436
MAGEC2	0.528476	0.00648024
PREX2	0.308176	0.0428003
WDR37	4.75205	3.94638
YTHDC2	4.43677	2.33446
CTPS2	10.9452	12.0077
ATP6V1H	6.52863	12.1316
POLR2B	28.4209	22.0655
FAM214A	6.61205	4.23336
ARAP2	0.240058	0.0996626
TPR	25.5335	13.7734
CP	0.0766715	0.00707355
KATNIP	3.51079	2.19827
DTNBP1	5.05351	4.22744
XK	0.0179087	0.00247832
ANO2	0.12776	0.0165016
C12orf4	3.40052	1.08672
SCML1	15.0828	17.5847
WWC3	6.22698	1.67217
ARHGAP6	12.9287	12.2558
FAM184B	0.0563168	0.0116903
MAP4	32.1448	24.3206
GOPC	6.75116	3.9291
USP28	8.57731	8.81426
HDAC9	0.111605	0.00306701
TSPAN17	6.76035	7.41967
NOP16	8.15796	5.80642
CC2D2A	0.792374	0.530483
RRM2B	9.60509	11.8719
ZNF800	4.69485	2.39869
TNFRSF17	0	0
SNX29	1.82608	1.07689
LMO3	0.0272397	0.00125654
MRPS10	7.80199	9.03763
GUCA1A	0	0
RSF1	6.33115	4.65101
VPS13D	6.61191	4.08786
CELF2	0.0663442	0.00393478
FAM120A	38.5813	24.2623
R3HDM1	13.3425	7.28258
COL9A2	1.80003	0.562585
KITLG	0.520409	0.117487
ERCC8	1.75589	1.31763
ADAMTS6	0.038867	0.00602412
H6PD	13.7233	8.11005
VAMP3	31.8448	29.3384
PER3	7.39703	2.37365
UTS2	0.0148732	0
TNFRSF9	0.00210376	0
EPN3	21.7831	11.5986
LTBP1	7.21465	2.35193
RCN1	7.06042	9.92529
ELN	0.0508978	0.0295831
RFC2	33.8485	44.0051
ARID1B	6.77933	3.2836
CLPTM1L	11.6878	11.6232
NEDD4L	4.64593	7.79172
FOXP3	3.15991	0.78963
PPP1R3F	4.09494	3.02071
HEXB	19.2858	24.6126
PTCD2	1.25769	1.00747
NEXMIF	1.75139	0.609058
JKAMP	9.66005	10.1408
DKK3	0.0526544	0.00765101
ARHGEF5	4.84408	5.26465
NFE2L3	7.07794	3.31588
MCUR1	6.44287	5.43182
LIMA1	8.45268	4.34838
LETMD1	5.2154	4.97306
SLC4A8	1.06003	0.179396
LAMC3	0.503362	0.193685
PTGER3	0.0262157	0.013366
TNIP3	0	0
MAPK9	10.1509	7.49204
COL23A1	0.204278	0.489318
BCAR1	9.31658	8.05506
FAM160A2	6.56947	7.17846
HERPUD1	7.46945	13.1775
HOMER3	2.70504	3.25005
RAD51	5.58818	4.8669
POLQ	5.26239	3.24338
PIK3CB	9.02633	5.91527
CYBA	0.0317401	0.00768672
THOC3	9.68159	12.1997
HEBP2	10.7158	16.9799
MPHOSPH9	5.69777	4.79699
PLEKHA5	2.19967	1.89043
PRSS8	26.2573	50.1041
SIKE1	10.379	6.42262
RRP12	5.3079	3.29172
FNIP2	2.61158	1.91965
MSMO1	12.6097	57.3638
TTC17	5.3965	5.0184
ALX4	2.41131	0.327603
FSTL4	0.261078	0.0306556
FOXN3	3.92458	4.10699
METTL24	0	0
AKR7A2	20.5206	40.6117
MRTO4	15.844	9.93951
NNAT	0.164304	0.159163
USE1	7.76892	13.2524
MCF2L2	0.101666	0.0671203
NRIP2	0.45616	0.35443
LAMA3	0.139867	0.145032
AP5M1	2.43305	1.46899
ANAPC4	2.9645	2.73228
KCNQ1	10.733	10.6018
TRAPPC3	15.5847	20.4342
THRAP3	57.1285	42.3924
PHPT1	40.6013	84.1522
ENTPD2	10.3193	13.2305
LY75	0	0
ARID4B	5.06512	5.24802
OPN3	1.01382	0.476053
SDCCAG8	5.41316	6.12622
PTPRN	0.183798	0.699693
HHAT	0.130361	0.398275
KIF1B	10.2002	3.85687
FOXC1	0	0.0164317
TBC1D22A	2.97201	4.05878
SYNE2	4.88794	1.72473
PLEKHH1	4.89687	2.74456
ATP9A	8.89423	3.62073
SPO11	0	0
CBLN4	0	0
CHRDL2	0.00849693	0.00411552
FAM168A	18.2035	15.7092
RELT	1.92347	3.25921
GALC	0.622526	0.550114
NOP58	49.1577	23.8019
SZRD1	36.1101	36.755
KCNH2	4.40338	5.0208
CUL1	26.3863	18.6732
FAM114A2	2.04781	0.985951
CYFIP2	18.4907	10.2491
TAB2	16.0126	11.1167
GINM1	26.9104	23.4741
EIF2AK2	8.56509	2.99727
USP36	7.92213	5.18601
KMT2C	8.03811	4.68067
MCOLN3	0.0160881	0.00584425
CCDC85A	9.67981	0.346693
PUM2	19.2054	13.627
MRPL43	8.98739	15.8379
ITIH4	0.0634003	0.0236217
ITIH1	0	0.00283938
HPF1	17.0197	18.1044
ZFR	19.8725	13.1567
ZNF280C	2.22461	1.75407
NPFFR2	0.033876	0
PHF21B	0.27087	0.210812
TRAF1	0.00619581	0.00200065
RC3H2	7.80447	4.70602
IL17RB	4.68223	1.43121
TRAF3IP2	8.6442	7.18646
GYG2	10.9993	6.89696
DCBLD2	1.44601	0.363925
SERPINB3	0	0
SOAT1	4.34648	3.34112
PKP2	2.26363	1.90885
MSH4	0.154966	0.0395045
F7	0.143894	0.0169989
GDI2	52.7275	54.0656
PRDM1	0.0104561	0.062799
ATG5	6.98124	6.59632
TMCC3	0.433402	0.701054
PITHD1	9.13316	6.61044
MTA3	4.69184	5.69012
USP13	6.68945	3.06656
ATP11B	10.767	7.58893
LAMC2	0.0122136	0.00394381
CDK14	4.18395	2.70265
SEC61A1	76.3747	67.5956
PPP1R12A	5.38196	5.36023
RASGRF1	1.16167	0.408025
CAMK2B	6.98513	3.62601
CROCC	1.58698	0.893014
POLR3E	2.44817	2.62721
ATP2B4	14.6425	8.48243
ZC3H11A	15.6298	10.2818
RIOK2	3.9095	3.94663
YIPF1	13.6014	31.9538
NDC1	20.029	12.1082
DGKG	0.33728	0.0481862
FLYWCH1	5.75535	4.77988
UNKL	5.60909	3.54319
TBXAS1	0.265487	0.430003
PARP12	4.2574	2.50242
ALDH18A1	40.3741	48.7857
TARBP1	8.62127	3.51756
GATB	1.60865	2.19919
MXD1	1.36943	3.38044
CDK17	1.70479	1.52926
DNAJC25	4.07912	4.77969
SLC2A3	0.0108126	1.51248
PSD	0.254274	0.140462
CTDP1	2.65481	2.96497
YBX3	26.4909	29.9267
STYK1	2.56343	2.73568
WNK1	18.9848	10.4771
RPS17P5	0	0.0316229
CCAR1	29.2252	27.4142
OGFR	16.3725	16.4364
GNA15	0.0356803	0.00493768
CREB3L3	0	0
PIGV	4.87941	4.30708
PTPRU	12.9542	11.4849
SNRNP40	18.0411	18.0085
RIMBP2	0.0305095	0.00295548
COL11A1	0	0.00156106
QSER1	7.77622	2.12077
MPC1	11.5184	12.1427
ACAA1	3.87985	9.55225
BCAT1	0.572346	0.178603
HDAC7	5.20388	4.48613
LZTS1	2.03309	0.691914
PRDM6	0.370366	0.230445
SPAG4	1.64108	2.74171
NCKAP1	6.75587	5.86269
MRPS35	26.7254	36.1965
GUCY1B1	0	0.0658273
SFSWAP	5.86416	6.66639
TNK2	5.65674	4.78763
MON2	1.67256	0.794401
CDH3	0.00640744	0.00206898
ARSF	0	0.00585397
GPBP1	11.7508	12.2503
DGAT2	4.12457	3.92533
ZNF112	0.560724	0.114
CS	39.2765	34.6819
LTK	0.00763262	0.0110907
MRPS24	2.43645	4.80436
ELMO2	5.95698	5.03532
WAPL	4.92325	3.0554
VMP1	11.9381	14.8125
APPBP2	5.20431	2.83753
POLD1	10.1743	11.0749
SEZ6	0.242162	0
EIF4B	73.7699	85.7429
SLC6A16	0.277555	0.132642
BICRA	3.7755	3.01285
SPHK2	2.47361	2.09561
RPL18	137.211	289.163
CA11	9.05045	8.24495
ISOC2	13.8749	16.9648
U2AF2	41.5816	48.8558
EPN1	10.4617	13.3526
MED29	28.9613	19.4188
AHRR	0.452753	0.152917
GSC2	0.0257869	0.01249
ZNF275	7.33777	5.45952
MTMR1	10.3215	6.18071
GPC1	7.91246	8.55392
ADCK1	1.2099	0.650325
HAGH	7.3739	14.9751
RNF4	16.6862	16.9521
CASP8	2.78037	0.80516
LIMCH1	53.955	108.52
INTS13	8.90716	13.6967
TM7SF3	10.712	6.12919
DLX3	0.343398	0.0237609
SPA17	3.68989	4.47176
TSPAN32	0.0210687	0.0102047
CCN5	0.0053479	0.0802985
DMRT3	1.01552	0.216207
ST3GAL6	0.00635445	0.0102594
ATP2C2	2.35509	1.61628
NGFR	0.269588	0.273588
CDON	5.81887	3.50428
TAF2	6.08273	3.24771
HIPK2	11.586	13.5489
TNPO3	24.3164	20.9536
BORCS8-MEF2B	0.0137949	0
RFXANK	15.3729	14.0774
TMEM161A	11.7561	18.1519
LPAR2	5.05494	3.44635
CTSA	6.93467	8.30841
SUGP2	12.4813	10.2214
SLC12A2	3.83556	1.21472
SNX24	3.54921	2.85665
EYA2	3.67762	0.980678
CNN2	15.9206	13.019
ABCA7	3.52911	2.32692
SNCAIP	0.658219	0
DDX20	3.03377	2.49941
BTBD1	20.571	22.8952
FAR2	0.686746	0.865549
BCAS1	0.255445	0.255332
CHI3L2	0.00404216	0.00783136
SBNO2	13.4295	13.6674
PMS1	4.75013	2.93898
HMG20B	40.8615	74.5362
CALCRL	0	0
TAF11	15.6708	11.6691
ANKS1A	5.80357	4.21314
AP3D1	28.5131	21.8591
ZNF76	4.85163	3.15665
SLC9A3R2	12.6999	31.6085
NTHL1	4.40676	10.6191
UHRF1BP1	8.02927	4.56029
GNAI3	2.14189	3.34638
IPO5	11.271	8.74908
OAT	7.10369	10.5182
WDR3	7.55712	3.67162
PKN2	12.7126	6.5362
WDR18	15.8053	22.197
TRAM2	3.61508	1.27378
NTN1	1.48985	0.505333
GLP2R	0.215673	0.0959348
MCM10	12.811	5.57343
DGKA	0.890536	0.582271
ERBB3	11.4437	16.0137
ROPN1	0	0
ANKRD44	0.285446	0.137151
KARS1	44.0721	74.7881
ADAT1	5.63516	1.89822
PDIA5	7.22792	17.0481
TBC1D22B	4.61277	4.39389
NDUFB4	148.158	322.998
SPEN	13.7026	6.28512
MYLK	0.855603	0.295096
ZC3H15	21.37	21.2256
MAP2K4	7.36108	6.80558
PACC1	6.44464	10.0109
SNAP91	1.34371	1.29972
SLK	12.751	6.32811
CYB5R4	0.910968	1.21322
COL17A1	0.107778	0.0281093
GSTO2	0.613522	0.589122
SEC61A2	4.06098	2.71486
PRKCQ	0.161687	0.0274097
TLE2	5.87445	4.47646
ASB1	4.96629	4.44176
FAM107B	3.13476	3.76091
ME1	5.45638	8.21742
TBC1D1	5.67736	6.64821
CDK13	6.62737	2.74791
MTHFD2	32.6546	46.8001
SLC9A7	1.56912	1.15609
FOXJ2	8.86377	7.57203
YBX1	1025.56	1496.22
PDE4A	1.86778	0.797892
PPP2R5A	13.3154	11.6339
CTNNA2	0.0353522	0.289378
ELAVL1	15.908	13.3387
TIE1	0.0179071	0
DIP2B	4.56605	2.7458
SMARCD1	9.17232	6.17475
KDM4A	15.6727	14.1345
NFYC	10.4501	8.43488
ZMYND12	2.34219	3.50327
SLC9A3	0.483368	0.398701
NGEF	7.64173	7.5212
ASPM	6.81655	3.45379
CD84	0	0
ELOVL1	57.4462	90.7732
SPI1	0.0708111	0.106011
POLR1H	0.00362716	0.0140546
MPPED2	0.102366	0.0188881
CLDN18	0.120145	0.0731566
ZBTB11	5.38612	8.02558
ATXN3	0.689513	0.559511
GOLGA5	18.214	33.6983
FGFR2	0.43234	0.251632
LRRC40	13.2497	9.11293
ISOC1	15.5639	15.1102
EML1	2.00255	2.8185
TRMT11	4.43139	7.53026
THUMPD1	13.6197	11.7214
MSANTD3	9.05671	10.1298
KIF26A	0.173485	0.0611115
ATG2B	2.81466	1.21705
ARFGEF1	7.65748	5.21144
ACSM2B	0	0
ZFAT	1.1149	0.911849
MTFR1	12.0155	13.4094
STAG3	0.510536	0.300645
FECH	29.1063	47.9858
MYO9A	1.80716	0.932003
DDX3Y	0.427097	0.519414
PFKP	33.6196	65.6767
IDI1	22.8674	60.4018
SP100	0.293443	0.275058
KLF6	4.24149	15.2035
PLPP1	7.64385	14.8157
NEO1	11.025	6.06562
TRAM1	22.544	15.444
PHKA1	8.26822	6.86151
TNFRSF1A	10.2893	14.98
CACNB1	1.93757	1.31495
EVI5	1.81051	1.32514
STOML1	0.695166	0.501977
PKM	171.218	343.824
DHX29	12.1879	6.51104
DNTTIP2	11.5511	8.45101
METTL22	1.49261	1.61941
TP53BP1	4.99088	3.1076
TRO	0.343087	0.249744
RRP15	3.79648	1.43867
RHOA	183.649	255.11
DHX8	6.85276	6.81448
PMS2P4	2.02297	1.2537
PRKCZ	6.70482	7.88897
ZFY	0.0313273	0.00933755
IARS2	42.6142	74.9533
SYT1	0.0205096	0.00397356
NAV3	0.271084	0.0462733
IDH3G	40.8294	91.545
ROGDI	24.2149	30.2043
PDZD4	13.908	9.05618
ATP2B3	0.0583388	0.0274004
ROCK1	10.1842	5.95547
CBFB	8.73521	5.83081
PDK3	9.69638	13.7352
HYAL2	8.00308	9.58649
HDAC4	0.86581	0.497054
RASSF1	6.33219	16.9378
FGFR3	0.421555	3.45641
IFI35	0.0405036	0.0326968
HEATR6	7.18478	4.40497
COASY	11.0958	11.9262
PLEKHH3	16.8629	17.0874
MEF2A	5.77763	2.54503
OTUD5	28.8663	29.9027
TFE3	22.2843	24.7801
TBC1D25	6.76512	5.49327
ACSL4	2.20909	1.60699
INPP5A	9.24706	6.6913
GPKOW	15.498	25.6636
GRIPAP1	7.78187	6.25399
FTSJ1	31.8736	34.3444
PRR11	29.5204	18.9358
REEP1	5.58097	1.446
ATP11A	12.9194	2.41546
POLR1A	11.9672	3.56267
LAPTM4A	74.4861	92.0522
TTC7A	0.575001	0.618279
IP6K2	20.0234	26.8069
STON1-GTF2A1L	0.00309599	0.00599822
SRBD1	2.85387	1.51655
KIF2A	13.7123	10.0942
RASGRP2	0.0963236	0.0275687
PSME4	11.1509	9.25236
IFT80	2.7993	1.9061
SIRT2	8.59824	10.5058
ERLEC1	11.541	10.5378
PPP2R5B	9.39742	14.3238
PYGM	0.0802184	0.0233125
PAGE1	0.340484	0.232821
PITX1	17.9963	14.8351
TRPC7	0	0.00405091
MAST4	5.86668	1.47968
ADGRF5	0.00400569	0
SDK2	0.0814719	0.0300128
ADAM7	4.08511	7.22958
NUP133	12.7253	10.7186
NUCKS1	78.6989	71.4605
VPS35	9.11648	9.22227
DNAJA2	14.3524	18.3585
BCL3	15.8989	62.8751
KCNAB2	6.2697	3.91774
ABCC9	0.00116618	0
GAL	30.9511	48.1052
CLEC2D	0.26994	0.0890188
FUNDC1	0.00952032	0
MAOB	0.00460703	0.0981832
RORA	0.179774	0.375556
DRD4	0.748457	0.882274
TGFBR3	3.68126	1.29985
PLA2G10	0.155149	0.127172
HES2	0.371955	0.992657
ATP1B3	56.6776	49.4017
NEDD4	2.22251	0.622628
PIGB	1.67733	1.79244
MAPK6	11.7698	38.551
GNB5	1.27262	2.01845
RAB27A	6.20916	4.02603
HDHD5	8.93146	11.177
UFD1	6.29966	10.2378
LRP6	4.5045	2.84829
GUCY2C	0	0
SCT	0.109172	0.282014
PHRF1	18.8922	16.4626
ELP1	6.38199	3.75673
NUCB2	36.68	30.1605
PFN2	29.5843	18.3293
PTPN3	7.16784	3.34333
SPTB	1.00893	0.443697
DAPP1	0.055642	0.00283689
FGF10	0.00442342	0
SLC44A1	8.54591	2.79519
TMEM260	1.85512	1.01115
SMG6	5.15771	2.63569
EXOC5	6.47782	4.84485
CLTCL1	1.04972	0.57905
FGF22	0.0820598	0.0305738
FSTL3	3.28825	2.8977
DGCR2	13.1346	8.38091
RNF126	24.9159	28.0334
MNT	4.72297	4.6964
ZXDC	5.84751	4.58599
JMJD6	4.31097	16.071
POLB	4.09364	5.97346
ST6GALNAC1	1.83869	14.2081
WIPI1	2.40774	6.38281
FRMPD1	4.03859	3.13593
GBA2	19.4141	27.9372
NDST1	14.6789	7.3833
ASNS	23.0921	30.7103
AP3M2	4.11282	2.51835
CNGB1	0	0
ST6GALNAC2	0.132167	0.0802331
CHAT	0.00444854	0
PABPC1	843.532	621.487
TESK2	9.61834	4.2567
CFAP20	17.48	19.8177
CSNK2A2	7.62294	6.49125
PTPN21	0.284531	2.88362
EIF2B3	5.05268	5.63595
CAMK2A	0.00216568	0
TCOF1	17.4287	10.7526
CDC42	39.3941	37.7024
OSBPL3	1.11484	0.453965
EPHA8	0.0820315	0.0794646
SLC12A3	0.00431033	0
RAD18	6.47732	3.98539
ATP2B1	19.1401	2.77533
TRPM5	0.0336167	0.0130259
NCK2	6.28974	8.30657
MAP4K4	6.55201	5.2327
MGAT4A	1.60021	0.861484
RPL31	51.3852	110.797
WDR1	27.2998	41.6819
SNX13	2.71684	2.20275
ARHGAP10	0.642488	0.471284
RPS6KA2	8.26798	8.22996
ING3	2.62853	0.851236
VASH1	4.61717	1.70058
LMCD1	0.00668957	0.00388814
BUD23	8.09128	10.7957
SEL1L	9.99164	6.89312
TRIP13	19.724	11.9128
ATP6AP1	33.99	55.175
TCF3	14.4383	13.3669
TRIB2	29.0851	7.1738
DAZAP1	18.6705	18.3962
MBD3	9.58725	7.83669
PRLH	0	0.244359
HLTF	40.1624	23.7675
FAM50A	52.4559	68.0894
FAM3A	17.9145	27.7834
CPSF1	12.4437	11.776
MYO3B	0.00485148	0.00313311
CYBRD1	1.41269	0.553377
CDH19	0.147471	0.0582702
PDCD2	9.55113	10.105
SLC6A15	0.00758395	0.00146933
RDH11	23.488	33.5461
PRKACA	20.2971	15.3024
ADGRL1	25.1596	10.7389
ACTN1	18.7739	15.1108
ZFYVE26	2.32611	1.39652
RPS6KA6	2.24645	0.740562
EPN2	8.51648	7.75008
PTPN18	14.7237	15.1769
LIMS2	0.251034	0.0501556
ASIC4	0	0.00245755
SPEG	1.09987	0.250695
LNX1	1.22604	0.960056
ALDH3A2	9.90514	10.1227
TFRC	22.0496	7.70825
SREBF1	52.9506	66.2381
TRPC5	0	0
AFF4	22.5397	18.2426
UBE2D1	5.391	4.80778
MPP5	6.93291	5.27125
RHOBTB1	0.803373	0.730261
SMC1A	39.4334	27.3045
HSD17B10	84.5603	183.731
MARK2	19.2599	10.3507
HMMR	24.4316	22.0609
CHFR	0.438599	0.662924
TRHDE	0.0189474	0.0118765
P4HA2	3.23496	5.38425
FCGR2B	0	0
NFATC3	2.91909	2.13034
TRNT1	4.01402	1.93369
ACADVL	67.8157	129.722
STK10	1.50008	0.710237
FBXW11	14.193	16.0855
ACAP1	0.664062	0.740644
CRMP1	1.93505	1.17877
EVC	9.13208	3.9313
DERL2	3.71871	3.98621
SIDT1	0.213169	0.0208099
NDE1	3.58032	4.28521
IRAG1	0.0121081	0.00502682
TMEM38A	3.83833	2.82517
AP1M1	1.97777	2.55871
PVR	5.31016	3.6261
XRCC1	9.37985	8.45597
SCARB1	11.3231	17.9257
CYP2W1	0.533142	0.218681
MCM2	48.8768	34.3531
MOV10L1	0.0155052	0.00750999
PANX2	14.723	14.5534
SELENOO	13.0202	17.09
TP63	0.43241	0
ALPK1	0.416048	0.284737
LLGL2	8.01258	6.63134
PDE8A	4.78137	2.18254
CLCN4	1.10844	0.701266
NLE1	6.39494	5.99172
SDHA	15.2779	22.0551
SMARCE1	7.90411	7.45895
FNDC8	0.0767662	0.0278865
GSDMB	1.07363	0.622712
KDM5A	3.47771	2.90421
ADAM11	4.11016	1.92315
PPP2R3A	4.18755	2.32295
FERMT2	4.32904	2.43488
ABCB11	0.219784	0.00500957
DHRS9	0.00710343	0.00688115
CD5L	0	0.0105066
PTGS2	0.371585	0.0269356
IGF2BP2	0.0843861	0.0490473
MAP3K13	6.66632	6.57731
ST6GAL1	1.53988	2.94955
TBX21	0	0
VDAC1P1	8.76411	16.4624
FRY	3.85738	2.29137
PICALM	17.8537	13.7714
NSF	11.1448	10.0227
GLI2	1.00351	0.134143
CLASP1	6.7149	4.14779
MRPS34	56.0682	101.053
NOTCH3	13.136	7.38502
CLNS1A	17.5942	20.6878
PPP2R2C	10.7907	7.76262
TEAD2	2.60568	2.05655
EED	1.83952	1.10889
CDHR2	0.201727	0.0337753
SNCB	0.471408	0.668906
TSG101	17.3191	18.1215
NCBP3	2.68587	2.04779
ATP2A3	0.946798	0.175947
CA12	4.05778	1.57021
MGLL	1.91702	3.16998
NTN4	0.185429	0.00619403
BCS1L	5.97164	6.68973
NUAK1	2.65884	0.701445
DPP8	4.06964	2.49299
SLC24A1	2.03801	0.867814
ZNF532	8.62482	8.02134
SCARF1	0.579901	0.124834
LMAN1	34.0777	34.0505
HACD3	33.058	25.4225
IPCEF1	0.0267196	0.00913535
ZZEF1	4.53387	3.42503
NOX3	0	0
ENO1	535.409	1897.63
MYDGF	21.0738	40.3981
ANO8	2.05977	2.43325
TUBE1	2.12018	1.71523
ARHGEF10L	2.09402	1.37819
TXK	0.076722	0.00371606
WSCD2	0.00203125	0
KCNQ2	0.256878	0.132942
TACR2	0.231956	0.602191
ACTR6	4.69464	5.96551
TIPIN	6.69572	3.77464
SRI	7.15771	10.6457
EIF4G3	21.2167	12.9823
NUP37	1.92995	2.05799
SEMA3A	0.00142129	0.00688409
GTSE1	13.2028	11.132
SEMA3C	41.9223	0.61135
TTC38	5.64324	6.07967
ACAT1	17.047	28.0895
GRAMD4	2.87918	2.4695
CELSR1	2.68542	1.0468
WNT8B	1.19189	0.390975
ZNF638	9.13875	3.46085
SLC25A40	5.41565	5.2081
TIMM21	6.24517	6.75827
ADD2	1.93378	0.370582
RASAL2	1.14063	0.461596
VPS9D1	1.39484	1.0388
ZNF37A	6.77154	0.765337
MARK3	9.97534	9.40489
SLC25A3	21.1687	28.4338
FNDC3B	2.2322	1.85122
FOSL2	4.61519	7.53723
CACNG5	0	0
CACNG4	0.216728	2.90489
FRYL	5.56765	2.49556
TMEM131	5.96762	2.82983
FSCN1	2.78861	10.2323
ACTB	810.344	850.992
MOCOS	3.61335	3.92139
PLD1	0.137757	0.00200671
ATP12A	8.04773	0.252699
WDR62	3.28647	2.17786
DLG1	6.95185	3.05167
RAB7A	151.979	140.803
BCAP29	9.47958	5.26274
SEC31B	0.229868	0.128404
SART3	8.06536	5.72444
TUBA3D	1.89199	6.70137
PAX2	0.753097	0.0330666
EXOSC7	5.67299	6.53531
KIFAP3	6.31699	5.08259
MKRN2	10.2417	14.003
MCM6	19.1472	10.0542
REXO2	14.2947	7.52016
RBM7	3.27526	3.43785
RBMS2	1.44761	1.02866
BAZ2A	10.5924	12.6611
PTPN23	17.1224	11.3145
MLH1	19.3411	15.167
UNG	11.9959	6.34302
FMO4	0.59795	0.348568
KLHL20	8.8605	4.83149
RGS11	3.81136	3.90991
SLC46A1	3.67214	1.72512
PLXNA2	0.344064	0.0337042
SPAG5	24.1284	22.343
ANKRD13A	7.90257	3.30892
TPD52	13.652	37.7086
ACACB	1.51324	0.853918
TRAF4	30.892	37.8447
PAG1	0.666974	1.02885
GPATCH1	2.71542	2.61895
ICAM3	5.89645	7.24708
NT5C2	7.38534	3.61341
MCAM	0.213548	0.0052151
GPC4	7.83561	6.64617
MBNL3	1.73597	0.561607
CAMSAP3	17.4259	24.5447
RAP1GAP	7.7715	8.59995
XAB2	9.93006	18.1619
ARHGEF1	3.85564	3.10901
STXBP2	6.09054	11.236
MAP2K7	13.9816	15.786
DGKD	5.83683	2.87463
CTTNBP2	0.727004	0.104538
ACTL6B	0.0223004	0.0270033
RARB	0.572819	2.81635
TOP2B	47.4977	29.5059
TM9SF3	17.3719	13.8969
NFKB2	21.9299	34.7817
UBE2T	72.535	78.6002
PPP1R12B	2.8622	1.61742
DNAJC10	2.80158	1.94661
GTF3C1	16.064	12.1277
IL4R	2.63938	0.875613
USP33	10.1519	9.02853
PAK3	0.750417	0.271506
CAPN6	0.108254	0.094018
DCX	0.00131376	0
SNRPA	46.0042	53.0568
SPAG6	0.00342653	0.00995793
EXOSC5	5.84493	11.168
DYNC1I2	10.3232	10.9483
APBB1IP	0	0.0097228
LRCH4	10.3914	10.0738
FAM76B	3.29336	2.08416
SIRT6	6.1983	10.4439
POLD3	9.77399	6.52604
ACTN2	0.15896	0.146987
CAPZB	55.6121	116.195
GPR137B	17.7028	7.73347
NAALAD2	0.0495742	0.014229
JADE1	2.93691	2.26131
SLC25A43	0.00427574	0.00828389
UBE2A	17.3025	15.3476
FGFR1	4.00365	2.60827
FKBP6	0.0107889	0.031354
SMC1B	0.00939497	0
FBLN1	7.28356	4.4582
ITGA8	0.0123848	0
CST7	0.0143214	0.0138733
MAP2	1.13152	0.434202
PIAS2	2.22122	1.72843
AMPH	0.335573	0.0160247
ARAF	21.4384	24.64
MCCC1	14.2159	20.8716
LAMP3	0.00349029	0
FAP	0	0
NEBL	0.70038	0.862727
ACER3	3.68393	2.57982
UBE2K	30.5789	20.6607
PIK3C3	2.01775	1.60193
N4BP2	1.53164	0.547046
TIGAR	1.59052	1.2932
TULP3	14.9519	12.3059
SYNJ2	0.785362	0.431763
ADCY2	0.00531603	0.00367834
PPP2R5C	10.2308	5.9495
PMS2P1	4.05692	7.83522
RBFOX1	0	0
GNB1	124.775	158.431
HOXA9	0.0659571	0
EDN1	0.157233	0.0380782
MLLT10	4.00307	3.28775
ZCWPW1	2.0151	1.15878
ADCYAP1R1	0.118919	0.0642086
FGF20	0.0157807	0
P2RY10	0	0
ITM2A	0.0714326	0.037744
NRDC	23.6508	25.8272
VDAC3	30.8909	27.1147
PCM1	10.0973	7.25897
TNRC6C	2.47878	0.985922
CBFA2T2	7.0024	6.46131
BRINP1	0.126197	0.0495602
ITCH	8.52164	5.72913
PKD2L2	0.071561	0.041593
TP53INP2	19.7453	21.3093
SDF4	46.3518	58.7762
MYH7B	0.172973	0.0683257
BPIFB2	0.0982429	0.666181
TP73	4.96678	3.26036
TOLLIP	7.65343	7.92503
UBE2D4	5.65765	2.97574
CLUL1	1.00775	0.301923
RUNX1T1	0.00295211	0
CDH17	0.00341423	0
THOC1	3.28781	2.09409
FKBP7	1.17189	1.6379
OSBPL6	0.322363	0.350468
SLC1A3	1.41799	0.376871
XRCC5	60.6654	71.511
LXN	0	0.0686285
SP140	0.0095442	0.0138683
MKNK1	5.11797	2.8858
TNS1	1.0018	0.222551
REXO1	5.89476	5.23134
SAR1A	10.3793	9.84923
CDC14A	1.51374	1.27117
RAPGEF3	0.310974	0.269196
CEACAM1	0.159133	0.0233566
SENP1	6.42635	2.85833
DUSP13	0.00566522	0.142687
CIC	8.20684	7.54642
LIPE	0.0102335	0.0123916
FDFT1	56.4122	249.075
PAFAH1B3	20.2834	33.8329
OPHN1	2.40013	1.8983
KIF22	29.9027	57.3057
SCGN	0.152781	0.0696473
CARMIL1	5.27739	2.88629
PGM1	20.9912	29.8453
DDX1	28.5386	27.7398
DNM2	11.5663	19.8461
EPB41L2	9.79001	10.6043
RIMS1	11.4317	4.1931
MOXD1	1.88976	0.504581
STX7	1.92627	1.64082
RABL2B	2.18049	1.11438
KEAP1	13.7899	10.59
DDX43	3.20281	1.9305
PTPRH	0.180897	0.00594022
DCT	0.0141259	0.00342096
SLC35C2	3.14312	2.8824
CRYBG3	0.933507	0.511175
EPHA6	1.1242	2.55746
SCTR	0.0116628	0
RFX3	3.55959	2.21794
RIF1	4.82139	1.81963
RAB21	2.11379	1.44019
SLC4A4	28.2723	4.20813
SMARCA2	3.81485	4.12051
SESN1	3.10801	6.52792
MID2	9.20327	8.42786
DNAAF6	0.0206923	0.0066816
COL5A3	0.00197318	0.00191143
SRCAP	15.1201	4.07828
PUM3	11.4394	8.93666
CPB2	0.0075376	0.0146035
CHRNA3	2.3088	0.327631
KCNN2	1.54693	4.42452
CNOT4	4.40729	2.59924
PSEN1	4.0009	4.36212
CPOX	7.94921	10.5688
CLDND1	8.0368	8.07962
MOK	0.776706	0.635205
HSP90AA1	420.176	486.226
RBL1	7.91888	1.55372
DLGAP4	10.7306	10.9204
IGSF9B	2.36375	1.44429
CFHR2	0	0
CROCCP3	0.744828	0.321939
NDC80	13.6926	10.8701
AP4E1	1.67414	0.964287
RSBN1	4.84591	7.03479
MAGI3	5.3406	2.5615
CXCL2	0	0
AFP	0.00408681	0.00395893
COL4A4	0.208634	0.0365094
TCF7	0.671042	0.121803
OSTM1	5.13748	3.2637
CDH7	0.390439	0.116308
IMPG2	0.0143781	0.00154758
PCNP	45.9336	46.6508
EXD2	5.17403	3.51034
ARG2	2.08762	4.3274
MEF2C	0.269207	0.137001
PTPRC	0.00159108	0.00154129
CACNA1S	0.023753	0.0251015
PKP1	0	0.137102
UBA5	5.91324	4.61885
STK17B	1.65981	5.04322
CDC14B	1.15723	0.754743
ZNF510	4.6091	2.66934
LRP2	0.00655298	0
ZNF506	0.126636	0.0383354
JMJD4	3.8182	2.89439
DUSP12	10.4994	9.27022
AACS	2.74092	2.30722
DELE1	11.134	12.4541
SLC13A1	0	0
CADPS2	1.07374	1.48707
PCDHB4	0.00348207	0
PCDHA6	0	0
PCDHGA2	0.0752706	0.00767529
HSPB11	12.9279	23.8227
PHLPP1	1.99012	1.62159
ATP8B1	7.53645	6.17954
IL12RB2	0.0578385	0.00933811
SMARCD3	17.6723	14.1457
WDR70	3.41725	3.78322
FYB1	0.00873373	0
MPP4	0.0108196	0.0131013
STRADB	10.5869	8.72746
BZW1	15.6401	20.6626
PGR	0.0757054	0.00337179
C1QTNF3	1.41905	0.310287
ME2	8.69009	8.45675
C5orf22	11.1736	9.24366
CCNT2	3.4247	2.54605
FAM135A	1.34711	0.428894
COL19A1	0	0
EPB41L3	0.840979	0.214509
COBLL1	1.49952	1.24831
DLG3	13.5176	11.0616
KCNK2	0.146474	0.00659957
SERTAD4	3.8858	0.910963
TRAF5	0.816379	0.1902
MRPL22	4.6175	6.88834
GEMIN5	7.18754	2.07826
OPRK1	0.143913	0.00899419
NFE2L1	34.5995	75.4129
SEMA5B	0.0128396	0
GSK3B	13.9311	11.8482
ITGB5	7.5633	7.00243
ERC1	4.66518	1.59794
XPO1	20.835	10.4403
LINC01587	1.02981	1.64048
RNF13	9.65852	7.23018
TRPM3	0.00936446	0.0116633
PALB2	3.66432	1.79114
DOP1A	1.54603	0.652494
LYRM2	2.58429	1.23685
BCKDHB	3.24876	3.73976
KAT6A	7.45622	3.79053
TUT7	6.56514	7.63511
ULK2	5.42743	3.10396
GRHL2	19.2377	15.5699
TNPO1	17.7282	12.8429
PLOD1	67.0478	137.255
P2RX5	2.2283	2.00461
ITGAE	2.45091	2.91495
DIS3	1.72464	1.70759
PIBF1	0.569961	0.494487
TDRD3	1.79632	1.65679
NUFIP1	3.41364	1.47052
PDS5B	11.2544	6.17472
OXCT1	20.5564	28.7791
RRAGB	2.7371	1.52932
EPYC	0.0147578	0.00714801
CYLD	2.59099	1.742
SLC27A5	1.62151	3.35537
ZNF324	1.74717	1.27564
ZNF671	0.493992	0.529675
ZNF416	1.87744	1.50634
ZNF586	2.87535	3.66768
ZNF446	2.01556	1.93152
ZNF264	0.720574	0.747444
RPS5	128.137	275.64
FAT1	9.17514	2.40066
YTHDC1	0.00757618	0
CHMP2B	16.192	18.3521
SMAP2	27.0083	41.6238
PPIE	5.42098	8.63235
ZMPSTE24	15.4853	7.99342
STARD7	25.274	9.88269
NOA1	25.0115	26.7337
REST	5.36608	3.71251
HAL	0	0.00250722
SSH1	4.15867	1.59047
GSTP1	0.00695506	0.0336871
APLP2	39.29	43.1117
FAM234B	7.1046	6.0483
SLCO1A2	0.00578079	0.00111998
WBP11	21.829	16.1526
EIF3I	217.041	406.078
NKAIN1	5.91705	2.67805
COL16A1	1.40245	0.566531
TXLNA	25.9749	16.3559
APOB	0	0
NCOA1	9.06699	6.86282
AGBL5	20.3225	27.4528
EFR3B	0.655194	0.0487288
KIF3C	6.64386	5.06979
RAB10	46.4677	34.6912
GCKR	0.00846722	0.0123034
HADHA	119.668	125.714
MAPRE3	15.8179	14.6851
CAD	23.1112	10.4587
CD59	7.13379	6.35448
CD82	4.08373	3.02026
BCORL1	9.34624	4.65033
ATRX	11.9144	5.93053
AK6	34.0735	54.4612
FCN1	0	0
MYNN	2.33372	2.15486
MECOM	1.12076	0.0737023
SCAMP1	17.8107	17.5187
PREP	11.7045	12.1579
HACE1	2.86621	1.67317
SEH1L	4.85688	2.35368
WDR47	4.39949	4.67605
WDFY1	8.31347	8.88135
OVGP1	3.67866	2.62868
SLC25A24	9.59053	4.55753
MAP3K4	3.95566	3.05316
PILRA	0.464768	0.167226
IGSF9	4.35658	1.53588
ABCB1	0.00688198	0
ZNF213	4.95093	3.25608
AKR1B1	0.00363905	0.0458273
CPNE3	20.7558	15.8119
RRN3	8.89317	5.22171
CTTN	17.94	18.6616
WNT11	0.00554724	0.0107473
MTIF2	13.3781	14.8333
DDHD2	7.30759	5.83893
TTC39A	2.11123	4.61677
EPS15	8.52662	6.34356
ORC1	16.6392	14.1568
MGST2	9.45971	10.6437
CHERP	15.7722	10.2196
ATG16L1	4.09237	3.54612
USP40	6.45296	1.9287
POMGNT1	24.3858	36.0191
RAD54L	17.055	15.6738
MAST2	9.09346	6.16198
DNAJA1	58.0764	63.4285
B4GALT1	22.8604	26.0413
CHMP5	18.2341	31.8937
NFX1	10.1341	8.2446
AQP6	0.0571294	0.0276708
DIMT1	8.58458	7.0209
IPO11	4.03984	2.04313
FOLH1	198.213	124.123
EIF2AK1	55.8699	44.5252
EPDR1	3.4925	2.30653
SNX10	5.60697	6.63079
SEPHS1	21.4377	25.8475
MRPL28	23.1364	42.8015
HBQ1	0.820009	0.938777
ITPKC	2.26638	4.15842
CEACAM6	0.008728	0.00422744
FAT2	0.100783	0.0372767
RBM22	12.2578	13.384
TMED2	45.9521	46.2187
ERO1B	6.20358	3.16718
ZFAND6	8.00997	8.75835
HSD17B2	0	0.00675506
TXLNG	12.4619	5.67579
PPEF1	0.151653	0.0146908
LAT2	0.178758	0.107873
HUWE1	58.3496	32.8055
ZW10	9.94913	9.72837
ALG9	1.30646	0.888805
MYBPC2	0.0215517	0.549768
NOX4	0	0
ACOX3	3.87516	3.12993
MTMR2	6.48207	7.2344
PPP1R15A	2.29518	10.587
HSD17B14	2.46416	2.9813
TRIP6	2.35812	0.4496
ACHE	0.160641	0.259357
FTL	220.111	498.585
SRRT	33.7415	26.6452
BAX	9.66871	9.50581
NLK	2.49006	1.75606
PIGS	17.0522	18.1944
ADAMTS2	0.228711	0.114134
TMPRSS11E	0	0.0241387
ATXN7L3	5.98988	4.44432
PGS1	3.20566	2.05551
PSMC5	22.746	33.1836
UIMC1	4.29443	4.63106
CETP	0.00638798	0
MMP2	0.00539993	0
MT3	0.00725037	0.0351175
LPCAT2	0.972198	0.452677
GNAO1	2.15128	0.752067
OGFOD1	8.96034	5.17109
SH3BP2	5.39031	2.62422
NOP14	26.5362	15.6627
ADD1	14.0252	9.35028
L2HGDH	3.25083	1.86808
TXNDC16	4.70758	5.27358
RTRAF	14.8888	23.462
NID2	0.114603	0.0544991
GMCL1	6.09662	5.09586
SF3B2	37.603	56.1807
KLHL42	5.93253	1.89758
GNAS	129.465	157.419
DNM1L	13.1214	14.5606
PTHLH	0.0315521	0.0152824
PHACTR3	0.0218522	0.00635053
ERGIC2	6.78292	7.53844
TFAP2C	16.98	8.78893
AURKA	26.0238	27.655
CASS4	0.00525505	0.00254531
PIR	25.7365	29.7078
AAMDC	3.3383	3.73851
RFX2	2.19248	1.07825
METTL2A	5.71851	4.14964
SULT2B1	2.3032	3.40156
ALG6	4.27551	2.17382
CNOT3	9.24904	7.14296
GP6	0.0936218	0.0190931
PTPN4	1.49553	0.715064
DDX18	11.2306	7.28838
KHSRP	63.451	40.5981
GNA11	10.8203	6.06455
ASAP3	6.41114	4.92496
EDEM2	9.76537	9.93043
DNMT3B	4.75799	2.88975
REM1	0	0
TPX2	60.4247	58.2655
FER1L4	0.082261	0.0426894
PDRG1	9.41258	10.9068
EPB41L1	15.7221	11.1143
DOCK9	1.65997	0.823444
ANKRD10	3.35089	2.7088
TGDS	2.20696	2.85054
DOCK3	2.10699	1.22464
C3orf18	7.87326	9.41047
COQ9	16.2975	18.467
TMEM40	0.0373917	0.086932
KIF9	1.0177	1.33874
ARHGAP28	1.45602	3.95623
CRLS1	4.30323	4.47852
PPP1R13B	5.07184	3.37591
ATRN	10.8934	7.83593
SMOX	3.88808	4.27006
SIGLEC1	0.0050668	0.0114526
FKBP1A	378.589	62.7485
NSFL1C	39.8202	17.193
SLC4A11	5.37196	3.08248
C20orf194	1.27092	0.468291
ZNF343	2.52437	2.41203
EBF4	1.23622	0.642158
CPXM1	0.00557044	0.0161884
MAVS	6.01507	4.32191
LZTS3	3.35998	2.62587
F11	0	0.00383536
XRN2	30.699	29.104
KIZ	2.9518	2.12352
DYNLL1	33.5518	31.5158
TESC	1.56287	2.04988
SNX5	12.0311	13.65
RPL6	176.866	265.326
SIRPG	0	0
MAPKAPK5	1.77351	1.71894
P2RX7	0.103266	0.0465278
ESF1	13.5633	5.65673
RBBP9	14.3676	9.30987
ANAPC5	10.1321	10.978
SLC23A2	4.43787	2.21131
SLC8B1	2.27296	1.5327
TMEM230	28.3797	35.5602
DZANK1	0.583546	0.378157
KDM2B	3.01614	2.54009
CFAP61	0.00909515	0.0281937
LHX5	0.0937653	0.0743164
TASP1	2.15029	1.80763
OAS1	0.129232	0.119972
GCN1	21.6809	14.9229
RPLP0	470.43	690.519
PXN	12.2608	12.3179
SIRT4	0.446871	0.485679
RPH3A	0	0
KIF16B	10.1207	2.84752
TRMT6	6.09158	3.20162
CHGB	0.00587384	0
PEBP1	172.36	322.134
TBX5	1.28519	0.36669
BRAP	4.11847	3.73904
ERP29	17.881	25.4319
NOS1	0.0426596	0.000983921
FUS	16.9806	10.6211
IGBP1	33.0398	54.1447
FXYD5	32.3517	37.9693
ZNF302	4.90196	1.29996
GRAMD1A	31.141	36.572
FXYD3	6.95109	51.6048
HEPH	0.104859	0.0399055
CDIP1	9.20904	8.84227
CMTM1	2.36377	1.09206
KCNH4	0.0746729	0.0427442
GANAB	93.4127	86.6449
GMIP	7.62812	6.54767
RBM41	4.12601	3.55703
BIRC5	19.2086	17.9311
LAG3	0.108957	0.10977
MLF2	71.8645	86.367
OTUB2	4.41981	3.08292
DDX24	27.6727	31.3545
ZBTB25	1.96043	2.06684
NECAP1	10.123	8.07976
ARHGAP4	1.96681	1.71566
ANKRD24	1.10445	0.801699
DHX32	10.9102	13.9185
RCOR1	10.1127	8.26928
GPATCH2L	2.80408	2.53619
LTBP4	6.64468	4.5304
BLVRB	33.5413	110.959
SLC9A1	23.1933	12.2132
SPTLC1	10.4753	8.45095
PAPOLA	18.0764	11.8915
CCNK	13.5458	10.7644
PCBP4	17.6731	31.3208
RGS1	0	0
YPEL3	5.42639	8.12824
MRPS33	5.54323	8.3587
NDUFB2	6.5771	12.2291
NUDC	66.5853	97.9046
MAEA	6.0602	4.34697
ICAM1	0.456423	0.630138
STRN4	13.0174	14.1618
IRAK3	0.00798816	0.0012897
LYZ	0.00755042	0.59976
SI	0.386245	0.0483463
MUL1	16.3946	7.19727
TFAP4	2.28557	0.826578
PDCD7	7.335	9.5491
SPG21	18.6178	28.4793
DNAJB11	12.0025	12.1747
P3H2	0.123565	0.504117
THPO	1.00848	0.0404245
CHRD	0.688078	0.241672
FLT3LG	0.074878	0.0226672
RAB11FIP3	7.06323	3.46604
GNPTG	3.99048	7.07386
ZNF268	1.15094	0.38171
GOLGA3	6.50292	5.31251
PABPC4	32.9969	30.9827
CD209	0.00301811	0.00292367
CERS4	9.50602	11.1444
MCOLN1	3.82128	3.65279
USP48	6.94907	5.32144
EFNB1	13.536	20.6847
PDPR	2.39831	1.99403
AARS1	48.2241	45.3641
GLG1	7.20549	7.20403
KIF4A	18.7164	13.1782
TNRC6A	6.30953	3.49807
PLEKHG2	4.2968	1.99282
DLL3	5.48427	7.45152
NAT14	7.11205	9.15021
PITPNM2	1.77809	0.86897
EXOC1	6.40166	4.56534
RBM27	7.19198	6.71195
POU4F3	0.0225363	0
OSBPL8	6.18162	4.59669
DTX2	2.67858	4.038
NLRC4	0.147008	0.0569632
PUS7	5.36252	3.26567
LAMB4	0.0056951	0.00183896
NRCAM	0.0894106	0.0157478
LAMB1	7.70011	3.00998
SLC26A4	0.0528165	0.0333677
SLC26A3	0.0118145	0.915588
DLD	24.1319	24.9375
WDR7	2.40172	1.61462
TXNL1	6.19027	8.13208
IL5RA	0.0121081	0
ABCC6	0.445785	0.425008
CMTM6	12.2716	8.70085
ITGA6	9.22111	4.50875
RAPGEF4	0.536195	0.0742024
MAP3K20	2.45163	1.3595
FH	59.873	88.5744
SEL1L3	5.27137	4.64126
TF	0	0.00301276
CDV3	34.772	22.6135
MYO15A	0.0208946	0.026313
ALKBH5	47.23	73.1257
APOH	0.0099992	0.0484315
NLRP1	0.457552	0.0231691
PITPNM3	2.48074	1.06657
SPAG7	8.91065	19.9343
ORC6	7.26684	3.635
ZFHX4	0.00169809	0.00164495
CPA1	0	0
ZC3HC1	6.5334	5.21057
ESR1	0.0058635	0
RGS17	1.35567	0.233575
ANGPT2	0.00393179	0.0209482
TMEM101	2.85814	4.78347
CD200	4.55542	0.0949005
CCDC80	1.35217	0.0602121
CMA1	0.0142144	0.0137696
PSME1	83.3536	109.208
PPP2R3C	5.46135	4.81952
HAUS4	11.0108	14.3606
JPH4	0.00752907	0.0316051
MYH7	0.0021881	0.00423925
CEBPE	0	0
SLC7A8	14.2326	19.0722
OSGEP	5.36776	3.77049
SLC22A17	11.4198	6.96982
RNF31	4.38974	3.81212
SCFD1	5.22339	6.08489
G2E3	4.80589	3.36068
HECTD1	11.1944	8.4367
HNRNPC	64.1401	66.3237
RPGRIP1	0.0657424	0.0542504
SUPT16H	35.3098	23.0727
TOX4	10.1615	11.8596
GEMIN2	4.4449	5.18736
TGM1	0.206827	0.276351
TINF2	11.6492	12.7785
DAZL	0	0
TBL1Y	0.0166002	0.0107205
SEMA6A	3.03919	1.91601
TRPM7	5.84465	1.69058
TYRO3	2.463	1.84485
WDR76	10.8367	6.93198
CAPN3	0.0171085	0.0138109
SNAP23	3.31845	4.04341
TBX15	0.0524918	0.166108
PHGDH	83.7325	88.1074
COL9A3	0.893259	1.03623
EZR	19.2451	23.8084
MYL6	39.6591	73.3959
AGO1	7.42329	4.80101
TEKT2	0.0942695	0.0587055
CLSPN	7.65512	2.45596
RFFL	2.41906	2.73595
UNC13D	0.039517	0.0915401
MFSD11	1.82587	1.52977
DPYSL2	12.3538	2.79193
TGFB2	0.0284427	0.00500957
GPATCH2	2.51662	1.95
NUP50	9.66976	5.9873
CDC45	10.2302	8.10578
COMT	21.7461	20.857
ADA2	0.0114818	0.00444902
VNN3	0.0103892	0.00670939
ECHDC1	0.0469142	0.00681692
LRRFIP2	6.9748	11.5433
SEC22C	8.42983	8.12335
XYLB	3.57714	1.23154
HDAC6	10.5917	10.6469
KRT31	0	0
CDC6	17.4031	11.6472
UPRT	6.66182	5.55364
CDC23	9.87816	9.11645
AAAS	9.79125	11.3276
CBX5	9.16739	4.78941
FMO2	0.00213479	0.00206799
SUCO	12.0754	9.01549
MSH2	3.02543	3.61385
MAP3K1	2.14042	2.4062
DHPS	14.0146	28.7273
HOOK2	7.39369	6.30146
NXPE1	0.111068	0
ARCN1	44.44	49.0078
EPB41L4B	6.32053	6.5829
TMEM38B	13.3662	3.76682
PSMD5	3.78351	2.35511
PTGS1	0.522176	0.075764
NUP188	12.3284	6.60271
CRAT	29.5727	32.7219
SH2D3C	0.271582	0.177235
NANS	10.962	18.8709
TBC1D2	2.79332	2.19768
WHRN	4.96756	6.05298
PDE6C	0.0201192	0.058469
CWF19L1	3.31887	2.01384
SEMA4G	4.04918	4.72318
BTAF1	6.58042	4.93999
IKZF5	4.41625	2.91305
BLNK	1.1588	1.14019
TLL2	1.09643	0.178867
CYP26A1	0.0941109	0.0390711
TDRD1	0.00253404	0.00736425
[truncated: 24,712 more rows]

## Sheet: DataS1B
DataS1B: 42DENZR cells treated with siRNA against NR1D1/REV-ERB for 72h (RNA-seq, FPKM)
Symbol	siCtrl	siNR1D1/REV-ERB
ZNF471	2.94352	4.43073
THOC5	5.96762	5.61499
TTTY22	0	0
ZNF99	0.00926061	0
CREBBP	4.70833	3.59357
CCDC117	22.2469	18.7874
DNM2	16.8968	18.0751
RNA5S13	0	0
PRDM16-DT	0	0
RAB33A	0.464238	0.482065
LINC01777	0.00585792	0.0505346
LSR	25.9611	28.8357
HMBOX1	6.54562	6.17393
SLC6A3	0.63821	0.298027
TFAP2C	12.2317	11.1655
DCT	0.0193561	0.0185532
PNKD	13.101	23.6957
KRTAP4-3	0	0
FBP1	0.124003	0.167802
KRTAP8-1	0	0
SLAMF6	0.00443077	0
UAP1L1	5.49733	7.19647
VASH2	4.53145	2.21282
LINC02502	0	0
SLC25A33	47.288	71.2323
ZNF366	0	0
C1orf137	0	0
RNA5S1	0	0
RNU5A-1	0	0.402147
TMEM179B	19.0636	25.5619
ANGEL2	9.1164	7.04478
FBN3	0.0348898	0.00922555
RBM20	0.0968939	0.0514385
CALCOCO1	4.22792	6.21253
MED12	10.076	8.57117
TPI1P2	1.4885	1.25617
PANX2	13.3122	11.4254
PPA1	37.5242	42.2173
RILP	6.60704	6.71564
IFRD1	11.1044	18.5702
AGGF1	14.2818	12.0063
DPF1	2.21539	1.24397
SCN2B	0.00208838	0.0100088
BDP1	37.8645	35.5279
RAPH1	1.0745	0.958145
MIR548X	0	0
EIF3CL	0.373942	0.290519
CLN5	1.85699	2.65202
ZNF845	2.69365	2.10624
LINC02375	0	0
CIITA	0.35163	0.0791108
BPY2C	0	0
RDH11	29.1538	21.8768
DGAT2	7.56179	6.93982
LINC00208	0	0
FPR3	0.0263353	0.00420716
SNORD9	2.33979	1.79419
TFCP2L1	0.0662091	0.0771511
C17orf99	0.277421	0.130847
PASD1	0	0
N4BP1	4.1053	3.07958
NUP210P1	0	0.0586043
SEC14L3	0	0
LOC101927588	0.040726	0.0585552
WAC	20.179	16.9413
LOC101928100	0.0730874	0.00412094
MAF	0.113367	0.909442
ADM2	4.37052	4.20288
DNAJB14	4.48235	5.3585
KCNH3	2.69583	1.95237
LINC01572	0.286762	0.203697
MAGI3	5.2282	4.58791
XPO1	28.3763	17.5631
ACAT2	6.34524	6.88504
MIR3118-2	0	0
HMGA2	0	0
PCDH9-AS2	0	0
TGIF2	11.8486	10.2445
EPHA5-AS1	0	0.0463524
ZNF691	7.87621	7.5839
SMCP	0	0
IFT88	5.06705	4.04772
KLC3	1.65155	1.78413
SPACA7	0	0
MIR5092	0.414781	0
DDX24	21.2597	18.8289
HENMT1	5.82767	4.98506
MRS2	10.6997	9.35389
EIF4A1	2.40088	3.90497
MIR548AA1	0.878024	1.08206
IGSF11	0.0521545	0.0285665
MIR1972-1	0.94807	1.81749
AEN	6.47769	8.09459
KRT2	0.0192972	0.00462421
MTMR1	11.8975	9.48584
PHACTR3	0.00399242	0.00382683
TNK1	2.66663	2.80075
ENSA	48.7296	45.4792
NDRG2	8.83913	7.21206
PSG3	0.00698044	0
C1RL-AS1	0.515107	0.635357
LBX2-AS1	0.507927	0.64355
COPS4	12.1464	12.8331
RNF208	14.4627	21.5802
ITIH5	0	0.000797255
MGRN1	7.95807	8.58321
ZNF713	0.367676	0.265267
MYO1H	0.035546	0.0803118
TMEM211	0.0128073	0
TMEM132E	0.00265479	0
EIF5	30.6712	14.9367
SLC25A23	22.4333	27.0447
TBC1D15	5.19389	4.85372
NT5C1A	1.06611	0.221235
MIR320B2	1.41065	1.09862
AKR1A1	65.6841	78.553
LINC01360	0	0
TP53I13	10.5562	11.4607
ASPDH	0.15457	0.183435
LGI4	0.681905	1.85279
TRAPPC5	0.83917	1.2302
RTN4IP1	7.71063	5.64798
OR6N1	0	0
USH1C	2.47357	1.48156
LIPH	0.345349	0.432878
YIPF7	0	0
LINC02401	0	0
B4GALNT1	5.81816	3.74218
RECQL4	17.0296	9.35513
SERPING1	0	0.00323682
NTN1	1.056	0.875171
AK5	1.0797	0.320253
NSDHL	15.294	14.0636
EML2	5.576	6.70183
BASP1-AS1	0	0
GALNT2	21.6217	15.6792
KCND1	0.0817133	0.14259
C2orf15	2.58648	3.12958
MDC1-AS1	0	0
SCARA5	0.0713279	0.0105184
CDAN1	4.26335	4.56994
CCNB2	25.9323	21.4509
CLEC3B	0.242237	0.601582
MIR4300HG	0	0.0126764
SLC2A1	16.239	40.0995
ETV2	0.542761	0.73702
CA14	0.482486	0.517241
VGLL2	0	0
ZDHHC23	6.35788	4.11561
EEPD1	12.0765	8.54157
TEX43	0.102243	0
SULF2	0.239427	0.182195
AKT1	17.2988	14.9743
LINC02285	0	0
TDRD3	1.64808	1.9032
PJVK	0.802213	0.64553
UBE2DNL	0	0
LOC100996583	0.62195	0.391226
MIR5587	6.88692	1.10021
LRFN2	0.450212	0.756085
ADNP-AS1	1.11563	1.52226
RBM19	3.58298	3.27064
TBCB	18.5503	19.6638
CPNE8	0.0187978	0
DAZ1	0	0
ZNF197-AS1	0.175766	0.149756
PPAN	3.50452	4.08608
SMARCAD1	12.9571	7.68493
PCDHA8	0.00221943	0.00212737
SKP2	19.4981	10.1456
COL7A1	0.971506	1.56009
SPIN2B	3.58915	4.74223
LOC101928748	0	0
CACNB1	2.25535	1.90864
SLC1A5	31.6076	25.5121
EXOC1L	0	0
CD200R1	0	0.017919
USP39	22.1726	21.0434
NBEAL1	2.06026	1.75831
LOC101928721	0	0
GLMP	5.46476	7.08941
SUCLG2	50.1087	58.3264
CHRNG	0.0651383	0.0981146
ACTN3	0.103784	0.334913
MOS	0	0
LINC02168	0	0
PIGK	12.3126	8.09144
SNORD113-1	0	0
EIF3A	78.6642	70.5993
LGALS4	0.492196	0.101411
TMEM40	0.163956	0.0130963
KIF18B	13.7979	8.57069
CFD	2.78783	2.71038
SLC31A2	0.607373	0.391226
CLRN2	0.0147836	0
TFB2M	18.9877	14.5589
KRT18P55	0.145816	0.061498
TSPAN10	0.430777	0.452235
MIR3202-1	0	0.143978
IGFL2	0.0351065	0.0624935
INO80C	2.46688	1.84165
SAMMSON	0.0349624	0.0279269
TRAK2	6.05872	3.06121
GFPT1	15.8516	17.5578
TTLL8	0.0449461	0.0603146
RCBTB1	9.79739	9.02063
GPR52	0.0894625	0.010719
PACSIN3	13.3783	13.7515
PRUNE1	13.7796	11.8602
ZC3H7A	6.28463	4.65765
LOC284865	0.0109218	0
GRIA4	0.0168934	0.018506
DYNC2LI1	1.9075	1.442
GAGE1	0.00751739	0
KLK7	0.0199949	0.00958279
PGAM2	0	0
ZNF37BP	6.20801	4.50411
ABHD1	0.785724	1.29972
TDH	0.546033	0.418708
NDC1	31.2856	23.7719
TM2D1	5.84302	6.44215
RHOD	24.4781	24.0159
WDR3	10.4819	6.87137
PABPC1L	10.026	9.24042
SCGB3A2	0	0
CASP8	2.03762	1.50226
OR1D4	0	0
PANK1	2.40534	1.59253
ATOH1	0.0825061	0.0685395
LOC401589	0	0
OR10H3	0	0
MIR623	1.48982	0.119003
TRIQK	4.57797	3.1844
NDNF	0	0.0032796
SLC4A7	17.0585	13.2898
GSTT2	5.51057	5.78406
MAMDC2	0.066296	0.0847284
NPEPL1	2.38848	2.83429
PRPF4B	10.001	8.0741
ADAM23	2.70207	1.7636
LINC02087	0	0
HSPB6	0.134246	0.209948
HAPLN3	0.248586	0.231657
UMAD1	5.98574	3.74612
PHLDA2	34.2075	68.0318
LINC01146	0.00433448	0.0041547
LOC101927476	0.0155986	0.0261653
RAB3D	15.9406	16.3963
LOC100507373	2.27222	1.2226
KIF11	18.358	11.3959
LHX4-AS1	1.137	0.591496
PPP4R3C	0	0
DDX5	52.4212	30.4774
FDCSP	0	0
LOC101928924	0.313433	0.300433
MIR3713	0	0
PTAFR	0.0180978	0.0123908
LINC01648	0.040049	0
CENPX	61.6371	55.5995
UBE2Q1	22.2928	20.9674
SLC39A5	0.0628672	0.064277
BBS10	6.03776	6.67619
LEAP2	1.2344	0.751621
COLCA2	1.71796	1.17863
BRIX1	9.78742	7.07043
CFC1	0.0437396	0
PAN2	8.31049	7.95459
CDK3	0.310414	0.194047
TAS2R31	0.428999	0.639653
ZNHIT2	12.6793	13.1267
BEST1	0.376043	0.269028
ZBTB42	9.06987	6.43888
TMEM131L	2.66442	1.401
HNRNPU	68.1392	41.0377
MAP3K10	11.0717	12.6763
CARM1	6.68565	6.64657
WDR41	7.97664	9.18302
CENPA	12.8357	9.32157
LINC01478	0	0.0102887
ASF1B	24.6612	16.1166
CYBA	0.00362434	0
KCNK1	15.5449	10.0031
KCNN1	2.53668	2.17074
ATP6V0E1	47.3107	59.1304
LOC343052	0.0894625	0.102902
PRR3	0	0
XPNPEP3	6.21053	3.97472
NAMPT	21.8141	32.761
GUCA1B	0.0327949	0.104782
GTF2E2	18.323	23.4369
FLJ46284	0.0150748	0.00144496
BRAT1	10.7888	9.28027
LINC01285	0	0.00461506
C9	0	0
LINC01470	0	0
LOC100505978	0	0
MOGAT3	0	0.005258
UFSP1	4.4954	3.07949
ZBED4	11.9498	11.7232
ZFP14	1.45063	1.19353
CNTFR	0.40345	1.01099
ELOC	16.8596	19.6916
CCDC71L	2.03261	2.13569
RANBP9	20.1643	23.2653
UBE2E1	19.1409	19.3486
RSAD2	3.98935	3.93486
KIAA0355	5.04195	6.94982
LRP10	19.7045	23.1671
CTSA	5.74271	5.63596
B4GALNT2	0.104548	0.0520578
CHIT1	0.00629594	0.0090522
PDE9A	12.8647	21.5705
ADNP2	10.9302	11.4723
NBPF1	11.0231	6.64191
PRKAB1	4.01278	3.81647
MAP3K14-AS1	1.49548	1.51687
DDX51	3.00875	2.56698
LINC02271	0	0
COQ8B	5.83071	6.32626
ITGAX	0.00343989	0.00824304
SNORD116-30	0.42942	0.411609
ZNF444	7.24736	10.0947
CT47A9	0	0
PPP1R18	0	0
LOC731157	0.272393	0.469971
BLOC1S5	4.51074	4.08091
GPM6B	0.72251	0.314418
STAG2	29.831	30.37
SRGAP3-AS2	0.0422755	0.0891486
PLK5	0.0723912	0.198253
THAP9	2.29463	2.54136
NUDT1	14.2189	13.0385
HPCA	0.0855533	0.345592
WASL	16.5865	21.9597
LINC00382	0	0
TMEM210	4.14465	3.32768
AA06	0	0
USP51	0.383753	0.465749
STK11IP	2.20944	2.57045
PEX7	8.42732	9.15821
MYCL	3.04233	4.27055
LINC02282	0	0
NCCRP1	0.0246044	0
TXNL1	5.14869	6.17383
LOC100506281	0.0253301	0.00809317
CARD6	0.116165	0.0715801
GPHN	5.51936	5.71367
RC3H2	15.4349	11.5572
RGCC	2.31077	1.49168
MIR548Y	0	0
CHMP3	8.1745	6.66809
LOC100506725	0.00427059	0.00409345
LOC102723582	0.862751	1.08111
DTX4	3.28418	2.59097
ZCCHC13	0	0
SLF2	2.48774	1.05881
TRAPPC12	4.43106	4.07094
LSM11	4.03038	2.27258
GPBP1	21.1248	19.5242
KCNQ1DN	0	0
AMBRA1	4.85059	5.83341
DAPK2	2.47682	1.55845
HSPE1-MOB4	0	0
TTC9C	9.29575	10.9688
MOGAT1	0	0.0445124
ZNF773	0.723413	0.7223
PRKCZ-AS1	3.46623	3.24176
PGAP2	14.8056	19.8021
FER1L6	0.020084	0
FOXS1	0.0368973	0.0530504
LOC729970	0	0.011524
SMPD1	12.0607	13.613
MRPL24	76.0377	99.6142
HACD1	0.486362	0.206778
RENBP	0.372637	0.561285
MIR571	0.88717	0.364445
PLEKHM3	1.38236	1.48784
CEP76	1.98171	1.36546
STARD6	0.202564	0.125266
MIR4255	0	0
ALG1L2	0.259734	0.326761
AXIN1	5.39361	4.95027
NDUFS3	17.7928	17.1248
TRIM52	2.91472	2.70496
LONP2	15.6898	12.926
IGFBP4	0.0940169	0.174934
XXYLT1	4.46502	3.46483
ZNF32-AS2	3.11903	3.6211
PPP4R1-AS1	0.0642053	0.492338
LMNTD1	0	0
CD8B	0	0
RPL13	179.815	227.223
HIST1H1A	0.0187761	0
WNK1	18.6779	15.6219
KIAA1671	5.12351	4.11548
TTI2	4.64544	4.40304
LINC01030	0	0
IFNA1	0	0
RB1CC1	17.8214	17.1511
MGST3	4.87777	6.4815
LOC101927751	0.193467	0.0652482
ILK	3.22681	4.47209
ONECUT2	4.94276	3.84839
ARHGAP20	0.636948	0.35355
OR10H5	0	0
SEMA4D	3.10015	2.56059
EMILIN2	0.0189074	0.0308094
TSNARE1	3.16877	2.66484
ZNF502	0.338279	0.206664
SNCAIP	0.0664404	0.0175133
MIR4718	0	0
C14orf39	0	0
SEC14L6	0	0
LRRC74A	0	0
KLRC3	0.0211967	0
LOC339666	0.0937117	0.254504
BEGAIN	0.768925	0.521034
CHRM3-AS2	0	0.0299955
HCAR2	0.0474574	0.0568613
CWC22	6.59589	4.8698
APP	77.7865	80.0312
TMED1	6.70667	10.1206
P2RX6	0.0102891	0.0221903
ANAPC7	7.93916	5.32361
LZTS1-AS1	0.01364	0.117668
ZSCAN5C	0.00643071	0
PSENEN	9.06747	12.8885
CPSF6	15.7544	9.09461
FZD4	3.24978	2.44366
OR4A15	0	0
LINC00856	0.00539672	0.0284508
SAXO1	0.138903	0.0739678
HLA-DMA	0.00480146	0
C15orf62	1.843	1.74688
MANCR	0	0
NT5C3B	28.6568	26.2678
TMEM38A	3.14193	3.17462
RGS14	10.1578	14.4419
MIR527	0	0
SNORD65B	0	0
MRAP	0.0542358	0.0173288
TFF3	3.63549	4.34339
RAPGEF4-AS1	0	0
LOC154761	0.0604149	0.131904
TSPEAR-AS1	0.454644	0.25751
TTTY13	0	0
MED25	5.67192	6.05408
DUSP15	0.394758	0.69832
SNORA22	1.08957	1.47954
MIR3944	0	0.107984
BLVRA	29.4317	30.2796
HTR4	0.0811702	0.0231755
C1orf127	0	0
PTPMT1	13.6855	14.7396
PITX2	0.639794	0.528313
DPH2	8.31751	8.64121
CXCL17	0.0511644	0.0392338
ZNF551	2.63285	2.12739
IFI27L2	4.98535	3.29097
DTWD2	5.13345	5.0645
FNDC1	0.0337279	0
FHL1	1.14426	0.402549
STPG2-AS1	0	0
UNKL	11.0937	9.33883
SNORD62A	0.848853	0.271215
ADAMTS15	0.154419	0.172683
MAPKAPK5-AS1	5.66903	6.43206
NOVA1	1.89782	1.48477
NMB	0.130955	0.136934
ATPAF1	33.6974	27.4228
DLG5	14.5148	10.1521
XIST	0	0.00234053
TOB2	20.9596	35.2167
ELF5	0.129954	0.114183
CCDC38	0.055137	0.0110104
MPST	7.49452	11.5242
SF3A1	18.5589	17.6178
LINC02540	0	0
LINC02057	0	0
TIMM13	39.4052	40.9982
LINC00707	0	0
CFAP298	6.29935	5.8433
NAGLU	16.8773	19.1589
MIR638	0	0
NRAV	5.20341	5.12869
LCE1B	0	0.0788656
PDYN	0	0.0327706
ZCCHC24	7.77805	5.95003
PHB	39.3665	35.5641
LOC101928160	1.90955	1.91514
MIR369	0	0
FOXA3	0	0.0266019
ASAH1	17.2615	11.8677
PCP4	0.176013	0.0843563
ZBTB7A	12.7832	14.449
LOC102724719	0.1445	0.277013
SNORA25	0	0
LINC01304	0	0
ZDHHC3	11.8903	7.13008
LOC101927795	0.138733	0.518618
ITGB3BP	6.12691	4.24276
POLR1D	30.1739	37.0288
CSF1	1.9829	1.83178
LINC02626	0.176844	0.0339019
UBE2S	83.4401	90.8217
ATP1B3	65.8868	49.3525
TGFBR3L	4.34991	4.93876
ZNF791	5.93141	6.57384
MATK	2.73542	2.51495
IL34	0.0490381	0.0156681
CYLD	3.91569	3.06726
MIR4739	0	0
GHITM	138.762	153.604
SNX20	0.00211451	0.00202681
MOB3C	3.00471	2.59621
ABRACL	11.8931	9.41727
CDK14	5.6486	5.70071
FSIP2	0.0337955	0.0107979
MIR4444-2	0.65767	0.472794
AATBC	0.36945	0.392411
SLC9A9	0.339375	0.325299
SIRT1	7.33596	5.41215
TMTC1	0.0490467	0.0501996
TEX49	0.129435	0
ASB5	0.0359259	0.0860895
PAGE5	0	0
ADAM28	0.176954	0.246939
CRYAA	0.0133629	0.0128086
SYNC	0.0523382	0.020067
ZNF486	0	0.0136849
LINC00205	5.05569	2.78351
LINC00499	0	0
CEACAM8	0.0279164	0.017839
MTRNR2L1	0	0
NXPE2	0.00649594	0
ACP6	3.41406	3.42164
MIR890	0	0
SS18L1	15.8189	13.1824
TUBB3	0.354296	0.515982
MOB1B	10.349	8.26203
C19orf44	3.32175	3.1444
KCNJ8	0.00979621	0.00469495
GFOD1	1.07482	0.582785
PPWD1	8.85861	6.84852
ADAM12	0.720636	0.709671
GPNMB	1.06634	1.96786
SLC22A25	0	0.00621655
ABHD16B	5.33391	4.94003
RPS3A	503.77	523.676
DEXI	1.74519	1.30032
FUCA1	16.5772	12.5909
ZNF34	2.27787	2.77648
ZIC3	0.0264754	0.0140985
TBC1D4	1.34497	1.17183
DIS3L	10.8822	7.62895
DHRS4L2	5.06793	4.32467
ACVR1	2.29616	1.8531
SIDT1	0.182654	0.149034
NDUFB6	35.0017	36.852
SEC14L5	0.0169063	0.140444
WDR78	0.223229	0.106115
COMMD6	4.96	5.49901
ASB2	0.166571	0.555345
QPCT	0.0468138	0.0628209
BEND4	1.02721	1.29595
MIR3159	0	0.157598
REXO5	7.72778	4.90416
DDX20	3.4263	3.11562
CMTM1	2.85694	1.5762
TNS1	1.16715	1.20324
LINC02621	0	0
ZNF491	0.26886	0.265401
SNORD13	0	0
LINC01018	0.00345847	0
GTF2A1L	0.00592351	0
DDI2	11.0039	7.6387
SNORA5C	4.7069	4.76705
LINC00367	0	0
LINC02047	0	0
MYBPC2	0.0328126	0.317661
LZTS1	1.55658	1.02397
ADO	17.0746	13.5497
NIPSNAP3B	0.0279314	0.00535457
JMY	10.1768	10.544
CLEC2D	0.608607	0.360412
MIR4325	0	0
PRKCE	1.23781	0.987548
LGALS8-AS1	2.01251	2.14515
AMPH	0.127368	0.0434541
NECAB3	15.465	17.8882
LOC613038	0.188773	0.516982
C11orf42	0.990824	0.500394
OPN3	1.42807	0.948702
ZNF418	0.643351	0.427521
CTXND1	0.0317858	0.0304674
KIAA1841	1.67006	1.35855
SNORD1B	5.06954	1.24953
PLEKHA8	4.05448	4.5173
SLC8A1-AS1	0	0
KANSL3	8.52965	6.63642
ARIH2	19.4986	14.0494
ASPRV1	0.150899	0.0857125
ZFHX2	1.89928	2.42388
ZNF723	0	0
FRMPD3	1.66335	1.17921
PTCD2	2.1572	1.56042
MIR3195	0	0
MRGPRX3	0	0
TMPRSS4	0.392599	0.577954
GNB2	95.6956	126.689
OR2T12	0	0
UBTD1	13.0298	19.7629
ELF1	3.51101	2.70821
GAPLINC	0	0.432757
CAPN15	9.48766	7.77383
GPX4	78.7022	98.1674
CFAP221	0.127277	0.150987
ERF	12.0044	13.6089
EPB41L1	11.5894	10.487
ZNF653	1.64388	2.21516
RAMP2	0.0105983	0.0711113
TBC1D16	22.4206	18.7676
MRPL28	21.6059	23.8775
GRB10	23.7257	14.0348
KLHDC4	2.60276	2.00962
MDN1	3.80665	2.33722
STX18-IT1	0.314274	0.0860683
CTTNBP2	0.243857	0.2354
MIR3657	0.103991	0.697742
AFDN-DT	0.566621	0.538182
MYT1L	0.00186024	0
NCOR2	19.3182	12.4317
TMEM212	0	0
OR2L13	0.0129023	0.0865703
SLC13A2	0.00754302	0.00361508
MLH1	21.9466	16.1462
HOPX	0.134961	0.0451267
GDI1	57.3529	59.829
CCND3	9.57918	9.6703
SLC6A15	0.188441	0.0464843
FAM174A	22.2888	38.973
GGNBP1	0.161105	0.0738542
DEFB1	0	0
DPY19L2P2	0.0566916	0.0752403
APOL4	0.172344	0.0692754
GNA12	11.2524	8.5809
MPDU1	16.9485	19.8667
SVIL-AS1	3.59039	2.97452
NUPR2	0.0201773	0
RCBTB2	0.360374	0.15133
CSTF2	17.3519	11.9929
ACTBL2	0	0
MTFP1	3.73042	7.63272
TRMT61A	4.55175	3.99095
LINC02676	0	0
NMRK1	5.83948	6.63225
DIO2-AS1	0.0076186	0
PHF3	4.76453	5.30858
HCG9	0	0
FAM138B	0	0
NLRP10	0	0.0184311
ABCD4	2.78747	2.62397
BCORL1	5.29677	4.96623
ZNHIT6	6.09228	5.45945
TSPAN6	6.64551	7.52968
NFKB1	4.24296	3.99242
IPP	14.1931	10.3276
CNIH4	14.5249	18.8591
GALNT18	5.98784	4.86811
ADRA1A	0.765632	0.470638
ITSN1	1.79695	1.31273
OR1A1	0	0
SLC38A1	14.418	9.34145
CAPN5	2.90064	5.41691
AOAH-IT1	0	0
GJA8	0	0
ARMC1	23.6296	18.3644
KRTAP9-1	0	0
SOX4	33.1237	114.512
SLC7A11-AS1	0.304123	0.221471
GRK3	4.18511	2.66516
EML1	3.27996	2.63413
VN1R2	0	0
EPN2	10.2341	12.0949
ZNF732	0.105413	0.0265897
PRR22	0.397479	0.419738
CASTOR3	1.57719	1.26941
FNDC10	45.5456	58.7308
TOX3	5.38091	3.66488
SNORD99	5.42578	4.25515
LRRFIP2	9.27492	12.5585
TSPY3	0	0
SMIM19	7.57731	8.38728
ZNF140	1.82934	1.95962
CD244	0	0
LRRC52	0.00888743	0
CCDC114	0.274526	0.26314
FER1L6-AS1	0	0
PPP1R26-AS1	0.989574	0.593997
RPS11	548.666	657.86
LOC102724555	0	0
TAFA3	0.597905	0.300198
FREM3	0	0.00169781
PDE4A	2.12912	1.17219
HNRNPCL1	0	0
HMG20B	53.4214	53.8997
CD38	0.0479221	0.0102077
SSX5	0	0
NGFR	0.384064	0.508643
MT1JP	0	0
ZNF835	0.430904	0.198121
ISG15	48.8613	104.292
RGPD4-AS1	0	0
TM4SF19-AS1	0.99682	0.431329
SDHAF1	13.7463	15.5044
LINC02552	0	0
MIR1289-2	0	0
EXOC3-AS1	7.49182	6.22034
MPHOSPH8	16.8303	13.3527
ZMYND10	2.01214	1.6785
C20orf173	0	0.00804293
MIR5699	0.135188	0.129581
GBF1	26.2923	23.1858
MIR374B	1.19496	0.520636
EGFL8	0.00464208	0.00889909
SLITRK6	1.68499	0.764339
LDHC	0	0.0167001
C19orf24	21.3378	25.5793
ZNF142	5.26061	4.61388
STEAP3	6.48083	5.04376
APIP	3.72279	4.51893
LOC101929106	0	0
ZNF865	5.33764	7.9117
OLFML2B	0.0641301	0.00683002
TNKS2-AS1	0.207845	0.306498
GALNTL5	0	0
SELENOO	18.6545	19.3713
NAT8	0	0.0246299
PSMB7	67.9903	66.4102
LOC101928855	0.0531637	0.0509587
TPD52	19.7844	37.4552
ATP8B2	8.8263	7.72709
TOMM5	6.56091	8.14501
MIR298	0.691301	1.72283
ABCA17P	0.832842	0.922478
LOC101928438	0.118202	0.158619
LOC105371899	0	0
ARMC7	3.55568	1.7764
ZNF354C	2.00571	1.4893
SHLD2	9.40482	9.44637
BRD7	5.93874	5.11288
LINC02657	0.0174561	0
ARMCX4	2.36758	2.11477
IL11RA	1.76051	1.45812
ESRRG	0.33004	0.227645
MBNL3	1.82818	1.6166
LINC01946	0	0
TRAF3IP2	5.70376	6.90694
MEN1	12.6626	10.5883
ZNF662	0.0287974	0
LOC102723833	0	0.0150675
FUT4	0.763067	0.558187
LINC00661	0	0
CCDC130	6.39434	7.50799
MIR1302-8	0.0950539	0
ALG5	5.14071	4.26305
NAALAD2	0.0704452	0.0401925
MPP7	3.63212	2.29955
THSD7B	0.453492	0.308763
MIR3685	4.31729	3.57392
PCYT1A	7.46973	5.46275
CT47A5	0	0
IBTK	11.9786	11.2598
MIR3131	0	0
KRT77	0	0
SNORD116-2	1.28073	3.31454
MKS1	7.93623	6.4803
HIST2H2BE	13.0121	45.7305
NPM1	207.098	221.089
MIR1251	0	0
RPL7L1	26.297	19.7656
KIRREL3-AS2	0	0
GPR6	0	0
ISL1	0.443277	0.323727
CASC8	0.140267	0.204164
KRTAP24-1	0	0
WFDC5	0.0815788	0.0111707
LELP1	0	0
MRPL57	43.2775	52.9111
NFAM1	0.0773896	0.0521263
LOC105376171	0.128073	0.245521
NTF4	0.578528	0.40097
MIR3177	0.890261	0.426668
PDE6G	0.0461158	0.279953
UCHL1-AS1	0.580693	0.46384
BBC3	4.4612	20.9407
IER3-AS1	0	0
PHOSPHO2	3.53233	2.06127
LOC101927141	0	0
LINC02685	0.00981993	0
OSTN	0	0
RAET1E-AS1	0.0603317	0.115659
FBXW12	0.0558115	0.0300918
LINC00967	0.0121487	0
SNORD101	3.16673	8.78663
RBM34	0.918478	0.947816
USP38	4.2374	3.50601
GALR1	0	0
TEX48	0.183086	0.0638153
LINC01494	0.024069	0
ZNF385A	12.2702	17.7153
SCARNA20	0.0928771	0.267075
KCNQ3	0	0.0037385
SHISA2	0.914644	0.632045
ZNF844	2.04558	1.62602
FAM66E	0.256957	0.0820996
SRA1	11.015	17.0544
IL1R1	7.51864	5.10584
MIR1263	0	0
LYZL2	0	0.0855422
ZNF263	5.23115	5.82525
GCFC2	12.5031	9.63283
OLFM3	0	0
DEDD	13.3098	13.3283
LINC02123	0	0
MRPL3	57.6258	52.8216
PRPS1L1	0	0
SIGLEC8	0	0.00367778
RIPOR3	0.0323965	0.0329936
SUGCT	2.44445	2.67779
NCR3	0	0
ADD2	1.38153	0.822698
FAM83A-AS1	0	0
CENPBD1P1	7.41424	8.59472
PXK	7.28105	5.8943
LINC01153	0	0
LINC01644	0	0.0213986
LINC01023	0.0279057	0
TRMT12	7.51101	6.434
SNX10	8.08244	8.44337
STK40	10.7173	12.5385
PIGY	0	0
EBPL	27.0754	30.1119
FAM118B	4.20115	2.77153
OR52B6	0.144844	0.0578485
RAB40B	6.24452	5.0667
GORAB	1.77038	1.44039
LINC02323	0.00759008	0
ZNF677	1.12975	1.38979
DOK3	0.186756	0.089505
ARHGAP21	7.30386	4.89073
CDC37L1	8.81168	11.3256
LINC01082	0	0
PNPLA6	11.1822	15.2097
ISOC1	21.3046	17.1507
POLR2J3	1.01046	0.952669
WDR17	0.933398	0.448089
ZFP91	23.0052	21.9192
HSD17B7P2	5.19476	8.31691
IP6K2	25.5756	30.2319
TRIM22	0.622492	0.56374
ERICH4	0	0.012328
LINC02763	0	0
CLIC4	23.6815	25.4572
ZFAND4	1.33734	0.860821
AIMP2	14.4507	11.1166
LSM12	15.3525	10.3014
FNDC5	0.961259	0.416111
GGTA1P	0	0.0103641
CNGA2	0.00429319	0
PIP5KL1	0.298619	0.0872662
KRTAP10-10	0.0110608	0
FCN2	0	0.0551668
DNAJB11	15.1908	10.7874
LOC105372440	0.603317	0.154212
LINC01585	0.0187906	0
LOC101929022	0	0
MAP2K3	21.0533	20.1677
ACSS2	12.1918	19.4891
SNORD46	4.91356	7.17677
RNA5S7	0	0
SNORD88B	0	0
EIF4E	4.77439	3.79374
ENO1	711.01	1634.38
LINC01142	0	0
RASSF10	0.00480905	0
MIR4743	0	0
IFNA8	0	0
DEFA4	0	0
MIR455	0	0
UBE2V1	2.40914	3.43719
EGR2	0.0956465	0.0126454
TTTY3	0	0
KDM4D	1.65058	1.261
NAV2	1.12001	0.458948
MYOSLID	0.353689	0.774901
LINC01929	0	0
AHNAK2	2.12018	0.731881
CCR9	0.0086628	0.0373657
LOC100133286	0.348163	0.243527
SDC2	10.5709	7.92396
MDFIC2	0	0
THBS3	5.17152	5.45147
DPPA2	0	0
ATCAY	0.0202669	0.0215848
CHMP1A	16.6498	15.4685
NPAS1	1.05553	1.30986
HS3ST5	0.177879	0.0454669
ICE2	5.38125	3.85779
NDUFA4L2	0.25149	0.398994
ATG9B	0.258911	0.835755
CST7	0.274736	0.0877804
ARL8B	30.0872	25.6302
OBSCN	3.0925	2.37298
CDH19	0.0265885	0.00169905
KHDRBS2	0.00521737	0.0600116
PABPN1L	0	0
CDKL2	0.0032179	0.0123377
RMC1	9.44214	11.8887
SPRY3	0.0175374	0.0142238
MYH8	0	0
NR0B2	0	0
UBXN8	3.35469	3.04516
PITPNM3	2.96116	2.02157
CLEC4E	0	0
RPS29	19.7707	32.8279
MIR4284	0.450626	1.15183
LOC105369306	0.0677096	0.0349468
PLPPR3	0.577051	0.425474
SYTL2	2.0217	0.889213
TPM3P9	3.02922	2.69989
LINC01414	0.0685245	0
RPAP1	6.06445	6.9136
ZNF729	0.0125529	0.00300806
CLPSL1	0	0
GPC1	6.7874	8.09342
ULBP3	3.71903	2.7149
MIR4421	0	0
SHE	0.0187383	0.011053
CLEC18B	0.0116133	0.0185527
PCA3	0.0868621	0.115968
TAPBP	0.0601607	0.0369059
SYAP1	19.9982	20.488
CD69	0	0.00411803
MYRFL	0.0103577	0
MED20	5.1778	4.31197
PVALEF	0.121467	0.077619
SMAD4	4.62644	3.58586
CTNND2	0.645308	0.550571
AUH	8.45432	10.4537
ZNF513	14.6723	17.9495
ERI2	7.28286	6.1925
ESRG	0	0
EEF1AKMT3	3.93308	3.33679
ZP1	0.214769	0.378209
SIGLEC6	0	0
CDC42BPG	10.8351	10.8761
WDR70	3.50712	3.19763
FAM86B3P	1.62892	1.5422
CPB2	0.055085	0.00660003
MDGA2	0.0295816	0.00283546
CLEC5A	0	0.00564895
RNLS	0.720795	1.76135
LAMP5	0	0
SSR4P1	0.498492	0.269878
KRT78	0	0.0143095
TXNDC11	7.19468	6.65716
ZAP70	0.0119027	0.0273815
ICOSLG	3.44454	3.98472
SERPINA2	0	0
ARV1	16.245	14.9843
A2ML1	0.0266562	0.00319383
AKR1B15	0.0182961	0
MIR1288	0.162225	0
SLC22A16	0.0186848	0
CD177	0.116756	0.0979238
CXXC1	6.6032	5.86488
MIR182	0	0.104127
AP3M2	5.76745	5.07297
OR2H1	0	0
KNG1	0.0520509	0.0467737
MUC7	0	0
GYG1	13.9724	10.3768
FHOD1	8.58006	6.89123
OR7C1	0	0
LINC02337	0	0
AP2B1	69.1895	67.4849
BHMT2	0	0
ZNF8-ERVK3-1	0.267689	0.251068
LINC02549	0	0
TDP2	8.81528	9.03617
EME2	3.08003	3.089
LUC7L3	24.6353	20.3971
CYP3A5	0.124724	0.252962
MIR141	0	0.859324
DHRS7B	3.10098	2.25714
COX5B	52.4671	83.57
MRPS17	6.65545	5.48812
SCOC	24.009	25.1997
JUP	59.1801	66.094
IL5RA	0.00737388	0.00530102
TMEM242	3.06268	2.15968
APBA1	1.2697	0.57881
DEFT1P	0	0
LINC02614	1.38079	0.945869
CAMLG	27.6097	31.4424
ITGA9	0.174926	0.0479058
MIR4451	0	0
OR10AD1	0	0
RAP1GAP2	14.5043	13.6742
C1orf35	9.67308	9.31789
TPRA1	14.7383	19.9192
EHBP1	5.60456	4.0156
NFIB	8.52632	3.99316
TWISTNB	8.40755	7.04053
NDUFB10	95.6182	108.96
MIR4518	0	0
MTSS2	6.15038	7.28803
CECR2	0.670599	0.779362
CR1	0	0
TRPC7	0.0305605	0
CEBPG	12.1448	10.1658
DIMT1	11.2681	9.3117
LOC102723566	0.584791	0.441162
LINC01782	0	0
LINC02480	0	0
KIF3C	6.76847	6.44766
MIR4795	0	0.131037
OBP2A	0	0
PCDHB5	3.45229	2.86081
RALB	13.2938	11.4382
COMP	1.283	0.974048
LINC01998	0	0
LOC101928118	0.169997	0.20019
DUPD1	0	0
KERA	0	0
TP53TG3B	0.0132778	0.0127271
HIF1A-AS1	0	0
ANKZF1	10.6458	21.714
LIPN	0	0
CYGB	0.0701381	0.0909569
STON2	1.2012	0.712839
FAM76A	4.34317	4.05606
LANCL1	23.741	20.6276
HAVCR1P1	0.0230434	0
LINC00399	0	0
FUT8	3.3123	2.55525
PMF1-BGLAP	0.592034	1.29709
PRRT1	0	0
LINC01694	0.351965	0.301403
MIR5194	0	0.0971854
GSTM2	0.499168	0.624307
GOLGA8H	0.551002	0.546572
ZNF606	1.69715	1.47554
ZFYVE1	4.27653	5.66189
FBXO9	8.81072	6.14968
TMC2	0.0394469	0.101616
RETSAT	20.0777	21.2978
ORC5	9.44209	9.88035
HIGD2A	85.9515	121.563
GPR89B	0.60799	0.605448
MAGEA9	0	0
PLVAP	0	0
UTY	0.0132378	0.010151
CLCNKB	0.0662369	0.0238086
CNIH3	0.175283	0.317763
CNNM2	3.3093	3.3778
MIR4791	0	0
SNORD114-5	0	0
ADPRHL2	17.0687	16.6823
ACBD3	38.1567	43.282
USP18	10.6925	8.56181
PITPNB	3.26412	1.92362
COTL1	5.57245	4.83254
CC2D1B	5.98361	7.44237
COASY	16.0234	14.5373
GALR3	0.347025	0.655183
TFAP2D	0	0
MIR3611	0.293178	0.421527
C19orf25	3.54223	3.03022
PPP1R35	24.098	31.5775
DCTN5	3.64911	3.54078
GLOD5	0.26375	0.164876
B3GALNT1	0	0
SLC35D3	0	0.00494373
LINC00330	0	0
SLC12A2	4.58198	3.01071
CSNK1G3	12.1985	9.8546
IL21R-AS1	0.069791	0.00891951
VWA1	17.6558	18.9981
HIGD1C	0.0655897	0
CATSPERE	0.0589672	0.0242235
FXYD4	0	0
LINC00272	0	0
SLC49A3	6.08345	7.78954
C4orf50	0.117773	0.0542733
INSR	5.73245	4.27947
FOLH1	244.455	178.06
TMEM30A	30.3781	28.4625
FAT1	7.84978	5.67865
LOC108783654	7.38009	7.195
PFDN2	135.094	129.525
GABRA2	0.00917872	0.0068429
MRPL18	45.6414	42.0774
KRTAP19-3	0	0
GRIK1-AS2	3.15485	3.01946
LRCOL1	0.0602653	0.0513473
TEX47	0	0
SCIN	0.0669949	0.0180608
ZNF410	0.55364	0.503601
KCTD11	5.53403	9.92207
KAZN	1.18166	0.671474
SCNN1G	3.53177	7.36248
RDH13	1.82065	1.15754
PROS1	4.34866	3.89181
ZNF192P1	1.81904	2.44286
AZIN2	1.38939	1.16996
SEPHS1	24.8783	26.753
MAP11	4.1416	6.17687
SFRP2	0.0658641	0.0918288
RNF25	4.5986	4.52333
FBXW4P1	0.0869452	0.171887
TSSK4	0.600756	0.351565
MPPE1	2.66779	2.70846
UBR4	13.6851	11.5318
WAKMAR2	0.14286	0.114112
IKZF4	1.19918	0.928458
ARC	0.353902	0.826612
ZNF561-AS1	2.13619	2.86362
UBL4A	31.051	27.5726
AGAP5	0.394497	0.284537
PDYN-AS1	0	0
MIR548X2	0	0
RASSF1	13.2339	21.3454
MYO9B	6.67907	4.60371
SEL1L3	11.4764	8.20983
ST6GALNAC4	16.2102	17.4668
ALMS1-IT1	2.07305	2.17526
TOP2A	54.5157	34.8038
SNORD45B	0	0
ANG	4.36477	6.94026
LOC101927708	0.795222	0.186325
LINC00242	2.54106	2.03535
TNFAIP8L2-SCNM1	6.55485	7.10808
ATP11C	6.24525	8.9683
ZNF221	1.03891	0.716819
LINC00494	0	0
NIT1	8.28555	7.57293
FAM228A	0.0161151	0.0051489
BORCS6	7.08279	8.34247
OR5K1	0	0
FBXO2	37.356	41.0453
SNX6	16.1267	12.2787
RGS12	2.89791	2.79322
SH2D1A	0	0
GLUD1P3	4.74604	5.22986
RNVU1-14	1.63214	0.782224
CDK6	0.0357266	0.0161712
PCBP2	21.8808	24.1132
RAB12	26.6616	33.0202
RFX2	2.09783	1.41578
TMEM267	4.00298	2.6109
NKX2-2	0.947994	0.880801
PRDX5	226.239	257.366
VIPAS39	10.155	12.6312
LOC101928733	0.0272975	0.0112137
WNT3	1.17626	0.901443
TMEFF2	25.2456	17.4389
C1orf189	0.094317	1.14513
LATS2	4.8685	5.84158
ZSWIM9	1.34935	1.42708
PCDHB8	0.0577262	0.0595882
LINC00489	0	0
ARPIN	3.453	3.06416
SFTA1P	0	0
ASCL4	0	0
RPH3A	0	0
INPP5A	10.0723	10.2021
ALDH1L1-AS2	0	0
ISL2	0.854586	1.41249
PEA15	49.8817	52.6007
COL23A1	0.600541	0.692711
TSPYL4	15.6481	11.6455
TSPAN31	3.80032	5.13053
EFHD1	1.95739	0.920905
MAN1B1	13.4389	12.0136
OR56B1	0	0
LINC02071	0	0
FMO9P	0	0
SMARCD3	18.6155	18.236
TMCO3	4.90207	4.14964
ADAMTS3	1.88277	0.876661
CSK	13.2079	10.8456
CACNA1F	0.00175619	0.0185169
RRP7A	16.5484	14.1964
PDK4	0.0888488	0.07226
SALL2	9.25064	10.4011
SAAL1	6.04778	4.84724
ASB7	5.11745	4.91816
SYNGR3	2.29108	3.05196
CACNG2	0	0
TMPRSS13	1.32392	1.1169
ADGRA1	0.0243226	0
MRPL14	39.5075	37.0663
NRXN3	0.111219	0.0444831
MIR1284	0	0.0971854
MIR148A	0	0.105065
STIMATE-MUSTN1	0.223121	0.156216
RGL2	0	0
MIR562	0	0.122761
HOXB9	1.23036	1.00311
COIL	11.155	10.5268
SATL1	3.63079	3.11575
KRTAP4-6	0	0
ZNF169	1.90122	1.16049
MIR4656	0	0
RP9P	0.534902	0.276704
LOC101927837	1.23153	1.088
CD2	0	0
CEP57	11.0412	10.3254
LOC101928418	0	0
ULBP1	3.55481	3.10672
FAM98A	17.4011	13.7241
SNORD66	0	0.153451
GUK1	41.8361	61.594
FMN1	0.0266552	0.0139362
IFT80	5.39413	3.92534
PTPRC	0.00145346	0
POLE	4.89342	2.98701
MIR181A1	0.221216	0
CCDC136	3.16166	2.6649
FAM86B1	2.08723	1.9235
TIAF1	1.02588	0.810698
KRTAP5-6	0	0.0207883
LINC00692	0	0
TSPY8	0	0
HECTD3	11.4839	11.0191
UGGT2	2.27363	1.83246
HDGFL3	2.2368	2.11819
MIR548V	0.608345	0.583113
MIR603	0.125432	0
LMAN2L	7.45554	5.54915
ATP6V0A4	0.0452413	0.011564
PRR13	14.3718	17.4592
PCDHGA2	0.139329	0.0919244
LCN10	0	0
DNAJB7	0.108549	0.0814277
KRTAP22-1	0	0
KATNAL1	5.42669	5.09225
DNAJB13	0.0490177	0.0839011
P2RX2	0.568489	0.82921
LMOD3	0.0341447	0
SPIC	1.19304	1.28779
LOC284798	0	0
PZP	0	0.0168557
LY6K	0.00600983	0.00576056
DLX2	0.507978	0.655756
ZDHHC11B	1.21669	0.865031
SLC25A3P1	0	0
TMEM116	0.979261	1.05543
HTR2A	0	0
BMF	5.40776	3.79821
LRRC28	1.3545	1.38001
TRIM15	0	0
PPP3CB	14.7178	10.6938
CXCR6	0.552014	0.912806
DHRS3	7.41395	7.77099
STX19	0.872066	2.14513
SPEM2	0	0
DOP1A	2.15479	1.86573
KIAA1958	3.92116	4.07588
LINC00942	0.0704744	0.0144753
C3orf38	7.15041	7.57812
FAM184B	0.121265	0.0951014
TCF4	0.323935	0.203202
C5orf60	0.0407539	0.0355123
URI1	19.9347	17.1026
CRADD	2.55232	3.20739
NOP53-AS1	0.383032	0.323951
RTF1	20.4897	16.3615
IMP3	13.2626	15.6133
TBX19	0.633866	0.537225
ATXN7	5.67886	5.07967
COQ10A	5.55633	4.15713
NECTIN2	13.2904	16.6857
SERTM1	0.00758771	0
ARHGAP12	4.9606	4.50346
NIPA1	10.258	7.6113
KHDC1	0	0
RNF114	16.6399	15.1658
SPRR2E	0	0
LINC01687	0.393009	0.0313923
MIR4307	0	0
CCNL1	12.3397	17.148
SLC7A2	6.06421	8.24103
LPIN3	5.10397	6.36378
TPP1	19.1627	24.6904
AKTIP	6.98626	6.34676
BEND2	0	0
SLC22A17	8.93889	8.44
SRPX	2.88405	3.32201
CRYBA4	0.0150023	0
TMEM198	1.17516	1.15808
LINC02499	0	0
LOC101927989	0.698745	0.812088
PSMA8	0	0.00615747
CPOX	17.8753	19.0522
LINC00402	0	0
MACO1	7.61387	7.48858
GS1-124K5.11	0.625623	0.307686
LOC254028	0	0
QRICH2	2.3277	2.42777
PCDH18	0.00363951	0.00174428
ACSBG2	0.194134	0.131949
CCR7	0.0242562	0.0372002
OR5T1	0	0
LAMA1	0.101953	0.142545
TFRC	43.4179	15.98
NKX2-1-AS1	0.123383	0.137976
KRT76	0	0.00461141
LINC00861	0	0
CDH7	0.279641	0.55374
MAP1A	1.14583	0.732937
FUT9	0.266059	0.0467544
SLC35B4	8.42047	5.91397
ABCD1	22.4598	20.6548
LOC100507557	0.539115	0.562519
DCAF1	10.243	7.72035
MIR579	1.61398	4.04609
LIPC	0	0.013498
WFDC3	0.293422	0.46552
FAT4	0.125081	0.076618
ZBTB8OS	7.33253	7.06803
ZBTB26	4.28002	3.08315
PARP11	1.86232	1.11544
RWDD2B	5.5871	3.96757
LINC02212	0	0.0438019
EGFR-AS1	0.424931	0.756426
SNORA19	0.190108	1.27556
PHLDA3	7.92516	11.5508
TTC39B	2.30123	1.98511
SMAD5	16.6392	10.3817
OR4F3	0	0
CD5	0.0566605	0.0615518
LRRC37A3	0.257955	0.227415
TMPRSS5	0.70387	0.337338
KRTAP13-2	0	0
CDC25B	21.0763	18.5855
HILPDA	62.0394	199.92
DLEC1	0.0948487	0.071333
SYCP1	0.00560945	0.0161304
KLHL4	0	0
CUX1	5.22777	4.15797
MGAM	0.00339005	0.00866518
PRKX	9.8625	11.026
IL9	0	0
TSHZ2	0.228232	0.187249
SCARNA13	2.69884	2.37486
MAK16	10.894	6.32447
SLC8A1	0.0521708	0.0127677
RTEL1-TNFRSF6B	0.387862	0.210539
MROH1	1.60358	1.23436
GREB1L	1.74931	0.598998
IPO9	20.6128	15.7976
CCDC88B	2.13954	2.45956
CELSR1	3.81558	2.00897
MMUT	12.8419	12.5644
MIR548I4	0	0
CARNMT1	16.1178	13.9669
GPD1	0.234741	0.230849
GATD1	13.9268	10.3013
ACSBG1	0.260191	0.133202
TGIF2LY	0	0
LINC02130	0	0
TNFRSF12A	11.6863	23.3119
TSPAN12	0.292612	0.616354
POLR2J4	0.659696	0.508382
FGF11	0.0502855	0.0398172
QSOX1	17.2866	21.7488
TCF24	0.00469946	0
CDH23	0.134746	0.0258314
SEC11C	6.88585	7.36033
SEPTIN8	15.5672	13.4151
COLGALT2	0.0153214	0.00326354
LINC01904	0	0
MMGT1	12.9871	10.4392
GLT8D2	0.174822	0.0606109
SPANXC	0.125756	0.030135
SRRD	4.11855	3.14846
ZFP92	0.21723	0.181477
PKN3	3.72758	2.17695
ZZEF1	6.13096	5.59756
ZC3HAV1	13.9576	14.2978
AMPD1	0.0487456	0.0280343
RTP4	0.2662	0.165103
LINC01300	0	0.0287248
MIR194-1	1.00198	5.48812
NUTM2D	0.212507	0.335592
KCTD12	0.12118	0.061824
PDE3A	0.137635	0.0736008
CRKL	23.2462	30.1707
PUS3	10.0059	11.4476
TEX44	0.00879747	0.0758932
RNF31	5.68782	5.3255
MIR526B	0	0
ADAR	56.5129	44.515
PNPLA4	8.70529	12.8824
CDKN2AIP	4.94221	4.84314
S1PR5	0.398915	0.22859
HMGN4	32.0312	27.9107
MTIF2	13.4218	12.713
MIR3148	0	0
MIR525	0	0
OR1S2	0	0
FYN	1.15742	0.904844
CACNA1G-AS1	0.0154109	0.0517009
PPP1CB	71.8438	91.6236
ZNF106	13.5163	10.001
PRDM2	7.20234	5.36829
SLC7A8	9.26683	11.4734
TPH2	0	0
RNU4-1	0.25887	0
LINC02068	0.0165897	0.0795081
ZNF771	1.31662	1.82475
JPH2	0.0450398	0.0922305
PAK4	24.8947	22.2116
ZP2	0	0.00337743
RGS17	2.31354	1.06155
ACOT6	0	0
PTEN	10.8002	10.2992
PPP1R10	0.00466612	0
LINC01654	0	0
LINC01973	0	0
OSTC	37.2682	35.9893
MBTPS2	10.928	8.21074
DTNA	0.067412	0.23354
LOC284930	1.33109	2.42878
FLT3LG	0.0897768	0.0286844
RPL27A	153.412	209.994
HAVCR2	0.0127938	0.0398552
PLEKHA8P1	0.587368	0.291556
ARFGEF2	12.1057	11.4289
ATP1A3	1.77919	0.728606
NPHP4	4.55	3.10179
MIR485	0	0
TRPM6	0.0119115	0.0012686
RBM11	3.14999	2.77226
MIR4327	0	0
RAP1A	12.0943	12.3959
VTN	0.0952497	0.00961043
PEX3	8.68986	7.23774
SLC2A12	5.5361	10.1405
SLC39A10	8.90926	6.43557
FGFR1OP2	3.34788	2.86332
GPCPD1	7.0704	9.33481
ZSCAN2	4.14044	4.82461
GEMIN5	6.57233	3.85845
NCAM2	17.2151	7.88663
ZKSCAN3	2.01777	2.13399
C8orf88	0.0408285	0
ZNF225	0.469771	0.592312
C1orf56	0.876894	0.630392
SPATA25	1.88048	2.11061
LDAH	8.29973	6.85319
SLC12A7	43.2554	31.9145
LOC101929532	0	0
GPAT3	0.680617	0.541414
RBFOX1	0	0
TAF1C	4.82138	3.89996
EMC1-AS1	0.671939	0.690074
LYSMD4	1.69786	1.1914
OPRPN	0	0
C4B	0.00512938	0.00163888
LINC02053	0	0
MIR1266	0	0.103206
ART4	0.00933402	0
SPATA5L1	5.51547	5.11208
RAB39A	0.0332429	0.0191184
TUSC2	19.732	22.7719
TENT4B	4.46847	4.5323
FBXO47	0	0
LINC00545	0	0
MZT2B	58.857	79.7595
IBSP	0	0
LINC00466	0.0597482	0.166604
IMMT	48.0632	41.1544
PIDD1	5.47915	5.94737
SPANXB1	0	0
LOC339685	0.0195161	0.042758
CSTA	0.0354462	0.033976
LINC02178	0	0.0274406
CCT5	43.2124	26.6999
SETDB2	2.03328	1.84417
LINC02363	0.0465372	0.133821
TWIST1	0.377036	0.608066
CLIC1	0.0250606	0.0180158
METTL26	35.8624	48.5672
LINC02322	0.0359967	0
PARP2	15.8057	17.2628
MIR4307HG	0	0
ADRM1	26.9808	30.0758
ZMIZ1-AS1	1.04987	0.985246
ADAM2	8.40584	3.99046
OVOL1	4.09989	4.92972
ARPP19	44.8541	34.8198
ACRV1	0.143011	0.126534
RCL1	5.64036	3.64947
ZFR2	0.00818768	0.0117721
ARX	0.520351	0.433888
SULT1C2	0.101403	0.166623
REL	2.1534	2.43711
SRGN	0.169539	0.420606
MIRLET7D	4.28738	1.4439
ZNF212	6.45434	5.92275
MIR377	0	0
EHD3	8.79449	7.50902
TRIM3	3.39984	3.68117
LOC105371506	0	0
DMRT1	0.134648	0.161328
LOC105374516	0	0.0161751
MIR4324	1.35188	0.485927
RAI1-AS1	0.168051	0.0805404
CNDP1	0.00169526	0.0341239
LIPI	0.279057	0.16049
LZIC	16.0077	14.7594
GPR37	1.68347	1.29709
ZBTB8B	0.226577	0.189918
HAO2	0.0518568	0.0434927
UHMK1	50.9625	45.3826
ZBTB10	9.754	15.5824
CDCP1	18.0606	13.1534
PARD6A	7.22818	8.61345
FAM160B1	7.23633	6.60223
ACTG1	599.457	554.854
MRPL10	22.0008	27.7337
LINC02544	0	0
ABHD6	7.45812	5.69627
SLC35E4	1.75101	1.54133
ESPNL	0.0113455	0.0260998
LINC02092	0	0
LYPD5	0.0454078	0.105375
UBE2T	83.4546	67.663
PAQR5	3.07105	3.50392
MIR509-3	0	0
FAM107A	0.0960364	0.127121
PTH2	1.0603	1.98182
KAZALD1	5.00752	7.95667
SPINK2	3.18357	0.78554
MIR135B	0	0
BNC2	0.136573	0.0547988
LINC01646	0	0
OR51I2	0	0
MANEA	16.9168	14.7627
APOM	0	0
MRPL1	11.19	13.625
KLHL42	7.91439	4.51985
MIR450B	0	0
YAE1	2.92688	2.32428
LINC02424	0	0
LINC01814	0.0163022	0
SLC6A17	0.33329	0.245743
WASHC2C	6.29683	5.6491
BBS9	2.90277	1.88629
PARN	8.52405	7.56636
RAC2	0.0288315	0
OR51A2	0	0
MIR4779	0.146589	0
C4orf3	44.7524	118.86
FAM151A	0.746398	1.06444
LINC00395	0	0
NSUN4	7.42543	6.37926
TTLL1	5.54432	4.37418
LNPK	5.82469	7.50337
STX17	9.78486	7.46483
HIP1	14.5138	14.3378
DMRTA1	0	0
NPHP3	3.57444	3.45384
RIMKLB	4.23915	3.23794
ETS2	2.62138	3.79689
LOC728660	0	0
SNORA5B	0	0
SGSM3	14.2279	14.0363
FAM72D	6.02508	4.57343
LURAP1	0.00656251	0.00629032
DCUN1D3	2.32121	3.73685
CPT1B	0.655506	0.543025
GRINA	80.1369	114.906
C12orf57	22.5418	23.4859
CSPG5	7.59665	6.23981
ACD	4.64705	5.09839
RGS6	0.036758	0.0639421
MGLL	3.33741	3.17705
ARL5A	9.45851	8.98285
LOC100130268	0.0206569	0.00495002
EID1	68.7604	88.0657
AGPS	4.9769	4.57128
TRAM1L1	4.14986	3.85667
GTF2A2	20.9693	21.177
TRIM7	1.84211	2.21707
TWIST2	0	0
MFN1	16.7359	13.9724
LINC01038	0	0
METTL4	2.16811	1.96205
PRIMA1	1.84129	0.695181
SAMD9L	0.00341048	0.00163451
UGT2B7	0.0107719	0
LCE3C	0	0
MPEG1	0	0
SDC4	24.4502	22.1328
CBS	37.1175	30.063
LINC00885	0.332793	0.089317
GTPBP10	4.33699	2.84181
PRB3	0.061449	0.0504859
ENDOU	0.322452	0.282959
TMED8	17.2672	10.997
NECTIN4	5.71518	8.1023
OBP2B	0	0
NID1	0.00207485	0
LDHA	190.207	442.512
CCDC113	4.53256	4.71449
RNF133	0.00842	0
LINC01352	0	0
GPC6-AS1	0	0.0167081
CLEC14A	0.161009	0.0257218
NSD1	16.1007	13.1306
MIR1245A	0	0
SYT7	23.7145	31.0784
SNORD118	0	0
ATN1	61.716	64.8159
FBXO44	16.8929	21.0893
LOC100128568	0.209446	0.69353
MIR1231	0	0
JCAD	2.39374	1.6522
GLI2	0.50271	0.220458
TRIM16	5.9346	5.89109
NIBAN1	0.152595	0.190842
TMEM167A	19.2816	16.0439
KRR1	4.58876	3.38834
PLS3	39.2951	35.9631
INPP5E	6.61759	4.75562
LOC101929227	0.00385394	0.00738819
TACC3	23.5175	14.3527
TEAD2	4.4054	5.3302
MTCP1	0.785355	1.23643
AEBP2	7.87183	6.56401
RPP38	7.67838	8.18775
ARFRP1	4.09817	4.16214
POU4F1	0.850907	0.479622
FLNA	72.7991	54.9376
PPBPP2	0	0
ULK4	0.380967	0.210945
RALA	13.8733	11.7036
IQCF5	0	0
BCL7C	6.77506	7.05622
ARRDC1	18.72	18.8958
BOK	15.0106	16.1832
DPEP2NB	0	0.0492078
NUMB	6.06196	6.00779
MIR4296	1.10608	1.45778
FUBP1	30.7286	25.3046
KCNV1	0.0418406	0.0066842
KRT33B	0	0
LIPC-AS1	0	0
MIR3128	0.184347	1.59031
ZNF772	5.04759	4.61248
ZIC2	11.8655	6.5217
FAM138A	0	0
OAS1	0.85097	0.631794
RPL5	234.32	255.734
FHOD3	1.46339	1.08643
FEV	0.279085	0.2049
ABLIM3	0.907676	1.38333
APLNR	0.00325492	0
FKBP10	38.3543	52.4433
DPYSL5	7.35445	3.22734
LOC105370622	0.03736	0.0477472
ZSCAN12	1.60306	1.18639
TBX2	0.185662	0.160552
TRMT112	76.9921	96.5491
RNF10	30.128	31.1414
STYXL1	16.1205	19.9834
LOC105372483	0.785458	0.664306
HACD2	19.5316	15.0251
COL13A1	0.760299	0.736862
TMEM18	8.38223	7.77098
SUCLG1	25.5658	25.8659
NTRK3	0.00409354	0
IZUMO2	0	0
LOC105374344	0	0
ZNF362	8.71151	7.72699
C2orf66	0	0.00698757
KLHDC1	0	0
OR7D4	0	0
PLK4	6.53408	3.58558
CNTN2	0.182371	0.203748
SNORD115-20	0	0
SLC12A5	0.00138607	0
SNAI2	0.0586485	1.63537
ANKRD33B	0.00124368	0.0119209
CYP4F62P	0.182785	0.0539087
TMEM88B	0.46986	0.0711113
CLCA2	0.0108246	0.0466905
OR2AT4	0	0
MIR186	7.21525	7.32281
C1GALT1C1L	0.270949	0.210242
DMGDH	0.0949453	0.0665907
POU5F2	0.0195896	0.0204841
MIR873	0	0
LINC01594	0	0
TTC1	17.4656	13.1366
HOMER1	6.78333	6.81088
PITRM1-AS1	0.398139	0.472361
RMDN1	7.82466	6.78542
MIR3664	0	0
MIR4646	0	0
SLC35E1	12.1635	15.5079
DDX23	17.5285	14.3976
C2CD2	7.60254	5.41898
CD37	2.47666	2.58974
BCAS3	1.07322	1.12628
SH3TC2	0.0347695	0.0589042
PCNX1	5.35882	5.20772
PKIA	0.969658	2.05528
CEACAM16	0.0428915	0.00685209
TMEM86B	0.236295	0.222054
RNASEH1-AS1	12.6464	15.9135
SPANXN4	0	0
FFAR3	0	0
ZPBP	0	0
ZNF428	8.08427	11.0542
MYF5	0	0.00756307
HELZ2	6.79939	7.77774
LOC101927356	0	0
RAB4A	20.0184	23.1624
FOSB	0.337422	0.571247
SNX16	3.51283	4.33856
KRTAP10-6	0	0
NBPF20	0.260696	0.149193
CRYGD	0	0.0188405
NSUN2	23.9913	14.7229
ZNF345	0.901347	0.795042
SLC35C1	7.87	8.32796
H3F3B	55.3104	78.0405
KRT1	0	0.0046874
KRTAP5-11	0	0
SNRPA1	19.1407	20.9215
REEP6	18.2975	21.2864
GAS7	0.829999	0.34294
CYP21A2	0	0
MIR670HG	0	0
ACAP1	0.816482	1.20378
CENPB	46.367	36.3419
SHANK3	5.36617	5.08102
TMEM165	13.5036	15.5293
SPRR1A	0	0.129581
WDR48	6.45554	6.16754
SNHG25	8.88446	9.18717
AQP4	0.251659	0.439645
MIR5689HG	0	0
EIF5A	125.313	115.62
PRIM2	3.01631	2.29647
RBMX2	16.9417	19.8404
TAS1R1	0.567957	0.810551
HSD17B6	1.91179	2.20207
PEX5L	0.0736956	0.0421555
ADRB2	14.5027	21.7698
PHF6	13.967	10.2248
CUZD1	0.83946	0.481438
LOC101927560	0	0
NCOR1	23.1909	22.1222
COX4I2	0	0
ZMIZ2	10.1012	10.9535
HCRTR2	0	0
ZBTB4	11.8136	14.2072
CLMP	0.0763863	0.0617777
HDAC4-AS1	4.704	9.56952
IFNAR2	4.03454	3.69027
SLC30A5	16.5928	15.3601
RAF1	23.6144	21.2973
ZNF570	0.611656	0.771135
ISCA2	6.8168	8.87337
CPNE5	0.143598	0.203595
GBP7	0	0
VPS16	8.49585	7.90773
OR10J1	0	0
NCBP2L	0.129043	0.0353402
RABGAP1	11.2174	9.76819
MIR4676	0	0
PSG8-AS1	0	0
DTNBP1	4.85958	3.78679
NAV2-AS4	0.0103022	0
CDK12	10.7895	8.67661
DEFB119	0	0
BRD4	8.22093	8.50969
DRAP1	62.5996	74.9352
ZNF185	1.68142	1.71832
SNORD53B	3.58768	3.7379
CMKLR1	0	0
MIR548W	0	0
POTEH	0	0.0203441
HECW1-IT1	0	0
STPG4	0	0
CERS6	17.0733	12.3838
CCDC149	1.53928	1.37074
BRAF	7.60724	9.63877
NDUFS1	14.2169	11.8895
PPM1N	0.506363	1.16577
EFHD2	16.4164	16.846
DACT3	0.664969	0.633038
STON1	1.86394	2.57783
SNORA28	0.289688	1.29581
FGF19	0.715992	0.104851
LRRC47	24.0886	19.6368
LINC01734	0	0
RNF128	1.91437	1.12817
LINC02072	0	0
MED1	14.9389	10.1237
TMEM147-AS1	2.11838	1.58169
PDGFC	0.613457	0.496266
TTTY5	0	0
C16orf90	0.0126344	0.0121103
DIAPH2	4.2565	4.80045
NPIPA2	0.0596417	0.0653348
C9orf153	0	0
IFT74	8.24303	7.46322
INHA	0.714883	1.00456
GPR137C	1.89193	1.56488
KLF6	10.5477	23.5639
DEGS1	161.972	347.99
MIR548AM	0	0.630392
LRRK1	0.338738	0.334627
PURA	5.59468	4.33183
FAM83G	5.84091	5.80299
IPO4	0.434966	0.526397
MYH4	0.00202242	0
LOC101926964	0	0
MIR340	0	0
IFIT1B	0	0
GGTLC2	0	0
ATRX	9.41498	7.59148
PTP4A3	8.74139	7.77484
EPCAM	61.6266	69.2559
EPYC	0	0
HSF2	11.9733	9.95737
SYNM	2.49438	1.72868
JAZF1	2.0036	1.16042
IRAK4	4.22351	3.31283
NUCKS1	74.8024	45.76
CCDC138	2.90108	1.56945
RPS27L	5.62154	9.07093
LINC02729	0	0
VWCE	0.159762	0.160314
LINC02691	0.0330174	0.00791198
ZNF582	0.381351	0.511747
LOC101928942	0	0
LINC02291	0	0
YTHDF2	32.547	28.2747
TMEM79	3.70918	4.46793
ASB3	0.37086	0.35918
C1QTNF6	1.14975	1.31104
VPS4A	11.903	11.4442
SPINT3	0.0255607	0.171504
GAK	6.93003	5.55371
IL21	0	0
PSMD6-AS2	0.743092	0.43686
SNORD14D	0	0
LINC01798	0	0.00725716
MIR548O	0.426909	0.511502
SERPINA4	0	0
COL6A1	19.3582	21.1549
NDUFB2	18.1861	19.7264
LINC01996	0.00955766	0
PPAT	17.4909	13.2983
IGFBP7-AS1	0	0
MCHR2-AS1	0	0
MIR3914-1	0	0
LOC101927809	9.62963	14.2092
IFI30	0.0147121	0
H2AFY2	24.6042	19.9554
SNX30	2.96764	2.31069
DYNLRB1	37.5146	41.1213
LOC100506688	0.258573	0.100479
LINC02159	0	0
PIGH	6.23162	4.32884
SLC23A3	0.0236513	0.0226703
MIR3134	0.822088	0.157598
HASPIN	8.38241	5.08269
DDX43	3.15984	2.47205
ARSJ	0.302719	0.271593
NDUFB11	58.2776	79.7853
ABCC13	0	0
LINC01104	0	0.0207637
ZNF787	11.1527	18.4385
PRG3	0	0
RNF185	7.8536	6.87488
SMIM1	4.60404	6.89467
NUFIP1	2.14976	1.48283
PLCD1	3.85821	4.37402
PGGT1B	3.43343	2.83792
SNCB	0.248675	0.313939
CADM1	0.112646	0.0444599
ZNRF1	4.61636	7.22547
JADE1	4.09828	3.27933
LINC02155	0	0
MIR1273C	0.632047	0.605831
TMPRSS9	0.481455	0.341944
GABRB1	0	0
PCYT1B-AS1	0	0
FAM178B	0.0306471	0.0558143
PTN	0.0639242	0.0476566
CNPY2	8.29374	6.74249
RAE1	6.25489	5.70664
GAMT	56.6951	70.2612
DCTN2	23.1941	26.303
PSG2	0	0
MXD4	20.1776	19.919
CXCL2	0	0
BSX	0	0
FAM49A	6.21745	3.3758
MIR200CHG	2.19004	5.93109
MIR105-1	0	0
LINC02652	0	0
CSNK1G2-AS1	0.117511	0.147294
CKMT1B	11.115	11.343
ANP32A	17.2359	14.7788
C10orf62	0.402877	0.424784
C6orf132	2.99201	2.42198
LINC01606	0	0
RNASE7	0.162334	0.0700202
OR51M1	0.0124025	0
MIR3929	0	0
LOC101927539	0.103401	0.330375
AADAC	0	0
CTIF	3.16339	2.58153
TFEB	7.51168	10.0847
ARHGAP24	0.0292326	0.0663634
BCL2A1	0	0
ARHGAP29-AS1	0	0.0485927
CHRDL2	0.00388099	0.0111601
TMEM246-AS1	0	0
ACACB	1.85796	1.51557
ASPA	0.0332542	0.00398437
DNAJC3	9.7753	7.29647
RPL23AP87	0.0593244	0.0155083
FAM102B	10.8559	8.45342
AHSP	0	0.0415027
HCG2040054	0	0
GSDMB	3.2555	2.72152
CYP2S1	0.355609	0.58433
LINC00929	0	0
ETFRF1	5.73315	6.44593
CASR	0	0
LINC00554	0	0
IGFBP1	0.0662445	0.0070552
RNF11	51.7775	42.4802
MAPKAPK5	2.53571	2.45302
CYP2A13	0.209895	0
LOC101928708	0	0
HYI	3.01952	3.46037
RBM28	3.37952	2.04858
SLC16A8	0.469445	0.571731
GBP6	0	0
FAM169A	6.70953	4.85361
TMTC3	9.1397	6.62936
LINC01040	0	0
DKK4	0	0
MIR548AV	2.9436	2.25721
GRPEL2	19.0667	13.4463
MTAP	2.95328	2.04411
GRIA1	0	0
LINC02504	0	0
ADORA2A	0.426552	0.280918
SMAD5-AS1	0.040199	0.0385317
NOC3L	3.06353	2.2128
PRMT5	35.9953	29.6249
GFRA1	0.121946	0.0168704
MYBL2	58.4554	42.4284
PTPN20	0.421224	0.25364
GPR75-ASB3	0.0623944	0.0299032
NCDN	10.4843	7.4831
LINC01399	0.262865	0
SYNPR-AS1	0	0
CRACR2B	14.6824	16.4249
GCNT4	0.0175252	0
TCEA2	9.47356	10.7272
CLASRP	4.20697	4.80586
SH3GL2	1.79645	1.13492
CDH17	0.0218324	0
ADGRE5	3.19432	3.14634
NTN5	0.144519	0.1535
MIR127	0	0
NUDT10	0.847063	0.488293
LINC02547	0	0
LINC01748	0	0
SPINT1-AS1	7.02125	8.17017
NRXN1	0.228515	0.163153
LOC101928335	0.0232859	0.0892804
UTP18	17.488	15.2411
[truncated: 22,385 more rows]

## Sheet: DataS1C
DataS1C: NR1D1 KD and SR8278 commonly down-regulated programs in 42DENZR
ONTOLOGY	ID	Description	GeneRatio	BgRatio	pvalue	p.adjust	qvalue	geneID	Count
BP	GO:0003018	vascular process in circulatory system	61/1900	245/18862	1.57454286543197e-11	8.18020164270179e-08	7.03504308129177e-08	KCNJ8/ADRA1A/CD38/SLC12A2/TFRC/SLC8A1/ADORA2A/SH3GL2/MFSD2A/ADRA2A/SLC16A7/DOCK5/BMPR2/SLC1A2/ACE2/SLC24A3/BMP6/ARHGAP42/ROCK2/ITGA1/ACE/HTR7/C2CD4B/DBH/ATP8A1/P2RY2/ATP1B2/KCNMB2/SLC4A8/DRD1/ABCC3/ADORA1/MYLK3/SLC5A1/P2RX1/SLC22A3/TJP1/ABCC2/ATP2B1/GJA1/ATP2A3/SLCO3A1/SLC38A3/CLDN5/TBXA2R/SLC6A20/CDH5/HTR1D/SLC6A4/ABCC9/HRH2/ADRA1B/ADRA2C/KCNA5/PDE2A/SMTNL1/SLC4A4/LRP2/NOS1/SLCO2B1/ABCB1	61
BP	GO:0098742	cell-cell adhesion via plasma-membrane adhesion molecules	65/1900	273/18862	2.81638892845646e-11	8.18020164270179e-08	7.03504308129177e-08	IGSF11/CEACAM8/CDH19/PCDHGA2/PCDH18/FAT4/CELSR1/CDH23/CDH17/NECTIN3/CNTN4/GATA5/VCAM1/PCDHGA9/ESAM/TENM3/PCDHAC2/SPARCL1/PCDHGA8/RET/PCDH15/CLSTN2/PCDHB14/PTPRT/PCDHGB1/FLRT3/CDH2/DSC3/ADGRL3/CDHR2/PCDH8/CLDN19/PCDHGB2/CLDN5/AMIGO2/CLDN8/GRID2/CLDN1/MILR1/PCDH11X/PCDHGC5/CDH5/PCDHB12/PCDHGC3/NLGN1/PCDHGA10/TGFB2/DAB1/SELE/CDH8/PCDHB13/MDGA1/PCDHB2/SELL/LRRC4C/PCDHGC4/TENM2/PCDHGB4/PCDHA5/MBP/PCDH…	65
BP	GO:0035107	appendage morphogenesis	39/1900	134/18862	5.88142114561731e-10	8.54129385872274e-07	7.34558546239467e-07	FMN1/GLI2/HOXA11/SHH/CRABP2/TP63/SALL1/RSPO2/SEMA3C/PRRX1/MYH3/FGF8/SKI/FRAS1/HOXC10/SOX9/ROR2/SP9/PLXNA2/IHH/SALL4/PBX2/PCSK5/WNT7A/FZD6/HOXD13/FGF10/LEF1/BMP7/COL2A1/SOX11/CYP26B1/TGFB2/FREM2/CHST11/LRP4/ALX4/HOXA9/WNT5A	39
BP	GO:0035108	limb morphogenesis	39/1900	134/18862	5.88142114561731e-10	8.54129385872274e-07	7.34558546239467e-07	FMN1/GLI2/HOXA11/SHH/CRABP2/TP63/SALL1/RSPO2/SEMA3C/PRRX1/MYH3/FGF8/SKI/FRAS1/HOXC10/SOX9/ROR2/SP9/PLXNA2/IHH/SALL4/PBX2/PCSK5/WNT7A/FZD6/HOXD13/FGF10/LEF1/BMP7/COL2A1/SOX11/CYP26B1/TGFB2/FREM2/CHST11/LRP4/ALX4/HOXA9/WNT5A	39
BP	GO:0015711	organic anion transport	77/1900	376/18862	9.77330073186904e-10	1.13546207902855e-06	9.76507058388431e-07	SLC13A2/SLC6A15/APBA1/SLC12A2/PLEKHA8P1/ADORA2A/SLC7A9/MFSD2A/SLC16A7/SLC33A1/GRM1/SLC1A2/ACE2/CA1/PLA2G4A/STRA6/SLC25A32/AKR1C1/TNFRSF11A/PLA2G2D/ACE/CA3/SLC16A4/SLC7A11/CYB5RL/SLC6A12/SLC4A8/SLC16A14/SYT1/ABCC3/ADORA1/SLC22A3/GRM7/SLC10A1/SLC25A24/ABCC2/SLCO2A1/SLC5A8/PLA2G2E/CA12/GJA1/SLCO3A1/SLC10A5/SLC52A1/SSTR4/PLA2G2A/SV2A/SLC38A3/RTBDN/SLC26A2/PPFIA2/NPY5R/PLA2G2F/SLC52A3/SLC6A20/SLC22A13…	77
BP	GO:0048736	appendage development	44/1900	167/18862	1.58037081290641e-09	1.31148200745334e-06	1.12788569594795e-06	FMN1/GLI2/HOXA11/BMPR2/DKK1/SHH/CRABP2/TP63/SALL1/RSPO2/SLC7A11/SEMA3C/PRRX1/MYH3/FGF8/SKI/FRAS1/HOXC10/SOX9/ROR2/SP9/PLXNA2/IHH/SALL4/PBX2/PCSK5/WNT7A/FZD6/HOXD13/FGF10/LEF1/BMP7/COL2A1/SOX11/CYP26B1/ITGB4/TGFB2/FREM2/CHST11/ZNRF3/LRP4/ALX4/HOXA9/WNT5A	44
BP	GO:0060173	limb development	44/1900	167/18862	1.58037081290641e-09	1.31148200745334e-06	1.12788569594795e-06	FMN1/GLI2/HOXA11/BMPR2/DKK1/SHH/CRABP2/TP63/SALL1/RSPO2/SLC7A11/SEMA3C/PRRX1/MYH3/FGF8/SKI/FRAS1/HOXC10/SOX9/ROR2/SP9/PLXNA2/IHH/SALL4/PBX2/PCSK5/WNT7A/FZD6/HOXD13/FGF10/LEF1/BMP7/COL2A1/SOX11/CYP26B1/ITGB4/TGFB2/FREM2/CHST11/ZNRF3/LRP4/ALX4/HOXA9/WNT5A	44
BP	GO:0015718	monocarboxylic acid transport	45/1900	178/18862	4.25453191562869e-09	3.08932198723588e-06	2.65684321994391e-06	APBA1/SLC12A2/ADORA2A/SLC16A7/GRM1/SLC1A2/PLA2G4A/STRA6/AKR1C1/TNFRSF11A/PLA2G2D/ACE/SLC16A4/SLC7A11/SLC6A12/SLC16A14/SYT1/ABCC3/ADORA1/SLC22A3/GRM7/SLC10A1/ABCC2/SLCO2A1/SLC5A8/PLA2G2E/GJA1/SLCO3A1/SLC10A5/SSTR4/PLA2G2A/PPFIA2/NPY5R/PLA2G2F/SLC22A13/MAP2K6/SLC10A4/LRRC8C/CES1/NCOA2/KMO/RIMS1/SLC16A9/ABCB11/SLCO2B1	45
BP	GO:0007156	homophilic cell adhesion via plasma membrane adhesion molecules	43/1900	167/18862	5.15252744288083e-09	3.32567021285497e-06	2.86010470689034e-06	IGSF11/CDH19/PCDHGA2/PCDH18/FAT4/CELSR1/CDH23/CDH17/NECTIN3/CNTN4/PCDHGA9/ESAM/TENM3/PCDHAC2/PCDHGA8/RET/PCDH15/CLSTN2/PCDHB14/PTPRT/PCDHGB1/CDH2/DSC3/CDHR2/PCDH8/PCDHGB2/AMIGO2/PCDH11X/PCDHGC5/CDH5/PCDHB12/PCDHGC3/PCDHGA10/CDH8/PCDHB13/PCDHB2/PCDHGC4/PCDHGB4/PCDHA5/PCDHB4/DSG4/ROBO4/PCDHGA4	43
BP	GO:0046942	carboxylic acid transport	60/1900	284/18862	2.09414882125124e-08	1.21649105026485e-05	1.04619266375351e-05	SLC13A2/SLC6A15/APBA1/SLC12A2/ADORA2A/SLC7A9/SLC16A7/GRM1/SLC1A2/ACE2/PLA2G4A/STRA6/SLC25A32/AKR1C1/TNFRSF11A/PLA2G2D/ACE/SLC16A4/SLC7A11/SLC6A12/SLC16A14/SYT1/ABCC3/ADORA1/SLC22A3/GRM7/SLC10A1/ABCC2/SLCO2A1/SLC5A8/PLA2G2E/GJA1/SLCO3A1/SLC10A5/SSTR4/PLA2G2A/SV2A/SLC38A3/SLC26A2/PPFIA2/NPY5R/PLA2G2F/SLC6A20/SLC22A13/MAP2K6/SLC10A4/CYP4A11/LRRC8C/CES1/SLC26A10/SLC17A4/NCOA2/KMO/SLC23A2/SLC7A6/RIMS1…	60
BP	GO:0006814	sodium ion transport	53/1900	239/18862	2.5453370870078e-08	1.34416937622076e-05	1.15599711147742e-05	SLC13A2/SLC6A15/SLC12A2/SLC8A1/ATP1A3/SLC5A11/NEDD4/SCN5A/SLC24A3/SLC5A2/SLC6A19/HECW1/CAMK2D/ATP1B2/SLC9C1/SLC6A12/SLC34A1/SLC4A8/SLC5A1/CNKSR3/SLC10A1/SCN11A/SLC5A8/SCN3B/SLC10A5/SLC9A4/SLC24A2/SLC38A3/PKD2/SLC24A4/CATSPER3/ATP12A/SLC8A3/SLC6A20/SLC22A4/SLC13A4/SLC6A4/FGF14/ASIC5/SLC10A4/ATP4B/SLC4A10/SLC17A4/CACNA1G/SLC34A2/CNTN1/SCN8A/SLC23A2/FXYD6/SLC4A4/NOS1/HECW2/ABCB11	53
BP	GO:0007409	axonogenesis	84/1900	460/18862	4.72793716341508e-08	2.28871558185651e-05	1.96831489276912e-05	TRAK2/GRB10/SLITRK6/EGR2/NRXN3/MAP1A/GLI2/DPYSL5/GFRA1/NTRK1/NRCAM/CNTN4/EPHA3/BMPR2/SHH/EFNA5/UST/TBR1/BCL11B/FN1/PLPPR4/CRABP2/SLIT3/FEZ1/CXCL12/UNC5B/RET/SEMA5B/SEMA3C/DCC/FGF8/POU3F2/KIF5A/ARTN/DCLK1/RAB8A/PLXNA2/SPART/FLRT3/CDH2/LHX4/WNT7A/EPHB6/AUTS2/SLIT1/SLITRK5/NCAM1/LHX9/PIK3R1/BMP7/BCL2/NTN3/PLXNC1/PAX2/GBX1/NKX6-1/KIAA0319/NTN4/DAB1/CHN1/NRP2/PAK3/SPP1/GFRA2/LRP4/ITGA4/ISLR2/NRP1/B4GA…	84
BP	GO:0006869	lipid transport	83/1900	461/18862	1.07409583400061e-07	4.59234052183705e-05	3.94945196050387e-05	APOL4/APBA1/SLC12A2/PLEKHA8P1/ADORA2A/ITGB3/CYP8B1/CRHR1/MFSD2A/GRM1/SLC1A2/SHH/BMP6/ATP10A/APOL6/PLA2G4A/STRA6/AKR1C1/TNFRSF11A/PLA2G2D/TTPA/PON1/GRAMD1B/ACE/ATP11A/ABCG8/APOL1/ATP8A1/SLC7A11/ABCD2/ENPP7/CPT1A/ANO4/NPC1L1/SYT1/ABCC3/ADORA1/VPS4B/MYB/GRM7/SLC10A1/ABCC2/SLCO2A1/SLC5A8/TAC1/PLA2G2E/GJA1/SLCO3A1/SLC10A5/SSTR4/PLA2G2A/ACSL5/OSBPL3/ATP10D/PPFIA2/NPY5R/PLA2G2F/PLSCR1/ESYT3/MAP2K6/SLC10…	83
BP	GO:0030326	embryonic limb morphogenesis	31/1900	112/18862	1.18583418535989e-07	4.59234052183705e-05	3.94945196050387e-05	GLI2/HOXA11/SHH/CRABP2/TP63/SALL1/RSPO2/PRRX1/MYH3/FGF8/SKI/FRAS1/HOXC10/ROR2/SP9/IHH/SALL4/PBX2/WNT7A/FZD6/HOXD13/LEF1/BMP7/CYP26B1/TGFB2/FREM2/CHST11/LRP4/ALX4/HOXA9/WNT5A	31
BP	GO:0035113	embryonic appendage morphogenesis	31/1900	112/18862	1.18583418535989e-07	4.59234052183705e-05	3.94945196050387e-05	GLI2/HOXA11/SHH/CRABP2/TP63/SALL1/RSPO2/PRRX1/MYH3/FGF8/SKI/FRAS1/HOXC10/ROR2/SP9/IHH/SALL4/PBX2/WNT7A/FZD6/HOXD13/LEF1/BMP7/CYP26B1/TGFB2/FREM2/CHST11/LRP4/ALX4/HOXA9/WNT5A	31
BP	GO:0050804	modulation of chemical synaptic transmission	75/1900	405/18862	1.3784190839901e-07	5.00452278681156e-05	4.30393221882699e-05	IGSF11/SNCAIP/LZTS1/ADRA1A/CD38/EGR2/APBA1/SLC12A2/MAP1A/ADORA2A/NTRK1/DLGAP3/ADRA2A/CNTN4/GRM1/PLCL2/SORCS2/GRIN2B/DLGAP2/MCTP1/SLC7A11/GRIN3A/DCC/SLC4A8/SYT11/UNC13C/SYT1/DRD1/CLSTN2/ADORA1/P2RX1/ROR2/GRM7/RIMS4/NRG3/RAB8A/CACNG7/TAC1/TSHZ3/GRID1/CDH2/CCL2/WNT7A/SLC24A2/PREPL/SLC8A3/SHISA9/GRID2/PPFIA2/NPY5R/RASGRF2/SHISA6/CHRNA3/NLGN1/SLC6A4/NLGN4Y/FGF14/NEURL1/KIT/SLC4A10/RIMS2/STAR/GRIK4/BDN…	75
BP	GO:0099177	regulation of trans-synaptic signaling	75/1900	406/18862	1.5276593631044e-07	5.2201019060432e-05	4.48933209739534e-05	IGSF11/SNCAIP/LZTS1/ADRA1A/CD38/EGR2/APBA1/SLC12A2/MAP1A/ADORA2A/NTRK1/DLGAP3/ADRA2A/CNTN4/GRM1/PLCL2/SORCS2/GRIN2B/DLGAP2/MCTP1/SLC7A11/GRIN3A/DCC/SLC4A8/SYT11/UNC13C/SYT1/DRD1/CLSTN2/ADORA1/P2RX1/ROR2/GRM7/RIMS4/NRG3/RAB8A/CACNG7/TAC1/TSHZ3/GRID1/CDH2/CCL2/WNT7A/SLC24A2/PREPL/SLC8A3/SHISA9/GRID2/PPFIA2/NPY5R/RASGRF2/SHISA6/CHRNA3/NLGN1/SLC6A4/NLGN4Y/FGF14/NEURL1/KIT/SLC4A10/RIMS2/STAR/GRIK4/BDN…	75
BP	GO:0035725	sodium ion transmembrane transport	40/1900	171/18862	2.90530193514431e-07	9.37605496736295e-05	8.06348712526018e-05	SLC6A15/SLC12A2/SLC8A1/ATP1A3/NEDD4/SCN5A/SLC24A3/SLC5A2/SLC6A19/HECW1/CAMK2D/ATP1B2/SLC9C1/SLC6A12/SLC34A1/SLC4A8/SLC5A1/SCN11A/SCN3B/SLC9A4/SLC24A2/PKD2/SLC24A4/ATP12A/SLC8A3/SLC6A20/SLC6A4/FGF14/ASIC5/ATP4B/SLC4A10/SLC17A4/CACNA1G/SLC34A2/SCN8A/FXYD6/SLC4A4/NOS1/HECW2/ABCB11	40
BP	GO:0015849	organic acid transport	62/1900	324/18862	5.17309358005107e-07	0.000158161	0.000136019	SLC13A2/SLC6A15/APBA1/SLC12A2/ADORA2A/SLC7A9/MFSD2A/SLC16A7/GRM1/SLC1A2/XK/ACE2/PLA2G4A/STRA6/SLC25A32/AKR1C1/TNFRSF11A/PLA2G2D/ACE/SLC6A19/SLC7A11/ABCD2/CPT1A/SLC6A12/SYT1/ABCC3/ADORA1/GRM7/SLC10A1/ABCC2/SLC5A8/PLA2G2E/GJA1/SLC10A5/SSTR4/PLA2G2A/SV2A/SLC38A3/ACSL5/SLC26A2/PPFIA2/NPY5R/PLA2G2F/SLC6A20/SLC22A13/SLC22A4/MAP2K6/SLC10A4/CYP4A11/THBS1/LRRC8C/SLC26A10/NCOA2/PLIN2/KMO/SLC23A2/SLC7A6/RIM…	62
BP	GO:0030198	extracellular matrix organization	71/1900	393/18862	7.74340003715599e-07	0.000223505	0.000192217	GPM6B/ITGA9/ADAMTS3/ITGB3/FERMT1/FBLN5/ADAMTS19/VCAM1/ANTXR1/ITGA7/JAM2/TMEM38B/ITGAD/FN1/SCUBE3/COL22A1/ADAM19/ITGA1/ITGA10/CCDC80/LAMA4/ADAMTS17/MMP16/ITGB8/ADAMTS2/TLL1/SOX9/COL27A1/COL4A4/FGF2/COL5A1/IHH/LAMC3/LAMB1/COL4A3/TNFRSF11B/COL24A1/TNFRSF1B/KDR/TNC/FOXF2/MMP7/ETS1/LOXL3/SPOCK2/COL2A1/ITGB4/NTN4/TGFB2/MMP26/SPP1/COL15A1/ITGA4/THBS1/ECM2/THSD4/ST7/PRSS1/JAM3/ITGA2/ITGA8/ADAMTS14/OLFML2…	71
BP	GO:0090596	sensory organ morphogenesis	50/1900	244/18862	8.07990262971838e-07	0.000223505	0.000192217	USH1C/SLITRK6/RDH13/GLI2/FSCN2/NECTIN3/MFSD2A/GNGT1/SOX8/CABP4/WNT16/SOBP/SIX2/STRA6/MEGF11/TENM3/NEUROG1/CNTF/WNT2B/EYA1/WNT1/NKX3-2/PRRX1/FGF8/MYO3A/TULP1/SKI/SOX9/ROR2/COL5A1/IHH/USH1G/WNT9A/FZD6/FOXF2/FGF10/BMP7/BCL2/COL2A1/SOX11/CYP26B1/PAX2/CTHRC1/LRIG3/CEP290/PAX6/GJB6/POU4F3/WNT5A/ATP8A2	50
BP	GO:0043062	extracellular structure organization	71/1900	394/18862	8.53480724719345e-07	0.000225358	0.00019381	GPM6B/ITGA9/ADAMTS3/ITGB3/FERMT1/FBLN5/ADAMTS19/VCAM1/ANTXR1/ITGA7/JAM2/TMEM38B/ITGAD/FN1/SCUBE3/COL22A1/ADAM19/ITGA1/ITGA10/CCDC80/LAMA4/ADAMTS17/MMP16/ITGB8/ADAMTS2/TLL1/SOX9/COL27A1/COL4A4/FGF2/COL5A1/IHH/LAMC3/LAMB1/COL4A3/TNFRSF11B/COL24A1/TNFRSF1B/KDR/TNC/FOXF2/MMP7/ETS1/LOXL3/SPOCK2/COL2A1/ITGB4/NTN4/TGFB2/MMP26/SPP1/COL15A1/ITGA4/THBS1/ECM2/THSD4/ST7/PRSS1/JAM3/ITGA2/ITGA8/ADAMTS14/OLFML2…	71
BP	GO:0034329	cell junction assembly	75/1900	425/18862	9.72533580305224e-07	0.000243286	0.000209228	GPM6B/SLITRK6/ADD2/CDH19/FMN1/NTRK1/NRCAM/EPHA3/ESAM/ACE2/EFNA5/EPB41L3/TLN2/FN1/DNM3/ROCK2/TLR2/ACE/UGT8/RCC2/CORO2B/NRXN2/DRD1/CLSTN2/LRRTM1/PCDHB14/TJP1/GJC1/VSTM5/FLRT3/CDH2/ADGRL3/GJA1/PDPK1/CLDN19/WNT7A/SLIT1/SLITRK5/CLDN5/LGI2/KDR/AMIGO2/CLDN8/GRID2/CLDN1/LRRN1/SORBS1/BCL2/SPOCK2/CDH5/PCLO/ITGB4/NLGN1/NLGN4Y/PKP4/RAPGEF1/LRP4/THBS1/CDH8/PCDHB13/MDGA1/PCDHB2/NRP1/BDNF/GJB6/SRPX2/JAM3/ITGA2/…	75
BP	GO:0045229	external encapsulating structure organization	71/1900	396/18862	1.035134693135e-06	0.000243286	0.000209228	GPM6B/ITGA9/ADAMTS3/ITGB3/FERMT1/FBLN5/ADAMTS19/VCAM1/ANTXR1/ITGA7/JAM2/TMEM38B/ITGAD/FN1/SCUBE3/COL22A1/ADAM19/ITGA1/ITGA10/CCDC80/LAMA4/ADAMTS17/MMP16/ITGB8/ADAMTS2/TLL1/SOX9/COL27A1/COL4A4/FGF2/COL5A1/IHH/LAMC3/LAMB1/COL4A3/TNFRSF11B/COL24A1/TNFRSF1B/KDR/TNC/FOXF2/MMP7/ETS1/LOXL3/SPOCK2/COL2A1/ITGB4/NTN4/TGFB2/MMP26/SPP1/COL15A1/ITGA4/THBS1/ECM2/THSD4/ST7/PRSS1/JAM3/ITGA2/ITGA8/ADAMTS14/OLFML2…	71
BP	GO:0051588	regulation of neurotransmitter transport	27/1900	99/18862	1.04702053510832e-06	0.000243286	0.000209228	GPM6B/SNCAIP/ADRA1A/APBA1/ADORA2A/ITGB3/ADRA2A/MCTP1/GRIN3A/SLC4A8/SYT11/SYT1/DRD1/P2RX1/RIMS4/WNT7A/PREPL/PPFIA2/CHRNA3/NLGN1/RIMS2/STXBP5/KMO/RIMS1/NOS1/CHRNA5/CALM1	27
BP	GO:0019748	secondary metabolic process	19/1900	56/18862	1.14618107976038e-06	0.000249185	0.000214301	OPN3/CYP2A13/SLC45A2/TRPC1/AKR1C1/N6AMT1/CYP2D6/SLC7A11/FMO1/AKR1B10/ABCC2/ACMSD/CYP1A2/AKR1C2/BCL2/DDC/STAR/UGT1A7/WNT5A	19
BP	GO:0050808	synapse organization	73/1900	412/18862	1.15820003049838e-06	0.000249185	0.000214301	SLITRK6/ADD2/NTRK1/DLGAP3/NRCAM/DKK1/NEDD4/SYNPO/CACNB4/DNM3/TLR2/GRIN2B/SPARCL1/SLC7A11/UNC13C/NRXN2/DRD1/CLSTN2/SEPTIN11/ZNF365/LRRTM1/PCDHB14/PTPRT/VSTM5/FLRT3/CDH2/ADGRL3/PDZRN3/PCDH8/ZDHHC15/WNT7A/SLIT1/SLITRK5/LGI2/AMIGO2/TNC/C1QL1/DOCK10/C1QL3/SLC8A3/GRID2/PPFIA2/LRRN1/PCDHGC5/SHISA6/SPOCK2/PCLO/PCDHGC3/NLGN1/SYBU/NLGN4Y/ARHGAP39/NEURL1/SEZ6/NRP2/PAK3/LRP4/CDH8/PCDHB13/MDGA1/PCDHB2/BDNF/C3…	73
BP	GO:0007411	axon guidance	54/1900	277/18862	1.52816328371654e-06	0.000317039	0.000272657	GRB10/EGR2/NRXN3/GLI2/DPYSL5/GFRA1/NTRK1/NRCAM/CNTN4/EPHA3/BMPR2/SHH/EFNA5/TBR1/BCL11B/SLIT3/FEZ1/CXCL12/UNC5B/RET/SEMA5B/SEMA3C/DCC/FGF8/KIF5A/ARTN/PLXNA2/FLRT3/LHX4/EPHB6/SLIT1/NCAM1/LHX9/PIK3R1/BMP7/NTN3/PLXNC1/GBX1/NTN4/DAB1/CHN1/NRP2/GFRA2/NRP1/BDNF/DPYSL2/ANOS1/EPHB1/POU4F3/WNT5A/PLXNA4/EFNB2/ROBO4/SEMA5A	54
BP	GO:0097485	neuron projection guidance	54/1900	278/18862	1.71413358076429e-06	0.000343359	0.000295291	GRB10/EGR2/NRXN3/GLI2/DPYSL5/GFRA1/NTRK1/NRCAM/CNTN4/EPHA3/BMPR2/SHH/EFNA5/TBR1/BCL11B/SLIT3/FEZ1/CXCL12/UNC5B/RET/SEMA5B/SEMA3C/DCC/FGF8/KIF5A/ARTN/PLXNA2/FLRT3/LHX4/EPHB6/SLIT1/NCAM1/LHX9/PIK3R1/BMP7/NTN3/PLXNC1/GBX1/NTN4/DAB1/CHN1/NRP2/GFRA2/NRP1/BDNF/DPYSL2/ANOS1/EPHB1/POU4F3/WNT5A/PLXNA4/EFNB2/ROBO4/SEMA5A	54
BP	GO:0042310	vasoconstriction	23/1900	79/18862	1.90005133359291e-06	0.000367913	0.000316409	ADRA1A/CD38/SLC8A1/ADRA2A/DOCK5/BMPR2/ACE2/ARHGAP42/ACE/HTR7/DBH/KCNMB2/P2RX1/ATP2B1/GJA1/TBXA2R/HTR1D/SLC6A4/HRH2/ADRA1B/ADRA2C/KCNA5/SMTNL1	23
BP	GO:0060560	developmental growth involved in morphogenesis	46/1900	225/18862	2.34366366663408e-06	0.000439172	0.000377692	FMN1/SH3GL2/NRCAM/BMPR2/SHH/FN1/CRABP2/SLIT3/CXCL12/SALL1/SEMA5B/SEMA3C/DCC/SYT1/SOX9/DCLK1/CACNG7/SPART/FLRT3/KIF26B/AUTS2/SLIT1/TNC/HOXD13/ESR1/BCL11A/FGF10/NKX6-1/KIAA0319/NRP2/SPP1/RIMS2/ITGA4/ISLR2/NRP1/BDNF/DPYSL2/FSTL4/SLC23A2/RIMS1/POU4F3/WNT5A/PLXNA4/TIAM1/SEMA5A/EMX1	46
BP	GO:0007416	synapse assembly	38/1900	173/18862	2.94258874218548e-06	0.000534172	0.000459392	SLITRK6/ADD2/NTRK1/NRCAM/DNM3/TLR2/NRXN2/DRD1/CLSTN2/LRRTM1/PCDHB14/VSTM5/FLRT3/CDH2/ADGRL3/WNT7A/SLIT1/SLITRK5/LGI2/AMIGO2/GRID2/LRRN1/SPOCK2/PCLO/NLGN1/NLGN4Y/LRP4/PCDHB13/MDGA1/PCDHB2/BDNF/SRPX2/EPHB1/CNTN5/WNT5A/PCDHB4/EFNB2/SLITRK2	38
BP	GO:0001655	urogenital system development	59/1900	320/18862	3.35481869576754e-06	0.00059055	0.000507878	KCNJ8/FMN1/FAT4/GREB1L/GLI2/GCNT4/HOXA11/PLCE1/PDGFD/PLAG1/PYGO1/SHH/SOX8/BMP6/SIX2/STRA6/WNT2B/TP63/SALL1/ACE/WNT1/PODXL/RET/POU3F3/FGF8/SLC34A1/CENPF/FRAS1/SOX9/COL4A4/FGF2/COL4A3/RGN/PCSK5/KIF26B/TNC/PKD2/HOXD13/ESR1/MYC/FGF10/BMP7/AR/BCL2/SERPINF1/SOX11/CYP26B1/PAX2/TGFB2/FREM2/LRP4/CYP4A11/CEP290/MME/ITGA8/CA2/WNT5A/LRP2/DCN	59
BP	GO:0060601	lateral sprouting from an epithelium	1900-08-01	12/18862	3.56585672191615e-06	0.000609237	0.000523949	CELSR1/GLI2/SHH/TP63/FGF10/BMP7/AR/WNT5A	8
BP	GO:2000300	regulation of synaptic vesicle exocytosis	18/1900	55/18862	3.93732744857812e-06	0.000642718	0.000552743	ADRA1A/APBA1/ADORA2A/ADRA2A/GRIN3A/SLC4A8/SYT1/P2RX1/RIMS4/WNT7A/PREPL/PPFIA2/NLGN1/RIMS2/STXBP5/RIMS1/CHRNA5/CALM1	18
BP	GO:0001708	cell fate specification	24/1900	88/18862	4.09374437565207e-06	0.000642718	0.000552743	GLI2/HOXA11/MGA/TBXT/DKK1/SHH/SIX2/TBR1/DBX1/EYA2/FOXA2/POU3F2/HOXC10/SOX9/FGF2/IHH/AR/PAX2/EOMES/ASCL1/NRP1/DHH/WNT5A/LMO4	24
BP	GO:0010232	vascular transport	24/1900	88/18862	4.09374437565207e-06	0.000642718	0.000552743	KCNJ8/SLC12A2/TFRC/MFSD2A/SLC16A7/SLC1A2/SLC24A3/ATP8A1/ATP1B2/SLC4A8/ABCC3/SLC5A1/SLC22A3/ABCC2/GJA1/ATP2A3/SLCO3A1/SLC38A3/SLC6A20/ABCC9/SLC4A4/LRP2/SLCO2B1/ABCB1	24
BP	GO:0001822	kidney development	53/1900	280/18862	4.72303641281198e-06	0.000722003	0.000620929	KCNJ8/FMN1/FAT4/GREB1L/GLI2/GCNT4/HOXA11/PLCE1/PDGFD/PYGO1/SHH/SOX8/BMP6/SIX2/STRA6/WNT2B/SALL1/ACE/WNT1/PODXL/RET/POU3F3/FGF8/SLC34A1/CENPF/FRAS1/SOX9/COL4A4/FGF2/COL4A3/RGN/PCSK5/KIF26B/PKD2/MYC/FGF10/BMP7/BCL2/SERPINF1/SOX11/CYP26B1/PAX2/TGFB2/FREM2/LRP4/CYP4A11/CEP290/MME/ITGA8/CA2/WNT5A/LRP2/DCN	53
BP	GO:0019229	regulation of vasoconstriction	19/1900	61/18862	4.89726198050951e-06	0.000729441	0.000627325	ADRA1A/CD38/ADRA2A/DOCK5/BMPR2/ACE2/ARHGAP42/ACE/DBH/KCNMB2/P2RX1/ATP2B1/GJA1/TBXA2R/HRH2/ADRA1B/ADRA2C/KCNA5/SMTNL1	19
BP	GO:0031016	pancreas development	21/1900	73/18862	6.48079537932567e-06	0.000934627	0.000803787	ZIC3/CDK6/SHH/BMP6/HNF1A/NKX3-2/CLOCK/FOXA2/SOX9/IHH/CELA1/CDH2/PDPK1/ONECUT1/ILDR2/FGF10/INSM1/NKX6-1/MET/PAX6/WNT5A	21
BP	GO:0030001	metal ion transport	80/1900	486/18862	6.88830126268274e-06	0.000934627	0.000803787	ADRA1A/SLC8A1/CDH23/ATP1A3/APLNR/ADORA2A/CRHR1/ADRA2A/NIPAL4/SLC24A3/PLCG2/IL13/TMEM38B/GCG/SLC40A1/TRPC1/SLC30A4/GJC2/CACNA2D3/CACNB4/CCL8/STAC/CATSPER2/PANX1/CXCL12/TLR9/GRIN2B/SLC41A2/CAMK2D/UBASH3B/RYR3/ATP1B2/GRIN3A/ATP2B3/CACNA1E/TRPC6/TMEM163/DRD1/P2RX1/KCNK5/FGF2/STAC3/ATP2B1/CACNG7/TRPC3/IL16/FKBP1A/GJA1/PDPK1/ATP2A3/RGN/SLC30A6/CCL2/CCL19/STRIT1/SLC24A2/ANK2/PKD2/TRDN/SLC24A4/CATSPER3/A…	80
BP	GO:0035296	regulation of tube diameter	30/1900	127/18862	6.9183962412111e-06	0.000934627	0.000803787	ADRA1A/CD38/SLC8A1/ADORA2A/ADRA2A/DOCK5/BMPR2/ACE2/ARHGAP42/ROCK2/ITGA1/ACE/HTR7/DBH/P2RY2/KCNMB2/DRD1/ADORA1/P2RX1/ATP2B1/GJA1/TBXA2R/HTR1D/SLC6A4/HRH2/ADRA1B/ADRA2C/KCNA5/SMTNL1/NOS1	30
BP	GO:0097746	blood vessel diameter maintenance	30/1900	127/18862	6.9183962412111e-06	0.000934627	0.000803787	ADRA1A/CD38/SLC8A1/ADORA2A/ADRA2A/DOCK5/BMPR2/ACE2/ARHGAP42/ROCK2/ITGA1/ACE/HTR7/DBH/P2RY2/KCNMB2/DRD1/ADORA1/P2RX1/ATP2B1/GJA1/TBXA2R/HTR1D/SLC6A4/HRH2/ADRA1B/ADRA2C/KCNA5/SMTNL1/NOS1	30
BP	GO:0048562	embryonic organ morphogenesis	52/1900	277/18862	7.39184678064559e-06	0.000941312	0.000809536	USH1C/ZIC3/SLITRK6/GLI2/HOXA11/HOXB4/SHH/WNT16/SOBP/SIX2/TBR1/STRA6/NEUROG1/HOXB6/EYA1/PAX5/WNT1/NKX3-2/MMP16/PRRX1/FGF8/MYO3A/SOX9/ROR2/IHH/USH1G/FOXE1/HLX/HOXA5/FZD6/PKD2/FOXF2/FGF10/BMP7/HOXA7/COL2A1/SOX11/MICAL2/PAX2/CHST11/EOMES/ALX4/CTHRC1/HOXA9/LRIG3/CEP290/SATB2/TGFB3/GJB6/POU4F3/WNT5A/ATP8A2	52
BP	GO:0048806	genitalia development	15/1900	42/18862	7.44379094610182e-06	0.000941312	0.000809536	SHH/BMP6/STRA6/NEUROG1/TP63/FGF8/ROR2/HOXD13/ESR1/FOXF2/FGF10/AR/WNT5A/LRP2/SYCP2	15
BP	GO:0046928	regulation of neurotransmitter secretion	23/1900	85/18862	7.45400958382688e-06	0.000941312	0.000809536	SNCAIP/ADRA1A/APBA1/ADORA2A/ADRA2A/MCTP1/GRIN3A/SLC4A8/SYT11/SYT1/P2RX1/RIMS4/WNT7A/PREPL/PPFIA2/CHRNA3/NLGN1/RIMS2/STXBP5/KMO/RIMS1/CHRNA5/CALM1	23
BP	GO:0035150	regulation of tube size	30/1900	128/18862	8.17692207691934e-06	0.000998055	0.000858336	ADRA1A/CD38/SLC8A1/ADORA2A/ADRA2A/DOCK5/BMPR2/ACE2/ARHGAP42/ROCK2/ITGA1/ACE/HTR7/DBH/P2RY2/KCNMB2/DRD1/ADORA1/P2RX1/ATP2B1/GJA1/TBXA2R/HTR1D/SLC6A4/HRH2/ADRA1B/ADRA2C/KCNA5/SMTNL1/NOS1	30
BP	GO:0015850	organic hydroxy compound transport	51/1900	271/18862	8.3854625235539e-06	0.000998055	0.000858336	GPM6B/ADORA2A/SLC5A11/ITGB3/CYP8B1/CRHR1/ADRA2A/SLC16A7/KCNA2/SHH/BMP6/STRA6/AKR1C1/SYT13/PON1/CXCL12/GRAMD1B/ABCG8/ENPP7/SYT11/NPC1L1/SYT1/DRD1/ABCC3/VPS4B/SLC5A1/P2RX1/SYT9/SLC22A3/MYB/SLC10A1/ABCC2/SLC5A8/TAC1/SLC10A5/OSBPL3/SLC6A4/SLC10A4/SPP1/CFTR/STAR/MIR27B/ADRA2C/CES1/NCOA2/ABCA1/LIPG/SYT10/NOS1/ABCB11/SLCO2B1	51
BP	GO:0099003	vesicle-mediated transport in synapse	40/1900	194/18862	8.41877971506099e-06	0.000998055	0.000858336	AMPH/ADRA1A/APBA1/ADORA2A/SH3GL2/ITGB3/ADRA2A/DNM3/RAB27B/SNPH/GRIN3A/SLC4A8/SYT11/UNC13C/SYT1/P2RX1/SYT9/RIMS4/RAB8A/PLD1/STX11/CDH2/SV2A/WNT7A/BTBD8/PREPL/PPFIA2/PCLO/NLGN1/DDC/NLGN4Y/FGF14/RIMS2/DNAJC6/RAPGEF4/STXBP5/NSG1/RIMS1/CHRNA5/CALM1	40
BP	GO:0035633	maintenance of blood-brain barrier	13/1900	33/18862	8.71480065408452e-06	0.00101249	0.000870746	SLC12A2/SH3GL2/MFSD2A/ESAM/JAM2/TJP1/GJA1/CLDN5/CLDN1/CDH5/GJB6/JAM3/MBP	13
BP	GO:0010975	regulation of neuron projection development	72/1900	428/18862	9.17182338399125e-06	0.00104469	0.000898441	TRAK2/LZTS1/CD38/FUT9/NTRK3/NTRK1/MFSD2A/EPHA3/BMPR2/NEDD4/UST/TBR1/FN1/TENM3/DNM3/CNTF/CRABP2/FEZ1/MARK1/CXCL12/HECW1/ATP1B2/RET/SEMA5B/SEMA3C/PRRX1/DCC/MINAR1/POU3F2/TRPC6/ZNF365/ROR2/PLXNA2/SPART/EFHC2/CDH2/SERPINI1/ZDHHC15/WNT7A/PREX1/BCL11A/GRID2/PPFIA2/BMP7/SERPINF1/CHRNA3/PLXNC1/KIAA0319/NLGN1/DAB1/SEZ6/CHN1/RAPGEF1/PAK3/SPP1/LRP4/NR2F1/ISLR2/NRP1/BDNF/LRRC4C/FSTL4/CNTN1/CCDC88A/WNT5A/PLXN…	72
BP	GO:0060513	prostatic bud formation	1900-07-01	10/18862	9.49311746875584e-06	0.00106049	0.000912031	GLI2/SHH/TP63/FGF10/BMP7/AR/WNT5A	7
BP	GO:0045165	cell fate commitment	48/1900	251/18862	9.79984408259174e-06	0.0010741	0.000923735	GLI2/HOXA11/MGA/TBXT/DKK1/GATA5/SHH/SOX8/WNT16/WNT5B/SIX2/TBR1/BCL11B/DBX1/NEUROG1/WNT2B/EYA2/WNT1/PRRX1/FOXA2/FGF8/POU3F2/HOXC10/SOX9/ROR2/FGF2/IHH/WNT7A/ONECUT1/WNT9A/PRKDC/FOXP3/FGF10/AR/LOXL3/BCL2/CYP26B1/PAX2/GBX1/EOMES/ASCL1/NRP1/SATB2/PAX6/DHH/WNT5A/LMO4/TNFSF18	48
BP	GO:0072001	renal system development	53/1900	288/18862	1.0952430809351e-05	0.0011782	0.00101326	KCNJ8/FMN1/FAT4/GREB1L/GLI2/GCNT4/HOXA11/PLCE1/PDGFD/PYGO1/SHH/SOX8/BMP6/SIX2/STRA6/WNT2B/SALL1/ACE/WNT1/PODXL/RET/POU3F3/FGF8/SLC34A1/CENPF/FRAS1/SOX9/COL4A4/FGF2/COL4A3/RGN/PCSK5/KIF26B/PKD2/MYC/FGF10/BMP7/BCL2/SERPINF1/SOX11/CYP26B1/PAX2/TGFB2/FREM2/LRP4/CYP4A11/CEP290/MME/ITGA8/CA2/WNT5A/LRP2/DCN	53
BP	GO:0150104	transport across blood-brain barrier	23/1900	87/18862	1.1345149783921e-05	0.00119825	0.00103051	KCNJ8/SLC12A2/TFRC/MFSD2A/SLC16A7/SLC1A2/SLC24A3/ATP8A1/ATP1B2/SLC4A8/ABCC3/SLC5A1/SLC22A3/ABCC2/ATP2A3/SLCO3A1/SLC38A3/SLC6A20/ABCC9/SLC4A4/LRP2/SLCO2B1/ABCB1	23
BP	GO:0045664	regulation of neuron differentiation	39/1900	190/18862	1.21137678068459e-05	0.00125244	0.00107711	TCF4/S1PR5/GLI2/BEND6/NRCAM/CNTN4/DKK1/SHH/SOX8/BMP6/BCL11B/NEUROG1/CNTF/FEZ1/CXCL12/NAP1L2/ETV5/RET/TRPC6/SOX9/GPRC5B/VWC2/DTX1/BCL11A/ZEB1/BMP7/BCL2/SOX11/NKX6-1/NLGN1/SLC6A4/DAB1/ASCL1/ZNF536/BRINP2/ADRA2C/BDNF/DPYSL2/TIAM1	39
BP	GO:0060740	prostate gland epithelium morphogenesis	1900-11-01	25/18862	1.22894170256447e-05	0.00125244	0.00107711	GLI2/SHH/TP63/SOX9/TNC/HOXD13/ESR1/FGF10/BMP7/AR/WNT5A	11
BP	GO:0099504	synaptic vesicle cycle	37/1900	177/18862	1.30754457475779e-05	0.00130957	0.00112624	AMPH/ADRA1A/APBA1/ADORA2A/SH3GL2/ADRA2A/DNM3/RAB27B/SNPH/GRIN3A/SLC4A8/SYT11/UNC13C/SYT1/P2RX1/SYT9/RIMS4/PLD1/STX11/CDH2/SV2A/WNT7A/BTBD8/PREPL/PPFIA2/PCLO/NLGN1/DDC/NLGN4Y/FGF14/RIMS2/DNAJC6/RAPGEF4/STXBP5/RIMS1/CHRNA5/CALM1	37
BP	GO:0048565	digestive tract development	29/1900	125/18862	1.41563665424267e-05	0.0013938	0.00119868	ZIC3/FAT4/GLI2/FOXL1/GATA5/SHH/SIX2/STRA6/TP63/SALL1/NKX3-2/RET/IHH/FOXE1/HLX/PCSK5/HOXA5/HOXD13/FOXF2/FGF10/BCL2/SOX11/TGFB2/DAB1/KIT/ASCL1/ALX4/TGFB3/WNT5A	29
BP	GO:0023061	signal release	77/1900	475/18862	1.77380387518507e-05	0.00171582	0.00147562	SNCAIP/ADRA1A/CD38/APBA1/ADORA2A/CRHR1/ADRA2A/ADCY5/KCNA2/EFNA5/BMP6/KCNS3/GCG/PLA2G4A/HNF1A/TNFRSF11A/SYT13/CXCL12/ANO1/CLOCK/MCTP1/SNPH/GRIN3A/FOXA2/CPT1A/SLC4A8/SYT11/CACNA1E/UNC13C/NRXN2/SYT1/ADORA1/P2RX1/SYT9/MYB/RIMS4/TAC1/STX11/GJA1/PCSK5/FFAR2/SV2A/WNT7A/ILDR2/PREPL/PPFIA2/RAB11FIP2/BLK/ITPR2/SOX11/PCLO/CHRNA3/NKX6-1/NLGN1/CACNA1D/SLC6A4/MAP2K6/SPP1/GCK/CFTR/RIMS2/ADRA2C/KCNA5/ALOX5/INHBB…	77
BP	GO:0002064	epithelial cell development	41/1900	207/18862	1.80177409874234e-05	0.00171582	0.00147562	KRT2/SLITRK6/CDK6/NTRK1/SOX8/BMP6/WNT5B/BCL11B/COL22A1/TP63/ROCK2/NKX3-2/CLOCK/PODXL/S1PR3/SOX9/TJP1/IHH/CDH2/PDPK1/WNT7A/SLC9A4/ONECUT1/HOXA5/CLDN5/ESR1/CLDN1/INSM1/PGR/AR/CDH5/NKX6-1/RAPGEF1/COL15A1/MET/SIPA1L3/PAX6/PDE2A/HYDIN/WNT5A/ROBO4	41
BP	GO:0061138	morphogenesis of a branching epithelium	36/1900	173/18862	1.8877502377022e-05	0.0017687	0.0015211	FAT4/CELSR1/GLI2/HOXA11/SOCS3/SHH/SOX8/SIX2/WNT2B/TP63/SALL1/WNT1/RSPO2/SEMA3C/FGF8/SOX9/FGF2/IHH/HOXA5/KDR/TNC/PKD2/HOXD13/ESR1/MYC/FGF10/LEF1/PGR/BMP7/AR/BCL2/PAX2/NTN4/MET/NRP1/WNT5A	36
BP	GO:0071634	regulation of transforming growth factor beta production	14/1900	40/18862	1.95306722130871e-05	0.00180085	0.00154875	FERMT1/IL13/FN1/PTGS2/ITGB8/LTBP1/MYB/FKBP1A/LGALS9/FOXP3/TGFB2/THBS1/CD200/LUM	14
BP	GO:0055123	digestive system development	30/1900	134/18862	2.12456980526643e-05	0.00192838	0.00165842	ZIC3/FAT4/GLI2/FOXL1/GATA5/SHH/SIX2/STRA6/TP63/SALL1/NKX3-2/RET/IHH/CELA1/FOXE1/HLX/PCSK5/HOXA5/HOXD13/FOXF2/FGF10/BCL2/SOX11/TGFB2/DAB1/KIT/ASCL1/ALX4/TGFB3/WNT5A	30
BP	GO:0060174	limb bud formation	1900-07-01	11/18862	2.38230774616239e-05	0.0020705	0.00178065	SHH/SEMA3C/SOX9/PLXNA2/FGF10/COL2A1/SOX11	7
BP	GO:0086070	SA node cell to atrial cardiac muscle cell communication	1900-07-01	11/18862	2.38230774616239e-05	0.0020705	0.00178065	SCN5A/GJC1/SCN3B/ANK2/CACNA1D/KCNA5/CACNA1G	7
BP	GO:0048566	embryonic digestive tract development	1900-12-01	31/18862	2.38807626980705e-05	0.0020705	0.00178065	GLI2/SHH/SIX2/STRA6/SALL1/IHH/HLX/PCSK5/FOXF2/FGF10/SOX11/TGFB2	12
BP	GO:0048483	autonomic nervous system development	15/1900	46/18862	2.61691098914723e-05	0.00223553	0.00192258	EGR2/NTRK1/VCAM1/SOX8/FN1/TP63/RET/HLX/KIF26A/INSM1/SOX11/NRP2/ASCL1/NRP1/PLXNA4	15
BP	GO:0042471	ear morphogenesis	26/1900	110/18862	2.73548487059014e-05	0.00230296	0.00198057	USH1C/SLITRK6/GLI2/SOBP/SIX2/NEUROG1/EYA1/WNT1/NKX3-2/PRRX1/FGF8/MYO3A/SOX9/ROR2/USH1G/FZD6/FGF10/COL2A1/PAX2/CTHRC1/LRIG3/CEP290/GJB6/POU4F3/WNT5A/ATP8A2	26
BP	GO:1903131	mononuclear cell differentiation	68/1900	411/18862	2.78755709302307e-05	0.00231327	0.00198944	C17orf99/IL34/CDK6/GLI2/CDH17/NTRK1/IL27/VCAM1/PLCL2/SHH/IRF8/PLCG2/CR2/BCL11B/PLA2G2D/TLR9/WNT1/NFATC2/RAG1/RIPK3/CD83/IL15/ITGB8/FLT3/VNN1/MYB/IHH/CD74/HLX/MIR17HG/SLC46A2/CCL19/FCER1G/DTX1/ONECUT1/LGALS9/PRKDC/PREX1/TCF7/MYC/DOCK10/FOXP3/LEF1/PIK3R1/HOXA7/LOXL3/BLK/BCL2/NLRP3/HDAC9/TESPA1/CYP26B1/IKZF1/LYL1/AIRE/KIT/RUNX3/EOMES/ITGA4/VSIR/GPR183/BATF2/IL18R1/IL36B/INHBA/FANCD2/TNFSF18/DCLRE1C	68
BP	GO:0060512	prostate gland morphogenesis	1900-11-01	27/18862	2.97092386708726e-05	0.00243072	0.00209044	GLI2/SHH/TP63/SOX9/TNC/HOXD13/ESR1/FGF10/BMP7/AR/WNT5A	11
BP	GO:0048754	branching morphogenesis of an epithelial tube	31/1900	143/18862	3.05076398032359e-05	0.00246137	0.0021168	FAT4/CELSR1/GLI2/HOXA11/SHH/SOX8/SIX2/WNT2B/SALL1/WNT1/RSPO2/FGF8/SOX9/FGF2/IHH/HOXA5/KDR/TNC/PKD2/ESR1/MYC/FGF10/LEF1/PGR/BMP7/AR/BCL2/PAX2/MET/NRP1/WNT5A	31
BP	GO:0031128	developmental induction	1900-12-01	32/18862	3.47190745147943e-05	0.00271765	0.0023372	HOXA11/DKK1/GATA5/SOX8/WNT2B/SALL1/WNT1/FGF8/SOX9/FGF10/AR/WNT5A	12
BP	GO:0051962	positive regulation of nervous system development	48/1900	263/18862	3.47656221030841e-05	0.00271765	0.0023372	IL34/SLITRK6/EGR2/NTRK1/PLAG1/BMPR2/SHH/SOX8/GJC2/FN1/CRABP2/TLR2/CXCL12/ETV5/XRCC2/CLSTN2/ZNF365/MYB/PLXNA2/VSTM5/FLRT3/WNT7A/TNFRSF1B/SLITRK5/AMIGO2/GRID2/LRRN1/SERPINF1/SOX11/PLXNC1/NKX6-1/NLGN1/NEURL1/PAK3/KIT/ASCL1/STAR/ISLR2/NRP1/BDNF/SRPX2/MME/EPHB1/LRP2/PLXNA4/TIAM1/SEMA5A/SLITRK2	48
BP	GO:0060572	morphogenesis of an epithelial bud	1900-08-01	15/18862	3.50875153453378e-05	0.00271765	0.0023372	GLI2/SHH/WNT2B/TP63/FGF10/BMP7/AR/WNT5A	8
BP	GO:0051960	regulation of nervous system development	69/1900	422/18862	3.59726297846041e-05	0.00272151	0.00234052	TRAK2/IL34/SLITRK6/EGR2/NTRK1/PLAG1/BMPR2/TNFRSF21/SHH/SOX8/JAM2/GJC2/FN1/CRABP2/MYRF/NCMAP/TLR2/CXCL12/ETV5/XRCC2/SEMA5B/SEMA3C/DCC/TRPC6/CLSTN2/SKI/ZNF365/MYB/PLXNA2/VSTM5/SPART/FLRT3/WNT7A/TNFRSF1B/SLIT1/SLITRK5/AMIGO2/GRID2/LRRN1/BMP7/SERPINF1/SOX11/PLXNC1/GBX1/NKX6-1/KIAA0319/NLGN1/NEURL1/DAB1/PAK3/KIT/SPP1/ASCL1/LRP4/STAR/ISLR2/NRP1/BDNF/FSTL4/PAX6/SRPX2/MME/EPHB1/WNT5A/LRP2/PLXNA4/TIAM1/SE…	69
BP	GO:0071604	transforming growth factor beta production	14/1900	42/18862	3.66622661069347e-05	0.00272151	0.00234052	FERMT1/IL13/FN1/PTGS2/ITGB8/LTBP1/MYB/FKBP1A/LGALS9/FOXP3/TGFB2/THBS1/CD200/LUM	14
BP	GO:0140353	lipid export from cell	21/1900	81/18862	3.69926280641582e-05	0.00272151	0.00234052	APBA1/SLC12A2/ADORA2A/CRHR1/SLC1A2/BMP6/PLA2G4A/TNFRSF11A/SYT1/ADORA1/MYB/GRM7/TAC1/GJA1/PPFIA2/NPY5R/MAP2K6/SPP1/KMO/RIMS1/INHBA	21
BP	GO:0060675	ureteric bud morphogenesis	17/1900	58/18862	3.70113966207451e-05	0.00272151	0.00234052	FMN1/FAT4/HOXA11/SHH/SOX8/SIX2/WNT2B/SALL1/WNT1/FGF8/SOX9/FGF2/KIF26B/PKD2/MYC/BCL2/PAX2	17
BP	GO:0048880	sensory system development	62/1900	369/18862	3.88151799331529e-05	0.00281847	0.00242391	TMEM132E/USH1C/SLITRK6/RDH13/FSCN2/NECTIN3/MFSD2A/BMPR2/GNGT1/SHH/SOX8/CABP4/BMP6/MEIS3/WNT16/WNT5B/STRA6/BCL11B/MEGF11/RP1L1/TENM3/CNTF/WNT2B/SPRED1/RET/SLC7A11/TULP1/SKI/SOX9/FGF2/ATP2B1/COL5A1/IHH/LAMC3/SIX6/PBX2/PDE6A/WNT7A/WNT9A/FOXF2/FGF10/NES/BMP7/BCL2/SERPINF1/CPAMD8/SOX11/PAX2/TGFB2/FREM2/USP45/CEP290/NRP1/C3/CRYGS/SIPA1L3/PAX6/WNT5A/FLT1/NHS/INHBA/ATP8A2	62
BP	GO:0001763	morphogenesis of a branching structure	37/1900	186/18862	4.10148455447265e-05	0.00294142	0.00252965	FAT4/CELSR1/GLI2/HOXA11/SOCS3/SHH/SOX8/SIX2/WNT2B/TP63/SALL1/WNT1/RSPO2/SEMA3C/FGF8/SOX9/FGF2/IHH/HOXA5/KDR/TNC/PKD2/HOXD13/ESR1/MYC/BCL11A/FGF10/LEF1/PGR/BMP7/AR/BCL2/PAX2/NTN4/MET/NRP1/WNT5A	37
BP	GO:0150063	visual system development	61/1900	363/18862	4.44707335128929e-05	0.00315037	0.00270935	USH1C/SLITRK6/RDH13/FSCN2/NECTIN3/MFSD2A/BMPR2/GNGT1/SHH/SOX8/CABP4/BMP6/MEIS3/WNT16/WNT5B/STRA6/BCL11B/MEGF11/RP1L1/TENM3/CNTF/WNT2B/SPRED1/RET/SLC7A11/TULP1/SKI/SOX9/FGF2/ATP2B1/COL5A1/IHH/LAMC3/SIX6/PBX2/PDE6A/WNT7A/WNT9A/FOXF2/FGF10/NES/BMP7/BCL2/SERPINF1/CPAMD8/SOX11/PAX2/TGFB2/FREM2/USP45/CEP290/NRP1/C3/CRYGS/SIPA1L3/PAX6/WNT5A/FLT1/NHS/INHBA/ATP8A2	61
BP	GO:0072171	mesonephric tubule morphogenesis	17/1900	59/18862	4.71561461175698e-05	0.00330036	0.00283834	FMN1/FAT4/HOXA11/SHH/SOX8/SIX2/WNT2B/SALL1/WNT1/FGF8/SOX9/FGF2/KIF26B/PKD2/MYC/BCL2/PAX2	17
BP	GO:0016339	calcium-dependent cell-cell adhesion via plasma membrane cell adhesion molecules	14/1900	43/18862	4.93541918228449e-05	0.00341308	0.00293528	CDH19/CDH23/CDH17/PCDHB14/CDH2/CDH5/PCDHGC3/NLGN1/CDH8/PCDHB13/PCDHB2/SELL/PCDHGB4/PCDHB4	14
BP	GO:0070588	calcium ion transmembrane transport	53/1900	304/18862	5.09179792117589e-05	0.00343901	0.00295757	SLC8A1/APLNR/CRHR1/ADRA2A/SLC24A3/PLCG2/IL13/TMEM38B/TRPC1/GJC2/CACNA2D3/CACNB4/STAC/CATSPER2/PANX1/TLR9/GRIN2B/CAMK2D/UBASH3B/RYR3/GRIN3A/ATP2B3/CACNA1E/TRPC6/DRD1/FGF2/STAC3/ATP2B1/CACNG7/TRPC3/FKBP1A/PDPK1/ATP2A3/RGN/CCL19/STRIT1/SLC24A2/ANK2/PKD2/TRDN/SLC24A4/CATSPER3/SLC8A3/ITPR2/CACNA1D/FGF14/RAMP3/CUL5/CACHD1/CACNA1G/NOS1/CALM1/TRPM7	53
BP	GO:0043583	ear development	39/1900	202/18862	5.16909145228464e-05	0.00343901	0.00295757	USH1C/SLITRK6/FAT4/CDH23/GLI2/SHH/SOBP/SIX2/STRA6/PLPPR4/NEUROG1/EYA1/WNT1/NKX3-2/PCDH15/PRRX1/GABRA5/FGF8/MYO3A/SOX9/ROR2/USH1G/FZD6/KCNK2/FGF10/BCL2/COL2A1/PAX2/TGFB2/FREM2/CTHRC1/LRIG3/TRIP11/CEP290/TGFB3/GJB6/POU4F3/WNT5A/ATP8A2	39
BP	GO:1901888	regulation of cell junction assembly	38/1900	195/18862	5.2006995703548e-05	0.00343901	0.00295757	GPM6B/SLITRK6/FMN1/NTRK1/EPHA3/ACE2/EFNA5/ROCK2/TLR2/ACE/RCC2/CLSTN2/LRRTM1/TJP1/VSTM5/FLRT3/GJA1/CLDN19/WNT7A/SLIT1/SLITRK5/CLDN5/KDR/AMIGO2/GRID2/CLDN1/LRRN1/NLGN1/RAPGEF1/THBS1/MDGA1/NRP1/BDNF/SRPX2/EPHB1/WNT5A/DLC1/SLITRK2	38
BP	GO:0060541	respiratory system development	37/1900	188/18862	5.20971714048589e-05	0.00343901	0.00295757	ZIC3/CELSR1/GLI2/BMPR2/SHH/IL13/TMEM38B/SFTPD/STRA6/FLT4/WNT2B/RSPO2/SLC7A11/FGF8/ADAMTS2/SKI/SOX9/FGF2/FGF18/MIR17HG/CYP1A2/HOXA5/TNC/FGF10/LEF1/PGR/MAN1A2/LOXL3/SOX11/CCBE1/ASCL1/GNG8/TGFB3/MME/HYDIN/WNT5A/DISP1	37
BP	GO:0022404	molting cycle process	21/1900	83/18862	5.46651811019147e-05	0.00350458	0.00301397	GLI2/FERMT1/SHH/TP63/EDAR/HPSE/SOX9/SOX21/FOXE1/FZD6/FGF10/FARP2/BCL2/FOXQ1/TGFB2/LRP4/ALX4/WNT5A/APCDD1/INHBA/DSG4	21
BP	GO:0022405	hair cycle process	21/1900	83/18862	5.46651811019147e-05	0.00350458	0.00301397	GLI2/FERMT1/SHH/TP63/EDAR/HPSE/SOX9/SOX21/FOXE1/FZD6/FGF10/FARP2/BCL2/FOXQ1/TGFB2/LRP4/ALX4/WNT5A/APCDD1/INHBA/DSG4	21
BP	GO:0030098	lymphocyte differentiation	60/1900	358/18862	5.53262721091101e-05	0.00350458	0.00301397	C17orf99/GLI2/CDH17/NTRK1/IL27/VCAM1/PLCL2/SHH/PLCG2/CR2/BCL11B/PLA2G2D/TLR9/WNT1/NFATC2/RAG1/RIPK3/CD83/IL15/FLT3/VNN1/MYB/IHH/CD74/HLX/MIR17HG/SLC46A2/CCL19/FCER1G/DTX1/ONECUT1/LGALS9/PRKDC/PREX1/TCF7/DOCK10/FOXP3/LEF1/PIK3R1/LOXL3/BCL2/NLRP3/HDAC9/TESPA1/CYP26B1/IKZF1/LYL1/AIRE/KIT/RUNX3/EOMES/ITGA4/VSIR/GPR183/IL18R1/IL36B/INHBA/FANCD2/TNFSF18/DCLRE1C	60
BP	GO:1903522	regulation of blood circulation	51/1900	290/18862	5.5503761519731e-05	0.00350458	0.00301397	ADRA1A/CD38/SLC8A1/ATP1A3/ADRA2A/DOCK5/BMPR2/SCN5A/ACE2/ARHGAP42/TMEM38B/TRPC1/CACNA2D3/CACNB4/CELF2/BVES/ACE/CAMK2D/DBH/RYR3/ATP1B2/ATP2B3/KCNMB2/ADORA1/P2RX1/GJC1/ATP2B1/CACNG7/TMIGD3/TAC1/SCN3B/GJA1/ATP2A3/ANK2/TRDN/TBXA2R/SLC8A3/ITPR2/CACNA1D/TGFB2/CTNNA3/ABCC9/HRH2/ADRA1B/ADRA2C/KCNA5/CACNA1G/FXYD6/SMTNL1/NOS1/CALM1	51
BP	GO:0001654	eye development	60/1900	359/18862	6.00441184786629e-05	0.0037505	0.00322546	USH1C/SLITRK6/RDH13/FSCN2/NECTIN3/MFSD2A/BMPR2/GNGT1/SHH/SOX8/CABP4/BMP6/MEIS3/WNT16/WNT5B/STRA6/BCL11B/MEGF11/RP1L1/TENM3/CNTF/WNT2B/SPRED1/RET/SLC7A11/TULP1/SKI/SOX9/FGF2/ATP2B1/COL5A1/IHH/LAMC3/SIX6/PBX2/PDE6A/WNT7A/WNT9A/FOXF2/FGF10/NES/BMP7/BCL2/SERPINF1/CPAMD8/SOX11/PAX2/TGFB2/FREM2/USP45/CEP290/NRP1/CRYGS/SIPA1L3/PAX6/WNT5A/FLT1/NHS/INHBA/ATP8A2	60
BP	GO:0001505	regulation of neurotransmitter levels	40/1900	211/18862	6.38148665146439e-05	0.00390312	0.00335672	GPM6B/SNCAIP/ADRA1A/APBA1/PRIMA1/ADORA2A/ITGB3/ADRA2A/DBH/MCTP1/SNPH/GRIN3A/SLC4A8/SYT11/UNC13C/NRXN2/SYT1/DRD1/P2RX1/SYT9/SLC22A3/RIMS4/MOXD1/STX11/SV2A/WNT7A/PREPL/PPFIA2/HNMT/PCLO/CHRNA3/NLGN1/SLC6A4/RIMS2/STXBP5/KMO/RIMS1/NOS1/CHRNA5/CALM1	40
BP	GO:0035249	synaptic transmission, glutamatergic	22/1900	90/18862	6.45032506427408e-05	0.00390312	0.00335672	ADORA2A/NTRK1/GRM1/UNC13C/SYT1/DRD1/ADORA1/P2RX1/ROR2/GRM7/CACNG7/TSHZ3/GRID1/CDH2/CCL2/GRID2/NLGN1/CDH8/GRIK4/GRM8/KMO/GRM3	22
BP	GO:0042472	inner ear morphogenesis	22/1900	90/18862	6.45032506427408e-05	0.00390312	0.00335672	USH1C/SLITRK6/GLI2/SOBP/NEUROG1/WNT1/PRRX1/FGF8/MYO3A/SOX9/ROR2/USH1G/FZD6/FGF10/COL2A1/PAX2/CTHRC1/LRIG3/CEP290/POU4F3/WNT5A/ATP8A2	22
BP	GO:0042475	odontogenesis of dentin-containing tooth	21/1900	84/18862	6.60518302614857e-05	0.00395562	0.00340187	GLI2/DLX3/SHH/SCN5A/AMELX/BCL11B/TP63/RSPO2/EDAR/FGF8/SLC34A1/TNFRSF11B/FAM20C/TNC/SLC24A4/FGF10/LEF1/BMP7/LRP4/CA2/MMP20	21
BP	GO:0050953	sensory perception of light stimulus	41/1900	219/18862	6.97810460692926e-05	0.00413631	0.00355726	USH1C/SLITRK6/CDH23/ZIC2/FSCN2/CABP4/SLC45A2/RP1L1/LRIT3/SEMA5B/PCDH15/RLBP1/IMPG2/MYO3A/TULP1/WDR36/GJC1/USH1G/LAMC3/SIX6/CLDN19/PDE6A/SLC24A2/TIMP3/CABP1/COL2A1/PAX2/TULP2/RRH/SLC4A10/GRM8/CRYGS/PRCD/PAX6/ARR3/RIMS1/POU4F3/LUM/ABLIM1/ATP8A2/CLIC5	41
BP	GO:1903305	regulation of regulated secretory pathway	29/1900	136/18862	7.4333127111167e-05	0.00436163	0.00375104	ADRA1A/APBA1/ADORA2A/ADRA2A/IL13/SYT13/GRIN3A/SLC4A8/SYT11/C12orf4/SYT1/PRAM1/P2RX1/SYT9/RIMS4/PDPK1/WNT7A/LGALS9/PREPL/PPFIA2/BLK/NLGN1/RIMS2/CACNA1G/STXBP5/RIMS1/SYT10/CHRNA5/CALM1	29
BP	GO:0006816	calcium ion transport	66/1900	409/18862	7.90245445680538e-05	0.00457251	0.0039324	ADRA1A/SLC8A1/CDH23/APLNR/ADORA2A/CRHR1/ADRA2A/SLC24A3/PLCG2/IL13/TMEM38B/GCG/TRPC1/GJC2/CACNA2D3/CACNB4/CCL8/STAC/CATSPER2/PANX1/CXCL12/TLR9/GRIN2B/CAMK2D/UBASH3B/RYR3/GRIN3A/ATP2B3/CACNA1E/TRPC6/DRD1/P2RX1/FGF2/STAC3/ATP2B1/CACNG7/TRPC3/IL16/FKBP1A/GJA1/PDPK1/ATP2A3/RGN/CCL2/CCL19/STRIT1/SLC24A2/ANK2/PKD2/TRDN/SLC24A4/CATSPER3/SLC8A3/BCL2/ITPR2/CACNA1D/FGF14/RAMP3/CUL5/CACHD1/CACNA1G/PLPP4/NOS1…	66
BP	GO:0032370	positive regulation of lipid transport	21/1900	85/18862	7.9501354528911e-05	0.00457251	0.0039324	SLC12A2/ADORA2A/CYP8B1/BMP6/PLA2G4A/TNFRSF11A/PON1/ATP8A1/ENPP7/MYB/TAC1/SSTR4/ACSL5/MAP2K6/SPP1/CYP4A11/CES1/ABCA1/KMO/LIPG/ATP8A2	21
BP	GO:0045785	positive regulation of cell adhesion	68/1900	425/18862	8.09338502444627e-05	0.00460926	0.003964	CDK6/FMN1/TFRC/GLI2/FERMT1/DOCK5/VCAM1/SHH/FN1/PLPP3/ADAM19/FRMD5/CXCL12/CCDC80/PODXL/EBI3/RET/RAG1/CD83/IL15/NOD2/FOXA2/SIRPB1/GRAP2/VNN1/TJP1/MYB/VAV3/IHH/CD74/HLX/PDPK1/VWC2/CCL2/IGF1/CCL19/KIF26B/LGALS9/PREX1/KDR/CCL28/GPAM/FOXP3/LEF1/PIK3R1/BMP7/ETS1/NLRP3/SPOCK2/TESPA1/TGFB2/SELE/PAK3/RUNX3/CHRD/ITGA4/MIR27B/VSIR/NRP1/ALOX5/ECM2/ITGA2/IL36B/WNT5A/IL27RA/TNFSF18/VIT/CD160	68
BP	GO:0016079	synaptic vesicle exocytosis	24/1900	104/18862	8.2503034639225e-05	0.00465301	0.00400163	ADRA1A/APBA1/ADORA2A/ADRA2A/SNPH/GRIN3A/SLC4A8/UNC13C/SYT1/P2RX1/SYT9/RIMS4/STX11/SV2A/WNT7A/PREPL/PPFIA2/PCLO/NLGN1/RIMS2/STXBP5/RIMS1/CHRNA5/CALM1	24
BP	GO:0048706	embryonic skeletal system development	26/1900	117/18862	8.36634574284643e-05	0.00467309	0.00401889	HOXA11/HOXB4/SHH/SIX2/HOXB6/PAX5/NKX3-2/MMP16/PRRX1/FGF8/IHH/PCSK5/HOXA5/WNT9A/BMP7/HOXA7/COL2A1/SOX11/CHST11/ALX4/HOXA9/SATB2/TGFB3/MBTD1/WNT5A/DMRT2	26
BP	GO:0050770	regulation of axonogenesis	31/1900	151/18862	9.07302725594613e-05	0.00501954	0.00431685	TRAK2/BMPR2/UST/FN1/CRABP2/CXCL12/RET/SEMA5B/SEMA3C/DCC/POU3F2/PLXNA2/SPART/CDH2/WNT7A/PLXNC1/KIAA0319/DAB1/CHN1/PAK3/SPP1/LRP4/ISLR2/NRP1/BDNF/LRRC4C/FSTL4/WNT5A/PLXNA4/TIAM1/SEMA5A	31
BP	GO:0060021	roof of mouth development	21/1900	86/18862	9.53291923427923e-05	0.00518843	0.00446209	BNC2/WFIKKN1/SHH/PRRX1/ITGB8/SKI/FRAS1/FOXE1/WNT7A/CLDN5/FOXF2/LEF1/LOXL3/COL2A1/SOX11/TGFB2/ALX4/SATB2/TGFB3/WNT5A/INHBA	21
BP	GO:0048588	developmental cell growth	41/1900	222/18862	9.5569220581221e-05	0.00518843	0.00446209	ADRA1A/SH3GL2/NRCAM/BMPR2/FN1/CRABP2/SLIT3/CXCL12/SEMA5B/SORBS2/SEMA3C/DCC/SYT1/SOX9/DCLK1/CACNG7/SPART/FLRT3/IGF1/AUTS2/SLIT1/BCL11A/NKX6-1/KIAA0319/NRP2/SPP1/RIMS2/ITGA4/ISLR2/NRP1/BDNF/DPYSL2/FSTL4/SLC23A2/RIMS1/POU4F3/WNT5A/PLXNA4/TIAM1/SEMA5A/EMX1	41
BP	GO:0001942	hair follicle development	20/1900	80/18862	9.76957261808908e-05	0.00525476	0.00451914	GLI2/FERMT1/SHH/TP63/EDAR/HPSE/SOX9/SOX21/FOXE1/FZD6/FGF10/BCL2/FOXQ1/TGFB2/LRP4/ALX4/WNT5A/APCDD1/INHBA/DSG4	20
BP	GO:0001894	tissue homeostasis	46/1900	260/18862	0.000108462	0.00574094	0.00493726	USH1C/CD38/SLC12A2/TFRC/CDH23/SH3GL2/ITGB3/ARMS2/MFSD2A/CIB2/ESAM/JAM2/SFTPD/RP1L1/PIGR/TNFRSF11A/TLR9/UBASH3B/ATP1B2/PCDH15/NOD2/MUC13/TULP1/NANOS1/SOX9/TJP1/IHH/USH1G/GJA1/TNFRSF11B/INAVA/ILDR2/CLDN5/ADGRF5/CLDN1/PPARGC1B/BCL2/CDH5/COL2A1/SPP1/USP45/BARD1/GJB6/JAM3/MBP/CA2	46
BP	GO:0022407	regulation of cell-cell adhesion	69/1900	437/18862	0.000108711	0.00574094	0.00493726	TFRC/FUT9/GLI2/VCAM1/TNFRSF21/SHH/EFNA5/BMP6/SH2B3/SFTPD/PLPP3/ADAM19/TENM3/VTCN1/PLA2G2D/CXCL12/WNT1/UBASH3B/PODXL/EBI3/RAG1/CD83/IL15/NOD2/FOXA2/SIRPB1/GRAP2/VNN1/TJP1/MYB/IHH/CD74/HLX/PDPK1/LAX1/CCL2/IGF1/PCDH8/CCL19/KIF26B/DTX1/LGALS9/CCL28/GPAM/FOXP3/LEF1/PIK3R1/PLA2G2F/BMP7/ETS1/LOXL3/BLK/NLRP3/TESPA1/SELE/PAK3/RUNX3/ITGA4/VSIR/MDGA1/TIGIT/ALOX5/IL36B/MBP/WNT5A/NEXMIF/IL27RA/TNFSF18/CD160	69
BP	GO:0007158	neuron cell-cell adhesion	1900-08-01	17/18862	0.000110161	0.00576508	0.00495802	NRXN3/NCAM2/CNTN4/RET/NRXN2/NLGN1/NLGN4Y/ASTN1	8
BP	GO:0006836	neurotransmitter transport	39/1900	209/18862	0.000111348	0.00577517	0.00496669	GPM6B/SNCAIP/SLC6A15/ADRA1A/APBA1/ADORA2A/ITGB3/ADRA2A/MCTP1/SNPH/GRIN3A/SLC6A12/SLC4A8/SYT11/UNC13C/NRXN2/SYT1/DRD1/P2RX1/SYT9/SLC22A3/RIMS4/STX11/SV2A/WNT7A/PREPL/PPFIA2/PCLO/CHRNA3/NLGN1/DDC/SLC6A4/RIMS2/STXBP5/KMO/RIMS1/NOS1/CHRNA5/CALM1	39
BP	GO:0007229	integrin-mediated signaling pathway	24/1900	106/18862	0.000113445	0.00582625	0.00501062	ITGA9/CDH17/ITGB3/FERMT1/FYB1/ITGA7/ITGAD/FN1/PLPP3/ITGA1/ITGA10/RCC2/TXK/ERBIN/ITGB8/PRAM1/VAV3/LOXL3/ITGB4/PLEK/ITGA4/NRP1/ITGA2/ITGA8	24
BP	GO:0042063	gliogenesis	49/1900	283/18862	0.000114338	0.00582625	0.00501062	IL34/EGR2/CDK6/ADORA2A/PLAG1/TNFRSF21/SHH/SOX8/GJC2/CNTF/MYRF/ADAM22/NCMAP/TLR2/ETV5/ATP1B2/POU3F2/SYNE2/GCM2/SKI/ZNF365/SOX9/ROR2/MYB/POU3F1/LAMC3/CDH2/LAMB1/ADGRG6/CCL2/DTX1/TNFRSF1B/IL33/SLC8A3/FGF10/LEF1/SOX11/ITGB4/PAX2/NKX6-1/FGF5/TGFB2/DAB1/ASCL1/B4GALT6/GPR183/LRP2/TIAM1/EMX1	49
BP	GO:0046661	male sex differentiation	31/1900	153/18862	0.000117104	0.00591231	0.00508464	HOXA11/NTRK1/NASP/TLR3/SHH/SOX8/BMP6/BRIP1/WNT2B/TEX11/FGF8/SOX9/ROR2/HOXD13/ESR1/RAD21L1/FGF10/LHX9/UTF1/AR/BCL2/TGFB2/KIT/STAR/HOXA9/LHFPL2/DHH/WNT5A/LRP2/INHBA/SYCP2	31
BP	GO:0016049	cell growth	73/1900	470/18862	0.000118083	0.00591231	0.00508464	FHL1/ADRA1A/CD38/IGFBP1/SH3GL2/IGFBPL1/PLCE1/NRCAM/MFSD2A/BMPR2/EPB41L3/FN1/N6AMT1/CRABP2/SLIT3/CXCL12/CAMK2D/SEMA5B/SORBS2/SEMA3C/DCC/MINAR1/SYT1/IL17RB/NANOS1/SOX9/TCHP/DCLK1/NRG3/CACNG7/TMEM97/SPART/FLRT3/CDHR2/GJA1/IGF1/MEG3/ESR2/AUTS2/SLIT1/KIF26A/PAK5/BCL11A/RERG/BCL2/NKX6-1/KIAA0319/TGFB2/RASGRP2/NRP2/SPP1/MUC12/RIMS2/ITGA4/ISLR2/IGFBP3/NRP1/BDNF/DPYSL2/FSTL4/DCBLD2/ENPP1/SLC23A2/RIMS1/POU…	73
BP	GO:0030323	respiratory tube development	33/1900	167/18862	0.000119081	0.00591231	0.00508464	ZIC3/CELSR1/GLI2/BMPR2/SHH/IL13/TMEM38B/SFTPD/STRA6/FLT4/WNT2B/RSPO2/SLC7A11/FGF8/ADAMTS2/SOX9/FGF2/FGF18/MIR17HG/PCSK5/CYP1A2/HOXA5/TNC/FGF10/PGR/MAN1A2/LOXL3/SOX11/CCBE1/ASCL1/TGFB3/MME/WNT5A	33
BP	GO:0003156	regulation of animal organ formation	1900-10-01	26/18862	0.000122459	0.00602214	0.00517909	HOXA11/DKK1/GATA5/SHH/WNT2B/FGF8/FGF10/BMP7/AR/WNT5A	10
BP	GO:0030850	prostate gland development	13/1900	41/18862	0.000124065	0.00602214	0.00517909	GLI2/PLAG1/SHH/TP63/SOX9/TNC/HOXD13/ESR1/FGF10/BMP7/AR/SERPINF1/WNT5A	13
BP	GO:0042391	regulation of membrane potential	68/1900	431/18862	0.000124403	0.00602214	0.00517909	IGSF11/FHL1/KCNJ8/ADRA1A/PIP5KL1/SLC8A1/ATP1A3/ADORA2A/GRM1/INSYN1/KCNA2/NEDD4/SCN5A/CACNB4/BVES/GRIN2B/CAMK2D/ATP1B2/GRIN3A/GABRA5/KCNMB2/PIEZO2/SLC34A1/SLC4A8/CACNA1E/ADORA1/CASP1/P2RX1/KCNK5/RIMS4/SCN11A/GJC1/TAC1/SPART/GRID1/SCN3B/GJA1/CLDN19/WNT7A/ANK2/KDR/KCNK9/TRDN/KCNK2/SLC8A3/GRID2/STOX1/KCNK7/BCL2/CHRNA3/NLGN1/CACNA1D/FGF14/SEZ6/CTNNA3/CFTR/RIMS2/KCNA5/GRIK4/CACNA1G/GNA15/SCN8A/RIMS1/SL…	68
BP	GO:0006813	potassium ion transport	42/1900	232/18862	0.000125641	0.00602428	0.00518093	FHL1/KCNJ8/SLC12A2/ATP1A3/ADRA2A/KCNA2/NEDD4/SLC24A3/TMEM38B/KCNS3/KCNU1/ATP1B2/SLC9C1/KCNMB2/DRD1/ADORA1/VPS4B/KCNK5/KCNJ9/KCNN3/SLC9A4/SLC24A2/DPP10/ANK2/LRRC55/PKD2/KCNS1/KCNK9/KCNK2/SLC24A4/ATP12A/KCNK7/KCNC4/CACNA1D/ATP4B/ABCC9/KCNT1/KCNA5/NOS1/KCNA6/KCNQ5/KCNJ13	42
BP	GO:0035637	multicellular organismal signaling	38/1900	203/18862	0.000126521	0.00602428	0.00518093	SLC8A1/ATP1A3/KCNA2/SCN5A/ACE2/TRPC1/CACNA2D3/CACNB4/CAMK2D/RYR3/ATP1B2/ATP2B3/KCNMB2/DRD1/P2RX1/SCN11A/GJC1/ATP2B1/CACNG7/SCN3B/GJA1/ATP2A3/CLDN19/ANK2/TRDN/SLC8A3/ITPR2/CACNA1D/CTNNA3/ABCC9/KCNA5/CACNA1G/JAM3/ITGA2/SCN8A/FXYD6/NOS1/CALM1	38
BP	GO:0001658	branching involved in ureteric bud morphogenesis	15/1900	52/18862	0.000128107	0.00605019	0.00520322	FAT4/HOXA11/SHH/SOX8/SIX2/WNT2B/SALL1/WNT1/FGF8/SOX9/FGF2/PKD2/MYC/BCL2/PAX2	15
BP	GO:0010634	positive regulation of epithelial cell migration	34/1900	175/18862	0.000133703	0.00626354	0.0053867	ITGB3/DOCK5/BMPR2/PLCG2/PLPP3/FLT4/ROCK2/TMSB4X/PTGS2/ADGRA2/INSL3/SOX9/FGF2/TAC1/FGF18/PDPK1/WNT7A/KDR/FGF10/ETS1/HDAC9/CCBE1/TGFB2/NRP2/MIR27B/THBS1/MET/VIL1/NRP1/SRPX2/ITGA2/WNT5A/SEMA5A/MIR200A	34
BP	GO:0060993	kidney morphogenesis	21/1900	88/18862	0.000135578	0.00630058	0.00541855	FMN1/FAT4/GCNT4/HOXA11/SHH/SOX8/SIX2/WNT2B/SALL1/WNT1/FGF8/FRAS1/SOX9/FGF2/KIF26B/PKD2/MYC/FGF10/BMP7/BCL2/PAX2	21
BP	GO:0002065	columnar/cuboidal epithelial cell differentiation	20/1900	82/18862	0.000140997	0.00650043	0.00559042	CDK6/GATA5/DLX3/BMP6/IL13/TP63/NKX3-2/CLOCK/FGF8/CDH2/PDPK1/HOXA5/FAM20C/INSM1/SOX11/NKX6-1/ASCL1/PAX6/WNT5A/EMX1	20
BP	GO:0048839	inner ear development	34/1900	176/18862	0.000149966	0.00685948	0.00589921	USH1C/SLITRK6/FAT4/CDH23/GLI2/SHH/SOBP/PLPPR4/NEUROG1/WNT1/PCDH15/PRRX1/GABRA5/FGF8/MYO3A/SOX9/ROR2/USH1G/FZD6/KCNK2/FGF10/COL2A1/PAX2/TGFB2/FREM2/CTHRC1/LRIG3/TRIP11/CEP290/TGFB3/GJB6/POU4F3/WNT5A/ATP8A2	34
BP	GO:0030324	lung development	32/1900	163/18862	0.000169977	0.00771403	0.00663413	ZIC3/CELSR1/GLI2/BMPR2/SHH/IL13/TMEM38B/SFTPD/STRA6/FLT4/WNT2B/RSPO2/SLC7A11/FGF8/ADAMTS2/SOX9/FGF2/FGF18/MIR17HG/CYP1A2/HOXA5/TNC/FGF10/PGR/MAN1A2/LOXL3/SOX11/CCBE1/ASCL1/TGFB3/MME/WNT5A	32
BP	GO:1903779	regulation of cardiac conduction	16/1900	59/18862	0.000172166	0.00774384	0.00665977	SLC8A1/ATP1A3/ACE2/TRPC1/RYR3/ATP1B2/ATP2B3/ATP2B1/ATP2A3/ANK2/TRDN/SLC8A3/ITPR2/ABCC9/FXYD6/NOS1	16
BP	GO:0003002	regionalization	54/1900	326/18862	0.0001733	0.00774384	0.00665977	ZIC3/EGR2/GLI2/HOXA11/HOXB4/TBXT/BMPR2/DKK1/GATA5/SHH/SIX2/TBR1/DBX1/NEUROG1/WNT2B/HOXB6/TP63/WNT1/XRCC2/PGAP1/SEMA3C/FOXA2/FGF8/SKI/HOXC10/ROR2/PLXNA2/PBX2/PCDH8/PCSK5/WNT7A/HOXA5/PRKDC/HOXD13/FGF10/LEF1/AR/HOXA7/CYP26B1/PAX2/NRP2/ASCL1/LRP4/CHRD/ALX4/HOXA9/C3/POGLUT1/WNT5A/LRP2/AIDA/DMRT2/LMX1B/EMX1	54
BP	GO:0072028	nephron morphogenesis	18/1900	71/18862	0.000177209	0.00785807	0.006758	FMN1/FAT4/HOXA11/SHH/SOX8/SIX2/WNT2B/SALL1/WNT1/FGF8/SOX9/FGF2/KIF26B/PKD2/MYC/BMP7/BCL2/PAX2	18
BP	GO:1901890	positive regulation of cell junction assembly	22/1900	96/18862	0.000178718	0.00786496	0.00676393	SLITRK6/FMN1/NTRK1/ACE2/CLSTN2/VSTM5/FLRT3/CLDN19/WNT7A/SLITRK5/CLDN5/KDR/AMIGO2/GRID2/CLDN1/LRRN1/NLGN1/NRP1/BDNF/SRPX2/EPHB1/SLITRK2	22
BP	GO:0060065	uterus development	1900-08-01	18/18862	0.000180802	0.00789683	0.00679134	HOXA11/STRA6/WNT7A/ESR1/TGFB2/ASH1L/HOXA9/WNT5A	8
BP	GO:0048333	mesodermal cell differentiation	1900-11-01	32/18862	0.000182843	0.00792638	0.00681675	HOXA11/ITGB3/DKK1/SIX2/EYA2/GJA1/ITGB4/PAX2/ITGA2/ITGA8/INHBA	11
BP	GO:0002067	glandular epithelial cell differentiation	14/1900	48/18862	0.000187514	0.00798078	0.00686354	CDK6/BMP6/IL13/TP63/CLOCK/FGF8/CDH2/PDPK1/HOXA5/INSM1/NKX6-1/ASCL1/PAX6/WNT5A	14
BP	GO:0060688	regulation of morphogenesis of a branching structure	14/1900	48/18862	0.000187514	0.00798078	0.00686354	SHH/SOX8/SIX2/WNT2B/SOX9/HOXD13/ESR1/BCL11A/FGF10/BMP7/AR/PAX2/NTN4/WNT5A	14
BP	GO:0048592	eye morphogenesis	29/1900	143/18862	0.00018822	0.00798078	0.00686354	USH1C/RDH13/FSCN2/NECTIN3/MFSD2A/GNGT1/SOX8/CABP4/WNT16/STRA6/MEGF11/TENM3/CNTF/WNT2B/TULP1/SKI/SOX9/COL5A1/IHH/WNT9A/FOXF2/BMP7/BCL2/SOX11/PAX2/CEP290/PAX6/WNT5A/ATP8A2	29
BP	GO:0015908	fatty acid transport	30/1900	150/18862	0.000190408	0.00801509	0.00689304	APBA1/ADORA2A/MFSD2A/GRM1/SLC1A2/PLA2G4A/TNFRSF11A/PLA2G2D/ACE/SLC7A11/ABCD2/CPT1A/SYT1/ADORA1/GRM7/SLC5A8/PLA2G2E/GJA1/SSTR4/PLA2G2A/ACSL5/PPFIA2/NPY5R/PLA2G2F/MAP2K6/CYP4A11/THBS1/PLIN2/KMO/RIMS1	30
BP	GO:0042476	odontogenesis	26/1900	123/18862	0.000198527	0.00825577	0.00710003	GLI2/DLX3/SHH/SCN5A/AMELX/BCL11B/TP63/RSPO2/EDAR/FGF8/SLC34A1/LAMB1/TNFRSF11B/FAM20C/TNC/SLC24A4/FGF10/LEF1/SSUH2/BMP7/TGFB2/LRP4/TGFB3/CA2/MMP20/INHBA	26
BP	GO:0001501	skeletal system development	74/1900	486/18862	0.000199164	0.00825577	0.00710003	SCIN/FMN1/FAT4/GLI2/WFIKKN1/HOXA11/HOXB4/BMPR2/SHH/BMP6/SH2B3/AMELX/RAB23/RUNX2/TMEM38B/WNT5B/SIX2/NEUROG1/WNT2B/HOXB6/TP63/PAX5/WNT1/NKX3-2/RSPO2/MMP16/PRRX1/FGF8/FLI1/ITGB8/SKI/HOXC10/TLL1/SOX9/COL27A1/ROR2/FGF2/IHH/CLEC3A/FGF18/GJA1/TNFRSF11B/RGN/IGF1/PCSK5/WNT7A/HOXA5/WNT9A/SP5/HOXD13/BMP7/PPARGC1B/HOXA7/TRIM45/COL2A1/SOX11/CYP26B1/TGFB2/CHST11/KIT/RUNX3/MUSTN1/ASH1L/CHRD/ALX4/HOXA9/TRIP11/SA…	74
BP	GO:0098773	skin epidermis development	20/1900	84/18862	0.00020039	0.00825577	0.00710003	GLI2/FERMT1/SHH/TP63/EDAR/HPSE/SOX9/SOX21/FOXE1/FZD6/FGF10/BCL2/FOXQ1/TGFB2/LRP4/ALX4/WNT5A/APCDD1/INHBA/DSG4	20
BP	GO:0051480	regulation of cytosolic calcium ion concentration	56/1900	344/18862	0.000210996	0.00859528	0.00739201	ADRA1A/CD38/SLC8A1/CDH23/APLNR/PLCE1/CIB2/GRM1/ADCY5/PLCG2/IL13/TMEM38B/TRPC1/HCRTR1/GRIN2B/CAMK2D/UBASH3B/RYR3/ATP2B3/ACKR3/S1PR3/TRPC6/DRD1/ADORA1/P2RX1/FGF2/ATP2B1/TRPC3/TAC1/FKBP1A/GJA1/PDPK1/CCL19/SLC24A2/ANK2/PKD2/ESR1/OPRL1/TRDN/CCL28/TBXA2R/SLC8A3/CCR8/BCL2/ITPR2/PTGIR/RAMP3/ADRA1B/C5AR2/KCNA5/GNA15/CXCR5/WNT5A/NOS1/CALM1/GLP1R	56
BP	GO:0032890	regulation of organic acid transport	16/1900	60/18862	0.000213069	0.00859528	0.00739201	SLC12A2/ADORA2A/ACE2/PLA2G4A/TNFRSF11A/ADORA1/GRM7/SSTR4/SV2A/SLC38A3/ACSL5/NPY5R/MAP2K6/CYP4A11/THBS1/KMO	16
BP	GO:0140115	export across plasma membrane	16/1900	60/18862	0.000213069	0.00859528	0.00739201	SLC8A1/ATP1A3/SLC40A1/ATP1B2/ATP2B3/KCNK5/ABCC2/ATP2B1/GJA1/ATP12A/SLC8A3/ATP4B/KCNA5/ABCA1/SLC4A4/ABCB1	16
BP	GO:0060571	morphogenesis of an epithelial fold	1900-09-01	23/18862	0.000230224	0.00922324	0.00793207	GLI2/SHH/WNT2B/TP63/HOXD13/FGF10/BMP7/AR/WNT5A	9
BP	GO:0051928	positive regulation of calcium ion transport	25/1900	118/18862	0.000251452	0.00998361	0.00858599	APLNR/PLCG2/IL13/GCG/TRPC1/GJC2/STAC/CXCL12/TRPC6/DRD1/STAC3/ATP2B1/TRPC3/PDPK1/RGN/CCL2/STRIT1/ANK2/PKD2/TRDN/CACNA1D/FGF14/RAMP3/MYLK/CALM1	25
BP	GO:0007548	sex differentiation	45/1900	262/18862	0.000256404	0.00998361	0.00858599	HOXA11/NTRK1/NASP/TLR3/SHH/SOX8/BMP6/BRIP1/STRA6/NEUROG1/WNT2B/SLIT3/TP63/SALL1/TEX11/FGF8/SOX9/ROR2/MSH4/CENPI/WNT7A/HOXD13/ESR1/FOXF2/RAD21L1/FGF10/LHX9/UTF1/PGR/AR/BCL2/TGFB2/GPR149/KIT/STAR/HOXA9/LHFPL2/INHBB/BRCA2/DHH/WNT5A/LRP2/INHBA/DMRT2/SYCP2	45
BP	GO:0048645	animal organ formation	16/1900	61/18862	0.000262142	0.00998361	0.00858599	GLI2/HOXA11/DKK1/GATA5/SHH/TBR1/WNT2B/TP63/NKX3-2/FGF8/FGF10/BMP7/AR/PAX2/WNT5A/LRP2	16
BP	GO:1905330	regulation of morphogenesis of an epithelium	16/1900	61/18862	0.000262142	0.00998361	0.00858599	SHH/SOX8/WNT5B/SIX2/WNT2B/SOX9/FGF2/GJA1/HOXD13/ESR1/FGF10/BMP7/AR/PAX2/NTN4/WNT5A	16
BP	GO:0042303	molting cycle	23/1900	105/18862	0.000262427	0.00998361	0.00858599	GLI2/FERMT1/SHH/TP63/CLOCK/EDAR/HPSE/SOX9/SOX21/FOXE1/FZD6/FGF10/FARP2/BCL2/FOXQ1/TGFB2/LRP4/ALX4/EPS8L3/WNT5A/APCDD1/INHBA/DSG4	23
BP	GO:0042633	hair cycle	23/1900	105/18862	0.000262427	0.00998361	0.00858599	GLI2/FERMT1/SHH/TP63/CLOCK/EDAR/HPSE/SOX9/SOX21/FOXE1/FZD6/FGF10/FARP2/BCL2/FOXQ1/TGFB2/LRP4/ALX4/EPS8L3/WNT5A/APCDD1/INHBA/DSG4	23
BP	GO:0072078	nephron tubule morphogenesis	17/1900	67/18862	0.000262795	0.00998361	0.00858599	FMN1/FAT4/HOXA11/SHH/SOX8/SIX2/WNT2B/SALL1/WNT1/FGF8/SOX9/FGF2/KIF26B/PKD2/MYC/BCL2/PAX2	17
BP	GO:0006874	cellular calcium ion homeostasis	68/1900	442/18862	0.000262953	0.00998361	0.00858599	ADRA1A/CD38/SLC8A1/CDH23/APLNR/PLCE1/CIB2/GRM1/ADCY5/SLC24A3/PLCG2/IL13/TMEM38B/TRPC1/CCL8/HCRTR1/CXCL12/SYPL2/GRIN2B/CAMK2D/CCL7/UBASH3B/RYR3/ATP2B3/ACKR3/S1PR3/TRPC6/DRD1/GCM2/ADORA1/P2RX1/FGF2/ATP2B1/TRPC3/TAC1/FKBP1A/GJA1/PDPK1/ATP2A3/RGN/CCL19/SV2A/SLC24A2/ANK2/PKD2/ESR1/OPRL1/TRDN/CCL28/TBXA2R/SLC24A4/SLC8A3/CCR8/BCL2/ITPR2/CDH5/PTGIR/RAMP3/ADRA1B/C5AR2/KCNA5/ATP13A5/GNA15/CXCR5/WNT5A/NOS1/…	68
BP	GO:0050954	sensory perception of mechanical stimulus	32/1900	167/18862	0.000269528	0.0101668	0.00874355	USH1C/SLITRK6/ATP6V0A4/CDH23/NTRK1/OTOS/PKHD1L1/SOBP/EYA1/CXCL12/PGAP1/PCDH15/DCDC2/GABRA5/PIEZO2/MYO3A/OTOGL/GRM7/USH1G/COL4A3/SLC52A3/COL2A1/BARHL1/CACNA1D/KIT/GJB6/ITGA2/MBP/CNTN5/POU4F3/LRP2/CLIC5	32
BP	GO:0051952	regulation of amine transport	20/1900	86/18862	0.000280694	0.0105197	0.00904703	SLC12A2/ADORA2A/ADRA2A/KCNA2/ACE2/SYT13/CXCL12/SYT11/SYT1/DRD1/ADORA1/SYT9/GRM7/SV2A/SLC38A3/NPY5R/CHRNA3/ADRA2C/KMO/SYT10	20
BP	GO:0060562	epithelial tube morphogenesis	51/1900	309/18862	0.00028266	0.0105255	0.00905199	ZIC3/FMN1/FAT4/CELSR1/GLI2/HOXA11/SHH/SOX8/KIF20B/SIX2/TBR1/TRIM71/WNT2B/SALL1/WNT1/RSPO2/PODXL/RET/FGF8/SKI/SOX9/FGF2/IHH/SALL4/KIF26B/HOXA5/FZD6/KDR/TNC/PKD2/ESR1/MYC/FGF10/LEF1/PGR/BMP7/AR/BCL2/SOX11/MICAL2/PAX2/TGFB2/EOMES/CTHRC1/MET/CEP290/NRP1/WNT5A/LRP2/LMO4/DLC1	51
BP	GO:0044706	multi-multicellular organism process	37/1900	204/18862	0.000296457	0.0108995	0.00937364	CD38/THBD/RLN2/CRHR1/BMPR2/PAPPA/LNPEP/TAC3/UMPS/CAD/P2RX1/ABCC2/IHH/TAC1/GJA1/PCSK5/PRLR/SLC38A3/LGALS9/ESR1/MMP7/ACR/PGR/AR/ETS1/BCL2/ITGB4/SLC6A4/SPP1/ASH1L/ADRA2C/STOX2/TGFB3/POLR1B/ITGA2/ACVR1C/CLIC5	37
BP	GO:0050807	regulation of synapse organization	37/1900	204/18862	0.000296457	0.0108995	0.00937364	SLITRK6/NTRK1/NEDD4/DNM3/TLR2/GRIN2B/SLC7A11/CLSTN2/SEPTIN11/LRRTM1/PTPRT/VSTM5/FLRT3/CDH2/PCDH8/ZDHHC15/WNT7A/SLIT1/SLITRK5/AMIGO2/C1QL3/GRID2/PPFIA2/LRRN1/NLGN1/NEURL1/NRP2/PAK3/LRP4/CDH8/MDGA1/BDNF/SRPX2/EPHB1/WNT5A/TIAM1/SLITRK2	37
BP	GO:0099172	presynapse organization	14/1900	50/18862	0.000300784	0.0109299	0.00939983	SLITRK6/LRRTM1/WNT7A/SLITRK5/PPFIA2/PCLO/NLGN1/NLGN4Y/LRP4/MDGA1/CNTN5/WNT5A/EFNB2/SLITRK2	14
BP	GO:0017157	regulation of exocytosis	36/1900	197/18862	0.000305888	0.0109299	0.00939983	ADRA1A/APBA1/ADORA2A/ADRA2A/IL13/SYT13/RAB27B/GRIN3A/SLC4A8/SYT11/C12orf4/SYT1/VPS4B/PRAM1/P2RX1/SYT9/RIMS4/RAB8A/PDPK1/WNT7A/LGALS9/PREPL/PPFIA2/BLK/PCLO/NLGN1/CFTR/RIMS2/CACNA1G/RAPGEF4/STXBP5/SEPTIN4/RIMS1/SYT10/CHRNA5/CALM1	36
BP	GO:0010623	programmed cell death involved in cell development	1900-06-01	11/18862	0.000306092	0.0109299	0.00939983	NTRK1/CNTF/PRKDC/BCL2/KIT/DNASE1L3	6
BP	GO:0016358	dendrite development	41/1900	234/18862	0.000308062	0.0109299	0.00939983	TRAK2/LZTS1/MAP1A/PREX2/MFSD2A/NEDD4/DNM3/MARK1/HECW1/DCDC2/GRIN3A/KLHL1/DCC/TRPC6/TULP1/ZNF365/DCLK1/ZDHHC15/WNT7A/SLITRK5/PREX1/PHACTR1/BCL11A/DOCK10/PPFIA2/BMP7/NTN3/CHRNA3/KIAA0319/NLGN1/NEURL1/DAB1/SEZ6/PAK3/LRP4/NRP1/FSTL4/EPHB1/C21orf91/HECW2/TIAM1	41
BP	GO:0006835	dicarboxylic acid transport	21/1900	93/18862	0.000308193	0.0109299	0.00939983	SLC13A2/APBA1/SLC12A2/ADORA2A/GRM1/SLC1A2/SLC25A32/SLC7A11/SYT1/ADORA1/GRM7/ABCC2/GJA1/SLC26A2/PPFIA2/NPY5R/LRRC8C/SLC26A10/KMO/RIMS1/LRP2	21
BP	GO:0090066	regulation of anatomical structure size	74/1900	493/18862	0.000308574	0.0109299	0.00939983	USH1C/ADRA1A/CD38/ADD2/SLC12A2/SCIN/FMN1/LMOD3/SLC8A1/ADORA2A/NRCAM/ADRA2A/DOCK5/LMOD2/BMPR2/NEB/ESAM/ACE2/SVIL/ARHGAP42/FN1/CRABP2/ROCK2/ITGA1/CXCL12/ACE/HTR7/TMSB4X/DBH/P2RY2/RET/SEMA5B/CSF3/KANK4/SEMA3C/KCNMB2/DCC/PFN3/DRD1/ADORA1/P2RX1/ATP2B1/VAV3/SPART/CDHR2/GJA1/TMOD2/WNT7A/PREX1/TBXA2R/EPS8/HTR1D/PAX2/NKX6-1/KIAA0319/SLC6A4/PAK3/SPP1/PLEK/HRH2/ADRA1B/ADRA2C/ISLR2/VIL1/KCNA5/NRP1/BDNF/DPYSL…	74
BP	GO:0001707	mesoderm formation	17/1900	68/18862	0.000317942	0.0111935	0.00962648	HOXA11/ITGB3/TBXT/BMPR2/DKK1/SIX2/EYA2/GJA1/LEF1/BMP7/ITGB4/PAX2/EOMES/ITGA2/ITGA8/WNT5A/INHBA	17
BP	GO:0048608	reproductive structure development	63/1900	405/18862	0.000321339	0.0112229	0.0096518	GLI2/HOXA11/NTRK1/NASP/TLR3/PLAG1/BMPR2/SOCS3/DLX3/SHH/SOX8/BMP6/BRIP1/STRA6/ADAM19/NEUROG1/WNT2B/SLIT3/TP63/SALL1/TEX11/FGF8/ITGB8/SOX9/ROR2/MSH4/GJA1/LHX4/WNT7A/TNC/PKD2/HOXD13/ESR1/FOXF2/RAD21L1/FGF10/LEF1/LHX9/UTF1/PGR/BMP7/AR/BCL2/SERPINF1/TGFB2/GPR149/KIT/SPP1/EOMES/ASH1L/STAR/HOXA9/INHBB/STOX2/C3/BRCA2/MME/DHH/WNT5A/LRP2/INHBA/DCN/SYCP2	63
BP	GO:0051770	positive regulation of nitric-oxide synthase biosynthetic process	1900-07-01	15/18862	0.000322642	0.0112229	0.0096518	TLR2/TLR9/NOD2/CCL2/KDR/IL33/MAP2K6	7
BP	GO:0010092	specification of animal organ identity	1900-11-01	34/18862	0.000335486	0.0116002	0.00997631	HOXA11/DKK1/GATA5/TBR1/WNT2B/FGF8/FGF10/AR/PAX2/WNT5A/LRP2	11
BP	GO:0007269	neurotransmitter secretion	30/1900	155/18862	0.00034499	0.0117885	0.0101382	SNCAIP/ADRA1A/APBA1/ADORA2A/ADRA2A/MCTP1/SNPH/GRIN3A/SLC4A8/SYT11/UNC13C/NRXN2/SYT1/P2RX1/SYT9/RIMS4/STX11/SV2A/WNT7A/PREPL/PPFIA2/PCLO/CHRNA3/NLGN1/RIMS2/STXBP5/KMO/RIMS1/CHRNA5/CALM1	30
BP	GO:0099643	signal release from synapse	30/1900	155/18862	0.00034499	0.0117885	0.0101382	SNCAIP/ADRA1A/APBA1/ADORA2A/ADRA2A/MCTP1/SNPH/GRIN3A/SLC4A8/SYT11/UNC13C/NRXN2/SYT1/P2RX1/SYT9/RIMS4/STX11/SV2A/WNT7A/PREPL/PPFIA2/PCLO/CHRNA3/NLGN1/RIMS2/STXBP5/KMO/RIMS1/CHRNA5/CALM1	30
BP	GO:0042493	response to drug	57/1900	359/18862	0.000359049	0.0120804	0.0103892	GPR52/ADRA1A/PDE4A/CD38/TFRC/SLC8A1/CYP2A13/ADORA2A/PFAS/NTRK1/TLR3/AMELX/F7/CYP2D6/ABCG8/NFATC2/UMPS/RET/SEMA3C/FGF8/CPT1A/SLC34A1/CAD/NPC1L1/DRD1/ABCC3/CENPF/SLC22A3/SLC10A1/CCNO/ABCC2/SCN11A/VAV3/TNFRSF11B/CYP1A2/MYC/TBXA2R/ATR/BCL2/NKX6-1/DDC/SLC6A4/TGFB2/DAB1/MAP2K6/TDO2/STAR/THBS1/PLIN2/ITGA2/SMTNL1/NOS1/INHBA/ABCB11/ABCB1/PMS2/EMX1	57
BP	GO:0015837	amine transport	21/1900	94/18862	0.00035977	0.0120804	0.0103892	SLC12A2/ADORA2A/ADRA2A/KCNA2/ACE2/SYT13/CXCL12/SYT11/SYT1/DRD1/ADORA1/SYT9/GRM7/SV2A/SLC38A3/NPY5R/CHRNA3/DDC/ADRA2C/KMO/SYT10	21
BP	GO:0045666	positive regulation of neuron differentiation	21/1900	94/18862	0.00035977	0.0120804	0.0103892	TCF4/GLI2/BEND6/NRCAM/BMP6/NEUROG1/FEZ1/CXCL12/NAP1L2/ETV5/TRPC6/GPRC5B/VWC2/ZEB1/BMP7/SOX11/NKX6-1/DAB1/ASCL1/BRINP2/ADRA2C	21
BP	GO:0007565	female pregnancy	33/1900	177/18862	0.000367497	0.0121988	0.0104911	CD38/THBD/RLN2/CRHR1/BMPR2/PAPPA/LNPEP/TAC3/UMPS/CAD/ABCC2/IHH/GJA1/PCSK5/PRLR/SLC38A3/LGALS9/ESR1/MMP7/PGR/AR/ETS1/BCL2/ITGB4/SPP1/ASH1L/ADRA2C/STOX2/TGFB3/POLR1B/ITGA2/ACVR1C/CLIC5	33
BP	GO:0071346	cellular response to interferon-gamma	33/1900	177/18862	0.000367497	0.0121988	0.0104911	CIITA/IFI30/TLR3/VCAM1/SOCS3/IRF8/CCL8/CD58/TLR2/OAS3/CAMK2D/CCL7/GBP4/TXK/CCL20/DAPK1/CASP1/HPX/CCL2/CCL19/IRGM/LGALS9/NCAM1/CLDN1/GBP1/PARP9/STAR/FCGR1A/GBP3/HLA-DQA1/WNT5A/PARP14/TRIM25	33
BP	GO:0042733	embryonic digit morphogenesis	14/1900	51/18862	0.000376599	0.0123597	0.0106294	GLI2/HOXA11/SHH/SALL1/ROR2/IHH/WNT7A/FZD6/HOXD13/FREM2/CHST11/LRP4/ALX4/WNT5A	14
BP	GO:0071715	icosanoid transport	14/1900	51/18862	0.000376599	0.0123597	0.0106294	PLA2G4A/TNFRSF11A/PLA2G2D/ACE/ABCC3/ABCC2/SLCO2A1/PLA2G2E/SLCO3A1/SSTR4/PLA2G2A/PLA2G2F/MAP2K6/CYP4A11	14
BP	GO:0072088	nephron epithelium morphogenesis	17/1900	69/18862	0.000382831	0.0124936	0.0107446	FMN1/FAT4/HOXA11/SHH/SOX8/SIX2/WNT2B/SALL1/WNT1/FGF8/SOX9/FGF2/KIF26B/PKD2/MYC/BCL2/PAX2	17
BP	GO:0032368	regulation of lipid transport	30/1900	156/18862	0.000386741	0.0125098	0.0107585	SLC12A2/ADORA2A/ITGB3/CYP8B1/CRHR1/SHH/BMP6/PLA2G4A/TNFRSF11A/PON1/ABCG8/ATP8A1/ENPP7/ADORA1/MYB/GRM7/TAC1/SSTR4/ACSL5/NPY5R/MAP2K6/SPP1/MIR27B/CYP4A11/THBS1/CES1/ABCA1/KMO/LIPG/ATP8A2	30
BP	GO:0086065	cell communication involved in cardiac conduction	15/1900	57/18862	0.000388987	0.0125098	0.0107585	SLC8A1/ATP1A3/SCN5A/CAMK2D/ATP1B2/GJC1/SCN3B/GJA1/ANK2/TRDN/CACNA1D/CTNNA3/KCNA5/CACNA1G/CALM1	15
BP	GO:0061337	cardiac conduction	29/1900	149/18862	0.000389786	0.0125098	0.0107585	SLC8A1/ATP1A3/SCN5A/ACE2/TRPC1/CACNA2D3/CACNB4/CAMK2D/RYR3/ATP1B2/ATP2B3/GJC1/ATP2B1/CACNG7/SCN3B/GJA1/ATP2A3/ANK2/TRDN/SLC8A3/ITPR2/CACNA1D/CTNNA3/ABCC9/KCNA5/CACNA1G/FXYD6/NOS1/CALM1	29
BP	GO:0061458	reproductive system development	63/1900	408/18862	0.000393147	0.0125483	0.0107917	GLI2/HOXA11/NTRK1/NASP/TLR3/PLAG1/BMPR2/SOCS3/DLX3/SHH/SOX8/BMP6/BRIP1/STRA6/ADAM19/NEUROG1/WNT2B/SLIT3/TP63/SALL1/TEX11/FGF8/ITGB8/SOX9/ROR2/MSH4/GJA1/LHX4/WNT7A/TNC/PKD2/HOXD13/ESR1/FOXF2/RAD21L1/FGF10/LEF1/LHX9/UTF1/PGR/BMP7/AR/BCL2/SERPINF1/TGFB2/GPR149/KIT/SPP1/EOMES/ASH1L/STAR/HOXA9/INHBB/STOX2/C3/BRCA2/MME/DHH/WNT5A/LRP2/INHBA/DCN/SYCP2	63
BP	GO:0021953	central nervous system neuron differentiation	33/1900	178/18862	0.000408367	0.0129628	0.0111482	GLI2/SHH/TBR1/BCL11B/DBX1/SALL1/WNT1/DCC/FGF8/DRD1/HOXC10/NANOS1/DCLK1/LHX4/WNT7A/EPHB6/GRID2/CEND1/GBX1/NKX6-1/NRP2/SLC4A10/ASCL1/MDGA1/SATB2/B4GALT6/EPHB1/WNT5A/C21orf91/LMO4/PLXNA4/INHBA/EMX1	33
BP	GO:0001656	metanephros development	19/1900	82/18862	0.000414631	0.0130902	0.0112577	FMN1/FAT4/HOXA11/SHH/SOX8/SIX2/SALL1/RET/POU3F3/FGF8/FRAS1/SOX9/KIF26B/PKD2/MYC/FGF10/BMP7/BCL2/PAX2	19
BP	GO:0001704	formation of primary germ layer	24/1900	115/18862	0.000418682	0.013143	0.0113031	HOXA11/ITGB3/TBXT/BMPR2/DKK1/ITGA7/SIX2/FN1/EYA2/KIF16B/COL5A1/LAMB1/GJA1/LEF1/BMP7/ITGB4/PAX2/EOMES/ITGA4/ITGA2/ITGA8/WNT5A/SOX7/INHBA	24
BP	GO:0007601	visual perception	38/1900	215/18862	0.000420831	0.013143	0.0113031	SLITRK6/CDH23/ZIC2/FSCN2/CABP4/SLC45A2/RP1L1/LRIT3/SEMA5B/RLBP1/IMPG2/MYO3A/TULP1/WDR36/GJC1/LAMC3/SIX6/CLDN19/PDE6A/SLC24A2/TIMP3/CABP1/COL2A1/PAX2/TULP2/RRH/SLC4A10/GRM8/CRYGS/PRCD/PAX6/ARR3/RIMS1/POU4F3/LUM/ABLIM1/ATP8A2/CLIC5	38
BP	GO:1990138	neuron projection extension	31/1900	164/18862	0.000426267	0.0131663	0.0113231	SH3GL2/NRCAM/BMPR2/FN1/SLIT3/CXCL12/SEMA5B/SEMA3C/SYT1/DCLK1/CACNG7/FLRT3/AUTS2/SLIT1/BCL11A/NKX6-1/KIAA0319/NRP2/RIMS2/ITGA4/ISLR2/NRP1/DPYSL2/SLC23A2/RIMS1/POU4F3/WNT5A/PLXNA4/TIAM1/SEMA5A/EMX1	31
BP	GO:0035270	endocrine system development	25/1900	122/18862	0.000429405	0.0131663	0.0113231	CDK6/GLI2/SHH/BMP6/STRA6/SALL1/CLOCK/FOXA2/FGF8/POU3F2/GCM2/SOX9/CDH2/FOXE1/PDPK1/ONECUT1/HOXA5/FGF10/INSM1/ETS1/NKX6-1/ASCL1/DKK3/PAX6/WNT5A	25
BP	GO:0003323	type B pancreatic cell development	1900-08-01	20/18862	0.000432907	0.0131663	0.0113231	CDK6/BMP6/CLOCK/CDH2/PDPK1/INSM1/NKX6-1/WNT5A	8
BP	GO:0030539	male genitalia development	1900-08-01	20/18862	0.000432907	0.0131663	0.0113231	SHH/BMP6/FGF8/ROR2/HOXD13/FGF10/AR/SYCP2	8
BP	GO:0060563	neuroepithelial cell differentiation	1900-08-01	20/18862	0.000432907	0.0131663	0.0113231	DLX3/FGF8/CDH2/FAM20C/INSM1/SOX11/ASCL1/EMX1	8
BP	GO:0051924	regulation of calcium ion transport	41/1900	238/18862	0.000441973	0.0133599	0.0114897	SLC8A1/APLNR/ADORA2A/CRHR1/ADRA2A/PLCG2/IL13/TMEM38B/GCG/TRPC1/GJC2/CACNB4/STAC/CXCL12/TLR9/CAMK2D/UBASH3B/TRPC6/DRD1/P2RX1/STAC3/ATP2B1/TRPC3/IL16/FKBP1A/GJA1/PDPK1/RGN/CCL2/STRIT1/ANK2/PKD2/TRDN/BCL2/CACNA1D/FGF14/RAMP3/PLPP4/NOS1/MYLK/CALM1	41
BP	GO:0048146	positive regulation of fibroblast proliferation	13/1900	46/18862	0.000443875	0.0133599	0.0114897	CDK6/PDGFD/IL13/FN1/WNT1/MYB/CD74/IGF1/PRKDC/ESR1/MYC/FGF10/WNT5A	13
BP	GO:0007389	pattern specification process	65/1900	426/18862	0.000446201	0.0133607	0.0114903	ZIC3/EGR2/GLI2/HOXA11/RIPPLY3/HOXB4/TBXT/BMPR2/DKK1/GATA5/SHH/MEIS3/SIX2/TBR1/DBX1/NEUROG1/WNT2B/HOXB6/TP63/WNT1/NKX3-2/XRCC2/PGAP1/SEMA3C/FOXA2/FGF8/SKI/HOXC10/ROR2/NRG3/PLXNA2/IHH/PBX2/PCDH8/PCSK5/WNT7A/HOXA5/PRKDC/PKD2/HOXD13/FGF10/LEF1/BMP7/AR/HOXA7/CYP26B1/MICAL2/PAX2/DNAH11/NRP2/EOMES/ASCL1/LRP4/CHRD/ALX4/HOXA9/SATB2/C3/POGLUT1/WNT5A/LRP2/AIDA/DMRT2/LMX1B/EMX1	65
BP	GO:0048332	mesoderm morphogenesis	17/1900	70/18862	0.000458845	0.0136689	0.0117554	HOXA11/ITGB3/TBXT/BMPR2/DKK1/SIX2/EYA2/GJA1/LEF1/BMP7/ITGB4/PAX2/EOMES/ITGA2/ITGA8/WNT5A/INHBA	17
BP	GO:0072089	stem cell proliferation	16/1900	64/18862	0.000472276	0.0138775	0.0119348	HNRNPU/FERMT1/SIX2/TRIM71/WNT2B/ACE/WNT1/MECOM/EIF2AK2/FGF2/GJA1/NES/SOX11/ZNRF3/WNT5A/ABCB1	16
BP	GO:0050901	leukocyte tethering or rolling	1900-10-01	30/18862	0.000475592	0.0138775	0.0119348	ADD2/FUT9/VCAM1/JAM2/CXCL12/CCL28/SELPLG/SELE/ITGA4/SELL	10
BP	GO:0110110	positive regulation of animal organ morphogenesis	1900-10-01	30/18862	0.000475592	0.0138775	0.0119348	HOXA11/DKK1/GATA5/SOX8/WNT2B/FGF8/SOX9/FGF10/AR/WNT5A	10
BP	GO:0051965	positive regulation of synapse assembly	15/1900	58/18862	0.000476448	0.0138775	0.0119348	SLITRK6/NTRK1/CLSTN2/VSTM5/FLRT3/WNT7A/SLITRK5/AMIGO2/GRID2/LRRN1/NLGN1/BDNF/SRPX2/EPHB1/SLITRK2	15
BP	GO:0002068	glandular epithelial cell development	1900-09-01	25/18862	0.000477793	0.0138775	0.0119348	CDK6/BMP6/CLOCK/CDH2/PDPK1/INSM1/NKX6-1/PAX6/WNT5A	9
BP	GO:0010959	regulation of metal ion transport	42/1900	247/18862	0.000500759	0.0144722	0.0124462	SLC8A1/APLNR/ADORA2A/CRHR1/ADRA2A/PLCG2/IL13/TMEM38B/GCG/TRPC1/GJC2/CACNB4/STAC/CXCL12/TLR9/CAMK2D/UBASH3B/ATP1B2/TRPC6/DRD1/P2RX1/STAC3/ATP2B1/TRPC3/IL16/FKBP1A/GJA1/PDPK1/RGN/CCL2/STRIT1/ANK2/PKD2/TRDN/BCL2/CACNA1D/FGF14/RAMP3/PLPP4/NOS1/MYLK/CALM1	42
BP	GO:0048568	embryonic organ development	63/1900	412/18862	0.000511306	0.0146441	0.012594	USH1C/ZIC3/SLITRK6/FLT3LG/GLI2/HOXA11/HOXB4/SOCS3/SHH/SH2B3/WNT16/SOBP/SIX2/TBR1/STRA6/NEUROG1/HOXB6/EYA1/SALL1/PAX5/WNT1/NKX3-2/MMP16/PRRX1/FGF8/MYO3A/SOX9/ROR2/IHH/USH1G/FOXE1/HLX/PBX2/PCSK5/HOXA5/FZD6/KDR/PKD2/FOXF2/FGF10/NES/LEF1/BMP7/HOXA7/COL2A1/SOX11/MICAL2/PAX2/TGFB2/CHST11/KIT/EOMES/ALX4/CTHRC1/HOXA9/LRIG3/CEP290/SATB2/TGFB3/GJB6/POU4F3/WNT5A/ATP8A2	63
BP	GO:0002062	chondrocyte differentiation	22/1900	103/18862	0.000511748	0.0146441	0.012594	SCIN/GLI2/HOXA11/BMPR2/BMP6/AMELX/RUNX2/WNT5B/SIX2/WNT2B/NKX3-2/SOX9/COL27A1/IHH/FGF18/WNT7A/WNT9A/COL2A1/CHST11/RUNX3/MUSTN1/TRIP11	22
BP	GO:0035272	exocrine system development	1900-12-01	41/18862	0.000514645	0.0146548	0.0126032	SHH/IGSF3/EDAR/SEMA3C/FGF8/SOX9/CELA1/FGF10/BMP7/NTN4/TGFB2/TGFB3	12
BP	GO:0048732	gland development	63/1900	413/18862	0.000545436	0.0154392	0.0132779	ZIC3/GLI2/PLAG1/SHH/STRA6/BCL11B/HNF1A/IGSF3/TNFRSF11A/TP63/SALL1/WNT1/EDAR/UMPS/RAG1/RIPK3/SEMA3C/FGF8/CPT1A/CAD/POU3F2/XDH/GCM2/SOX9/NRG3/IHH/CELA1/FOXE1/HLX/SLC46A2/RGN/ONECUT1/PRLR/HOXA5/PRKDC/TNC/PKD2/HOXD13/ESR1/FGF10/LEF1/CLDN1/INSM1/PGR/BMP7/AR/ETS1/BCL2/SERPINF1/NTN4/AIRE/TGFB2/NEURL1/ASCL1/ASH1L/HOXA9/MET/DKK3/TGFB3/BRCA2/ITGA2/WNT5A/LMO4	63
BP	GO:0061333	renal tubule morphogenesis	17/1900	71/18862	0.000547509	0.0154392	0.0132779	FMN1/FAT4/HOXA11/SHH/SOX8/SIX2/WNT2B/SALL1/WNT1/FGF8/SOX9/FGF2/KIF26B/PKD2/MYC/BCL2/PAX2	17
BP	GO:0099054	presynapse assembly	13/1900	47/18862	0.000557671	0.0156396	0.0134502	SLITRK6/LRRTM1/WNT7A/SLITRK5/PCLO/NLGN1/NLGN4Y/LRP4/MDGA1/CNTN5/WNT5A/EFNB2/SLITRK2	13
BP	GO:0035112	genitalia morphogenesis	1900-06-01	12/18862	0.00056	0.0156396	0.0134502	NEUROG1/TP63/ROR2/FGF10/AR/SYCP2	6
BP	GO:0055074	calcium ion homeostasis	68/1900	454/18862	0.000562701	0.0156399	0.0134504	ADRA1A/CD38/SLC8A1/CDH23/APLNR/PLCE1/CIB2/GRM1/ADCY5/SLC24A3/PLCG2/IL13/TMEM38B/TRPC1/CCL8/HCRTR1/CXCL12/SYPL2/GRIN2B/CAMK2D/CCL7/UBASH3B/RYR3/ATP2B3/ACKR3/S1PR3/TRPC6/DRD1/GCM2/ADORA1/P2RX1/FGF2/ATP2B1/TRPC3/TAC1/FKBP1A/GJA1/PDPK1/ATP2A3/RGN/CCL19/SV2A/SLC24A2/ANK2/PKD2/ESR1/OPRL1/TRDN/CCL28/TBXA2R/SLC24A4/SLC8A3/CCR8/BCL2/ITPR2/CDH5/PTGIR/RAMP3/ADRA1B/C5AR2/KCNA5/ATP13A5/GNA15/CXCR5/WNT5A/NOS1/…	68
BP	GO:0032892	positive regulation of organic acid transport	1900-11-01	36/18862	0.000583186	0.016132	0.0138737	SLC12A2/ADORA2A/ACE2/PLA2G4A/TNFRSF11A/SSTR4/SLC38A3/ACSL5/MAP2K6/CYP4A11/KMO	11
BP	GO:1905954	positive regulation of lipid localization	23/1900	111/18862	0.000607525	0.0167257	0.0143842	SLC12A2/ADORA2A/CYP8B1/BMP6/PLA2G4A/TNFRSF11A/PON1/ATP8A1/ENPP7/MYB/TAC1/SSTR4/ACSL5/MAP2K6/SPP1/CYP4A11/CES1/C3/PLIN2/ABCA1/KMO/LIPG/ATP8A2	23
BP	GO:0001823	mesonephros development	20/1900	91/18862	0.000614732	0.0167268	0.0143852	FMN1/FAT4/HOXA11/SHH/SOX8/SIX2/WNT2B/SALL1/WNT1/RET/FGF8/SOX9/FGF2/KIF26B/PKD2/MYC/FGF10/BMP7/BCL2/PAX2	20
BP	GO:0045580	regulation of T cell differentiation	28/1900	146/18862	0.000622181	0.0167268	0.0143852	GLI2/IL27/SHH/NFATC2/RAG1/CD83/IL15/VNN1/MYB/IHH/CD74/HLX/SLC46A2/CCL19/DTX1/LGALS9/TCF7/FOXP3/LEF1/LOXL3/NLRP3/TESPA1/CYP26B1/RUNX3/VSIR/IL36B/FANCD2/TNFSF18	28
BP	GO:0034341	response to interferon-gamma	35/1900	197/18862	0.000630567	0.0167268	0.0143852	CIITA/IFI30/TLR3/VCAM1/SOCS3/IRF8/CCL8/CD58/IFITM1/TLR2/OAS3/CAMK2D/CCL7/GBP4/TXK/CCL20/DAPK1/CASP1/CD74/HPX/CCL2/CCL19/IRGM/LGALS9/NCAM1/CLDN1/GBP1/PARP9/STAR/FCGR1A/GBP3/HLA-DQA1/WNT5A/PARP14/TRIM25	35
BP	GO:0045619	regulation of lymphocyte differentiation	32/1900	175/18862	0.000634739	0.0167268	0.0143852	GLI2/IL27/SHH/TLR9/NFATC2/RAG1/CD83/IL15/VNN1/MYB/IHH/CD74/HLX/MIR17HG/SLC46A2/CCL19/DTX1/LGALS9/PRKDC/TCF7/FOXP3/LEF1/LOXL3/NLRP3/TESPA1/CYP26B1/RUNX3/VSIR/IL36B/INHBA/FANCD2/TNFSF18	32
BP	GO:0071805	potassium ion transmembrane transport	37/1900	212/18862	0.000636476	0.0167268	0.0143852	FHL1/KCNJ8/SLC12A2/ATP1A3/KCNA2/NEDD4/SLC24A3/TMEM38B/KCNS3/KCNU1/ATP1B2/SLC9C1/KCNMB2/KCNK5/KCNJ9/KCNN3/SLC9A4/SLC24A2/DPP10/ANK2/LRRC55/PKD2/KCNS1/KCNK9/KCNK2/SLC24A4/ATP12A/KCNK7/KCNC4/CACNA1D/ATP4B/ABCC9/KCNT1/KCNA5/KCNA6/KCNQ5/KCNJ13	37
BP	GO:0001759	organ induction	1900-08-01	21/18862	0.000637897	0.0167268	0.0143852	HOXA11/DKK1/GATA5/WNT2B/FGF8/FGF10/AR/WNT5A	8
BP	GO:0048485	sympathetic nervous system development	1900-08-01	21/18862	0.000637897	0.0167268	0.0143852	NTRK1/TP63/INSM1/SOX11/NRP2/ASCL1/NRP1/PLXNA4	8
BP	GO:0071636	positive regulation of transforming growth factor beta production	1900-08-01	21/18862	0.000637897	0.0167268	0.0143852	FERMT1/PTGS2/MYB/LGALS9/FOXP3/THBS1/CD200/LUM	8
BP	GO:0003338	metanephros morphogenesis	1900-10-01	31/18862	0.000639242	0.0167268	0.0143852	FMN1/SOX8/SIX2/SALL1/FRAS1/SOX9/KIF26B/PKD2/FGF10/PAX2	10
BP	GO:0010644	cell communication by electrical coupling	1900-10-01	31/18862	0.000639242	0.0167268	0.0143852	SLC8A1/ATP1A3/GJC2/CAMK2D/ATP1B2/GJC1/GJA1/TRDN/GJB6/CALM1	10
BP	GO:0033198	response to ATP	1900-10-01	31/18862	0.000639242	0.0167268	0.0143852	SLC8A1/CIB2/PANX1/PKLR/RYR3/P2RY2/CASP1/P2RX1/TRPC3/ABCC9	10
BP	GO:0098739	import across plasma membrane	30/1900	161/18862	0.000669823	0.0174484	0.0150058	KCNJ8/SLC12A2/SLC8A1/ATP1A3/GRM1/SLC1A2/ACE2/SLC5A2/ATP1B2/SLC9C1/SLC7A11/SLC34A1/SLC2A5/SLC5A1/KCNJ9/SLC15A3/SLC9A4/SLC24A2/ACSL5/KCNK9/ATP12A/SLC8A3/SLC6A20/SLC22A4/RAMP3/ATP4B/ABCC9/THBS1/LRP2/KCNJ13	30
BP	GO:0002673	regulation of acute inflammatory response	13/1900	48/18862	0.000695158	0.017973	0.0154569	OSMR/TNFRSF11A/PLA2G2D/C2CD4B/PTGS2/ADORA1/TAC1/FFAR2/NPY5R/NLRP3/ASH1L/C3/DNASE1L3	13
BP	GO:0007605	sensory perception of sound	28/1900	147/18862	0.000696146	0.017973	0.0154569	USH1C/SLITRK6/ATP6V0A4/CDH23/OTOS/PKHD1L1/SOBP/EYA1/PGAP1/PCDH15/DCDC2/GABRA5/MYO3A/OTOGL/GRM7/USH1G/COL4A3/SLC52A3/COL2A1/BARHL1/CACNA1D/KIT/GJB6/MBP/CNTN5/POU4F3/LRP2/CLIC5	28
BP	GO:0045143	homologous chromosome segregation	15/1900	60/18862	0.00070255	0.0180338	0.0155092	TEX15/BRIP1/MAEL/TEX11/SPATA22/SGO2/MSH4/ANKRD31/RAD21L1/C1orf146/TERB1/CCNE2/PTTG2/FANCD2/SYCP2	15
BP	GO:0016331	morphogenesis of embryonic epithelium	27/1900	140/18862	0.000704711	0.0180338	0.0155092	CELSR1/GLI2/SHH/SOX8/KIF20B/WNT16/TRIM71/WNT2B/TP63/RET/FGF8/SKI/SOX9/SALL4/PCDH8/FZD6/FGF10/BMP7/AR/SOX11/PAX2/TGFB2/CTHRC1/WNT5A/LRP2/LMO4/DLC1	27
BP	GO:0001503	ossification	61/1900	401/18862	0.000711041	0.018116	0.0155799	DDX5/HNRNPU/GPM6B/EGR2/CDK6/ATP6V0A4/FAT4/SLC8A1/GLI2/BMPR2/DKK1/SHH/SOX8/SLC24A3/BMP6/AMELX/FIGNL1/RUNX2/TMEM38B/SIX2/TNFRSF11A/IFITM1/TP63/RSPO2/MMP16/MRC2/SLC34A1/SKI/SOX9/ROR2/ATP2B1/IHH/TAC1/CLEC3A/CYP24A1/FGF18/SGMS2/IGF1/TNC/SLC26A2/LEF1/BMP7/PPARGC1B/BCL2/COL2A1/SOX11/TGFB2/SPP1/RUNX3/LRP4/CHRD/CTHRC1/IGFBP3/ALOX5/SATB2/TGFB3/GDPD2/ENPP1/DHH/WNT5A/VCAN	61
BP	GO:0018108	peptidyl-tyrosine phosphorylation	57/1900	369/18862	0.000718122	0.0182165	0.0156663	IL34/ADRA1A/NTRK3/ITGB3/NTRK1/ADRA2A/EPHA3/PDGFD/SOCS3/EFNA5/BMP6/SH2B3/IL13/FLT4/CNTF/ACE/IL24/RET/CSF3/IL15/NOD2/GHR/FGF8/TXK/FLT3/ADORA1/EIF2AK2/ROR2/GPRC5B/CD74/HPX/NEK1/IGF1/EPHB6/PRLR/KDR/CBLC/FGF10/MIR106B/BLK/PARP9/INSRR/NEURL1/MAP2K6/KIT/LRP4/MET/NRP1/FCGR1A/BDNF/CNTN1/EPHB1/FLT1/GPRC5A/AFAP1L2/PARP14/TNFSF18	57
BP	GO:0060326	cell chemotaxis	49/1900	306/18862	0.000740135	0.0186932	0.0160763	IL34/SLC12A2/PDGFD/CXCL5/VCAM1/F7/SFTPD/CCL8/TNFRSF11A/ITGA1/CXCL12/CCL7/TMSB4X/NOD2/CCL20/ACKR3/FGF2/VAV3/IL16/CD74/FGF18/CCL2/CCL19/FCER1G/FFAR2/LGALS9/MTUS1/PREX1/KDR/CCL28/LEF1/CCR8/TGFB2/KIT/THBS1/C5AR2/MET/LYST/NRP1/ALOX5/GPR183/JAM3/EPHB1/CXCR5/WNT5A/FLT1/TNFSF18/TIAM1/SEMA5A	49
BP	GO:0048846	axon extension involved in axon guidance	1900-11-01	37/18862	0.000755185	0.0189089	0.0162618	BMPR2/SLIT3/CXCL12/SEMA5B/SEMA3C/SLIT1/NRP2/NRP1/WNT5A/PLXNA4/SEMA5A	11
BP	GO:1902284	neuron projection extension involved in neuron projection guidance	1900-11-01	37/18862	0.000755185	0.0189089	0.0162618	BMPR2/SLIT3/CXCL12/SEMA5B/SEMA3C/SLIT1/NRP2/NRP1/WNT5A/PLXNA4/SEMA5A	11
BP	GO:0050803	regulation of synapse structure or activity	37/1900	214/18862	0.000762813	0.0190179	0.0163556	SLITRK6/NTRK1/NEDD4/DNM3/TLR2/GRIN2B/SLC7A11/CLSTN2/SEPTIN11/LRRTM1/PTPRT/VSTM5/FLRT3/CDH2/PCDH8/ZDHHC15/WNT7A/SLIT1/SLITRK5/AMIGO2/C1QL3/GRID2/PPFIA2/LRRN1/NLGN1/NEURL1/NRP2/PAK3/LRP4/CDH8/MDGA1/BDNF/SRPX2/EPHB1/WNT5A/TIAM1/SLITRK2	37
BP	GO:0001657	ureteric bud development	19/1900	86/18862	0.000777719	0.0193067	0.0166039	FMN1/FAT4/HOXA11/SHH/SOX8/SIX2/WNT2B/SALL1/WNT1/RET/FGF8/SOX9/FGF2/KIF26B/PKD2/MYC/BMP7/BCL2/PAX2	19
BP	GO:0022409	positive regulation of cell-cell adhesion	45/1900	276/18862	0.000812957	0.0200019	0.0172018	TFRC/GLI2/VCAM1/SHH/PLPP3/ADAM19/PODXL/EBI3/RAG1/CD83/IL15/NOD2/FOXA2/SIRPB1/GRAP2/VNN1/TJP1/MYB/IHH/CD74/HLX/PDPK1/CCL2/IGF1/CCL19/KIF26B/LGALS9/GPAM/FOXP3/LEF1/PIK3R1/BMP7/ETS1/NLRP3/TESPA1/SELE/PAK3/RUNX3/ITGA4/VSIR/ALOX5/IL36B/WNT5A/IL27RA/CD160	45
BP	GO:0060602	branch elongation of an epithelium	1900-07-01	17/18862	0.000813401	0.0200019	0.0172018	SHH/SOX9/TNC/HOXD13/ESR1/FGF10/WNT5A	7
BP	GO:0007160	cell-matrix adhesion	39/1900	230/18862	0.000822938	0.0200019	0.0172018	GPM6B/CDK6/FMN1/ITGB3/FERMT1/EPHA3/FBLN5/VCAM1/EFNA5/ITGA7/FN1/ROCK2/ITGA1/ITGA10/RCC2/HPSE/CORO2B/PDPK1/ONECUT1/KDR/CCL28/PPFIA2/PIK3R1/SORBS1/HOXA7/PLAU/BCL2/ITGB4/ITGA4/THBS1/NRP1/ECM2/JAM3/ITGA2/ITGA8/NEXMIF/DLC1/TIAM1/TRPM7	39
BP	GO:0007188	adenylate cyclase-modulating G protein-coupled receptor signaling pathway	39/1900	230/18862	0.000822938	0.0200019	0.0172018	HTR4/ADRA1A/S1PR5/ADORA2A/MTNR1A/CRHR1/GNAT3/ADRA2A/ADCY5/GCG/OPRK1/MRAP2/INSL3/S1PR3/DRD1/GPR176/ADORA1/GRM7/ADGRL3/ADGRG6/SSTR4/ADCY9/OPRL1/TBXA2R/HTR1D/PTGIR/CACNA1D/ADGRE1/RAMP3/ADRA1B/ADRA2C/GRM8/GNA15/ABCA1/GRM3/PDE2A/GABBR1/ADGRG2/GLP1R	39
BP	GO:0098657	import into cell	39/1900	230/18862	0.000822938	0.0200019	0.0172018	GPM6B/KCNJ8/SLC12A2/SLC8A1/ATP1A3/ITGB3/GRM1/SLC1A2/ACE2/DNM3/SLC5A2/ATP1B2/SLC9C1/SLC7A11/SLC34A1/SLC2A5/DRD1/SLC5A1/SLC22A3/KCNJ9/CACNG7/SLC15A3/SLC9A4/SLC24A2/ACSL5/KCNK9/ATP12A/SLC8A3/SLC6A20/SLC22A4/SLC6A4/RAMP3/ATP4B/ABCC9/ITGA4/THBS1/LRP2/NOS1/KCNJ13	39
BP	GO:0015701	bicarbonate transport	1900-12-01	43/18862	0.000826536	0.0200056	0.017205	CA1/CA3/CYB5RL/SLC4A8/CA12/SLC26A2/SLC4A10/CFTR/SLC26A10/CA2/SLC4A4/CA13	12
BP	GO:0007129	homologous chromosome pairing at meiosis	13/1900	49/18862	0.000860088	0.0207313	0.0178291	TEX15/BRIP1/MAEL/TEX11/SPATA22/MSH4/ANKRD31/RAD21L1/C1orf146/TERB1/CCNE2/FANCD2/SYCP2	13
BP	GO:0050731	positive regulation of peptidyl-tyrosine phosphorylation	34/1900	193/18862	0.000872229	0.0208481	0.0179295	IL34/ADRA1A/ITGB3/ADRA2A/SOCS3/EFNA5/BMP6/IL13/CNTF/ACE/IL24/CSF3/IL15/NOD2/GHR/FGF8/FLT3/ADORA1/GPRC5B/CD74/HPX/IGF1/FGF10/PARP9/NEURL1/KIT/LRP4/NRP1/FCGR1A/BDNF/CNTN1/AFAP1L2/PARP14/TNFSF18	34
BP	GO:0030217	T cell differentiation	41/1900	246/18862	0.00087361	0.0208481	0.0179295	GLI2/IL27/SHH/BCL11B/PLA2G2D/WNT1/NFATC2/RAG1/RIPK3/CD83/IL15/VNN1/MYB/IHH/CD74/HLX/SLC46A2/CCL19/FCER1G/DTX1/LGALS9/PRKDC/PREX1/TCF7/FOXP3/LEF1/LOXL3/BCL2/NLRP3/TESPA1/CYP26B1/AIRE/KIT/RUNX3/EOMES/VSIR/GPR183/IL18R1/IL36B/FANCD2/TNFSF18	41
BP	GO:0018212	peptidyl-tyrosine modification	57/1900	372/18862	0.000875699	0.0208481	0.0179295	IL34/ADRA1A/NTRK3/ITGB3/NTRK1/ADRA2A/EPHA3/PDGFD/SOCS3/EFNA5/BMP6/SH2B3/IL13/FLT4/CNTF/ACE/IL24/RET/CSF3/IL15/NOD2/GHR/FGF8/TXK/FLT3/ADORA1/EIF2AK2/ROR2/GPRC5B/CD74/HPX/NEK1/IGF1/EPHB6/PRLR/KDR/CBLC/FGF10/MIR106B/BLK/PARP9/INSRR/NEURL1/MAP2K6/KIT/LRP4/MET/NRP1/FCGR1A/BDNF/CNTN1/EPHB1/FLT1/GPRC5A/AFAP1L2/PARP14/TNFSF18	57
BP	GO:0007127	meiosis I	24/1900	121/18862	0.000902011	0.0212295	0.0182575	CCNA1/PIWIL2/TEX15/BRIP1/SHOC1/MAEL/PRDM7/TEX11/SPATA22/DNMT3L/SGO2/MSH4/ANKRD31/RAD21L1/C1orf146/TERB1/CCNE2/MYBL1/SYCP3/BRCA2/PTTG2/HFM1/FANCD2/SYCP2	24
BP	GO:0072163	mesonephric epithelium development	19/1900	87/18862	0.000902681	0.0212295	0.0182575	FMN1/FAT4/HOXA11/SHH/SOX8/SIX2/WNT2B/SALL1/WNT1/RET/FGF8/SOX9/FGF2/KIF26B/PKD2/MYC/BMP7/BCL2/PAX2	19
BP	GO:0072164	mesonephric tubule development	19/1900	87/18862	0.000902681	0.0212295	0.0182575	FMN1/FAT4/HOXA11/SHH/SOX8/SIX2/WNT2B/SALL1/WNT1/RET/FGF8/SOX9/FGF2/KIF26B/PKD2/MYC/BMP7/BCL2/PAX2	19
BP	GO:0007422	peripheral nervous system development	17/1900	74/18862	0.000906932	0.0212434	0.0182695	EGR2/SOX8/ADAM22/NCMAP/UGT8/POU3F2/SKI/ARTN/POU3F1/ADGRG6/SERPINI1/CLDN1/ITGB4/RUNX3/BDNF/SCN8A/PLXNA4	17
BP	GO:0030900	forebrain development	55/1900	357/18862	0.000938698	0.0218992	0.0188335	CDK6/FAT4/SLC8A1/GLI2/MFSD2A/SHH/SCN5A/TBR1/BCL11B/WNT2B/FEZ1/CXCL12/SALL1/PAX5/WNT1/PGAP1/ATP1B2/POU3F3/SLC7A11/FGF8/POU3F2/DRD1/SYNE2/SKI/DCLK1/NRG3/POU3F1/CDH2/LAMB1/SSTR4/WNT7A/SLIT1/SLITRK5/PHACTR1/SLC8A3/FGF10/LEF1/ETS1/HSD3B1/DAB1/IGF2BP1/NRP2/SLC4A10/ASCL1/TAL2/SATB2/PTCHD1/WNT5A/LRP2/C21orf91/PLXNA4/INHBA/DLC1/SEMA5A/EMX1	55
BP	GO:0048286	lung alveolus development	1900-11-01	38/18862	0.000967234	0.0224747	0.0193284	BMPR2/TMEM38B/SFTPD/STRA6/FLT4/SLC7A11/HOXA5/FGF10/PGR/MAN1A2/TGFB3	11
BP	GO:0072503	cellular divalent inorganic cation homeostasis	70/1900	480/18862	0.000989045	0.0228899	0.0196855	ADRA1A/CD38/SLC8A1/CDH23/APLNR/PLCE1/CIB2/GRM1/ADCY5/SLC24A3/PLCG2/IL13/TMEM38B/TRPC1/SLC30A4/CCL8/HCRTR1/CXCL12/SYPL2/GRIN2B/CAMK2D/CCL7/UBASH3B/RYR3/ATP2B3/ACKR3/S1PR3/TRPC6/DRD1/GCM2/ADORA1/P2RX1/FGF2/ATP2B1/TRPC3/TAC1/FKBP1A/GJA1/PDPK1/ATP2A3/RGN/CCL19/SV2A/SLC24A2/ANK2/PKD2/ESR1/OPRL1/TRDN/CCL28/TBXA2R/SLC24A4/SLC8A3/CCR8/BCL2/ITPR2/CDH5/PTGIR/RAMP3/ADRA1B/C5AR2/KCNA5/ATP13A5/GNA15/CXCR5/WNT…	70
BP	GO:0007584	response to nutrient	30/1900	165/18862	0.00101367	0.0233666	0.0200955	SLC8A1/UCP3/VCAM1/AMELX/F7/BRIP1/TTPA/PKLR/SLC6A19/ABCG8/IL15/NOD2/FOXA2/SLC34A1/ATP2B1/CYP24A1/TNFRSF11B/TNC/CCL28/TBXA2R/AGL/BMP7/CYP26B1/SLC6A4/SPP1/ASCL1/STAR/ITGA2/LIPG/TRIM25	30
BP	GO:0048546	digestive tract morphogenesis	1900-12-01	44/18862	0.00103367	0.0237335	0.020411	GLI2/SHH/SIX2/STRA6/TP63/IHH/HLX/HOXD13/FGF10/BCL2/SOX11/WNT5A	12
BP	GO:0048638	regulation of developmental growth	50/1900	319/18862	0.00106768	0.0243101	0.0209069	NRCAM/MFSD2A/BMPR2/FN1/MYOZ1/CRABP2/MAEL/CXCL12/SEMA5B/SEMA3C/DCC/GHR/FGF8/POU3F2/SYT1/WWC2/FGF2/CACNG7/MIR25/SPART/HLX/GJA1/MIR17HG/WWC3/IGF1/PRKDC/BCL11A/GPAM/KCNK2/AR/BCL2/NKX6-1/KIAA0319/SLC6A4/SPP1/RIMS2/ISLR2/VIL1/NRP1/BDNF/DPYSL2/FSTL4/SLC23A2/RIMS1/WNT5A/PLAC8/PLXNA4/SEMA5A/MIR590/ATP8A2	50
BP	GO:0031589	cell-substrate adhesion	55/1900	359/18862	0.00107108	0.0243101	0.0209069	GPM6B/CDK6/FMN1/ITGB3/FERMT1/EPHA3/DOCK5/FBLN5/VCAM1/EFNA5/ANTXR1/ITGA7/FN1/BVES/ROCK2/ITGA1/ITGA10/CCDC80/WNT1/ATP1B2/RCC2/HPSE/CORO2B/LAMC3/LAMB1/PDPK1/VWC2/ONECUT1/PREX1/KDR/SPRY4/CCL28/PPFIA2/GBP1/PIK3R1/SORBS1/HOXA7/PLAU/BCL2/SPOCK2/ITGB4/NTN4/ITGA4/THBS1/NRP1/ECM2/JAM3/ITGA2/EPHB1/ITGA8/NEXMIF/DLC1/VIT/TIAM1/TRPM7	55
BP	GO:0050863	regulation of T cell activation	51/1900	327/18862	0.00107134	0.0243101	0.0209069	TFRC/GLI2/IL27/VCAM1/TNFRSF21/SHH/SFTPD/VTCN1/PLA2G2D/NFATC2/EBI3/RAG1/RIPK3/CD83/IL15/NOD2/SIRPB1/GRAP2/VNN1/MYB/IHH/CD74/HLX/PDPK1/SLC46A2/LAX1/CCL2/IGF1/CCL19/DTX1/TNFRSF1B/LGALS9/TCF7/GPAM/FOXP3/LEF1/PIK3R1/PLA2G2F/LOXL3/NLRP3/TESPA1/CYP26B1/PAK3/RUNX3/VSIR/TIGIT/IL36B/IL27RA/FANCD2/TNFSF18/CD160	51
BP	GO:0051963	regulation of synapse assembly	20/1900	95/18862	0.00108957	0.0246278	0.0211801	SLITRK6/NTRK1/TLR2/CLSTN2/LRRTM1/VSTM5/FLRT3/WNT7A/SLIT1/SLITRK5/AMIGO2/GRID2/LRRN1/NLGN1/MDGA1/BDNF/SRPX2/EPHB1/WNT5A/SLITRK2	20
BP	GO:0031076	embryonic camera-type eye development	1900-10-01	33/18862	0.00110636	0.0249102	0.021423	WNT16/STRA6/IHH/FOXF2/FGF10/NES/BMP7/SOX11/PAX2/WNT5A	10
BP	GO:0060249	anatomical structure homeostasis	68/1900	466/18862	0.00113997	0.0254943	0.0219253	USH1C/HNRNPU/CD38/SLC12A2/TFRC/MAP1A/CDH23/PPP1R10/SH3GL2/ITGB3/ARMS2/MFSD2A/CIB2/ESAM/JAM2/SFTPD/RP1L1/PIGR/TNFRSF11A/TLR9/UBASH3B/ATP1B2/PCDH15/ATP2B3/NOD2/MUC13/TULP1/ADORA1/ZNF365/P2RX1/NANOS1/SOX9/SMC6/TJP1/ATP2B1/IHH/USH1G/GJA1/TNFRSF11B/INAVA/PRKDC/ILDR2/CLDN5/ADGRF5/POLA1/MYC/BLM/ZSCAN4/CLDN1/ATR/PPARGC1B/BCL2/CDH5/COL2A1/RIF1/NBN/SPP1/USP45/POLE2/CCNE2/BARD1/BRCA2/GJB6/JAM3/MBP/CA2/DCLRE…	68
BP	GO:0051966	regulation of synaptic transmission, glutamatergic	16/1900	69/18862	0.00114108	0.0254943	0.0219253	ADORA2A/NTRK1/GRM1/SYT1/DRD1/ADORA1/ROR2/GRM7/CACNG7/TSHZ3/CDH2/CCL2/NLGN1/GRM8/KMO/GRM3	16
BP	GO:0006936	muscle contraction	54/1900	352/18862	0.00114642	0.0255155	0.0219436	KCNJ8/ADRA1A/CD38/PVALEF/LMOD3/SLC8A1/MYH4/PLCE1/ADRA2A/DOCK5/LMOD2/NEB/SCN5A/ACE2/ARHGAP42/TMEM38B/STAC/NEUROG1/ROCK2/ITGA1/HTR7/CAMK2D/MYH3/MYL9/ADORA1/P2RX1/STAC3/GJC1/ATP2B1/SCN3B/GJA1/TMOD2/STRIT1/ANK2/SSPN/TRDN/TBXA2R/SLC8A3/SORBS1/HTR1D/CHRNA3/CACNA1D/MAP2K6/KIT/CTNNA3/ADRA1B/ADRA2C/KCNA5/CACNA1G/ITGA2/NOS1/MYLK/CALM1/ATP8A2	54
BP	GO:0072077	renal vesicle morphogenesis	1900-07-01	18/18862	0.00121596	0.0267768	0.0230283	FMN1/SOX8/SIX2/SALL1/SOX9/KIF26B/PAX2	7
BP	GO:0035883	enteroendocrine cell differentiation	1900-09-01	28/18862	0.00122285	0.0267768	0.0230283	CDK6/BMP6/CLOCK/CDH2/PDPK1/INSM1/NKX6-1/PAX6/WNT5A	9
BP	GO:0044331	cell-cell adhesion mediated by cadherin	1900-09-01	28/18862	0.00122285	0.0267768	0.0230283	BMP6/ADAM19/FOXA2/TJP1/CDH2/CDHR2/CDH5/WNT5A/NEXMIF	9
BP	GO:1903169	regulation of calcium ion transmembrane transport	27/1900	145/18862	0.0012246	0.0267768	0.0230283	SLC8A1/APLNR/CRHR1/ADRA2A/PLCG2/IL13/TMEM38B/TRPC1/GJC2/CACNB4/STAC/TLR9/CAMK2D/UBASH3B/DRD1/STAC3/FKBP1A/PDPK1/RGN/STRIT1/ANK2/PKD2/TRDN/FGF14/RAMP3/NOS1/CALM1	27
BP	GO:0002066	columnar/cuboidal epithelial cell development	1900-11-01	39/18862	0.00122614	0.0267768	0.0230283	CDK6/BMP6/NKX3-2/CLOCK/CDH2/PDPK1/HOXA5/INSM1/NKX6-1/PAX6/WNT5A	11
BP	GO:0061351	neural precursor cell proliferation	26/1900	138/18862	0.00125173	0.0272334	0.023421	TAFA3/GLI2/SHH/ZNF423/GJC2/TRIM71/WNT1/POU3F3/FGF8/POU3F2/ARTN/CDH2/WNT7A/FZD6/NES/LEF1/INSM1/CEND1/SLC6A4/IGF2BP1/RAPGEF1/ASCL1/EPHB1/WNT5A/LRP2/EMX1	26
BP	GO:0031018	endocrine pancreas development	1900-12-01	45/18862	0.00128213	0.0276873	0.0238113	CDK6/BMP6/CLOCK/FOXA2/SOX9/CDH2/PDPK1/ONECUT1/INSM1/NKX6-1/PAX6/WNT5A	12
BP	GO:0061647	histone H3-K9 modification	1900-12-01	45/18862	0.00128213	0.0276873	0.0238113	PIWIL2/PRDM5/NAP1L2/PAX5/BEND3/MECOM/MYB/SETD7/PRDM16/BRCA1/RIF1/ASH1L	12
BP	GO:0042552	myelination	24/1900	124/18862	0.00128817	0.0277147	0.0238349	EGR2/ACSBG1/TNFRSF21/EPB41L3/JAM2/MYRF/ADAM22/NCMAP/TLR2/UGT8/ABCD2/POU3F2/SKI/POU3F1/ADGRG6/TNFRSF1B/SLC8A3/MAL/ITGB4/B4GALT6/JAM3/SCN8A/DHH/MBP	24
BP	GO:0060284	regulation of cell development	70/1900	485/18862	0.00130616	0.0279981	0.0240786	TRAK2/IL34/EGR2/LMOD3/HOXA11/DOCK5/PLAG1/BMPR2/SHH/SOX8/EFNA5/GJC2/FN1/CRABP2/ROCK2/TLR2/CXCL12/CLOCK/ETV5/XRCC2/RET/SEMA5B/RCC2/SEMA3C/DCC/ADGRA2/S1PR3/TRPC6/SKI/ZNF365/MYB/PLXNA2/SPART/IGF1/WNT7A/TNFRSF1B/PRKDC/CLDN5/PREX1/SPRY4/BCL11A/GBP1/BMP7/BCL2/SERPINF1/CDH5/HDAC9/SOX11/PLXNC1/NKX6-1/KIAA0319/NEURL1/DAB1/PAK3/KIT/SPP1/ASCL1/LRP4/STAR/ISLR2/NRP1/BDNF/FSTL4/PAX6/MME/WNT5A/LRP2/PLXNA4/TIAM1/…	70
BP	GO:0045123	cellular extravasation	16/1900	70/18862	0.00134322	0.0285815	0.0245804	ADD2/FUT9/PDGFD/VCAM1/JAM2/ITGA1/CXCL12/RIPK3/CCL2/CCL28/SELPLG/SELE/ITGA4/SELL/JAM3/IL27RA	16
BP	GO:1904427	positive regulation of calcium ion transmembrane transport	16/1900	70/18862	0.00134322	0.0285815	0.0245804	APLNR/PLCG2/IL13/TRPC1/GJC2/STAC/DRD1/STAC3/PDPK1/RGN/ANK2/PKD2/TRDN/FGF14/RAMP3/CALM1	16
BP	GO:0032409	regulation of transporter activity	45/1900	283/18862	0.00137474	0.0291454	0.0250653	FHL1/CRHR1/ADRA2A/NEDD4/ACE2/PLCG2/CACNB4/STAC/PON1/TLR9/GRIN2B/HECW1/CAMK2D/TMSB4X/ATP1B2/TRPC6/DAPK1/STAC3/CACNG7/FKBP1A/SCN3B/GJA1/RGN/CCL2/STRIT1/ANK2/LRRC55/PKD2/KCNS1/TRDN/RIPK1/SHISA9/RASGRF2/BCL2/SHISA6/NLGN1/CACNA1D/FGF14/CFTR/FXYD6/NOS1/SGK2/HECW2/CALM1/ABCB1	45
BP	GO:0014068	positive regulation of phosphatidylinositol 3-kinase signaling	19/1900	90/18862	0.00138572	0.0291608	0.0250786	NTRK3/NTRK1/PDGFD/NEDD4/WNT16/FN1/UNC5B/CSF3/FLT3/SOX9/ROR2/FGF2/IGF1/KDR/PIK3R1/TGFB2/KIT/FLT1/DCN	19
BP	GO:0050905	neuromuscular process	19/1900	90/18862	0.00138572	0.0291608	0.0250786	USH1C/SLITRK6/CDH23/ADORA2A/ADCY5/STRA6/NEUROG1/PCDH15/GRIN3A/DRD1/HOXC10/USH1G/SPART/GRID2/GBX1/IGDCC3/NBN/POU4F3/ATP8A2	19
BP	GO:0003012	muscle system process	66/1900	453/18862	0.00139052	0.0291608	0.0250786	CYBA/KCNJ8/ADRA1A/CD38/PVALEF/LMOD3/SLC8A1/MYH4/PLCE1/ADRA2A/DOCK5/LMOD2/GATA5/MYOZ2/NEB/SCN5A/ACE2/ARHGAP42/TMEM38B/STAC/MYOZ1/NEUROG1/ROCK2/ITGA1/HTR7/CAMK2D/SORBS2/IL15/MYH3/MYL9/ADORA1/P2RX1/STAC3/GJC1/ATP2B1/MIR25/TRPC3/SCN3B/GJA1/MIR17HG/TMOD2/IGF1/STRIT1/TNFRSF1B/ANK2/SSPN/TRDN/TBXA2R/SLC8A3/SORBS1/HTR1D/CHRNA3/CACNA1D/MAP2K6/KIT/CTNNA3/ADRA1B/ADRA2C/KCNA5/CACNA1G/ITGA2/NOS1/MYLK/TIAM1/CAL…	66
BP	GO:0010595	positive regulation of endothelial cell migration	25/1900	132/18862	0.00142368	0.0296757	0.0255214	ITGB3/BMPR2/PLPP3/FLT4/ROCK2/TMSB4X/PTGS2/ADGRA2/FGF2/FGF18/PDPK1/WNT7A/KDR/ETS1/HDAC9/CCBE1/NRP2/MIR27B/THBS1/MET/NRP1/SRPX2/WNT5A/SEMA5A/MIR200A	25
BP	GO:0051567	histone H3-K9 methylation	1900-10-01	34/18862	0.00142755	0.0296757	0.0255214	PRDM5/PAX5/BEND3/MECOM/MYB/SETD7/PRDM16/BRCA1/RIF1/ASH1L	10
BP	GO:0001819	positive regulation of cytokine production	64/1900	437/18862	0.0014304	0.0296757	0.0255214	CYBA/FERMT1/ADRA2A/IL27/TLR3/IRF8/PLCG2/IL13/POLR3B/FLT4/CD58/PANX1/ROCK2/TLR2/TLR9/EBI3/PTGS2/NLRP9/GSDMD/CD83/IL15/NOD2/HPSE/TLR7/TXK/CASP1/EIF2AK2/MYB/GPRC5B/IL16/CD74/BRCA1/CCL19/INAVA/FCER1G/FFAR2/TLR6/LGALS9/PRKDC/IL17D/IL33/POLR3H/RIPK1/FOXP3/MIR657/POU2F2/PIK3R1/NLRP3/CCBE1/NLRP1/RASGRP1/MIR27B/THBS1/TIGIT/C3/CD226/CD200/IL18R1/MBP/WNT5A/LUM/IL27RA/AFAP1L2/CD160	64
BP	GO:0022898	regulation of transmembrane transporter activity	43/1900	268/18862	0.00144941	0.0299631	0.0257685	FHL1/CRHR1/ADRA2A/NEDD4/ACE2/PLCG2/CACNB4/STAC/TLR9/GRIN2B/HECW1/CAMK2D/TMSB4X/ATP1B2/TRPC6/DAPK1/STAC3/CACNG7/FKBP1A/SCN3B/GJA1/RGN/CCL2/STRIT1/ANK2/LRRC55/PKD2/KCNS1/TRDN/RIPK1/SHISA9/RASGRF2/BCL2/SHISA6/NLGN1/CACNA1D/FGF14/CFTR/FXYD6/NOS1/HECW2/CALM1/ABCB1	43
BP	GO:0030002	cellular anion homeostasis	1900-06-01	14/18862	0.00152385	0.0313903	0.0269959	SLC12A2/SLC34A1/GCM2/ABCC2/SLC34A2/ENPP1	6
BP	GO:0014047	glutamate secretion	1900-11-01	40/18862	0.00153937	0.0314867	0.0270788	APBA1/ADORA2A/SLC1A2/SYT1/ADORA1/GRM7/GJA1/PPFIA2/NPY5R/KMO/RIMS1	11
BP	GO:0071526	semaphorin-plexin signaling pathway	1900-11-01	40/18862	0.00153937	0.0314867	0.0270788	SEMA5B/SEMA3C/PLXNA2/NCAM1/FARP2/PLXNC1/NRP2/MET/NRP1/PLXNA4/SEMA5A	11
BP	GO:0007140	male meiotic nuclear division	1900-12-01	46/18862	0.00157799	0.0321632	0.0276606	CCNA1/FIGNL1/TEX15/TDRD12/MAEL/TEX11/DNMT3L/CYP26B1/MYBL1/SYCP3/BRCA2/SYCP2	12
BP	GO:0050729	positive regulation of inflammatory response	25/1900	133/18862	0.00158903	0.032275	0.0277568	TAFA3/TLR3/OSMR/TNFRSF11A/TLR2/TLR9/CLOCK/C2CD4B/PTGS2/IL15/TLR7/GPRC5B/TAC1/IL16/PLA2G2A/FFAR2/IL33/RIPK1/NPY5R/ETS1/C3/ITGA2/PDE2A/WNT5A/TNFSF18	25
BP	GO:0001558	regulation of cell growth	60/1900	406/18862	0.0015946	0.0322754	0.0277571	FHL1/CD38/IGFBP1/IGFBPL1/PLCE1/NRCAM/MFSD2A/BMPR2/EPB41L3/FN1/N6AMT1/CRABP2/SLIT3/CXCL12/CAMK2D/SEMA5B/SEMA3C/DCC/MINAR1/SYT1/IL17RB/NANOS1/TCHP/NRG3/CACNG7/TMEM97/SPART/CDHR2/GJA1/IGF1/MEG3/ESR2/KIF26A/PAK5/BCL11A/RERG/BCL2/NKX6-1/KIAA0319/TGFB2/RASGRP2/SPP1/MUC12/RIMS2/ISLR2/IGFBP3/NRP1/BDNF/DPYSL2/FSTL4/DCBLD2/ENPP1/SLC23A2/RIMS1/WNT5A/NCBP1/PLXNA4/SGK2/INHBA/SEMA5A	60
BP	GO:0007435	salivary gland morphogenesis	1900-09-01	29/18862	0.00161642	0.0323032	0.027781	SHH/EDAR/SEMA3C/FGF8/FGF10/BMP7/NTN4/TGFB2/TGFB3	9
BP	GO:0007272	ensheathment of neurons	24/1900	126/18862	0.00161822	0.0323032	0.027781	EGR2/ACSBG1/TNFRSF21/EPB41L3/JAM2/MYRF/ADAM22/NCMAP/TLR2/UGT8/ABCD2/POU3F2/SKI/POU3F1/ADGRG6/TNFRSF1B/SLC8A3/MAL/ITGB4/B4GALT6/JAM3/SCN8A/DHH/MBP	24
BP	GO:0008366	axon ensheathment	24/1900	126/18862	0.00161822	0.0323032	0.027781	EGR2/ACSBG1/TNFRSF21/EPB41L3/JAM2/MYRF/ADAM22/NCMAP/TLR2/UGT8/ABCD2/POU3F2/SKI/POU3F1/ADGRG6/TNFRSF1B/SLC8A3/MAL/ITGB4/B4GALT6/JAM3/SCN8A/DHH/MBP	24
BP	GO:0061982	meiosis I cell cycle process	24/1900	126/18862	0.00161822	0.0323032	0.027781	CCNA1/PIWIL2/TEX15/BRIP1/SHOC1/MAEL/PRDM7/TEX11/SPATA22/DNMT3L/SGO2/MSH4/ANKRD31/RAD21L1/C1orf146/TERB1/CCNE2/MYBL1/SYCP3/BRCA2/PTTG2/HFM1/FANCD2/SYCP2	24
BP	GO:0051216	cartilage development	32/1900	185/18862	0.00165649	0.032954	0.0283407	SCIN/GLI2/HOXA11/BMPR2/BMP6/AMELX/RUNX2/WNT5B/SIX2/WNT2B/NKX3-2/RSPO2/PRRX1/ITGB8/SOX9/COL27A1/ROR2/FGF2/IHH/FGF18/WNT7A/HOXA5/WNT9A/BMP7/COL2A1/CHST11/RUNX3/MUSTN1/TRIP11/SATB2/WNT5A/LUM	32
BP	GO:0007159	leukocyte cell-cell adhesion	55/1900	366/18862	0.00167384	0.0331854	0.0285398	ADD2/TFRC/FUT9/GLI2/VCAM1/TNFRSF21/SHH/JAM2/SFTPD/VTCN1/PLA2G2D/CXCL12/EBI3/RAG1/CD83/IL15/NOD2/SIRPB1/GRAP2/VNN1/MYB/IHH/CD74/HLX/PDPK1/LAX1/CCL2/IGF1/CCL19/DTX1/LGALS9/CCL28/SELPLG/GPAM/FOXP3/LEF1/PIK3R1/PLA2G2F/BMP7/ETS1/LOXL3/NLRP3/TESPA1/SELE/PAK3/RUNX3/ITGA4/VSIR/TIGIT/ALOX5/SELL/IL36B/IL27RA/TNFSF18/CD160	55
BP	GO:0060736	prostate gland growth	1900-05-01	10/18862	0.00168381	0.0332696	0.0286121	PLAG1/SHH/SOX9/ESR1/AR	5
BP	GO:0007204	positive regulation of cytosolic calcium ion concentration	48/1900	310/18862	0.00171975	0.0338356	0.0290989	ADRA1A/CD38/SLC8A1/APLNR/PLCE1/CIB2/GRM1/ADCY5/PLCG2/IL13/TMEM38B/TRPC1/GRIN2B/CAMK2D/UBASH3B/RYR3/ACKR3/S1PR3/TRPC6/DRD1/FGF2/TRPC3/TAC1/FKBP1A/GJA1/PDPK1/CCL19/SLC24A2/ANK2/PKD2/ESR1/OPRL1/TRDN/CCL28/TBXA2R/SLC8A3/CCR8/BCL2/ITPR2/PTGIR/RAMP3/ADRA1B/C5AR2/GNA15/CXCR5/NOS1/CALM1/GLP1R	48
BP	GO:1901654	response to ketone	33/1900	193/18862	0.00172411	0.0338356	0.0290989	CD38/TFAP4/NASP/ADCY5/F7/CATSPER2/SLIT3/ROCK2/TLR2/CAD/ABCC2/ATP2B1/LARP1/CCL19/AKR1C2/TNC/HOXD13/TBXA2R/CATSPER3/CLDN1/AR/SERPINF1/HSD3B1/TGFB2/SPP1/CATSPERB/CFTR/STAR/THBS1/NCOA2/TGFB3/KIF1B/CALM1	33
BP	GO:0003309	type B pancreatic cell differentiation	1900-08-01	24/18862	0.00175138	0.0339207	0.0291721	CDK6/BMP6/CLOCK/CDH2/PDPK1/INSM1/NKX6-1/WNT5A	8
BP	GO:0048596	embryonic camera-type eye morphogenesis	1900-08-01	24/18862	0.00175138	0.0339207	0.0291721	WNT16/STRA6/IHH/FOXF2/BMP7/SOX11/PAX2/WNT5A	8
BP	GO:0086064	cell communication by electrical coupling involved in cardiac conduction	1900-08-01	24/18862	0.00175138	0.0339207	0.0291721	SLC8A1/ATP1A3/CAMK2D/ATP1B2/GJC1/GJA1/TRDN/CALM1	8
BP	GO:0072087	renal vesicle development	1900-07-01	19/18862	0.00175915	0.0339207	0.0291721	FMN1/SOX8/SIX2/SALL1/SOX9/KIF26B/PAX2	7
BP	GO:0098719	sodium ion import across plasma membrane	1900-07-01	19/18862	0.00175915	0.0339207	0.0291721	SLC12A2/SLC8A1/SLC5A2/SLC9C1/SLC34A1/SLC5A1/SLC9A4	7
BP	GO:0007193	adenylate cyclase-inhibiting G protein-coupled receptor signaling pathway	18/1900	85/18862	0.00176348	0.0339207	0.0291721	HTR4/MTNR1A/GNAT3/ADRA2A/ADCY5/OPRK1/INSL3/S1PR3/GPR176/ADORA1/GRM7/ADCY9/OPRL1/HTR1D/GRM8/GRM3/PDE2A/GABBR1	18
BP	GO:0050920	regulation of chemotaxis	37/1900	224/18862	0.00178431	0.0342081	0.0294192	IL34/NTRK3/PDGFD/BMPR2/F7/TBR1/CXCL12/CCL7/TMSB4X/SEMA5B/SEMA3C/NOD2/ADGRA2/ARTN/FGF2/IL16/CD74/FGF18/CCL2/CCL19/LGALS9/MTUS1/KDR/FGF10/THBS1/C5AR2/MET/NRP1/GPR183/JAM3/ITGA2/WNT5A/PLXNA4/EFNB2/TNFSF18/TIAM1/SEMA5A	37
BP	GO:0048663	neuron fate commitment	14/1900	59/18862	0.00180018	0.0343989	0.0295833	GLI2/SHH/TBR1/BCL11B/DBX1/WNT1/PRRX1/POU3F2/HOXC10/IHH/GBX1/ASCL1/SATB2/PAX6	14
BP	GO:1902105	regulation of leukocyte differentiation	44/1900	279/18862	0.00181996	0.0345604	0.0297222	IL34/CDK6/GLI2/IL27/TLR3/SHH/TLR9/UBASH3B/NFATC2/RAG1/CD83/IL15/VNN1/ROR2/MYB/IHH/CD74/HLX/MIR17HG/SLC46A2/CCL19/DTX1/LGALS9/PRKDC/TCF7/CD101/MYC/RIPK1/FOXP3/LEF1/PIK3R1/PPARGC1B/HOXA7/LOXL3/NLRP3/TESPA1/CYP26B1/RUNX3/VSIR/IL36B/CA2/INHBA/FANCD2/TNFSF18	44
BP	GO:0048854	brain morphogenesis	1900-10-01	35/18862	0.00182053	0.0345604	0.0297222	FGF8/CDH2/SLIT1/FZD6/PAX2/SLC6A4/SLC4A10/WNT5A/FANCD2/EMX1	10
BP	GO:0022600	digestive system process	20/1900	99/18862	0.00184865	0.0349798	0.0300829	CYP8B1/ADRA2A/NEUROG1/AKR1C1/OPRK1/TLR9/ABCG8/NOD2/ENPP7/SLC2A5/NPC1L1/MUC13/SLC5A1/SOX9/TAC1/INAVA/SLC9A4/FGF10/HRH2/VIL1	20
BP	GO:0015844	monoamine transport	17/1900	79/18862	0.00194777	0.0367357	0.031593	GPM6B/ADORA2A/ITGB3/ADRA2A/KCNA2/SYT13/CXCL12/SYT11/SYT1/DRD1/P2RX1/SYT9/SLC22A3/SLC6A4/ADRA2C/SYT10/NOS1	17
BP	GO:0010001	glial cell differentiation	35/1900	210/18862	0.00199975	0.037594	0.0323311	IL34/EGR2/CDK6/ADORA2A/TNFRSF21/SHH/SOX8/CNTF/MYRF/ADAM22/NCMAP/TLR2/POU3F2/SKI/ZNF365/SOX9/ROR2/POU3F1/LAMC3/CDH2/ADGRG6/DTX1/TNFRSF1B/SLC8A3/FGF10/LEF1/SOX11/ITGB4/PAX2/NKX6-1/FGF5/DAB1/ASCL1/B4GALT6/EMX1	35
BP	GO:0071695	anatomical structure maturation	36/1900	218/18862	0.00204926	0.0384004	0.0330247	FAT4/FERMT1/NRCAM/SOX8/CATSPER2/SEMG2/WNT1/RET/IL15/IHH/GLDN/IGF1/CCL19/HOXA5/SCLT1/C1QL1/BCL11A/CATSPER3/FARP2/PGR/BCL2/CEND1/CDH5/PAX2/NKX6-1/LYL1/NTN4/TGFB2/ASCL1/CFTR/B4GALT6/C3/BRCA2/CABYR/WNT5A/EFCAB9	36
BP	GO:0006939	smooth muscle contraction	20/1900	100/18862	0.00209651	0.0389489	0.0334964	ADRA1A/CD38/SLC8A1/PLCE1/ADRA2A/DOCK5/ARHGAP42/NEUROG1/ROCK2/HTR7/ADORA1/P2RX1/ATP2B1/TBXA2R/HTR1D/CHRNA3/KIT/ADRA2C/ITGA2/MYLK	20
BP	GO:0032649	regulation of interferon-gamma production	21/1900	107/18862	0.00209971	0.0389489	0.0334964	IL27/TLR3/IRF8/TLR9/EBI3/RIPK3/NOD2/TLR7/TXK/LGALS9/IL33/IL36RN/FOXP3/RASGRP1/VSIR/CD226/IL18R1/WNT5A/IL27RA/INHBA/CD160	21
BP	GO:0051968	positive regulation of synaptic transmission, glutamatergic	1900-09-01	30/18862	0.00210535	0.0389489	0.0334964	ADORA2A/NTRK1/DRD1/ROR2/CACNG7/TSHZ3/CCL2/NLGN1/KMO	9
BP	GO:0099068	postsynapse assembly	1900-09-01	30/18862	0.00210535	0.0389489	0.0334964	NRXN2/LRRTM1/CDH2/WNT7A/GRID2/NLGN1/NLGN4Y/LRP4/WNT5A	9
BP	GO:0060401	cytosolic calcium ion transport	30/1900	173/18862	0.00218235	0.0402452	0.0346112	ADRA1A/SLC8A1/APLNR/PLCG2/IL13/TMEM38B/TRPC1/GRIN2B/CAMK2D/UBASH3B/RYR3/ATP2B3/DRD1/FGF2/ATP2B1/TRPC3/FKBP1A/PDPK1/ATP2A3/CCL19/SLC24A2/ANK2/PKD2/TRDN/SLC8A3/BCL2/ITPR2/RAMP3/NOS1/CALM1	30
BP	GO:1903037	regulation of leukocyte cell-cell adhesion	50/1900	330/18862	0.00222519	0.0409055	0.0351791	TFRC/FUT9/GLI2/VCAM1/TNFRSF21/SHH/SFTPD/VTCN1/PLA2G2D/CXCL12/EBI3/RAG1/CD83/IL15/NOD2/SIRPB1/GRAP2/VNN1/MYB/IHH/CD74/HLX/PDPK1/LAX1/CCL2/IGF1/CCL19/DTX1/LGALS9/CCL28/GPAM/FOXP3/LEF1/PIK3R1/PLA2G2F/ETS1/LOXL3/NLRP3/TESPA1/SELE/PAK3/RUNX3/ITGA4/VSIR/TIGIT/ALOX5/IL36B/IL27RA/TNFSF18/CD160	50
BP	GO:0036376	sodium ion export across plasma membrane	1900-06-01	15/18862	0.00232466	0.0418489	0.0359904	SLC8A1/ATP1A3/ATP1B2/ATP12A/ATP4B/SLC4A4	6
BP	GO:2001028	positive regulation of endothelial cell chemotaxis	1900-06-01	15/18862	0.00232466	0.0418489	0.0359904	TMSB4X/FGF2/FGF18/KDR/MET/SEMA5A	6
BP	GO:0015800	acidic amino acid transport	15/1900	67/18862	0.00233158	0.0418489	0.0359904	APBA1/SLC12A2/ADORA2A/GRM1/SLC1A2/SLC7A11/SYT1/ADORA1/GRM7/GJA1/PPFIA2/NPY5R/LRRC8C/KMO/RIMS1	15
BP	GO:0045778	positive regulation of ossification	1900-12-01	48/18862	0.00233869	0.0418489	0.0359904	GPM6B/SLC8A1/BMPR2/BMP6/ATP2B1/TAC1/BMP7/SOX11/TGFB2/ALOX5/TGFB3/WNT5A	12
BP	GO:0070839	metal ion export	1900-12-01	48/18862	0.00233869	0.0418489	0.0359904	SLC8A1/ATP1A3/SLC40A1/ATP1B2/ATP2B3/KCNK5/ATP2B1/ATP12A/SLC8A3/ATP4B/KCNA5/SLC4A4	12
BP	GO:2000191	regulation of fatty acid transport	1900-12-01	48/18862	0.00233869	0.0418489	0.0359904	ADORA2A/PLA2G4A/TNFRSF11A/ADORA1/GRM7/SSTR4/ACSL5/NPY5R/MAP2K6/CYP4A11/THBS1/KMO	12
BP	GO:0048593	camera-type eye morphogenesis	22/1900	115/18862	0.00233906	0.0418489	0.0359904	USH1C/RDH13/NECTIN3/MFSD2A/SOX8/CABP4/WNT16/STRA6/MEGF11/TENM3/WNT2B/SKI/SOX9/IHH/WNT9A/FOXF2/BMP7/SOX11/PAX2/PAX6/WNT5A/ATP8A2	22
BP	GO:0050927	positive regulation of positive chemotaxis	1900-08-01	25/18862	0.00235072	0.0418489	0.0359904	NTRK3/F7/CXCL12/ARTN/IL16/KDR/FGF10/ITGA2	8
BP	GO:0062009	secondary palate development	1900-08-01	25/18862	0.00235072	0.0418489	0.0359904	ITGB8/FOXE1/WNT7A/LEF1/SOX11/TGFB2/TGFB3/WNT5A	8
BP	GO:0072273	metanephric nephron morphogenesis	1900-08-01	25/18862	0.00235072	0.0418489	0.0359904	FMN1/SOX8/SIX2/SALL1/SOX9/KIF26B/PKD2/PAX2	8
BP	GO:1905952	regulation of lipid localization	32/1900	189/18862	0.00235575	0.0418489	0.0359904	SLC12A2/ADORA2A/ITGB3/CYP8B1/CRHR1/SHH/BMP6/PLA2G4A/TNFRSF11A/PON1/ABCG8/ATP8A1/ENPP7/ADORA1/MYB/GRM7/TAC1/SSTR4/ACSL5/NPY5R/MAP2K6/SPP1/MIR27B/CYP4A11/THBS1/CES1/C3/PLIN2/ABCA1/KMO/LIPG/ATP8A2	32
BP	GO:0045621	positive regulation of lymphocyte differentiation	20/1900	101/18862	0.00237184	0.0420062	0.0361257	GLI2/SHH/RAG1/CD83/IL15/VNN1/MYB/IHH/CD74/HLX/CCL19/LGALS9/PRKDC/FOXP3/LEF1/NLRP3/TESPA1/RUNX3/VSIR/IL36B	20
BP	GO:0051767	nitric-oxide synthase biosynthetic process	1900-07-01	20/18862	0.00247328	0.0435372	0.0374423	TLR2/TLR9/NOD2/CCL2/KDR/IL33/MAP2K6	7
BP	GO:0051769	regulation of nitric-oxide synthase biosynthetic process	1900-07-01	20/18862	0.00247328	0.0435372	0.0374423	TLR2/TLR9/NOD2/CCL2/KDR/IL33/MAP2K6	7
BP	GO:0060402	calcium ion transport into cytosol	27/1900	152/18862	0.0024903	0.0437044	0.0375861	ADRA1A/SLC8A1/APLNR/PLCG2/IL13/TMEM38B/TRPC1/GRIN2B/CAMK2D/UBASH3B/RYR3/DRD1/FGF2/TRPC3/FKBP1A/PDPK1/CCL19/SLC24A2/ANK2/PKD2/TRDN/SLC8A3/BCL2/ITPR2/RAMP3/NOS1/CALM1	27
BP	GO:0048705	skeletal system morphogenesis	35/1900	213/18862	0.00255063	0.0446284	0.0383808	FMN1/HOXA11/HOXB4/BMPR2/BMP6/RAB23/SIX2/NEUROG1/HOXB6/PAX5/NKX3-2/MMP16/PRRX1/FGF8/SKI/SOX9/COL27A1/ROR2/IHH/FGF18/WNT7A/HOXA5/SP5/BMP7/PPARGC1B/HOXA7/COL2A1/SOX11/CYP26B1/CHST11/ALX4/HOXA9/TRIP11/SATB2/TGFB3	35
BP	GO:0045582	positive regulation of T cell differentiation	18/1900	88/18862	0.00264428	0.0459899	0.0395517	GLI2/SHH/RAG1/CD83/VNN1/MYB/IHH/CD74/HLX/CCL19/LGALS9/FOXP3/LEF1/NLRP3/TESPA1/RUNX3/VSIR/IL36B	18
BP	GO:0072080	nephron tubule development	18/1900	88/18862	0.00264428	0.0459899	0.0395517	FMN1/FAT4/HOXA11/SHH/SOX8/SIX2/WNT2B/SALL1/WNT1/POU3F3/FGF8/SOX9/FGF2/KIF26B/PKD2/MYC/BCL2/PAX2	18
BP	GO:0072006	nephron development	25/1900	138/18862	0.0026851	0.0463541	0.0398649	FMN1/FAT4/HOXA11/PLCE1/PDGFD/SHH/SOX8/SIX2/WNT2B/SALL1/WNT1/PODXL/RET/POU3F3/FGF8/SOX9/COL4A4/FGF2/COL4A3/KIF26B/PKD2/MYC/BMP7/BCL2/PAX2	25
BP	GO:0007431	salivary gland development	1900-09-01	31/18862	0.00270512	0.0463541	0.0398649	SHH/EDAR/SEMA3C/FGF8/FGF10/BMP7/NTN4/TGFB2/TGFB3	9
BP	GO:0045907	positive regulation of vasoconstriction	1900-09-01	31/18862	0.00270512	0.0463541	0.0398649	ADRA1A/CD38/DBH/GJA1/TBXA2R/HRH2/ADRA1B/ADRA2C/SMTNL1	9
BP	GO:0048730	epidermis morphogenesis	1900-09-01	31/18862	0.00270512	0.0463541	0.0398649	GLI2/SHH/TP63/FOXE1/FGF10/BCL2/FOXQ1/TGFB2/FLG2	9
BP	GO:0051955	regulation of amino acid transport	1900-09-01	31/18862	0.00270512	0.0463541	0.0398649	SLC12A2/ADORA2A/ACE2/ADORA1/GRM7/SV2A/SLC38A3/NPY5R/KMO	9
BP	GO:0072507	divalent inorganic cation homeostasis	70/1900	499/18862	0.00272181	0.0465028	0.0399928	ADRA1A/CD38/SLC8A1/CDH23/APLNR/PLCE1/CIB2/GRM1/ADCY5/SLC24A3/PLCG2/IL13/TMEM38B/TRPC1/SLC30A4/CCL8/HCRTR1/CXCL12/SYPL2/GRIN2B/CAMK2D/CCL7/UBASH3B/RYR3/ATP2B3/ACKR3/S1PR3/TRPC6/DRD1/GCM2/ADORA1/P2RX1/FGF2/ATP2B1/TRPC3/TAC1/FKBP1A/GJA1/PDPK1/ATP2A3/RGN/CCL19/SV2A/SLC24A2/ANK2/PKD2/ESR1/OPRL1/TRDN/CCL28/TBXA2R/SLC24A4/SLC8A3/CCR8/BCL2/ITPR2/CDH5/PTGIR/RAMP3/ADRA1B/C5AR2/KCNA5/ATP13A5/GNA15/CXCR5/WNT…	70
BP	GO:0061041	regulation of wound healing	24/1900	131/18862	0.00277434	0.0472614	0.0406452	SLC12A2/THBD/FERMT1/ADRA2A/SH2B3/F7/PLPP3/MYOZ1/UBASH3B/FOXA2/HPSE/INSL3/FGF2/PLAT/GJA1/CLDN19/DUOX2/TBXA2R/CLDN1/PLAU/THBS1/VIL1/ALOX5/MYLK	24
BP	GO:0007501	mesodermal cell fate specification	1900-05-01	11/18862	0.00283191	0.047545	0.0408891	HOXA11/DKK1/SIX2/EYA2/PAX2	5
BP	GO:0021936	regulation of cerebellar granule cell precursor proliferation	1900-05-01	11/18862	0.00283191	0.047545	0.0408891	GLI2/SHH/ZNF423/CEND1/SLC6A4	5
BP	GO:0051610	serotonin uptake	1900-05-01	11/18862	0.00283191	0.047545	0.0408891	GPM6B/ITGB3/SLC22A3/SLC6A4/NOS1	5
BP	GO:0060900	embryonic camera-type eye formation	1900-05-01	11/18862	0.00283191	0.047545	0.0408891	WNT16/STRA6/SOX11/PAX2/WNT5A	5
BP	GO:0097104	postsynaptic membrane assembly	1900-05-01	11/18862	0.00283191	0.047545	0.0408891	NRXN2/CDH2/NLGN1/NLGN4Y/LRP4	5
BP	GO:0010921	regulation of phosphatase activity	30/1900	176/18862	0.00285227	0.0476116	0.0409464	SYTL2/PPP1R10/PPP6R3/PPP3R2/MYOZ1/ROCK2/ITGA1/SPRED1/RIPK3/RCAN2/PHACTR2/PPP2R2B/KNL1/EIF2AK2/PPP1R1A/FKBP1A/RGN/SH2D4A/PHACTR1/PCDH11X/PPARGC1B/TGFB2/CEP192/PLEK/IGFBP3/ITGA2/RRP1B/PPP1R42/RIMBP2/CALM1	30
BP	GO:0048167	regulation of synaptic plasticity	30/1900	176/18862	0.00285227	0.0476116	0.0409464	IGSF11/LZTS1/CD38/EGR2/MAP1A/ADORA2A/CNTN4/SORCS2/GRIN2B/MCTP1/UNC13C/ADORA1/RAB8A/TSHZ3/SLC24A2/SLC8A3/SHISA9/GRID2/RASGRF2/SHISA6/NLGN1/FGF14/NEURL1/KIT/SLC4A10/RIMS2/STAR/MME/NSG1/RIMS1	30
BP	GO:0007626	locomotory behavior	28/1900	161/18862	0.00287748	0.0478947	0.0411899	GPR52/SLITRK6/APBA1/CDH23/ADORA2A/PREX2/GRM1/ADCY5/SOBP/OPRK1/ADAM22/QRFP/CXCL12/DBH/KLHL1/FOXA2/DRD1/C1QL1/PAK5/CEND1/CHRNA3/GBX1/DAB1/SEZ6/VPS13A/SLC4A10/NCOA2/ASTN1	28
BP	GO:0021517	ventral spinal cord development	1900-11-01	43/18862	0.00289005	0.0479665	0.0412516	GLI2/SHH/DBX1/HOXC10/VSTM5/LHX4/GBX1/DAB1/ASCL1/PAX6/LMO4	11
BP	GO:0043010	camera-type eye development	47/1900	310/18862	0.00292099	0.0482304	0.0414786	USH1C/SLITRK6/RDH13/NECTIN3/MFSD2A/BMPR2/SHH/SOX8/CABP4/WNT16/WNT5B/STRA6/BCL11B/MEGF11/RP1L1/TENM3/WNT2B/SPRED1/RET/SLC7A11/TULP1/SKI/SOX9/FGF2/ATP2B1/IHH/LAMC3/PDE6A/WNT7A/WNT9A/FOXF2/FGF10/NES/BMP7/SERPINF1/SOX11/PAX2/TGFB2/USP45/NRP1/CRYGS/PAX6/WNT5A/FLT1/NHS/INHBA/ATP8A2	47
BP	GO:0034764	positive regulation of transmembrane transport	34/1900	207/18862	0.00293085	0.0482304	0.0414786	OPN3/APLNR/FGF19/ACE2/PLCG2/IL13/TRPC1/GJC2/STAC/TMSB4X/ATP1B2/SLC34A1/TRPC6/DRD1/STAC3/PDPK1/RGN/CCL2/IGF1/ANK2/LRRC55/PKD2/ACSL5/TRDN/PIK3R1/SORBS1/FGF14/RAMP3/CFTR/C3/CA2/NOS1/CALM1/ABCB1	34
BP	GO:0034767	positive regulation of ion transmembrane transport	34/1900	207/18862	0.00293085	0.0482304	0.0414786	OPN3/APLNR/FGF19/ACE2/PLCG2/IL13/TRPC1/GJC2/STAC/TMSB4X/ATP1B2/SLC34A1/TRPC6/DRD1/STAC3/PDPK1/RGN/CCL2/IGF1/ANK2/LRRC55/PKD2/ACSL5/TRDN/PIK3R1/SORBS1/FGF14/RAMP3/CFTR/C3/CA2/NOS1/CALM1/ABCB1	34
BP	GO:0071277	cellular response to calcium ion	17/1900	82/18862	0.00295677	0.0484294	0.0416497	CPNE8/SCN5A/CPNE2/SYT13/CAMK2D/RYR3/SYT11/SYT1/CARF/SYT9/SLC25A24/PKD2/CPNE4/NLGN1/RASGRP2/SYT10/WNT5A	17
BP	GO:0030902	hindbrain development	25/1900	139/18862	0.00296796	0.0484294	0.0416497	EGR2/GLI2/SHH/SCN5A/ZNF423/TBR1/WNT1/ATP1B2/KLHL1/ZNF365/NANOS1/PLXNA2/WNT7A/LEF1/GRID2/BMP7/BCL2/CEND1/SLC6A4/DAB1/SEZ6/ASCL1/CEP290/CNTN1/DLC1	25
BP	GO:0050921	positive regulation of chemotaxis	25/1900	139/18862	0.00296796	0.0484294	0.0416497	IL34/NTRK3/PDGFD/BMPR2/F7/CXCL12/CCL7/TMSB4X/ARTN/FGF2/IL16/CD74/FGF18/CCL19/LGALS9/KDR/FGF10/THBS1/MET/NRP1/ITGA2/WNT5A/TNFSF18/TIAM1/SEMA5A	25
BP	GO:0003279	cardiac septum development	19/1900	96/18862	0.00302636	0.0492441	0.0423503	BMPR2/STRA6/SLIT3/SALL1/SEMA3C/FGF8/SALL4/MIR17HG/ANK2/BMP7/SOX11/TGFB2/NRP2/TRIP11/NRP1/PDE2A/WNT5A/LRP2/LMO4	19
BP	GO:0048762	mesenchymal cell differentiation	37/1900	231/18862	0.00307189	0.0498453	0.0428674	DDX5/EPHA3/GATA5/SHH/SOX8/AMELX/WNT16/SIX2/FN1/SPRED1/RET/SEMA5B/SEMA3C/FOXA2/FGF8/KBTBD8/SOX9/LDLRAD4/CDH2/FOXF2/FGF10/LEF1/BMP7/LOXL3/BCL2/SOX11/PAX2/TGFB2/NRP2/EOMES/IL17RD/NRP1/TGFB3/WNT5A/TIAM1/SEMA5A/MIR590	37
BP	GO:0050926	regulation of positive chemotaxis	1900-08-01	26/18862	0.00309952	0.0501535	0.0431325	NTRK3/F7/CXCL12/ARTN/IL16/KDR/FGF10/ITGA2	8
BP	GO:0007162	negative regulation of cell adhesion	45/1900	295/18862	0.00314476	0.0507442	0.0436404	TNFRSF21/SHH/EFNA5/BMP6/SH2B3/SFTPD/ADAM22/VTCN1/PLA2G2D/CXCL12/WNT1/UBASH3B/PODXL/ADAMDEC1/RCC2/CORO2B/PLXNA2/IHH/CD74/HLX/LAX1/DTX1/LGALS9/TNC/SPRY4/CCL28/FOXP3/GBP1/PIK3R1/PLA2G2F/HOXA7/LOXL3/PLXNC1/DAB1/RUNX3/THBS1/VSIR/TIGIT/JAM3/MBP/NEXMIF/PLXNA4/DLC1/TNFSF18/SEMA5A	45
BP	GO:0021675	nerve development	15/1900	69/18862	0.00315639	0.0507908	0.0436805	SLITRK6/EGR2/NTRK1/VCAM1/NEUROG1/SALL1/RET/GABRA5/PAX2/NRP2/ITGA4/NRP1/BDNF/POU4F3/PLXNA4	15
BP	GO:0072175	epithelial tube formation	23/1900	125/18862	0.00317299	0.0509168	0.0437889	CELSR1/SOX8/KIF20B/TRIM71/PODXL/RET/FGF8/SKI/SOX9/FGF2/SALL4/FZD6/FGF10/BMP7/SOX11/PAX2/TGFB2/CTHRC1/CEP290/WNT5A/LRP2/LMO4/DLC1	23
BP	GO:0035148	tube formation	25/1900	140/18862	0.00327561	0.0524188	0.0450806	CELSR1/SHH/SOX8/KIF20B/TRIM71/EDAR/PODXL/RET/FGF8/SKI/SOX9/FGF2/SALL4/FZD6/FGF10/BMP7/SOX11/PAX2/TGFB2/CTHRC1/CEP290/WNT5A/LRP2/LMO4/DLC1	25
BP	GO:0022612	gland morphogenesis	21/1900	111/18862	0.0033331	0.0529167	0.0455088	GLI2/PLAG1/SHH/TP63/EDAR/SEMA3C/FGF8/SOX9/NRG3/TNC/HOXD13/ESR1/FGF10/PGR/BMP7/AR/BCL2/NTN4/TGFB2/TGFB3/WNT5A	21
BP	GO:1901019	regulation of calcium ion transmembrane transporter activity	17/1900	83/18862	0.00337687	0.0529167	0.0455088	CRHR1/ADRA2A/PLCG2/CACNB4/STAC/TLR9/CAMK2D/STAC3/FKBP1A/RGN/STRIT1/ANK2/PKD2/TRDN/FGF14/NOS1/CALM1	17
BP	GO:0061387	regulation of extent of cell growth	20/1900	104/18862	0.0033867	0.0529167	0.0455088	NRCAM/BMPR2/FN1/CRABP2/CXCL12/SEMA5B/SEMA3C/DCC/SPART/NKX6-1/KIAA0319/SPP1/ISLR2/NRP1/BDNF/DPYSL2/FSTL4/WNT5A/PLXNA4/SEMA5A	20
BP	GO:0002053	positive regulation of mesenchymal cell proliferation	1900-07-01	21/18862	0.00339097	0.0529167	0.0455088	SHH/PRRX1/SOX9/IHH/MYC/CHRD/WNT5A	7
BP	GO:0030540	female genitalia development	1900-06-01	16/18862	0.00340515	0.0529167	0.0455088	STRA6/TP63/ESR1/FGF10/WNT5A/LRP2	6
BP	GO:0033151	V(D)J recombination	1900-06-01	16/18862	0.00340515	0.0529167	0.0455088	BCL11B/RAG1/PRKDC/TCF7/LEF1/DCLRE1C	6
BP	GO:0048557	embryonic digestive tract morphogenesis	1900-06-01	16/18862	0.00340515	0.0529167	0.0455088	SHH/SIX2/IHH/HLX/FGF10/SOX11	6
BP	GO:0048704	embryonic skeletal system morphogenesis	18/1900	90/18862	0.00341509	0.0529167	0.0455088	HOXA11/HOXB4/SIX2/HOXB6/PAX5/MMP16/PRRX1/FGF8/HOXA5/BMP7/HOXA7/COL2A1/SOX11/CHST11/ALX4/HOXA9/SATB2/TGFB3	18
BP	GO:0061326	renal tubule development	18/1900	90/18862	0.00341509	0.0529167	0.0455088	FMN1/FAT4/HOXA11/SHH/SOX8/SIX2/WNT2B/SALL1/WNT1/POU3F3/FGF8/SOX9/FGF2/KIF26B/PKD2/MYC/BCL2/PAX2	18
BP	GO:0032677	regulation of interleukin-8 production	19/1900	97/18862	0.00341604	0.0529167	0.0455088	TLR3/MIR302D/CD58/TLR2/TLR9/TMSB4X/NOD2/TLR7/CD74/FFAR2/TLR6/LGALS9/IL17D/MIR93/RIPK1/MIR106B/C5AR2/WNT5A/AFAP1L2	19
BP	GO:0098659	inorganic cation import across plasma membrane	19/1900	97/18862	0.00341604	0.0529167	0.0455088	KCNJ8/SLC12A2/SLC8A1/ATP1A3/SLC5A2/ATP1B2/SLC9C1/SLC34A1/SLC5A1/KCNJ9/SLC9A4/SLC24A2/KCNK9/ATP12A/SLC8A3/RAMP3/ATP4B/ABCC9/KCNJ13	19
BP	GO:0099587	inorganic ion import across plasma membrane	19/1900	97/18862	0.00341604	0.0529167	0.0455088	KCNJ8/SLC12A2/SLC8A1/ATP1A3/SLC5A2/ATP1B2/SLC9C1/SLC34A1/SLC5A1/KCNJ9/SLC9A4/SLC24A2/KCNK9/ATP12A/SLC8A3/RAMP3/ATP4B/ABCC9/KCNJ13	19
BP	GO:0009954	proximal/distal pattern formation	1900-09-01	32/18862	0.00343233	0.0530276	0.0456042	GLI2/HOXA11/TP63/HOXC10/PBX2/FGF10/CYP26B1/LRP4/HOXA9	9
BP	GO:0010463	mesenchymal cell proliferation	1900-10-01	38/18862	0.00354585	0.0546362	0.0469876	FAT4/SHH/SIX2/PRRX1/SOX9/IHH/MYC/BMP7/CHRD/WNT5A	10
BP	GO:0070663	regulation of leukocyte proliferation	38/1900	241/18862	0.00358725	0.0551279	0.0474104	IL34/CD38/TFRC/FLT3LG/IL27/VCAM1/TNFRSF21/SHH/IL13/SFTPD/CCL8/VTCN1/PLA2G2D/TLR9/NFATC2/EBI3/RIPK3/IL15/VAV3/IHH/TAC1/CD74/IGF1/CCL19/TNFRSF1B/LGALS9/IL33/GPAM/FOXP3/FGF10/PLA2G2F/BLK/BCL2/SOX11/VSIR/GPR183/IL27RA/TNFSF18	38
BP	GO:0032412	regulation of ion transmembrane transporter activity	40/1900	257/18862	0.00361578	0.0554198	0.0476615	FHL1/CRHR1/ADRA2A/NEDD4/PLCG2/CACNB4/STAC/TLR9/GRIN2B/HECW1/CAMK2D/TMSB4X/ATP1B2/TRPC6/DAPK1/STAC3/CACNG7/FKBP1A/SCN3B/RGN/CCL2/STRIT1/ANK2/LRRC55/PKD2/KCNS1/TRDN/RIPK1/SHISA9/RASGRF2/SHISA6/NLGN1/CACNA1D/FGF14/CFTR/FXYD6/NOS1/HECW2/CALM1/ABCB1	40
BP	GO:0060537	muscle tissue development	54/1900	371/18862	0.003666	0.0560415	0.0481962	DDX5/HNRNPU/ADRA1A/EGR2/LMOD3/SLC8A1/DKK1/GATA5/MYOZ2/NEB/SHH/SOX8/SVIL/STRA6/MYOZ1/BVES/PAX5/EYA2/SORBS2/SEMA3C/FGF8/SKI/MYLK3/CENPF/SOX9/FGF2/STAC3/GJC1/MIR25/IHH/FKBP1A/HLX/GJA1/MIR17HG/IGF1/PKD2/PGM5/KCNK2/LEF1/BMP7/BCL2/HDAC9/SOX11/CYP26B1/TGFB2/NEURL1/POGLUT1/EPHB1/WNT5A/LRP2/MYLK/EFNB2/DCN/MIR590	54
BP	GO:0048545	response to steroid hormone	49/1900	330/18862	0.00368658	0.0561151	0.0482594	DDX5/HNRNPU/CD38/ACSBG1/ATP1A3/TFAP4/UCP3/NEDD4/PAPPA/BMP6/CATSPER2/SLIT3/TP63/TLR2/PAQR7/CLOCK/CAD/FLT3/ABCC2/ATP2B1/BRCA1/SSTR4/ESR2/ESR1/AGL/GPAM/CATSPER3/LEF1/ACR/CLDN1/PGR/BMP7/AR/PPARGC1B/LMO3/BCL2/HNMT/SERPINF1/HSD3B1/TGFB2/SPP1/CATSPERB/STAR/THBS1/NCOA2/TGFB3/PAQR8/CA2/CALM1	49
BP	GO:0007369	gastrulation	30/1900	179/18862	0.00369013	0.0561151	0.0482594	APLNR/HOXA11/ITGB3/TBXT/BMPR2/DKK1/ITGA7/WNT5B/SIX2/FN1/EYA2/KIF16B/FOXA2/FGF8/COL5A1/LAMB1/GJA1/LEF1/BMP7/ITGB4/PAX2/EOMES/ITGA4/ITGA2/POGLUT1/ITGA8/MBP/WNT5A/SOX7/INHBA	30
BP	GO:0070374	positive regulation of ERK1 and ERK2 cascade	34/1900	210/18862	0.00370829	0.056244	0.0483704	ADRA1A/FGF19/NTRK1/PDGFD/GCG/CCL8/HCRTR1/FLT4/TNFRSF11A/NECAB2/CCL7/NOD2/FGF8/CCL20/ACKR3/FGF2/CD74/FGF18/SSTR4/CCL2/PLA2G2A/CCL19/LGALS9/KDR/FGF10/NPY5R/RAPGEF1/RAMP3/RASGRP1/MIR27B/C5AR2/NRP1/GPR183/TNFAIP8L3	34
BP	GO:0032609	interferon-gamma production	21/1900	112/18862	0.00372192	0.0563037	0.0484217	IL27/TLR3/IRF8/TLR9/EBI3/RIPK3/NOD2/TLR7/TXK/LGALS9/IL33/IL36RN/FOXP3/RASGRP1/VSIR/CD226/IL18R1/WNT5A/IL27RA/INHBA/CD160	21
BP	GO:0032757	positive regulation of interleukin-8 production	13/1900	57/18862	0.0037489	0.0565461	0.0486302	TLR3/CD58/TLR2/TLR9/NOD2/TLR7/CD74/FFAR2/LGALS9/IL17D/RIPK1/WNT5A/AFAP1L2	13
BP	GO:0097553	calcium ion transmembrane import into cytosol	24/1900	134/18862	0.00375741	0.0565461	0.0486302	SLC8A1/APLNR/PLCG2/IL13/TMEM38B/TRPC1/GRIN2B/CAMK2D/UBASH3B/RYR3/DRD1/FGF2/FKBP1A/PDPK1/CCL19/SLC24A2/ANK2/PKD2/TRDN/SLC8A3/ITPR2/RAMP3/NOS1/CALM1	24
BP	GO:1903039	positive regulation of leukocyte cell-cell adhesion	37/1900	234/18862	0.00383044	0.0574963	0.0494473	TFRC/GLI2/VCAM1/SHH/EBI3/RAG1/CD83/IL15/NOD2/SIRPB1/GRAP2/VNN1/MYB/IHH/CD74/HLX/PDPK1/CCL2/IGF1/CCL19/LGALS9/GPAM/FOXP3/LEF1/PIK3R1/ETS1/NLRP3/TESPA1/SELE/PAK3/RUNX3/ITGA4/VSIR/ALOX5/IL36B/IL27RA/CD160	37
BP	GO:0009952	anterior/posterior pattern specification	33/1900	203/18862	0.00394435	0.0590535	0.0507865	ZIC3/GLI2/HOXA11/HOXB4/TBXT/BMPR2/SHH/SIX2/NEUROG1/WNT2B/HOXB6/WNT1/XRCC2/PGAP1/SEMA3C/FOXA2/FGF8/SKI/HOXC10/ROR2/PLXNA2/PCDH8/PCSK5/HOXA5/PRKDC/HOXD13/LEF1/HOXA7/ALX4/HOXA9/POGLUT1/WNT5A/DMRT2	33
BP	GO:0001667	ameboidal-type cell migration	66/1900	473/18862	0.00400534	0.0595908	0.0512486	KRT2/SLC8A1/PKN3/CLEC14A/ITGB3/FERMT1/DOCK5/BMPR2/SHH/SOX8/PLCG2/FN1/PLPP3/FLT4/ROCK2/SPRED1/TMSB4X/RET/SEMA5B/PTGS2/RCC2/AMOTL2/SEMA3C/FGF8/ADGRA2/INSL3/NANOS1/SOX9/FGF2/TAC1/CDH2/FGF18/GJA1/PDPK1/MCC/WNT7A/KDR/TBXA2R/DNAJA4/FGF10/BMP7/ETS1/SERPINF1/CDH5/HDAC9/ITGB4/CCBE1/TGFB2/NRP2/PAK3/KIT/ITGA4/MIR27B/THBS1/MET/VIL1/NRP1/LGALS12/SRPX2/ITGA2/ACVR1C/WNT5A/EFNB2/SEMA5A/DCN/MIR200A	66
BP	GO:0002675	positive regulation of acute inflammatory response	1900-08-01	27/18862	0.00402128	0.0595908	0.0512486	OSMR/TNFRSF11A/C2CD4B/PTGS2/TAC1/FFAR2/NPY5R/C3	8
BP	GO:0031069	hair follicle morphogenesis	1900-08-01	27/18862	0.00402128	0.0595908	0.0512486	GLI2/SHH/TP63/FOXE1/FGF10/BCL2/FOXQ1/TGFB2	8
BP	GO:0060441	epithelial tube branching involved in lung morphogenesis	1900-08-01	27/18862	0.00402128	0.0595908	0.0512486	CELSR1/SHH/WNT2B/RSPO2/SOX9/HOXA5/TNC/FGF10	8
BP	GO:0046546	development of primary male sexual characteristics	24/1900	135/18862	0.00414397	0.0612527	0.0526778	HOXA11/NTRK1/NASP/TLR3/SOX8/BRIP1/WNT2B/TEX11/SOX9/ESR1/RAD21L1/LHX9/UTF1/AR/BCL2/TGFB2/KIT/STAR/HOXA9/LHFPL2/DHH/WNT5A/LRP2/INHBA	24
BP	GO:0042551	neuron maturation	1900-11-01	45/18862	0.00422925	0.0620396	0.0533546	NRCAM/RET/GLDN/SCLT1/C1QL1/BCL11A/FARP2/BCL2/NTN4/B4GALT6/C3	11
BP	GO:0048538	thymus development	1900-11-01	45/18862	0.00422925	0.0620396	0.0533546	SHH/BCL11B/RAG1/RIPK3/FOXE1/SLC46A2/PRKDC/FGF10/BCL2/AIRE/LMO4	11
BP	GO:0090102	cochlea development	1900-11-01	45/18862	0.00422925	0.0620396	0.0533546	SLITRK6/GLI2/SOBP/NEUROG1/GABRA5/MYO3A/SOX9/KCNK2/PAX2/CTHRC1/WNT5A	11
BP	GO:0015721	bile acid and bile salt transport	1900-09-01	33/18862	0.00430456	0.0629854	0.054168	AKR1C1/ABCC3/SLC10A1/ABCC2/SLC10A5/SLC10A4/NCOA2/ABCB11/SLCO2B1	9
BP	GO:0021510	spinal cord development	19/1900	99/18862	0.00432104	0.0630676	0.0542387	GLI2/SHH/DBX1/WNT1/DCC/HOXC10/VSTM5/LHX4/PKD2/LOXL3/SOX11/GBX1/DAB1/ASCL1/CHRD/MDGA1/PAX6/LMO4/VIT	19
BP	GO:0050727	regulation of inflammatory response	53/1900	366/18862	0.00440922	0.0640543	0.0550872	TAFA3/TLR3/SOCS3/ACE2/IL13/OSMR/TNFRSF11A/PLA2G2D/TLR2/TLR9/CLOCK/C2CD4B/TMSB4X/PTGS2/IL15/NOD2/TLR7/SYT11/ADORA1/CASP1/GPRC5B/GGT3P/TAC1/IL16/IGF1/PLA2G2A/FFAR2/TNFRSF1B/IL33/ESR1/RIPK1/FOXP3/MIR657/NPY5R/ETS1/NLRP3/DUOXA2/SERPINF1/CDH5/MMP26/SELE/NLRP1/ASH1L/ALOX5/C3/ITGA2/CD200/PDE2A/WNT5A/DNASE1L3/FANCD2/TNFSF18/MIR590	53
BP	GO:0050890	cognition	42/1900	276/18862	0.00441069	0.0640543	0.0550872	GTF2A1L/EGR2/NRXN3/MAP1A/NTRK1/MFSD2A/DKK1/SOBP/TBR1/STRA6/NEUROG1/TLR2/GRIN2B/DBH/ATP8A1/RAG1/SLC7A11/GABRA5/SYT11/NRXN2/DRD1/ADORA1/JAKMIP1/TAC1/TMOD2/SHROOM4/SLC24A2/GRPR/CLDN5/C1QL1/PAK5/KCNK2/SLC8A3/SERPINF1/SLC6A4/NLGN4Y/KIT/AFF2/BDNF/MME/PTCHD1/NPTX2	42
BP	GO:0021700	developmental maturation	41/1900	268/18862	0.00442717	0.0641332	0.0551551	FAT4/FERMT1/NRCAM/SOX8/CATSPER2/SEMG2/WNT1/RET/IL15/UNC13C/IHH/GLDN/IGF1/ZDHHC15/CCL19/HOXA5/SCLT1/C1QL1/BCL11A/CATSPER3/FARP2/PGR/BCL2/CEND1/CDH5/PAX2/NKX6-1/LYL1/NTN4/SYBU/TGFB2/NEURL1/SEZ6/ASCL1/CFTR/B4GALT6/C3/BRCA2/CABYR/WNT5A/EFCAB9	41
BP	GO:0035672	oligopeptide transmembrane transport	1900-05-01	12/18862	0.0044547	0.0643716	0.0553601	CDH17/SLC7A11/GJA1/SLC15A3/CA2	5
BP	GO:0090103	cochlea morphogenesis	1900-07-01	22/18862	0.00454665	0.0655372	0.0563625	GLI2/NEUROG1/MYO3A/SOX9/PAX2/CTHRC1/WNT5A	7
BP	GO:0140013	meiotic nuclear division	29/1900	174/18862	0.00461579	0.0663691	0.057078	CCNA1/FBXO43/PIWIL2/FIGNL1/TEX15/TDRD12/BRIP1/SHOC1/MAEL/PRDM7/TEX11/SPATA22/DNMT3L/SGO2/MSH4/ANKRD31/RAD21L1/CYP26B1/C1orf146/TERB1/CCNE2/MYBL1/SYCP3/BRCA2/PTTG2/WNT5A/HFM1/FANCD2/SYCP2	29
BP	GO:0009880	embryonic pattern specification	14/1900	65/18862	0.00466123	0.0666924	0.057356	RIPPLY3/TBXT/SHH/MEIS3/NEUROG1/WNT1/PGAP1/IHH/WNT7A/FGF10/BMP7/NRP2/SATB2/WNT5A	14
BP	GO:0032729	positive regulation of interferon-gamma production	14/1900	65/18862	0.00466123	0.0666924	0.057356	IL27/TLR3/IRF8/TLR9/EBI3/TLR7/TXK/LGALS9/RASGRP1/CD226/IL18R1/WNT5A/IL27RA/CD160	14
BP	GO:0050670	regulation of lymphocyte proliferation	35/1900	221/18862	0.00469528	0.0670145	0.057633	CD38/TFRC/FLT3LG/IL27/VCAM1/TNFRSF21/SHH/IL13/SFTPD/VTCN1/PLA2G2D/TLR9/NFATC2/EBI3/RIPK3/IL15/VAV3/IHH/TAC1/CD74/IGF1/CCL19/TNFRSF1B/LGALS9/GPAM/FOXP3/FGF10/PLA2G2F/BLK/BCL2/SOX11/VSIR/GPR183/IL27RA/TNFSF18	35
BP	GO:0002526	acute inflammatory response	20/1900	107/18862	0.00474036	0.0671628	0.0577606	VCAM1/FN1/OSMR/TNFRSF11A/PLA2G2D/C2CD4B/PTGS2/SAA2/ADORA1/MYLK3/VNN1/TAC1/FFAR2/ITIH4/NPY5R/NLRP3/PLSCR1/ASH1L/C3/DNASE1L3	20
BP	GO:0046632	alpha-beta T cell differentiation	20/1900	107/18862	0.00474036	0.0671628	0.0577606	IL27/SHH/BCL11B/PLA2G2D/CD83/MYB/IHH/HLX/CCL19/LGALS9/FOXP3/LEF1/LOXL3/BCL2/NLRP3/RUNX3/EOMES/GPR183/IL18R1/TNFSF18	20
BP	GO:0048640	negative regulation of developmental growth	20/1900	107/18862	0.00474036	0.0671628	0.0577606	MYOZ1/SEMA5B/SEMA3C/DCC/WWC2/MIR25/SPART/GJA1/MIR17HG/WWC3/BCL11A/KCNK2/KIAA0319/SLC6A4/SPP1/NRP1/FSTL4/WNT5A/PLAC8/SEMA5A	20
BP	GO:0008016	regulation of heart contraction	38/1900	245/18862	0.00475202	0.0671641	0.0577617	ADRA1A/SLC8A1/ATP1A3/SCN5A/ACE2/TMEM38B/TRPC1/CACNA2D3/CACNB4/CELF2/BVES/CAMK2D/RYR3/ATP1B2/ATP2B3/ADORA1/GJC1/ATP2B1/CACNG7/TMIGD3/TAC1/SCN3B/GJA1/ATP2A3/ANK2/TRDN/SLC8A3/ITPR2/CACNA1D/TGFB2/CTNNA3/ABCC9/ADRA1B/KCNA5/CACNA1G/FXYD6/NOS1/CALM1	38
BP	GO:0014074	response to purine-containing compound	25/1900	144/18862	0.00478865	0.0674521	0.0580094	SLC8A1/ADORA2A/THBD/CIB2/TMEM38B/PANX1/PKLR/RYR3/P2RY2/CAD/CASP1/P2RX1/TRPC3/AQP8/DUOX2/PKD2/SLC8A3/PPARGC1B/ITPR2/SLC6A4/RAPGEF1/ABCC9/CFTR/STAR/PDE2A	25
BP	GO:0015732	prostaglandin transport	1900-06-01	17/18862	0.00481884	0.0674521	0.0580094	PLA2G4A/TNFRSF11A/ABCC2/SLCO2A1/SLCO3A1/MAP2K6	6
BP	GO:0048670	regulation of collateral sprouting	1900-06-01	17/18862	0.00481884	0.0674521	0.0580094	CRABP2/DCC/SPART/SPP1/BDNF/FSTL4	6
BP	GO:0060438	trachea development	1900-06-01	17/18862	0.00481884	0.0674521	0.0580094	SHH/RSPO2/SOX9/HOXA5/LEF1/HYDIN	6
BP	GO:0032755	positive regulation of interleukin-6 production	17/1900	86/18862	0.00494229	0.0690139	0.0593526	CYBA/TLR3/TLR2/TLR9/NOD2/TLR7/IL16/CD74/INAVA/TLR6/LGALS9/IL17D/IL33/MIR657/POU2F2/MBP/WNT5A	17
BP	GO:0006865	amino acid transport	26/1900	152/18862	0.0049878	0.0694823	0.0597554	SLC6A15/APBA1/SLC12A2/ADORA2A/SLC7A9/GRM1/SLC1A2/XK/ACE2/SLC6A19/SLC7A11/SLC6A12/SYT1/ADORA1/GRM7/GJA1/SV2A/SLC38A3/PPFIA2/NPY5R/SLC6A20/SLC22A4/LRRC8C/KMO/SLC7A6/RIMS1	26
BP	GO:0050919	negative chemotaxis	1900-11-01	46/18862	0.0050625	0.0703239	0.0604791	ITGB3/SLIT3/SEMA5B/SEMA3C/NRG3/FLRT3/SLIT1/NRP2/WNT5A/PLXNA4/SEMA5A	11
BP	GO:0043406	positive regulation of MAP kinase activity	36/1900	230/18862	0.00507242	0.0703239	0.0604791	IL34/NTRK3/PLCE1/ADRA2A/PDGFD/DKK1/GRM1/TNFRSF11A/ITGA1/TLR9/RET/NOD2/GHR/FLT3/ROR2/FGF2/CD74/FGF18/IGF1/CCL19/INAVA/TLR6/RIPK1/FGF10/NEK10/SBK2/MAP2K6/PAK3/KIT/MLKL/RASGRP1/THBS1/TGFB3/WNT5A/FLT1/TIAM1	36
BP	GO:0006940	regulation of smooth muscle contraction	13/1900	59/18862	0.00512895	0.0709382	0.0610075	ADRA1A/PLCE1/ADRA2A/DOCK5/ARHGAP42/ADORA1/P2RX1/ATP2B1/TBXA2R/CHRNA3/KIT/ADRA2C/ITGA2	13
BP	GO:0046683	response to organophosphorus	23/1900	130/18862	0.00524369	0.072353	0.0622242	SLC8A1/THBD/CIB2/AKR1C1/PANX1/PKLR/RYR3/P2RY2/CASP1/P2RX1/TRPC3/AQP8/DUOX2/PKD2/SLC8A3/PPARGC1B/ITPR2/SLC6A4/RAPGEF1/ABCC9/CFTR/STAR/PDE2A	23
BP	GO:0042908	xenobiotic transport	1900-10-01	40/18862	0.00528121	0.072698	0.0625209	ABCC3/SLC22A3/ABCC2/GJA1/SLC47A2/CLDN1/SLC22A4/LRRC8C/ABCB11/ABCB1	10
BP	GO:0060485	mesenchyme development	43/1900	287/18862	0.00530536	0.0728577	0.0626582	DDX5/BNC2/EPHA3/BMPR2/GATA5/SHH/SOX8/AMELX/WNT16/SIX2/FN1/SPRED1/RET/SEMA5B/SEMA3C/FOXA2/FGF8/KBTBD8/SOX9/LDLRAD4/CDH2/HOXA5/PKD2/FOXF2/MYC/FGF10/LEF1/BMP7/LOXL3/BCL2/SOX11/PAX2/TGFB2/NRP2/EOMES/IL17RD/NRP1/TGFB3/POGLUT1/WNT5A/TIAM1/SEMA5A/MIR590	43
BP	GO:0002691	regulation of cellular extravasation	1900-09-01	34/18862	0.00534029	0.0731645	0.0629221	FUT9/PDGFD/CXCL12/RIPK3/CCL28/SELE/ITGA4/JAM3/IL27RA	9
BP	GO:0002683	negative regulation of immune system process	57/1900	403/18862	0.00536909	0.0733623	0.0630922	TAFA3/CDK6/TLR3/TNFRSF21/PLCL2/SHH/SFTPD/VTCN1/PLA2G2D/CXCL12/UBASH3B/NOD2/SYT11/ADORA1/SOX9/ZPBP2/IHH/CD74/HLX/LAX1/CCL2/DTX1/LGALS9/PRKDC/IL17D/IL33/C4BPB/ADGRF5/MYC/CCL28/GPAM/FOXP3/GBP1/C4BPA/PIK3R1/NPY5R/PLA2G2F/MILR1/HOXA7/LOXL3/BLK/SUSD4/SOX11/SAMHD1/TGFB2/RUNX3/THBS1/VSIR/C5AR2/TIGIT/TGFB3/CD200/IL27RA/INHBA/PARP14/TNFSF18/CD160	57
BP	GO:0070192	chromosome organization involved in meiotic cell cycle	14/1900	66/18862	0.00537999	0.0733623	0.0630922	TEX15/BRIP1/MAEL/TEX11/SPATA22/SGO2/MSH4/ANKRD31/RAD21L1/C1orf146/TERB1/CCNE2/FANCD2/SYCP2	14
BP	GO:0070371	ERK1 and ERK2 cascade	47/1900	320/18862	0.00539624	0.0734116	0.0631346	ADRA1A/FGF19/NTRK1/PDGFD/GCG/FN1/CCL8/HCRTR1/FLT4/TNFRSF11A/NECAB2/SPRED1/CCL7/NOD2/FGF8/CCL20/ACKR3/SOX9/FGF2/CNKSR3/CD74/FGF18/SSTR4/CCL2/IGF1/PLA2G2A/CCL19/LGALS9/KDR/SPRY4/MYC/FGF10/TIMP3/GBP1/NEK10/NPY5R/LMO3/RAPGEF1/RAMP3/RASGRP1/MIR27B/C5AR2/NRP1/GPR183/TNFAIP8L3/EPHB1/TIAM1	47
BP	GO:0032944	regulation of mononuclear cell proliferation	35/1900	223/18862	0.00542343	0.0736091	0.0633044	CD38/TFRC/FLT3LG/IL27/VCAM1/TNFRSF21/SHH/IL13/SFTPD/VTCN1/PLA2G2D/TLR9/NFATC2/EBI3/RIPK3/IL15/VAV3/IHH/TAC1/CD74/IGF1/CCL19/TNFRSF1B/LGALS9/GPAM/FOXP3/FGF10/PLA2G2F/BLK/BCL2/SOX11/VSIR/GPR183/IL27RA/TNFSF18	35
BP	GO:0007498	mesoderm development	22/1900	123/18862	0.00546441	0.0738261	0.0634911	HOXA11/ITGB3/TBXT/BMPR2/DKK1/SHH/SIX2/TP63/EYA2/FGF8/GJA1/LEF1/BMP7/ITGB4/PAX2/IKZF1/EOMES/ITGA2/POGLUT1/ITGA8/WNT5A/INHBA	22
BP	GO:0070661	leukocyte proliferation	46/1900	312/18862	0.00546484	0.0738261	0.0634911	IL34/CD38/TFRC/FLT3LG/IL27/VCAM1/TNFRSF21/PLCL2/SHH/IL13/CR2/SFTPD/CCL8/VTCN1/PLA2G2D/TLR9/ACE/NFATC2/EBI3/RIPK3/IL15/FLT3/HELLS/VAV3/IHH/TAC1/CD74/IGF1/CCL19/TNFRSF1B/LGALS9/IL33/GPAM/FOXP3/FGF10/LEF1/PLA2G2F/BLK/BCL2/SOX11/KIT/RASGRP1/VSIR/GPR183/IL27RA/TNFSF18	46
BP	GO:0051899	membrane depolarization	17/1900	87/18862	0.00557986	0.0752051	0.064677	FHL1/SLC8A1/ADORA2A/SCN5A/CACNB4/CAMK2D/CACNA1E/CASP1/SCN11A/SCN3B/ANK2/KDR/BCL2/CACNA1D/CACNA1G/SCN8A/DCN	17
BP	GO:0006937	regulation of muscle contraction	27/1900	161/18862	0.00562216	0.0755998	0.0650165	ADRA1A/PVALEF/SLC8A1/PLCE1/ADRA2A/DOCK5/SCN5A/ACE2/ARHGAP42/TMEM38B/CAMK2D/MYL9/ADORA1/P2RX1/ATP2B1/STRIT1/ANK2/TBXA2R/SLC8A3/CHRNA3/KIT/CTNNA3/ADRA1B/ADRA2C/ITGA2/NOS1/CALM1	27
BP	GO:0002237	response to molecule of bacterial origin	50/1900	346/18862	0.00578841	0.0776556	0.0667845	KCNJ8/C4B/THBD/CXCL5/VCAM1/IRF8/BMP6/PLCG2/IL13/TNFRSF11A/TLR2/TLR9/IL24/CSF3/NOD2/ERBIN/CASP1/FMO1/IL36G/GGT3P/ABCC2/TAC1/PALM3/GJA1/CCL2/INAVA/TLR6/IRGM/CYP1A2/TNFRSF1B/LGALS9/IL36RN/TBXA2R/LDOC1/FOXP3/FGF10/CLDN1/GGT5/NLRP3/PTGIR/SELE/ATP4B/STAR/GJB6/KMO/IL36B/WNT5A/NOS1/SLPI/DCN	50
BP	GO:0032963	collagen metabolic process	20/1900	109/18862	0.00586993	0.0785678	0.0675689	CIITA/ADAMTS3/AMELX/MMP16/MRC2/ADAMTS2/MYB/TRAM2/COL5A1/IHH/MMP7/MMP26/COL15A1/VSIR/TGFB3/ITGA2/ADAMTS14/MFAP4/MMP20/CTSK	20
BP	GO:1902107	positive regulation of leukocyte differentiation	26/1900	154/18862	0.00594275	0.0791776	0.0680934	IL34/GLI2/SHH/RAG1/CD83/IL15/VNN1/ROR2/MYB/IHH/CD74/HLX/CCL19/LGALS9/PRKDC/CD101/RIPK1/FOXP3/LEF1/PPARGC1B/NLRP3/TESPA1/RUNX3/VSIR/IL36B/CA2	26
BP	GO:1903708	positive regulation of hemopoiesis	26/1900	154/18862	0.00594275	0.0791776	0.0680934	IL34/GLI2/SHH/RAG1/CD83/IL15/VNN1/ROR2/MYB/IHH/CD74/HLX/CCL19/LGALS9/PRKDC/CD101/RIPK1/FOXP3/LEF1/PPARGC1B/NLRP3/TESPA1/RUNX3/VSIR/IL36B/CA2	26
BP	GO:0046530	photoreceptor cell differentiation	13/1900	60/18862	0.00595727	0.0791894	0.0681035	USH1C/RDH13/FSCN2/MFSD2A/GNGT1/SOX8/CABP4/RP1L1/CNTF/TULP1/SOX9/IHH/CEP290	13
BP	GO:0060384	innervation	1900-07-01	23/18862	0.00597605	0.0792577	0.0681623	SLITRK6/NTRK1/VCAM1/RET/GABRA5/ITGA4/NRP1	7
BP	GO:0007157	heterophilic cell-cell adhesion via plasma membrane cell adhesion molecules	1900-11-01	47/18862	0.00602032	0.0793017	0.0682001	CEACAM8/FAT4/NECTIN3/VCAM1/TENM3/CDH2/AMIGO2/GRID2/NLGN1/SELE/TENM2	11
BP	GO:0030574	collagen catabolic process	1900-11-01	47/18862	0.00602032	0.0793017	0.0682001	ADAMTS3/MMP16/MRC2/ADAMTS2/MMP7/MMP26/COL15A1/VSIR/ADAMTS14/MMP20/CTSK	11
BP	GO:0045332	phospholipid translocation	1900-11-01	47/18862	0.00602032	0.0793017	0.0682001	MFSD2A/ATP10A/ATP11A/ATP8A1/ANO4/ATP10D/PLSCR1/ABCA1/ATP9A/ABCB1/ATP8A2	11
BP	GO:0048813	dendrite morphogenesis	24/1900	139/18862	0.0060384	0.0793599	0.0682502	TRAK2/LZTS1/PREX2/NEDD4/DNM3/HECW1/DCDC2/TRPC6/ZNF365/DCLK1/ZDHHC15/WNT7A/SLITRK5/PHACTR1/DOCK10/PPFIA2/CHRNA3/NLGN1/PAK3/LRP4/NRP1/EPHB1/HECW2/TIAM1	24
BP	GO:0010522	regulation of calcium ion transport into cytosol	18/1900	95/18862	0.0061834	0.0809234	0.0695948	SLC8A1/APLNR/IL13/TMEM38B/TRPC1/CAMK2D/UBASH3B/DRD1/TRPC3/FKBP1A/PDPK1/ANK2/PKD2/TRDN/BCL2/RAMP3/NOS1/CALM1	18
BP	GO:0050918	positive chemotaxis	14/1900	67/18862	0.00618523	0.0809234	0.0695948	NTRK3/F7/CXCL12/FGF8/ARTN/FGF2/IL16/KDR/FGF10/MET/NRP1/ITGA2/WNT5A/SEMA5A	14
BP	GO:0050769	positive regulation of neurogenesis	34/1900	217/18862	0.00622705	0.0812875	0.069908	IL34/EGR2/PLAG1/BMPR2/SHH/SOX8/GJC2/FN1/CRABP2/TLR2/CXCL12/ETV5/XRCC2/ZNF365/MYB/PLXNA2/TNFRSF1B/SERPINF1/SOX11/PLXNC1/NKX6-1/NEURL1/PAK3/KIT/ASCL1/STAR/ISLR2/NRP1/BDNF/MME/LRP2/PLXNA4/TIAM1/SEMA5A	34
BP	GO:0042088	T-helper 1 type immune response	1900-10-01	41/18862	0.00636705	0.0826468	0.0710769	IL27/IL18BP/PLA2G4A/EBI3/HLX/CCL19/IL33/LEF1/IL18R1/IL27RA	10
BP	GO:0051180	vitamin transport	1900-10-01	41/18862	0.00636705	0.0826468	0.0710769	STRA6/SLC25A32/TTPA/GC/SLC52A1/RTBDN/SLC52A3/AMN/SLC23A2/LRP2	10
BP	GO:0010720	positive regulation of cell development	43/1900	290/18862	0.00638016	0.0826468	0.0710769	IL34/EGR2/LMOD3/HOXA11/DOCK5/PLAG1/BMPR2/SHH/SOX8/GJC2/FN1/CRABP2/TLR2/CXCL12/ETV5/XRCC2/RET/ZNF365/MYB/PLXNA2/TNFRSF1B/PRKDC/CLDN5/PREX1/BCL2/SERPINF1/CDH5/SOX11/PLXNC1/NKX6-1/NEURL1/PAK3/KIT/ASCL1/STAR/ISLR2/NRP1/BDNF/MME/LRP2/PLXNA4/TIAM1/SEMA5A	43
BP	GO:0050767	regulation of neurogenesis	50/1900	348/18862	0.00646645	0.0826468	0.0710769	TRAK2/IL34/EGR2/PLAG1/BMPR2/SHH/SOX8/GJC2/FN1/CRABP2/TLR2/CXCL12/ETV5/XRCC2/SEMA5B/SEMA3C/DCC/TRPC6/SKI/ZNF365/MYB/PLXNA2/SPART/WNT7A/TNFRSF1B/BMP7/SERPINF1/SOX11/PLXNC1/NKX6-1/KIAA0319/NEURL1/DAB1/PAK3/KIT/SPP1/ASCL1/LRP4/STAR/ISLR2/NRP1/BDNF/FSTL4/PAX6/MME/WNT5A/LRP2/PLXNA4/TIAM1/SEMA5A	50
BP	GO:0035115	embryonic forelimb morphogenesis	1900-08-01	29/18862	0.00648321	0.0826468	0.0710769	HOXA11/SHH/CRABP2/TP63/RSPO2/WNT7A/ALX4/HOXA9	8
BP	GO:0002712	regulation of B cell mediated immunity	1900-12-01	54/18862	0.0065452	0.0826468	0.0710769	C17orf99/TFRC/NOD2/HPX/C4BPB/FOXP3/C4BPA/SUSD4/RIF1/C3/CD226/IL27RA	12
BP	GO:0002889	regulation of immunoglobulin mediated immune response	1900-12-01	54/18862	0.0065452	0.0826468	0.0710769	C17orf99/TFRC/NOD2/HPX/C4BPB/FOXP3/C4BPA/SUSD4/RIF1/C3/CD226/IL27RA	12
BP	GO:0061756	leukocyte adhesion to vascular endothelial cell	1900-12-01	54/18862	0.0065452	0.0826468	0.0710769	ADD2/FUT9/VCAM1/JAM2/CXCL12/CCL28/SELPLG/ETS1/SELE/ITGA4/ALOX5/SELL	12
BP	GO:1904062	regulation of cation transmembrane transport	49/1900	340/18862	0.00657878	0.0826468	0.0710769	FHL1/SLC8A1/APLNR/CRHR1/ADRA2A/NEDD4/SCN5A/ACE2/PLCG2/IL13/TMEM38B/TRPC1/GJC2/CACNB4/STAC/TLR9/GRIN2B/HECW1/CAMK2D/TMSB4X/UBASH3B/ATP1B2/DAPK1/DRD1/STAC3/CACNG7/FKBP1A/SCN3B/PDPK1/RGN/CCL2/STRIT1/DPP10/ANK2/LRRC55/PKD2/KCNS1/TRDN/SHISA9/RASGRF2/SHISA6/NLGN1/CACNA1D/FGF14/RAMP3/FXYD6/NOS1/HECW2/CALM1	49
BP	GO:0043405	regulation of MAP kinase activity	45/1900	307/18862	0.00660728	0.0826468	0.0710769	IL34/NTRK3/PLCE1/ADRA2A/PDGFD/DKK1/GRM1/SH2B3/DUSP21/TNFRSF11A/ITGA1/SPRED1/TLR9/RET/NOD2/GHR/FLT3/ROR2/TRIB2/FGF2/CD74/FGF18/LAX1/IGF1/CCL19/INAVA/TLR6/SPRY4/CBLC/RIPK1/FGF10/NEK10/BMP7/SBK2/MAP2K6/PAK3/KIT/MLKL/RASGRP1/THBS1/TGFB3/WNT5A/FLT1/AIDA/TIAM1	45
BP	GO:0002923	regulation of humoral immune response mediated by circulating immunoglobulin	1900-05-01	13/18862	0.00664418	0.0826468	0.0710769	NOD2/HPX/C4BPB/C4BPA/SUSD4	5
BP	GO:0006857	oligopeptide transport	1900-05-01	13/18862	0.00664418	0.0826468	0.0710769	CDH17/SLC7A11/GJA1/SLC15A3/CA2	5
BP	GO:0014048	regulation of glutamate secretion	1900-05-01	13/18862	0.00664418	0.0826468	0.0710769	ADORA2A/ADORA1/GRM7/NPY5R/KMO	5
BP	GO:0016264	gap junction assembly	1900-05-01	13/18862	0.00664418	0.0826468	0.0710769	ACE2/ACE/GJC1/GJA1/GJB6	5
BP	GO:0016322	neuron remodeling	1900-05-01	13/18862	0.00664418	0.0826468	0.0710769	C1QL1/BCL11A/FARP2/NTN4/C3	5
BP	GO:0030007	cellular potassium ion homeostasis	1900-05-01	13/18862	0.00664418	0.0826468	0.0710769	SLC12A2/ATP1A3/ATP1B2/ATP12A/ATP4B	5
BP	GO:0032530	regulation of microvillus organization	1900-05-01	13/18862	0.00664418	0.0826468	0.0710769	USH1C/PODXL/PLD1/CDHR2/VIL1	5
BP	GO:0042659	regulation of cell fate specification	1900-05-01	13/18862	0.00664418	0.0826468	0.0710769	DKK1/FGF2/AR/WNT5A/LMO4	5
BP	GO:0071599	otic vesicle development	1900-05-01	13/18862	0.00664418	0.0826468	0.0710769	FGF8/SOX9/FGF10/COL2A1/CEP290	5
BP	GO:0099640	axo-dendritic protein transport	1900-05-01	13/18862	0.00664418	0.0826468	0.0710769	HNRNPU/MAP1A/RAB27B/KIF5A/SFPQ	5
BP	GO:1902285	semaphorin-plexin signaling pathway involved in neuron projection guidance	1900-05-01	13/18862	0.00664418	0.0826468	0.0710769	PLXNA2/PLXNC1/NRP2/NRP1/PLXNA4	5
BP	GO:1903236	regulation of leukocyte tethering or rolling	1900-05-01	13/18862	0.00664418	0.0826468	0.0710769	FUT9/CXCL12/CCL28/SELE/ITGA4	5
BP	GO:0035303	regulation of dephosphorylation	33/1900	210/18862	0.00665906	0.0826549	0.0710839	SYTL2/PPP1R10/PPP6R3/PPP3R2/MYOZ1/ROCK2/ITGA1/SPRED1/RIPK3/RCAN2/PHACTR2/PPP2R2B/KNL1/ADORA1/EIF2AK2/PPP1R1A/FKBP1A/RGN/SH2D4A/PHACTR1/PCDH11X/PPARGC1B/CDH5/TGFB2/CEP192/PLEK/IGFBP3/ITGA2/RRP1B/PPP1R42/RIMBP2/DLC1/CALM1	33
BP	GO:0006310	DNA recombination	44/1900	299/18862	0.00669451	0.0829177	0.0713099	SMARCAD1/TFRC/NABP1/HELB/FIGNL1/TEX15/BRIP1/BCL11B/SHOC1/PRDM7/TEX11/XRCC2/CDC7/RAG1/REV3L/GINS4/ZNF365/SMC6/FANCB/MSH4/BRCA1/ANKRD31/PRKDC/TCF7/RAD21L1/BLM/ZSCAN4/FOXP3/LEF1/GEN1/RIF1/SAMHD1/SFPQ/C1orf146/PGBD5/NBN/RAD51AP2/BRCA2/IL27RA/HFM1/FANCD2/RADX/POLN/DCLRE1C	44
BP	GO:0032637	interleukin-8 production	19/1900	103/18862	0.00672712	0.0831444	0.0715049	TLR3/MIR302D/CD58/TLR2/TLR9/TMSB4X/NOD2/TLR7/CD74/FFAR2/TLR6/LGALS9/IL17D/MIR93/RIPK1/MIR106B/C5AR2/WNT5A/AFAP1L2	19
BP	GO:0045132	meiotic chromosome segregation	17/1900	89/18862	0.00705566	0.0870198	0.0748377	TEX15/BRIP1/SHOC1/MAEL/TEX11/SPATA22/SGO2/MSH4/ANKRD31/RAD21L1/C1orf146/TERB1/CCNE2/PTTG2/HFM1/FANCD2/SYCP2	17
BP	GO:0090092	regulation of transmembrane receptor protein serine/threonine kinase signaling pathway	38/1900	251/18862	0.00709093	0.0872695	0.0750525	WFIKKN1/FERMT1/BMPR2/DKK1/SHH/BMP6/ZNF423/SPRED1/WNT1/LTBP1/SKI/LDLRAD4/PRDM16/SPART/FKBP1A/PDPK1/MIR17HG/VWC2/ONECUT1/FGF10/BMP7/CDH5/SOX11/INHBC/KIAA0319/TGFB2/CHST11/IL17RD/CHRD/THBS1/RASL11B/DKK3/INHBB/TGFB3/CILP/WNT5A/LRP2/INHBA	38
BP	GO:0038084	vascular endothelial growth factor signaling pathway	1900-11-01	48/18862	0.00711486	0.0873789	0.0751466	ADAMTS3/FLT4/ADGRA2/FLT3/XDH/KDR/CCBE1/NRP2/NRP1/FLT1/DCN	11
BP	GO:2000177	regulation of neural precursor cell proliferation	16/1900	82/18862	0.00714434	0.0874847	0.0752376	TAFA3/GLI2/SHH/ZNF423/GJC2/TRIM71/CDH2/NES/INSM1/CEND1/SLC6A4/RAPGEF1/ASCL1/WNT5A/LRP2/EMX1	16
BP	GO:0007611	learning or memory	36/1900	235/18862	0.0071536	0.0874847	0.0752376	EGR2/NRXN3/MAP1A/NTRK1/DKK1/TBR1/STRA6/NEUROG1/TLR2/GRIN2B/DBH/ATP8A1/RAG1/SLC7A11/GABRA5/SYT11/NRXN2/DRD1/TAC1/TMOD2/SLC24A2/GRPR/CLDN5/C1QL1/PAK5/KCNK2/SLC8A3/SERPINF1/SLC6A4/NLGN4Y/KIT/AFF2/BDNF/MME/PTCHD1/NPTX2	36
BP	GO:1903034	regulation of response to wounding	27/1900	164/18862	0.00721242	0.0880188	0.0756969	SLC12A2/THBD/FERMT1/ADRA2A/SH2B3/F7/PLPP3/MYOZ1/CNTF/UBASH3B/FOXA2/HPSE/INSL3/FGF2/PLAT/GJA1/CLDN19/DUOX2/TBXA2R/CLDN1/PLAU/KIAA0319/SPP1/THBS1/VIL1/ALOX5/MYLK	27
BP	GO:0007517	muscle organ development	46/1900	317/18862	0.00730752	0.0889924	0.0765342	DDX5/FHL1/EGR2/LMOD3/ITGB1BP2/MYOZ2/NEB/SHH/SOX8/SPEG/SVIL/ITGA7/STRA6/MYOZ1/NEUROG1/CNTF/BVES/PAX5/PAX7/MYH3/FGF8/MKX/SKI/CENPF/STAC3/FKBP1A/BORCS8-MEF2B/HLX/IGF1/SFMBT1/POU6F1/LEF1/BCL2/HDAC9/SOX11/CYP26B1/TGFB2/NEURL1/ALX4/EPHB1/SMTNL1/WNT5A/LRP2/MYLK/DISP1/DCN	46
BP	GO:0070372	regulation of ERK1 and ERK2 cascade	44/1900	301/18862	0.00752879	0.0914953	0.0786867	ADRA1A/FGF19/NTRK1/PDGFD/GCG/FN1/CCL8/HCRTR1/FLT4/TNFRSF11A/NECAB2/SPRED1/CCL7/NOD2/FGF8/CCL20/ACKR3/FGF2/CNKSR3/CD74/FGF18/SSTR4/CCL2/PLA2G2A/CCL19/LGALS9/KDR/SPRY4/FGF10/TIMP3/GBP1/NEK10/NPY5R/LMO3/RAPGEF1/RAMP3/RASGRP1/MIR27B/C5AR2/NRP1/GPR183/TNFAIP8L3/EPHB1/TIAM1	44
BP	GO:0008584	male gonad development	23/1900	134/18862	0.0076143	0.0923413	0.0794143	HOXA11/NTRK1/NASP/TLR3/SOX8/BRIP1/WNT2B/TEX11/SOX9/ESR1/RAD21L1/LHX9/UTF1/AR/BCL2/TGFB2/KIT/STAR/HOXA9/DHH/WNT5A/LRP2/INHBA	23
BP	GO:0030168	platelet activation	26/1900	157/18862	0.00765579	0.0926033	0.0796397	THBD/ITGB3/ADRA2A/SH2B3/PLCG2/PLA2G4A/FN1/GP5/UBASH3B/SLC7A11/TXK/TRPC6/MYL9/P2RX1/VAV3/TRPC3/PDPK1/FCER1G/FZD6/PIK3R1/BLK/PLSCR1/ITPR2/PLEK/ADRA2C/GNA15	26
BP	GO:0050870	positive regulation of T cell activation	33/1900	212/18862	0.00767357	0.0926033	0.0796397	TFRC/GLI2/VCAM1/SHH/EBI3/RAG1/CD83/IL15/NOD2/SIRPB1/GRAP2/VNN1/MYB/IHH/CD74/HLX/PDPK1/CCL2/IGF1/CCL19/LGALS9/GPAM/FOXP3/LEF1/PIK3R1/NLRP3/TESPA1/PAK3/RUNX3/VSIR/IL36B/IL27RA/CD160	33
BP	GO:0016540	protein autoprocessing	1900-07-01	24/18862	0.00771562	0.0926033	0.0796397	MYRFL/SHH/MYRF/CASP1/IHH/FAM111A/DHH	7
BP	GO:0060037	pharyngeal system development	1900-07-01	24/18862	0.00771562	0.0926033	0.0796397	RIPPLY3/BMPR2/FGF8/PLXNA2/ADGRF5/BMP7/TGFB2	7
BP	GO:2001026	regulation of endothelial cell chemotaxis	1900-07-01	24/18862	0.00771562	0.0926033	0.0796397	TMSB4X/FGF2/FGF18/KDR/THBS1/MET/SEMA5A	7
BP	GO:0032943	mononuclear cell proliferation	42/1900	285/18862	0.00773194	0.092608	0.0796436	CD38/TFRC/FLT3LG/IL27/VCAM1/TNFRSF21/PLCL2/SHH/IL13/CR2/SFTPD/VTCN1/PLA2G2D/TLR9/ACE/NFATC2/EBI3/RIPK3/IL15/FLT3/HELLS/VAV3/IHH/TAC1/CD74/IGF1/CCL19/TNFRSF1B/LGALS9/GPAM/FOXP3/FGF10/LEF1/PLA2G2F/BLK/BCL2/SOX11/RASGRP1/VSIR/GPR183/IL27RA/TNFSF18	42
BP	GO:0030278	regulation of ossification	20/1900	112/18862	0.00796966	0.0949844	0.0816874	GPM6B/EGR2/SLC8A1/BMPR2/DKK1/BMP6/SIX2/SOX9/ATP2B1/TAC1/SGMS2/BMP7/BCL2/SOX11/TGFB2/LRP4/ALOX5/TGFB3/ENPP1/WNT5A	20
BP	GO:0051209	release of sequestered calcium ion into cytosol	20/1900	112/18862	0.00796966	0.0949844	0.0816874	SLC8A1/APLNR/PLCG2/IL13/TMEM38B/TRPC1/CAMK2D/UBASH3B/RYR3/DRD1/FGF2/FKBP1A/PDPK1/CCL19/ANK2/PKD2/TRDN/ITPR2/NOS1/CALM1	20
BP	GO:0035136	forelimb morphogenesis	1900-09-01	36/18862	0.00797941	0.0949844	0.0816874	FMN1/HOXA11/SHH/CRABP2/TP63/RSPO2/WNT7A/ALX4/HOXA9	9
BP	GO:0050673	epithelial cell proliferation	59/1900	428/18862	0.00804698	0.0955368	0.0821625	KRT2/CDK6/APLNR/ITGB3/FERMT1/BMPR2/SHH/SCN5A/BMP6/WNT16/BCL11B/FLT4/TP63/CXCL12/SERPINB1/NOD2/SDR16C5/XDH/SOX9/FGF2/IHH/LAMB1/COL4A3/GJA1/PDPK1/RGN/CCL2/IGF1/MCC/WNT7A/HOXA5/PRKDC/KDR/ESR1/MYC/FGF10/CLDN1/PGR/AR/SERPINF1/SOX11/A4GNT/PAX2/NKX6-1/TGFB2/NRP2/KIT/RUNX3/ITGA4/MIR27B/THBS1/C5AR2/IGFBP3/NRP1/ALOX5/BRCA2/WNT5A/FLT1/SEMA5A	59
BP	GO:0042402	cellular biogenic amine catabolic process	1900-08-01	30/18862	0.00807515	0.0955368	0.0821625	DBH/CHDH/MOXD1/ACMSD/AADAT/HNMT/TDO2/KMO	8
BP	GO:0070633	transepithelial transport	1900-08-01	30/18862	0.00807515	0.0955368	0.0821625	SLC12A2/SLC1A2/SLC5A1/ABCC2/CLDN19/CFTR/SLC23A2/ABCB1	8
BP	GO:0051279	regulation of release of sequestered calcium ion into cytosol	15/1900	76/18862	0.0081118	0.0957753	0.0823675	SLC8A1/APLNR/IL13/TMEM38B/TRPC1/CAMK2D/UBASH3B/DRD1/FKBP1A/PDPK1/ANK2/PKD2/TRDN/NOS1/CALM1	15
BP	GO:0006493	protein O-linked glycosylation	19/1900	105/18862	0.00828623	0.0976363	0.0839681	TRAK2/GCNT4/MUC3A/GXYLT2/GALNT6/MUCL1/GALNT16/IL15/MUC13/GALNTL6/A4GNT/MGAT5B/MUC12/B3GLCT/MUC5AC/GALNT10/POGLUT1/POGLUT3/EOGT	19
BP	GO:0035265	organ growth	27/1900	166/18862	0.00846603	0.099553	0.0856164	ADRA1A/BNC2/PLAG1/SHH/TMEM38B/MAEL/RSPO2/SORBS2/FGF8/WWC2/SOX9/COL27A1/FGF2/MIR25/HLX/GJA1/MIR17HG/WWC3/IGF1/ESR1/KCNK2/FGF10/AR/BCL2/SLC6A4/TGFB2/MIR590	27
BP	GO:0050730	regulation of peptidyl-tyrosine phosphorylation	39/1900	262/18862	0.00849982	0.0997484	0.0857845	IL34/ADRA1A/ITGB3/ADRA2A/PDGFD/SOCS3/EFNA5/BMP6/SH2B3/IL13/CNTF/ACE/IL24/CSF3/IL15/NOD2/GHR/FGF8/FLT3/ADORA1/GPRC5B/CD74/HPX/IGF1/CBLC/FGF10/MIR106B/PARP9/NEURL1/KIT/LRP4/NRP1/FCGR1A/BDNF/CNTN1/GPRC5A/AFAP1L2/PARP14/TNFSF18	39
BP	GO:0051047	positive regulation of secretion	43/1900	295/18862	0.00857783	0.100461	0.0863972	CD38/SLC12A2/SCIN/ADORA2A/BMP6/IL13/GCG/PLA2G4A/TNFRSF11A/RAB27B/TLR2/CXCL12/ANO1/P2RY2/SLC4A8/SYT1/ADORA1/VPS4B/SYT9/MYB/TAC1/GJA1/SSTR4/IGF1/BLK/SOX11/NKX6-1/NLGN1/SLC6A4/TGFB2/MAP2K6/SPP1/GCK/CFTR/CYP4A11/INHBB/TGFB3/CACNA1G/STXBP5/KMO/SYT10/INHBA/ABCB11	43
BP	GO:1903046	meiotic cell cycle process	30/1900	190/18862	0.0087502	0.10116	0.0869981	CCNA1/FBXO43/PIWIL2/FIGNL1/TOPAZ1/TEX15/TDRD12/BRIP1/SHOC1/MAEL/PRDM7/TEX11/SPATA22/DNMT3L/SGO2/MSH4/ANKRD31/RAD21L1/CYP26B1/C1orf146/TERB1/CCNE2/MYBL1/SYCP3/BRCA2/PTTG2/WNT5A/HFM1/FANCD2/SYCP2	30
BP	GO:0051283	negative regulation of sequestering of calcium ion	20/1900	113/18862	0.00879156	0.10116	0.0869981	SLC8A1/APLNR/PLCG2/IL13/TMEM38B/TRPC1/CAMK2D/UBASH3B/RYR3/DRD1/FGF2/FKBP1A/PDPK1/CCL19/ANK2/PKD2/TRDN/ITPR2/NOS1/CALM1	20
BP	GO:0060047	heart contraction	41/1900	279/18862	0.0088209	0.10116	0.0869981	KCNJ8/ADRA1A/SLC8A1/ATP1A3/SCN5A/ACE2/TMEM38B/TRPC1/CACNA2D3/CACNB4/CELF2/BVES/ACE/CAMK2D/RYR3/ATP1B2/ATP2B3/ADORA1/GJC1/ATP2B1/CACNG7/TMIGD3/TAC1/SCN3B/GJA1/ATP2A3/ANK2/TRDN/SLC8A3/ITPR2/CACNA1D/TGFB2/MAP2K6/CTNNA3/ABCC9/ADRA1B/KCNA5/CACNA1G/FXYD6/NOS1/CALM1	41
BP	GO:0060333	interferon-gamma-mediated signaling pathway	17/1900	91/18862	0.00883114	0.10116	0.0869981	CIITA/IFI30/VCAM1/SOCS3/IRF8/OAS3/CAMK2D/TXK/HPX/IRGM/NCAM1/GBP1/PARP9/FCGR1A/HLA-DQA1/PARP14/TRIM25	17
BP	GO:0001832	blastocyst growth	1900-06-01	19/18862	0.00886387	0.10116	0.0869981	GINS4/SALL4/IGF1/NBN/BRCA2/ACVR1C	6
BP	GO:0006883	cellular sodium ion homeostasis	1900-06-01	19/18862	0.00886387	0.10116	0.0869981	SLC12A2/SLC8A1/ATP1A3/ATP1B2/ATP12A/ATP4B	6
BP	GO:0007413	axonal fasciculation	1900-06-01	19/18862	0.00886387	0.10116	0.0869981	NCAM2/NRCAM/CNTN4/EPHA3/TNFRSF21/SEMA5A	6
BP	GO:0072074	kidney mesenchyme development	1900-06-01	19/18862	0.00886387	0.10116	0.0869981	SHH/SIX2/PKD2/MYC/BMP7/PAX2	6
BP	GO:0072234	metanephric nephron tubule development	1900-06-01	19/18862	0.00886387	0.10116	0.0869981	FAT4/SOX8/POU3F3/SOX9/PKD2/PAX2	6
BP	GO:0086014	atrial cardiac muscle cell action potential	1900-06-01	19/18862	0.00886387	0.10116	0.0869981	SCN5A/GJC1/SCN3B/GJA1/ANK2/KCNA5	6
BP	GO:0086026	atrial cardiac muscle cell to AV node cell signaling	1900-06-01	19/18862	0.00886387	0.10116	0.0869981	SCN5A/GJC1/SCN3B/GJA1/ANK2/KCNA5	6
BP	GO:0086066	atrial cardiac muscle cell to AV node cell communication	1900-06-01	19/18862	0.00886387	0.10116	0.0869981	SCN5A/GJC1/SCN3B/GJA1/ANK2/KCNA5	6
BP	GO:0106030	neuron projection fasciculation	1900-06-01	19/18862	0.00886387	0.10116	0.0869981	NCAM2/NRCAM/CNTN4/EPHA3/TNFRSF21/SEMA5A	6
BP	GO:0061053	somite development	16/1900	84/18862	0.00903202	0.102296	0.0879751	TBXT/SHH/WNT1/XRCC2/SEMA3C/ROR2/PLXNA2/IHH/PCDH8/PRKDC/LEF1/LOXL3/SOX11/POGLUT1/WNT5A/DMRT2	16
BP	GO:0001754	eye photoreceptor cell differentiation	1900-10-01	43/18862	0.00905146	0.102296	0.0879751	USH1C/RDH13/FSCN2/GNGT1/SOX8/CABP4/TULP1/SOX9/IHH/CEP290	10
BP	GO:0032309	icosanoid secretion	1900-10-01	43/18862	0.00905146	0.102296	0.0879751	PLA2G4A/TNFRSF11A/PLA2G2D/ACE/PLA2G2E/SSTR4/PLA2G2A/PLA2G2F/MAP2K6/CYP4A11	10
BP	GO:0035094	response to nicotine	1900-10-01	43/18862	0.00905146	0.102296	0.0879751	NTRK1/GNAT3/VCAM1/IL13/SLC7A11/BCL2/CHRNA3/NKX6-1/STAR/CHRNA5	10
BP	GO:0046189	phenol-containing compound biosynthetic process	1900-10-01	43/18862	0.00905146	0.102296	0.0879751	OPN3/SLC45A2/TRPC1/DBH/SLC7A11/MOXD1/INSM1/DDC/TGFB2/WNT5A	10
BP	GO:0014015	positive regulation of gliogenesis	13/1900	63/18862	0.00909572	0.102596	0.0882336	IL34/EGR2/PLAG1/SHH/SOX8/GJC2/TLR2/ETV5/ZNF365/MYB/TNFRSF1B/NKX6-1/LRP2	13
BP	GO:0018958	phenol-containing compound metabolic process	19/1900	106/18862	0.00916841	0.103016	0.0885946	SNCAIP/OPN3/GCNT4/SLC45A2/TRPC1/DBH/SLC7A11/DRD1/MOXD1/FOXE1/DUOX2/INSM1/BCL2/DUOXA2/DDC/TGFB2/STAR/WNT5A/CTSK	19
BP	GO:0072009	nephron epithelium development	19/1900	106/18862	0.00916841	0.103016	0.0885946	FMN1/FAT4/HOXA11/SHH/SOX8/SIX2/WNT2B/SALL1/WNT1/PODXL/POU3F3/FGF8/SOX9/FGF2/KIF26B/PKD2/MYC/BCL2/PAX2	19
BP	GO:0042110	T cell activation	64/1900	474/18862	0.00934892	0.104556	0.0899188	TFRC/GLI2/IL27/VCAM1/TNFRSF21/SHH/SFTPD/BCL11B/VTCN1/PLA2G2D/WNT1/NFATC2/EBI3/RAG1/RIPK3/CD83/IL15/NOD2/SIRPB1/GRAP2/VNN1/MYB/IHH/FKBP1A/CD74/HLX/PDPK1/SLC46A2/LAX1/CCL2/IGF1/CCL19/FCER1G/DTX1/TNFRSF1B/LGALS9/PRKDC/PREX1/TCF7/GPAM/FOXP3/LEF1/PIK3R1/PLA2G2F/LOXL3/BCL2/NLRP3/TESPA1/CYP26B1/AIRE/PAK3/KIT/RUNX3/EOMES/RASGRP1/VSIR/TIGIT/GPR183/IL18R1/IL36B/IL27RA/FANCD2/TNFSF18/CD160	64
BP	GO:0021537	telencephalon development	35/1900	231/18862	0.00935507	0.104556	0.0899188	CDK6/FAT4/SLC8A1/MFSD2A/SHH/SCN5A/TBR1/BCL11B/FEZ1/CXCL12/SALL1/PAX5/ATP1B2/POU3F3/SLC7A11/FGF8/POU3F2/DRD1/SYNE2/SKI/NRG3/CDH2/LAMB1/SLITRK5/PHACTR1/SLC8A3/LEF1/HSD3B1/DAB1/IGF2BP1/ASCL1/WNT5A/PLXNA4/INHBA/EMX1	35
BP	GO:0050806	positive regulation of synaptic transmission	24/1900	144/18862	0.00935944	0.104556	0.0899188	IGSF11/ADRA1A/ADORA2A/NTRK1/GRIN2B/SLC4A8/SYT1/DRD1/CLSTN2/ADORA1/ROR2/CACNG7/TAC1/TSHZ3/CCL2/SLC24A2/SLC8A3/RASGRF2/NLGN1/RIMS2/KMO/MME/NSG1/RIMS1	24
BP	GO:0030073	insulin secretion	32/1900	207/18862	0.00944624	0.105192	0.0904658	CD38/ADRA2A/ADCY5/EFNA5/KCNS3/GCG/HNF1A/ANO1/CLOCK/FOXA2/CPT1A/CACNA1E/SYT9/GJA1/ILDR2/RAB11FIP2/BLK/ITPR2/PCLO/NKX6-1/CACNA1D/GCK/CFTR/RIMS2/ADRA2C/KCNA5/ALOX5/INHBB/RAPGEF4/ACVR1C/TIAM1/GLP1R	32
BP	GO:0010649	regulation of cell communication by electrical coupling	1900-05-01	14/18862	0.00948881	0.105192	0.0904658	SLC8A1/CAMK2D/GJA1/TRDN/CALM1	5
BP	GO:0010935	regulation of macrophage cytokine production	1900-05-01	14/18862	0.00948881	0.105192	0.0904658	GPRC5B/CD74/TGFB2/TGFB3/WNT5A	5
BP	GO:0072498	embryonic skeletal joint development	1900-05-01	14/18862	0.00948881	0.105192	0.0904658	HOXA11/IHH/WNT9A/BMP7/COL2A1	5
BP	GO:0071542	dopaminergic neuron differentiation	1900-09-01	37/18862	0.0096226	0.106231	0.0913592	DKK1/SHH/WNT1/RSPO2/FOXA2/FGF8/WNT5A/TIAM1/LMX1B	9
BP	GO:1901021	positive regulation of calcium ion transmembrane transporter activity	1900-09-01	37/18862	0.0096226	0.106231	0.0913592	PLCG2/STAC/STAC3/RGN/ANK2/PKD2/TRDN/FGF14/CALM1	9
BP	GO:0048675	axon extension	20/1900	114/18862	0.00968052	0.106231	0.0913592	NRCAM/BMPR2/FN1/SLIT3/CXCL12/SEMA5B/SEMA3C/DCLK1/AUTS2/SLIT1/NKX6-1/KIAA0319/NRP2/ISLR2/NRP1/DPYSL2/POU4F3/WNT5A/PLXNA4/SEMA5A	20
BP	GO:0034204	lipid translocation	1900-11-01	50/18862	0.00976439	0.106231	0.0913592	MFSD2A/ATP10A/ATP11A/ATP8A1/ANO4/ATP10D/PLSCR1/ABCA1/ATP9A/ABCB1/ATP8A2	11
BP	GO:0003015	heart process	42/1900	289/18862	0.00977185	0.106231	0.0913592	KCNJ8/ADRA1A/SLC8A1/ATP1A3/SCN5A/ACE2/TMEM38B/TRPC1/CACNA2D3/CACNB4/CELF2/BVES/ACE/CAMK2D/RYR3/ATP1B2/ATP2B3/ADORA1/GJC1/ATP2B1/CACNG7/TMIGD3/TAC1/SCN3B/GJA1/ATP2A3/ANK2/TRDN/SLC8A3/ITPR2/CACNA1D/TGFB2/MAP2K6/RAMP3/CTNNA3/ABCC9/ADRA1B/KCNA5/CACNA1G/FXYD6/NOS1/CALM1	42
BP	GO:0000729	DNA double-strand break processing	1900-07-01	25/18862	0.00980197	0.106231	0.0913592	SMARCAD1/HELB/BRIP1/BRCA1/BLM/NBN/BARD1	7
BP	GO:0003148	outflow tract septum morphogenesis	1900-07-01	25/18862	0.00980197	0.106231	0.0913592	BMPR2/SEMA3C/FGF8/TGFB2/NRP2/NRP1/LRP2	7
BP	GO:0017145	stem cell division	1900-07-01	25/18862	0.00980197	0.106231	0.0913592	HOXB4/NAP1L2/ETV5/WNT7A/NCOA3/TGFB2/KIT	7
BP	GO:0022011	myelination in peripheral nervous system	1900-07-01	25/18862	0.00980197	0.106231	0.0913592	ADAM22/NCMAP/POU3F2/SKI/POU3F1/ADGRG6/ITGB4	7
BP	GO:0032292	peripheral nervous system axon ensheathment	1900-07-01	25/18862	0.00980197	0.106231	0.0913592	ADAM22/NCMAP/POU3F2/SKI/POU3F1/ADGRG6/ITGB4	7
BP	GO:0033622	integrin activation	1900-07-01	25/18862	0.00980197	0.106231	0.0913592	CDH17/FERMT1/FN1/CXCL12/FARP2/PLEK/JAM3	7
BP	GO:0099560	synaptic membrane adhesion	1900-07-01	25/18862	0.00980197	0.106231	0.0913592	SPARCL1/FLRT3/PCDH8/NLGN1/MDGA1/LRRC4C/SLITRK2	7
BP	GO:0030183	B cell differentiation	23/1900	137/18862	0.00991533	0.10706	0.0920723	C17orf99/CDH17/NTRK1/VCAM1/PLCL2/PLCG2/CR2/TLR9/RAG1/FLT3/MIR17HG/ONECUT1/PRKDC/DOCK10/PIK3R1/BCL2/HDAC9/LYL1/KIT/ITGA4/GPR183/INHBA/DCLRE1C	23
BP	GO:0031644	regulation of nervous system process	23/1900	137/18862	0.00991533	0.10706	0.0920723	IGSF11/EGR2/DLGAP3/GRM1/TNFRSF21/JAM2/MYRF/NCMAP/ROCK2/DLGAP2/ADORA1/SCN11A/WNT7A/TNFRSF1B/SLC8A3/SHISA9/SHISA6/NLGN1/RIMS2/ADRA2C/ITGA2/NPTX2/RIMS1	23
BP	GO:2000193	positive regulation of fatty acid transport	1900-08-01	31/18862	0.00994299	0.107159	0.0921579	ADORA2A/PLA2G4A/TNFRSF11A/SSTR4/ACSL5/MAP2K6/CYP4A11/KMO	8
BP	GO:0006941	striated muscle contraction	28/1900	176/18862	0.00999535	0.107524	0.0924716	KCNJ8/ADRA1A/PVALEF/LMOD3/SLC8A1/SCN5A/ACE2/TMEM38B/STAC/CAMK2D/MYH3/ADORA1/STAC3/GJC1/SCN3B/GJA1/STRIT1/ANK2/SLC8A3/CACNA1D/MAP2K6/CTNNA3/ADRA1B/KCNA5/CACNA1G/NOS1/CALM1/ATP8A2	28
BP	GO:0001764	neuron migration	24/1900	145/18862	0.0101752	0.109055	0.0937879	CELSR1/NRCAM/KIF20B/MARK1/CXCL12/DCDC2/DCC/DRD1/DCLK1/NRG3/ADGRL3/AUTS2/PHACTR1/NKX6-1/KIAA0319/BARHL1/DAB1/NRP2/ASCL1/MDGA1/NRP1/SATB2/ASTN1/NEXMIF	24
BP	GO:0051592	response to calcium ion	24/1900	145/18862	0.0101752	0.109055	0.0937879	CPNE8/NEDD4/SCN5A/AMELX/TRPC1/CPNE2/SYT13/CAMK2D/RYR3/KCNMB2/SYT11/SYT1/CARF/SYT9/SLC25A24/TRPC3/PKD2/CPNE4/NLGN1/RASGRP2/THBS1/SYT10/WNT5A/CALM1	24
BP	GO:0003281	ventricular septum development	13/1900	64/18862	0.010389	0.110733	0.0952317	BMPR2/STRA6/SLIT3/SALL1/SALL4/MIR17HG/SOX11/TGFB2/TRIP11/PDE2A/WNT5A/LRP2/LMO4	13
BP	GO:0071300	cellular response to retinoic acid	13/1900	64/18862	0.010389	0.110733	0.0952317	EPHA3/WNT5B/RET/SOX9/MYB/WNT9A/TNC/SERPINF1/CYP26B1/PAX2/SLC6A4/BRINP2/WNT5A	13
BP	GO:0072577	endothelial cell apoptotic process	13/1900	64/18862	0.010389	0.110733	0.0952317	BMPR2/IL13/CD248/COL4A3/PDPK1/CCL2/KDR/CDH5/ITGA4/THBS1/CD160/SEMA5A/MIR590	13
BP	GO:0035019	somatic stem cell population maintenance	14/1900	71/18862	0.0104165	0.110823	0.0953086	ZIC3/SIX2/TP63/SALL1/SKI/SOX9/FGF2/SALL4/WNT7A/MYC/FGF10/BMP7/PAX2/KIT	14
BP	GO:0007612	learning	22/1900	130/18862	0.0104891	0.111391	0.0957973	NRXN3/MAP1A/TBR1/STRA6/TLR2/DBH/ATP8A1/RAG1/SLC7A11/GABRA5/SYT11/NRXN2/DRD1/TAC1/SLC24A2/CLDN5/C1QL1/PAK5/SLC8A3/NLGN4Y/KIT/NPTX2	22
BP	GO:0046651	lymphocyte proliferation	41/1900	282/18862	0.0105111	0.111421	0.0958232	CD38/TFRC/FLT3LG/IL27/VCAM1/TNFRSF21/PLCL2/SHH/IL13/CR2/SFTPD/VTCN1/PLA2G2D/TLR9/NFATC2/EBI3/RIPK3/IL15/FLT3/HELLS/VAV3/IHH/TAC1/CD74/IGF1/CCL19/TNFRSF1B/LGALS9/GPAM/FOXP3/FGF10/LEF1/PLA2G2F/BLK/BCL2/SOX11/RASGRP1/VSIR/GPR183/IL27RA/TNFSF18	41
BP	GO:0010927	cellular component assembly involved in morphogenesis	18/1900	100/18862	0.0105507	0.111637	0.0960092	LMOD3/SPINK2/LMOD2/MYOZ2/NEB/EPB41L3/MYOZ1/NCMAP/TLR2/UGT8/MYH3/KNL1/MYLK3/ZPBP2/IHH/TMOD2/PGM5/ITGB4	18
BP	GO:0051282	regulation of sequestering of calcium ion	20/1900	115/18862	0.0106403	0.112178	0.0964744	SLC8A1/APLNR/PLCG2/IL13/TMEM38B/TRPC1/CAMK2D/UBASH3B/RYR3/DRD1/FGF2/FKBP1A/PDPK1/CCL19/ANK2/PKD2/TRDN/ITPR2/NOS1/CALM1	20
BP	GO:0097305	response to alcohol	35/1900	233/18862	0.0106404	0.112178	0.0964744	CYP8B1/VCAM1/ADCY5/F7/IL13/SLIT3/GRAMD1B/CA3/GRIN2B/CCL7/DBH/CSF3/GRIN3A/CPT1A/CAD/SETD7/SLC10A1/ATP2B1/LARP1/BRCA1/CCL19/AKR1C2/TNC/TBXA2R/BLM/CLDN1/NLRP3/ITPR2/HSD3B1/CFTR/STAR/CES1/SLC23A2/INHBA/CALM1	35
BP	GO:0010863	positive regulation of phospholipase C activity	1900-10-01	44/18862	0.0106816	0.112409	0.0966725	ADRA1A/NTRK3/TXK/FGF2/ESR1/SELE/KIT/BDNF/GNA15/FLT1	10
BP	GO:0008217	regulation of blood pressure	28/1900	177/18862	0.0107656	0.113087	0.097256	ADRA1A/BMPR2/ACE2/ARHGAP42/LNPEP/TAC3/QRFP/ACE/PTGS2/CORO2B/SLC2A5/ADORA1/P2RX1/ATP2B1/TAC1/GJA1/ERAP2/ERAP1/PCSK5/TBXA2R/AR/MIR27B/CYP4A11/ADRA1B/CES1/MME/NOS1/GLP1R	28
BP	GO:0000724	double-strand break repair via homologous recombination	23/1900	138/18862	0.0107967	0.11321	0.0973615	NABP1/HELB/FIGNL1/TEX15/XRCC2/CDC7/REV3L/GINS4/ZNF365/SMC6/FANCB/BRCA1/RAD21L1/BLM/GEN1/RIF1/SAMHD1/SFPQ/NBN/RAD51AP2/BRCA2/RADX/POLN	23
BP	GO:0002367	cytokine production involved in immune response	17/1900	93/18862	0.0109467	0.114576	0.098536	TLR3/NOD2/GPRC5B/CD74/INAVA/FFAR2/TNFRSF1B/FOXP3/DENND1B/NLRP3/TGFB2/KIT/CD226/TGFB3/IL18R1/WNT5A/CD160	17
BP	GO:0002700	regulation of production of molecular mediator of immune response	24/1900	146/18862	0.0110475	0.115423	0.0992646	C17orf99/TFRC/TLR3/IL13/TLR9/NOD2/ZPBP2/GPRC5B/CD74/HPX/FFAR2/TNFRSF1B/PRKDC/IL33/FOXP3/NLRP3/RIF1/TGFB2/CD226/TGFB3/IL18R1/WNT5A/IL27RA/CD160	24
BP	GO:1905039	carboxylic acid transmembrane transport	25/1900	154/18862	0.0112467	0.117293	0.100873	SLC13A2/SLC6A15/SLC7A9/SLC16A7/GRM1/SLC1A2/ACE2/STRA6/SLC25A32/SLC6A19/SLC7A11/ABCD2/CPT1A/SLC6A12/SLC5A8/SLC38A3/ACSL5/SLC6A20/SLC22A4/THBS1/LRRC8C/SLC23A2/SLC7A6/LRP2/ABCB1	25
BP	GO:0043370	regulation of CD4-positive, alpha-beta T cell differentiation	1900-11-01	51/18862	0.0113451	0.118107	0.101573	IL27/CD83/MYB/HLX/CCL19/LGALS9/FOXP3/LOXL3/NLRP3/RUNX3/TNFSF18	11
BP	GO:0030595	leukocyte chemotaxis	34/1900	226/18862	0.0114323	0.118802	0.102171	IL34/SLC12A2/CXCL5/F7/SFTPD/CCL8/TNFRSF11A/ITGA1/CXCL12/CCL7/NOD2/CCL20/VAV3/IL16/CD74/CCL2/CCL19/FCER1G/FFAR2/LGALS9/MTUS1/PREX1/TGFB2/KIT/THBS1/C5AR2/LYST/ALOX5/GPR183/JAM3/CXCR5/WNT5A/FLT1/TNFSF18	34
BP	GO:0042445	hormone metabolic process	33/1900	218/18862	0.0115128	0.119081	0.102411	AKR1B15/RDH13/GCNT4/SHH/AWAT2/ACE2/BMP6/AKR1C1/CRABP2/CYP2D6/ACE/SDR16C5/GHR/AKR1B10/ADH1A/FOXE1/PCSK5/CYP1A2/AKR1C2/DUOX2/ESR1/ADH1B/DUOXA2/CYP26B1/HSD3B1/SPP1/STAR/UGT1A7/CES1/DKK3/MME/UGT2B15/CTSK	33
BP	GO:0001776	leukocyte homeostasis	15/1900	79/18862	0.0115781	0.119081	0.102411	SH2B3/RAG1/RIPK3/SLC7A11/FLT3/CD74/MIR17HG/SLC46A2/LGALS9/GPAM/DOCK10/FOXP3/BCL2/GPR183/JAM3	15
BP	GO:0048145	regulation of fibroblast proliferation	15/1900	79/18862	0.0115781	0.119081	0.102411	CDK6/IFI30/PDGFD/IL13/FN1/WNT1/SKI/MYB/CD74/IGF1/PRKDC/ESR1/MYC/FGF10/WNT5A	15
BP	GO:0006837	serotonin transport	1900-06-01	20/18862	0.0116027	0.119081	0.102411	GPM6B/ITGB3/P2RX1/SLC22A3/SLC6A4/NOS1	6
BP	GO:0021871	forebrain regionalization	1900-06-01	20/18862	0.0116027	0.119081	0.102411	SHH/WNT2B/WNT1/PGAP1/FGF8/EMX1	6
BP	GO:0035988	chondrocyte proliferation	1900-06-01	20/18862	0.0116027	0.119081	0.102411	BMPR2/SIX2/MMP16/SOX9/IHH/MUSTN1	6
BP	GO:0060445	branching involved in salivary gland morphogenesis	1900-06-01	20/18862	0.0116027	0.119081	0.102411	SHH/SEMA3C/FGF8/FGF10/BMP7/NTN4	6
BP	GO:0061448	connective tissue development	36/1900	243/18862	0.0119369	0.122109	0.105015	SCIN/GLI2/HOXA11/PDGFD/BMPR2/SOX8/BMP6/AMELX/RUNX2/WNT5B/SIX2/WNT2B/NKX3-2/RSPO2/PRRX1/ITGB8/SOX9/COL27A1/ROR2/FGF2/COL5A1/IHH/SPART/FGF18/WNT7A/HOXA5/WNT9A/BMP7/COL2A1/CHST11/RUNX3/MUSTN1/TRIP11/SATB2/WNT5A/LUM	36
BP	GO:0032496	response to lipopolysaccharide	46/1900	326/18862	0.0119398	0.122109	0.105015	KCNJ8/THBD/CXCL5/VCAM1/IRF8/BMP6/PLCG2/IL13/TNFRSF11A/TLR2/IL24/CSF3/NOD2/ERBIN/CASP1/FMO1/IL36G/GGT3P/ABCC2/TAC1/PALM3/GJA1/CCL2/IRGM/CYP1A2/TNFRSF1B/LGALS9/IL36RN/TBXA2R/LDOC1/FOXP3/FGF10/CLDN1/GGT5/NLRP3/PTGIR/SELE/ATP4B/STAR/GJB6/KMO/IL36B/WNT5A/NOS1/SLPI/DCN	46
BP	GO:0090132	epithelium migration	50/1900	360/18862	0.0120998	0.122588	0.105427	KRT2/PKN3/CLEC14A/ITGB3/FERMT1/DOCK5/BMPR2/PLCG2/PLPP3/FLT4/ROCK2/SPRED1/TMSB4X/PTGS2/FGF8/ADGRA2/INSL3/NANOS1/SOX9/FGF2/TAC1/FGF18/PDPK1/MCC/WNT7A/KDR/TBXA2R/DNAJA4/FGF10/ETS1/SERPINF1/CDH5/HDAC9/CCBE1/TGFB2/NRP2/KIT/MIR27B/THBS1/MET/VIL1/NRP1/LGALS12/SRPX2/ITGA2/WNT5A/EFNB2/SEMA5A/DCN/MIR200A	50
BP	GO:0009310	amine catabolic process	1900-08-01	32/18862	0.0121132	0.122588	0.105427	DBH/CHDH/MOXD1/ACMSD/AADAT/HNMT/TDO2/KMO	8
BP	GO:0035767	endothelial cell chemotaxis	1900-08-01	32/18862	0.0121132	0.122588	0.105427	TMSB4X/FGF2/FGF18/KDR/THBS1/MET/NRP1/SEMA5A	8
BP	GO:0048048	embryonic eye morphogenesis	1900-08-01	32/18862	0.0121132	0.122588	0.105427	WNT16/STRA6/IHH/FOXF2/BMP7/SOX11/PAX2/WNT5A	8
BP	GO:0048841	regulation of axon extension involved in axon guidance	1900-08-01	32/18862	0.0121132	0.122588	0.105427	BMPR2/CXCL12/SEMA5B/SEMA3C/NRP1/WNT5A/PLXNA4/SEMA5A	8
BP	GO:1901889	negative regulation of cell junction assembly	1900-08-01	32/18862	0.0121132	0.122588	0.105427	ROCK2/TLR2/ACE/RCC2/SLIT1/THBS1/WNT5A/DLC1	8
BP	GO:1903825	organic acid transmembrane transport	25/1900	155/18862	0.0121645	0.122695	0.105519	SLC13A2/SLC6A15/SLC7A9/SLC16A7/GRM1/SLC1A2/ACE2/STRA6/SLC25A32/SLC6A19/SLC7A11/ABCD2/CPT1A/SLC6A12/SLC5A8/SLC38A3/ACSL5/SLC6A20/SLC22A4/THBS1/LRRC8C/SLC23A2/SLC7A6/LRP2/ABCB1	25
BP	GO:0006302	double-strand break repair	39/1900	268/18862	0.012166	0.122695	0.105519	SMARCAD1/SLF2/NABP1/HELB/BRCC3/FIGNL1/TEX15/BRIP1/CYREN/MDC1/EYA1/ESCO2/XRCC2/CDC7/REV3L/GINS4/KHDC3L/ZNF365/SMC6/FANCB/BRCA1/PRKDC/POLA1/RAD21L1/BLM/GEN1/DTX3L/PARP9/RIF1/SAMHD1/SFPQ/NBN/RAD51AP2/BARD1/BRCA2/FANCD2/RADX/POLN/DCLRE1C	39
BP	GO:0010464	regulation of mesenchymal cell proliferation	1900-07-01	26/18862	0.0122713	0.122903	0.105698	SHH/PRRX1/SOX9/IHH/MYC/CHRD/WNT5A	7
BP	GO:0036152	phosphatidylethanolamine acyl-chain remodeling	1900-07-01	26/18862	0.0122713	0.122903	0.105698	PLA2G4A/PLA2G2D/PLAAT4/PLA2G2E/PLA2G2A/PLA2G2F/MBOAT1	7
BP	GO:0046639	negative regulation of alpha-beta T cell differentiation	1900-07-01	26/18862	0.0122713	0.122903	0.105698	SHH/IHH/HLX/FOXP3/LOXL3/RUNX3/TNFSF18	7
BP	GO:1904861	excitatory synapse assembly	1900-07-01	26/18862	0.0122713	0.122903	0.105698	NRXN2/LRRTM1/VSTM5/WNT7A/GRID2/NLGN1/WNT5A	7
BP	GO:0050679	positive regulation of epithelial cell proliferation	31/1900	203/18862	0.0124258	0.124237	0.106845	APLNR/ITGB3/BMPR2/SHH/SCN5A/BMP6/FLT4/TP63/CXCL12/NOD2/SOX9/FGF2/IHH/LAMB1/PDPK1/IGF1/WNT7A/KDR/MYC/FGF10/CLDN1/AR/SOX11/PAX2/NRP2/ITGA4/MIR27B/C5AR2/NRP1/WNT5A/SEMA5A	31
BP	GO:0017144	drug metabolic process	1900-10-01	45/18862	0.0125252	0.125015	0.107514	CYP2A13/CYP2D6/CAD/FMO1/ABCC2/ADH1A/CYP1A2/UGT1A7/NOS1/ABCB11	10
BP	GO:0031346	positive regulation of cell projection organization	48/1900	344/18862	0.0126679	0.126193	0.108527	FUT9/NTRK3/NTRK1/PLCE1/EPHA3/BMPR2/CEP135/FN1/TENM3/DNM3/CNTF/CRABP2/FEZ1/CXCL12/WNT1/ATP1B2/RET/ROR2/PLXNA2/SERPINI1/ZDHHC15/CCL19/AUTS2/PIK3R1/EPS8/BMP7/SERPINF1/PLXNC1/NLGN1/NEURL1/RAPGEF1/PAK3/KIT/ISLR2/VIL1/NRP1/BDNF/TGFB3/EPS8L3/TENM2/ITGA2/CNTN1/CCDC88A/WNT5A/PLXNA4/TIAM1/SEMA5A/ATP8A2	48
BP	GO:0000725	recombinational repair	23/1900	140/18862	0.0127487	0.126193	0.108527	NABP1/HELB/FIGNL1/TEX15/XRCC2/CDC7/REV3L/GINS4/ZNF365/SMC6/FANCB/BRCA1/RAD21L1/BLM/GEN1/RIF1/SAMHD1/SFPQ/NBN/RAD51AP2/BRCA2/RADX/POLN	23
BP	GO:0048144	fibroblast proliferation	15/1900	80/18862	0.0129606	0.126193	0.108527	CDK6/IFI30/PDGFD/IL13/FN1/WNT1/SKI/MYB/CD74/IGF1/PRKDC/ESR1/MYC/FGF10/WNT5A	15
BP	GO:0009404	toxin metabolic process	1900-05-01	15/18862	0.0130709	0.126193	0.108527	N6AMT1/FMO1/CYP1A2/DDC/STAR	5
BP	GO:0010934	macrophage cytokine production	1900-05-01	15/18862	0.0130709	0.126193	0.108527	GPRC5B/CD74/TGFB2/TGFB3/WNT5A	5
BP	GO:0021535	cell migration in hindbrain	1900-05-01	15/18862	0.0130709	0.126193	0.108527	ATP1B2/PLXNA2/LEF1/CEND1/DAB1	5
BP	GO:0048532	anatomical structure arrangement	1900-05-01	15/18862	0.0130709	0.126193	0.108527	EGR2/PAX2/DAB1/NRP2/PLXNA4	5
BP	GO:0050965	detection of temperature stimulus involved in sensory perception of pain	1900-05-01	15/18862	0.0130709	0.126193	0.108527	NTRK1/CXCL12/ANO1/ADORA1/EPHB1	5
BP	GO:0072075	metanephric mesenchyme development	1900-05-01	15/18862	0.0130709	0.126193	0.108527	SHH/PKD2/MYC/BMP7/PAX2	5
BP	GO:0072283	metanephric renal vesicle morphogenesis	1900-05-01	15/18862	0.0130709	0.126193	0.108527	FMN1/SIX2/SALL1/KIF26B/PAX2	5
BP	GO:1904251	regulation of bile acid metabolic process	1900-05-01	15/18862	0.0130709	0.126193	0.108527	FGF19/KIT/STAR/CES1/ABCB11	5
BP	GO:0006569	tryptophan catabolic process	1900-04-01	10/18862	0.0130994	0.126193	0.108527	ACMSD/AADAT/TDO2/KMO	4
BP	GO:0006855	drug transmembrane transport	1900-04-01	10/18862	0.0130994	0.126193	0.108527	ABCC3/SLC22A3/ABCC2/ABCB11	4
BP	GO:0018242	protein O-linked glycosylation via serine	1900-04-01	10/18862	0.0130994	0.126193	0.108527	GALNT16/MGAT5B/POGLUT1/POGLUT3	4
BP	GO:0030238	male sex determination	1900-04-01	10/18862	0.0130994	0.126193	0.108527	SOX9/AR/INSRR/DHH	4
BP	GO:0030647	aminoglycoside antibiotic metabolic process	1900-04-01	10/18862	0.0130994	0.126193	0.108527	AKR1C1/SLC34A1/AKR1B10/AKR1C2	4
BP	GO:0032536	regulation of cell projection size	1900-04-01	10/18862	0.0130994	0.126193	0.108527	USH1C/CDHR2/WNT7A/VIL1	4
BP	GO:0032661	regulation of interleukin-18 production	1900-04-01	10/18862	0.0130994	0.126193	0.108527	TLR2/TLR9/NLRP9/NOD2	4
BP	GO:0042436	indole-containing compound catabolic process	1900-04-01	10/18862	0.0130994	0.126193	0.108527	ACMSD/AADAT/TDO2/KMO	4
BP	GO:0046218	indolalkylamine catabolic process	1900-04-01	10/18862	0.0130994	0.126193	0.108527	ACMSD/AADAT/TDO2/KMO	4
BP	GO:1902337	regulation of apoptotic process involved in morphogenesis	1900-04-01	10/18862	0.0130994	0.126193	0.108527	TNFRSF1B/BMP7/PAX2/TGFB2	4
BP	GO:0032147	activation of protein kinase activity	46/1900	328/18862	0.0132447	0.126966	0.109192	NTRK3/ITGB3/NTRK1/PLCE1/ADRA2A/TLR3/GRM1/ADCY5/EFNA5/ITGA1/RET/RIPK3/NOD2/GHR/ADORA1/EIF2AK2/GPRC5B/FGF2/TNFSF15/NRG3/CD74/PDPK1/IGF1/CCL19/INAVA/TLR6/PRLR/ADCY9/PAK5/RIPK1/FGF10/CLSPN/CHRNA3/SBK2/TGFB2/MAP2K6/RAPGEF1/PAK3/KIT/MLKL/THBS1/ADRA2C/TGFB3/CCDC88A/WNT5A/GPRC5A	46
BP	GO:0002292	T cell differentiation involved in immune response	14/1900	73/18862	0.0132452	0.126966	0.109192	IL27/MYB/HLX/CCL19/FCER1G/LGALS9/FOXP3/LEF1/LOXL3/NLRP3/EOMES/GPR183/IL18R1/TNFSF18	14
BP	GO:0033077	T cell differentiation in thymus	14/1900	73/18862	0.0132452	0.126966	0.109192	GLI2/SHH/BCL11B/WNT1/RAG1/RIPK3/VNN1/IHH/CD74/PRKDC/FOXP3/BCL2/TESPA1/AIRE	14
BP	GO:0010469	regulation of signaling receptor activity	29/1900	188/18862	0.0133702	0.127615	0.10975	WFIKKN1/DLGAP3/ADRA2A/DKK1/ACE2/IL18BP/LY6H/GRIN2B/DLGAP2/DAPK1/ADORA1/CACNG7/CCL2/ESR2/CNRIP1/CBLC/SHISA9/RASGRF2/PLAU/SHISA6/NLGN1/NCOA3/NEURL1/RAMP3/ADRA2C/DKK3/NRP1/NPTX2/GPRC5A	29
BP	GO:0090303	positive regulation of wound healing	1900-12-01	59/18862	0.0133784	0.127615	0.10975	THBD/FERMT1/ADRA2A/F7/PLPP3/HPSE/INSL3/DUOX2/TBXA2R/CLDN1/THBS1/MYLK	12
BP	GO:0001885	endothelial cell development	13/1900	66/18862	0.0134008	0.127615	0.10975	COL22A1/ROCK2/S1PR3/TJP1/WNT7A/CLDN5/CLDN1/CDH5/RAPGEF1/COL15A1/MET/PDE2A/ROBO4	13
BP	GO:0050771	negative regulation of axonogenesis	13/1900	66/18862	0.0134008	0.127615	0.10975	TRAK2/SEMA5B/SEMA3C/DCC/SPART/KIAA0319/DAB1/SPP1/LRP4/NRP1/FSTL4/WNT5A/SEMA5A	13
BP	GO:0050892	intestinal absorption	1900-09-01	39/18862	0.0136573	0.129633	0.111485	CYP8B1/ADRA2A/AKR1C1/ABCG8/ENPP7/SLC2A5/NPC1L1/SLC5A1/VIL1	9
BP	GO:0072210	metanephric nephron development	1900-09-01	39/18862	0.0136573	0.129633	0.111485	FMN1/SOX8/SIX2/SALL1/RET/SOX9/KIF26B/PKD2/PAX2	9
BP	GO:0046631	alpha-beta T cell activation	24/1900	149/18862	0.0140317	0.132969	0.114354	IL27/SHH/BCL11B/PLA2G2D/EBI3/CD83/IL15/MYB/IHH/HLX/CCL19/LGALS9/FOXP3/LEF1/LOXL3/BCL2/NLRP3/RUNX3/EOMES/VSIR/GPR183/IL18R1/TNFSF18/CD160	24
BP	GO:0002685	regulation of leukocyte migration	31/1900	205/18862	0.0141842	0.134195	0.115409	IL34/FUT9/PDGFD/F7/JAM2/CCL8/CXCL12/CCL7/RIPK3/NOD2/CCL20/ADORA1/CD74/CCL2/CCL19/LGALS9/MTUS1/IL33/CCL28/HOXA7/AIRE/SELE/ITGA4/THBS1/C5AR2/JAM3/ITGA2/CD200/WNT5A/IL27RA/TNFSF18	31
BP	GO:0043367	CD4-positive, alpha-beta T cell differentiation	15/1900	81/18862	0.0144682	0.13666	0.117529	IL27/PLA2G2D/CD83/MYB/HLX/CCL19/LGALS9/FOXP3/LEF1/LOXL3/NLRP3/RUNX3/GPR183/IL18R1/TNFSF18	15
BP	GO:1900274	regulation of phospholipase C activity	1900-10-01	46/18862	0.0145982	0.136905	0.117739	ADRA1A/NTRK3/TXK/FGF2/ESR1/SELE/KIT/BDNF/GNA15/FLT1	10
BP	GO:0043552	positive regulation of phosphatidylinositol 3-kinase activity	1900-08-01	33/18862	0.014612	0.136905	0.117739	NOD2/FLT3/FGF2/VAV3/CCL19/KIT/TNFAIP8L3/FLT1	8
BP	GO:0048536	spleen development	1900-08-01	33/18862	0.014612	0.136905	0.117739	CDH17/HOXB4/NKX3-2/RIPK3/ONECUT1/PRKDC/FGF10/BCL2	8
BP	GO:0086019	cell-cell signaling involved in cardiac conduction	1900-08-01	33/18862	0.014612	0.136905	0.117739	SCN5A/GJC1/SCN3B/GJA1/ANK2/CACNA1D/KCNA5/CACNA1G	8
BP	GO:1905332	positive regulation of morphogenesis of an epithelium	1900-08-01	33/18862	0.014612	0.136905	0.117739	SOX8/WNT5B/WNT2B/SOX9/FGF2/GJA1/AR/PAX2	8
BP	GO:0048745	smooth muscle tissue development	1900-06-01	21/18862	0.0148874	0.138369	0.118999	SHH/STRA6/SOX9/IHH/PKD2/MYLK	6
BP	GO:0060479	lung cell differentiation	1900-06-01	21/18862	0.0148874	0.138369	0.118999	IL13/TMEM38B/SOX9/HOXA5/FGF10/ASCL1	6
BP	GO:0060487	lung epithelial cell differentiation	1900-06-01	21/18862	0.0148874	0.138369	0.118999	IL13/TMEM38B/SOX9/HOXA5/FGF10/ASCL1	6
BP	GO:0072170	metanephric tubule development	1900-06-01	21/18862	0.0148874	0.138369	0.118999	FAT4/SOX8/POU3F3/SOX9/PKD2/PAX2	6
BP	GO:2000047	regulation of cell-cell adhesion mediated by cadherin	1900-06-01	21/18862	0.0148874	0.138369	0.118999	BMP6/ADAM19/FOXA2/TJP1/WNT5A/NEXMIF	6
BP	GO:0007215	glutamate receptor signaling pathway	1900-11-01	53/18862	0.0150841	0.139331	0.119826	GRM1/NECAB2/GRIN2B/GRIN3A/GRM7/GRID1/GRID2/GRIK4/GRM8/GRM3/TIAM1	11
BP	GO:0002287	alpha-beta T cell activation involved in immune response	13/1900	67/18862	0.0151379	0.139331	0.119826	IL27/MYB/HLX/CCL19/LGALS9/FOXP3/LEF1/LOXL3/NLRP3/EOMES/GPR183/IL18R1/TNFSF18	13
BP	GO:0002293	alpha-beta T cell differentiation involved in immune response	13/1900	67/18862	0.0151379	0.139331	0.119826	IL27/MYB/HLX/CCL19/LGALS9/FOXP3/LEF1/LOXL3/NLRP3/EOMES/GPR183/IL18R1/TNFSF18	13
BP	GO:0046637	regulation of alpha-beta T cell differentiation	13/1900	67/18862	0.0151379	0.139331	0.119826	IL27/SHH/CD83/MYB/IHH/HLX/CCL19/LGALS9/FOXP3/LOXL3/NLRP3/RUNX3/TNFSF18	13
BP	GO:2000514	regulation of CD4-positive, alpha-beta T cell activation	13/1900	67/18862	0.0151379	0.139331	0.119826	IL27/CD83/MYB/HLX/CCL19/LGALS9/FOXP3/LOXL3/NLRP3/RUNX3/VSIR/TNFSF18/CD160	13
BP	GO:0002825	regulation of T-helper 1 type immune response	1900-07-01	27/18862	0.0151588	0.139331	0.119826	IL27/PLA2G4A/HLX/CCL19/IL33/IL18R1/IL27RA	7
BP	GO:0003401	axis elongation	1900-07-01	27/18862	0.0151588	0.139331	0.119826	SHH/SOX9/TNC/HOXD13/ESR1/FGF10/WNT5A	7
BP	GO:0032653	regulation of interleukin-10 production	1900-12-01	60/18862	0.0152337	0.139358	0.119849	TNFRSF21/IL13/TLR2/TLR9/CD83/NOD2/TRIB2/INAVA/LGALS9/FOXP3/VSIR/TIGIT	12
BP	GO:0032722	positive regulation of chemokine production	1900-12-01	60/18862	0.0152337	0.139358	0.119849	TLR3/TLR2/TLR9/NOD2/TLR7/EIF2AK2/CD74/FFAR2/LGALS9/IL33/MBP/WNT5A	12
BP	GO:0034113	heterotypic cell-cell adhesion	1900-12-01	60/18862	0.0152337	0.139358	0.119849	ITGB3/VCAM1/ITGA7/ITGAD/CD58/GLDN/BMP7/CTNNA3/ITGA4/JAM3/CD200/MBP	12
BP	GO:0051208	sequestering of calcium ion	20/1900	119/18862	0.0152653	0.139428	0.119909	SLC8A1/APLNR/PLCG2/IL13/TMEM38B/TRPC1/CAMK2D/UBASH3B/RYR3/DRD1/FGF2/FKBP1A/PDPK1/CCL19/ANK2/PKD2/TRDN/ITPR2/NOS1/CALM1	20
BP	GO:0048469	cell maturation	26/1900	166/18862	0.0153577	0.140052	0.120446	NRCAM/SOX8/CATSPER2/SEMG2/RET/IL15/IHH/GLDN/CCL19/HOXA5/SCLT1/C1QL1/BCL11A/CATSPER3/FARP2/PGR/BCL2/NKX6-1/NTN4/ASCL1/CFTR/B4GALT6/C3/BRCA2/CABYR/EFCAB9	26
BP	GO:0010721	negative regulation of cell development	27/1900	174/18862	0.0153852	0.140083	0.120472	TRAK2/EFNA5/SEMA5B/RCC2/SEMA3C/DCC/S1PR3/TRPC6/SKI/SPART/IGF1/WNT7A/SPRY4/BCL11A/GBP1/BMP7/SOX11/NKX6-1/KIAA0319/DAB1/SPP1/LRP4/NRP1/FSTL4/PAX6/WNT5A/SEMA5A	27
BP	GO:0090130	tissue migration	50/1900	365/18862	0.0154222	0.1402	0.120573	KRT2/PKN3/CLEC14A/ITGB3/FERMT1/DOCK5/BMPR2/PLCG2/PLPP3/FLT4/ROCK2/SPRED1/TMSB4X/PTGS2/FGF8/ADGRA2/INSL3/NANOS1/SOX9/FGF2/TAC1/FGF18/PDPK1/MCC/WNT7A/KDR/TBXA2R/DNAJA4/FGF10/ETS1/SERPINF1/CDH5/HDAC9/CCBE1/TGFB2/NRP2/KIT/MIR27B/THBS1/MET/VIL1/NRP1/LGALS12/SRPX2/ITGA2/WNT5A/EFNB2/SEMA5A/DCN/MIR200A	50
BP	GO:0001539	cilium or flagellum-dependent cell motility	21/1900	127/18862	0.0156595	0.141912	0.122046	FSIP2/TSSK4/DNAH8/CATSPER2/TPPP2/SEMG2/SLC9C1/TEKT5/EFHC2/RGN/CATSPER3/TTLL9/DNAH11/CFAP54/NEURL1/VPS13A/DNAH6/ASH1L/CFAP44/TEX101/EFCAB9	21
BP	GO:0060285	cilium-dependent cell motility	21/1900	127/18862	0.0156595	0.141912	0.122046	FSIP2/TSSK4/DNAH8/CATSPER2/TPPP2/SEMG2/SLC9C1/TEKT5/EFHC2/RGN/CATSPER3/TTLL9/DNAH11/CFAP54/NEURL1/VPS13A/DNAH6/ASH1L/CFAP44/TEX101/EFCAB9	21
BP	GO:0010631	epithelial cell migration	49/1900	357/18862	0.0158138	0.142865	0.122865	KRT2/PKN3/CLEC14A/ITGB3/FERMT1/DOCK5/BMPR2/PLCG2/PLPP3/FLT4/ROCK2/SPRED1/TMSB4X/PTGS2/ADGRA2/INSL3/NANOS1/SOX9/FGF2/TAC1/FGF18/PDPK1/MCC/WNT7A/KDR/TBXA2R/DNAJA4/FGF10/ETS1/SERPINF1/CDH5/HDAC9/CCBE1/TGFB2/NRP2/KIT/MIR27B/THBS1/MET/VIL1/NRP1/LGALS12/SRPX2/ITGA2/WNT5A/EFNB2/SEMA5A/DCN/MIR200A	49
BP	GO:0022412	cellular process involved in reproduction in multicellular organism	49/1900	357/18862	0.0158138	0.142865	0.122865	FSIP2/TSSK4/ADAM2/SPINK2/CCNA1/NECTIN3/PYGO1/PIWIL2/FIGNL1/TOPAZ1/JAM2/TEX15/TDRD12/BRIP1/CATSPER2/SLIT3/PANX1/MAEL/PAQR7/SEMG2/TEX11/ETV5/KNL1/DNMT3L/SPESP1/NANOS1/ZPBP2/IHH/IGF1/CATSPER3/BCL2/CYP26B1/GPR149/NEURL1/KIT/CFTR/CFAP44/INHBB/MYBL1/SYCP3/FSCN3/PAQR8/BRCA2/JAM3/CABYR/DHH/EFCAB9/INHBA/SYCP2	49
BP	GO:0001508	action potential	22/1900	135/18862	0.015966	0.143793	0.123663	KCNJ8/ADRA1A/SLC8A1/KCNA2/SCN5A/CAMK2D/KCNMB2/P2RX1/SCN11A/GJC1/TAC1/SCN3B/GJA1/CLDN19/ANK2/CACNA1D/CTNNA3/KCNA5/CACNA1G/GNA15/SCN8A/CALM1	22
BP	GO:0050671	positive regulation of lymphocyte proliferation	22/1900	135/18862	0.015966	0.143793	0.123663	CD38/TFRC/FLT3LG/VCAM1/SHH/IL13/TLR9/NFATC2/EBI3/IL15/VAV3/TAC1/CD74/IGF1/CCL19/LGALS9/GPAM/FOXP3/FGF10/BCL2/GPR183/IL27RA	22
BP	GO:0006730	one-carbon metabolic process	1900-09-01	40/18862	0.0160891	0.144231	0.12404	CA1/CA3/DHFR2/DHFR/CA12/MAT1A/MAT2A/CA2/CA13	9
BP	GO:0030890	positive regulation of B cell proliferation	1900-09-01	40/18862	0.0160891	0.144231	0.12404	CD38/TFRC/IL13/TLR9/NFATC2/VAV3/CD74/BCL2/GPR183	9
BP	GO:0031297	replication fork processing	1900-09-01	40/18862	0.0160891	0.144231	0.12404	KHDC3L/ZNF365/FAM111A/BLM/GEN1/ATR/SAMHD1/BRCA2/PRIMPOL	9
BP	GO:0007189	adenylate cyclase-activating G protein-coupled receptor signaling pathway	23/1900	143/18862	0.0161949	0.144956	0.124663	ADRA1A/S1PR5/ADORA2A/CRHR1/ADRA2A/ADCY5/GCG/MRAP2/S1PR3/DRD1/ADGRL3/ADGRG6/SSTR4/ADCY9/TBXA2R/PTGIR/ADGRE1/RAMP3/ADRA1B/ADRA2C/ABCA1/ADGRG2/GLP1R	23
BP	GO:0003205	cardiac chamber development	24/1900	151/18862	0.0163551	0.146054	0.125607	BMPR2/SCN5A/STRA6/SLIT3/SALL1/SEMA3C/FGF8/SALL4/FKBP1A/MIR17HG/ADGRG6/ANK2/KCNK2/NPY5R/BMP7/SOX11/TGFB2/NRP2/TRIP11/NRP1/PDE2A/WNT5A/LRP2/LMO4	24
BP	GO:0050773	regulation of dendrite development	17/1900	97/18862	0.0163678	0.146054	0.125607	LZTS1/MFSD2A/NEDD4/MARK1/HECW1/DCC/TRPC6/ZDHHC15/PREX1/BCL11A/BMP7/CHRNA3/KIAA0319/SEZ6/PAK3/HECW2/TIAM1	17
BP	GO:2000241	regulation of reproductive process	25/1900	159/18862	0.0164548	0.146604	0.126081	SHH/FBXO43/PIWIL2/TOPAZ1/TPPP2/SEMG2/PRDM7/SPATA22/SOX9/GJA1/ANKRD31/RGN/IGF1/HOXD13/ESR1/BMP7/AR/SERPINF1/GPR149/LHFPL2/TEX101/INHBB/ACVR1C/WNT5A/INHBA	25
BP	GO:0071692	protein localization to extracellular region	51/1900	375/18862	0.0165101	0.146871	0.126311	CD38/SLC12A2/ADORA2A/ADRA2A/ADCY5/EFNA5/BMP6/IL13/KCNS3/GCG/HNF1A/TLR2/ANO1/CLOCK/FOXA2/CPT1A/CACNA1E/LTBP1/SYT9/RAB8A/GJA1/GNPTAB/IGF1/PCSK5/ILDR2/MIR93/RAB11FIP2/BLK/ITPR2/PCLO/NKX6-1/CACNA1D/TGFB2/GCK/CFTR/RIMS2/PLEK/ADRA2C/KCNA5/ALOX5/INHBB/TGFB3/RAPGEF4/STXBP5/ABCA1/CD200/ACVR1C/CTAGE9/DISP1/TIAM1/GLP1R	51
BP	GO:0002790	peptide secretion	54/1900	401/18862	0.016695	0.14829	0.12753	CD38/SLC12A2/ADORA2A/CRHR1/ADRA2A/ADCY5/EFNA5/BMP6/IL13/KCNS3/GCG/HNF1A/TLR2/ANO1/CLOCK/FOXA2/CPT1A/CACNA1E/ADORA1/SYT9/RAB8A/CD74/GJA1/GNPTAB/IGF1/PCSK5/FFAR2/ILDR2/MIR93/RAB11FIP2/BLK/ITPR2/PCLO/NKX6-1/CACNA1D/TGFB2/GCK/CFTR/RIMS2/PLEK/ADRA2C/KCNA5/ALOX5/INHBB/TGFB3/RAPGEF4/STXBP5/ABCA1/CD200/ACVR1C/CTAGE9/DISP1/TIAM1/GLP1R	54
BP	GO:1990573	potassium ion import across plasma membrane	1900-10-01	47/18862	0.0169165	0.150027	0.129025	KCNJ8/SLC12A2/ATP1A3/ATP1B2/KCNJ9/KCNK9/ATP12A/ATP4B/ABCC9/KCNJ13	10
BP	GO:0009306	protein secretion	50/1900	367/18862	0.0169446	0.150047	0.129042	CD38/SLC12A2/ADORA2A/ADRA2A/ADCY5/EFNA5/BMP6/IL13/KCNS3/GCG/HNF1A/TLR2/ANO1/CLOCK/FOXA2/CPT1A/CACNA1E/SYT9/RAB8A/GJA1/GNPTAB/IGF1/PCSK5/ILDR2/MIR93/RAB11FIP2/BLK/ITPR2/PCLO/NKX6-1/CACNA1D/TGFB2/GCK/CFTR/RIMS2/PLEK/ADRA2C/KCNA5/ALOX5/INHBB/TGFB3/RAPGEF4/STXBP5/ABCA1/CD200/ACVR1C/CTAGE9/DISP1/TIAM1/GLP1R	50
BP	GO:0060349	bone morphogenesis	16/1900	90/18862	0.0171468	0.151197	0.130031	HOXA11/BMPR2/BMP6/RAB23/NEUROG1/MMP16/SKI/SOX9/COL27A1/IHH/FGF18/SP5/COL2A1/CYP26B1/TRIP11/TGFB3	16
BP	GO:1903961	positive regulation of anion transmembrane transport	1900-12-01	61/18862	0.0172773	0.151197	0.130031	OPN3/FGF19/ACE2/SLC34A1/IGF1/ACSL5/PIK3R1/SORBS1/CFTR/C3/CA2/ABCB1	12
BP	GO:0032946	positive regulation of mononuclear cell proliferation	22/1900	136/18862	0.0172924	0.151197	0.130031	CD38/TFRC/FLT3LG/VCAM1/SHH/IL13/TLR9/NFATC2/EBI3/IL15/VAV3/TAC1/CD74/IGF1/CCL19/LGALS9/GPAM/FOXP3/FGF10/BCL2/GPR183/IL27RA	22
BP	GO:0034754	cellular hormone metabolic process	22/1900	136/18862	0.0172924	0.151197	0.130031	AKR1B15/RDH13/SHH/AWAT2/BMP6/AKR1C1/CRABP2/CYP2D6/SDR16C5/AKR1B10/ADH1A/CYP1A2/AKR1C2/ESR1/ADH1B/CYP26B1/HSD3B1/SPP1/STAR/UGT1A7/DKK3/UGT2B15	22
BP	GO:0060078	regulation of postsynaptic membrane potential	22/1900	136/18862	0.0172924	0.151197	0.130031	IGSF11/ADORA2A/GRM1/INSYN1/GRIN2B/GRIN3A/GABRA5/ADORA1/P2RX1/GRID1/WNT7A/SLC8A3/GRID2/CHRNA3/NLGN1/FGF14/SEZ6/RIMS2/GRIK4/RIMS1/GABBR1/CHRNA5	22
BP	GO:0001710	mesodermal cell fate commitment	1900-05-01	16/18862	0.0174644	0.151197	0.130031	HOXA11/DKK1/SIX2/EYA2/PAX2	5
BP	GO:0021924	cell proliferation in external granule layer	1900-05-01	16/18862	0.0174644	0.151197	0.130031	GLI2/SHH/ZNF423/CEND1/SLC6A4	5
BP	GO:0021930	cerebellar granule cell precursor proliferation	1900-05-01	16/18862	0.0174644	0.151197	0.130031	GLI2/SHH/ZNF423/CEND1/SLC6A4	5
BP	GO:0051957	positive regulation of amino acid transport	1900-05-01	16/18862	0.0174644	0.151197	0.130031	SLC12A2/ADORA2A/ACE2/SLC38A3/KMO	5
BP	GO:0070431	nucleotide-binding oligomerization domain containing 2 signaling pathway	1900-05-01	16/18862	0.0174644	0.151197	0.130031	NOD2/ERBIN/SLC15A3/INAVA/IRGM	5
BP	GO:0098962	regulation of postsynaptic neurotransmitter receptor activity	1900-05-01	16/18862	0.0174644	0.151197	0.130031	DLGAP3/DLGAP2/SHISA9/SHISA6/NPTX2	5
BP	GO:0010543	regulation of platelet activation	1900-08-01	34/18862	0.0174648	0.151197	0.130031	THBD/SH2B3/PLA2G4A/UBASH3B/TXK/FCER1G/BLK/PLEK	8
BP	GO:0045777	positive regulation of blood pressure	1900-08-01	34/18862	0.0174648	0.151197	0.130031	ADRA1A/TAC3/QRFP/ACE/ADORA1/TBXA2R/ADRA1B/GLP1R	8
BP	GO:0055081	anion homeostasis	1900-08-01	34/18862	0.0174648	0.151197	0.130031	SLC12A2/SLC7A11/SLC34A1/GCM2/ABCC2/CA12/SLC34A2/ENPP1	8
BP	GO:0060428	lung epithelium development	1900-08-01	34/18862	0.0174648	0.151197	0.130031	SHH/IL13/TMEM38B/STRA6/SOX9/HOXA5/FGF10/ASCL1	8
BP	GO:2000027	regulation of animal organ morphogenesis	27/1900	176/18862	0.0176796	0.152828	0.131434	CELSR1/HOXA11/DKK1/GATA5/SHH/SOX8/VANGL1/SIX2/JHY/WNT2B/WNT1/RSPO2/FGF8/SOX9/ROR2/TNFRSF11B/WNT7A/FZD6/FGF10/BMP7/AR/PAX2/NTN4/ZNRF3/CTHRC1/WNT5A/TIAM1	27
BP	GO:0035592	establishment of protein localization to extracellular region	50/1900	368/18862	0.0177503	0.153212	0.131763	CD38/SLC12A2/ADORA2A/ADRA2A/ADCY5/EFNA5/BMP6/IL13/KCNS3/GCG/HNF1A/TLR2/ANO1/CLOCK/FOXA2/CPT1A/CACNA1E/SYT9/RAB8A/GJA1/GNPTAB/IGF1/PCSK5/ILDR2/MIR93/RAB11FIP2/BLK/ITPR2/PCLO/NKX6-1/CACNA1D/TGFB2/GCK/CFTR/RIMS2/PLEK/ADRA2C/KCNA5/ALOX5/INHBB/TGFB3/RAPGEF4/STXBP5/ABCA1/CD200/ACVR1C/CTAGE9/DISP1/TIAM1/GLP1R	50
BP	GO:0014706	striated muscle tissue development	48/1900	351/18862	0.0178382	0.153742	0.132219	DDX5/HNRNPU/ADRA1A/EGR2/LMOD3/SLC8A1/DKK1/GATA5/MYOZ2/NEB/SHH/SOX8/SVIL/MYOZ1/BVES/PAX5/EYA2/SORBS2/SEMA3C/FGF8/SKI/MYLK3/CENPF/FGF2/STAC3/GJC1/MIR25/FKBP1A/HLX/GJA1/MIR17HG/IGF1/PGM5/KCNK2/LEF1/BMP7/BCL2/HDAC9/SOX11/CYP26B1/TGFB2/NEURL1/EPHB1/WNT5A/LRP2/EFNB2/DCN/MIR590	48
BP	GO:0048864	stem cell development	15/1900	83/18862	0.0178867	0.153931	0.132382	SHH/SOX8/FN1/RET/SEMA5B/SEMA3C/KBTBD8/SOX9/CDH2/WNT7A/BMP7/SOX11/NRP2/NRP1/SEMA5A	15
BP	GO:0045137	development of primary sexual characteristics	32/1900	217/18862	0.0180789	0.155355	0.133607	HOXA11/NTRK1/NASP/TLR3/SOX8/BRIP1/WNT2B/SLIT3/SALL1/TEX11/FGF8/SOX9/MSH4/ESR1/RAD21L1/LHX9/UTF1/PGR/AR/BCL2/TGFB2/GPR149/KIT/STAR/HOXA9/LHFPL2/INHBB/BRCA2/DHH/WNT5A/LRP2/INHBA	32
BP	GO:0014044	Schwann cell development	1900-07-01	28/18862	0.0184982	0.157395	0.135361	ADAM22/NCMAP/POU3F2/SKI/POU3F1/ADGRG6/ITGB4	7
BP	GO:0140058	neuron projection arborization	1900-07-01	28/18862	0.0184982	0.157395	0.135361	MFSD2A/ZNF365/PHACTR1/NLGN1/NRP1/WNT5A/LRP2	7
BP	GO:0150115	cell-substrate junction organization	18/1900	106/18862	0.0186965	0.157395	0.135361	GPM6B/FMN1/EPHA3/EFNA5/FN1/ROCK2/RCC2/CORO2B/PDPK1/KDR/PIK3R1/SORBS1/BCL2/ITGB4/THBS1/NRP1/ITGA2/DLC1	18
BP	GO:0006582	melanin metabolic process	1900-06-01	22/18862	0.0187652	0.157395	0.135361	OPN3/SLC45A2/TRPC1/SLC7A11/BCL2/WNT5A	6
BP	GO:0036150	phosphatidylserine acyl-chain remodeling	1900-06-01	22/18862	0.0187652	0.157395	0.135361	PLA2G4A/PLA2G2D/PLA2G2E/PLA2G2A/PLA2G2F/MBOAT1	6
BP	GO:0072243	metanephric nephron epithelium development	1900-06-01	22/18862	0.0187652	0.157395	0.135361	FAT4/SOX8/POU3F3/SOX9/PKD2/PAX2	6
BP	GO:0086012	membrane depolarization during cardiac muscle cell action potential	1900-06-01	22/18862	0.0187652	0.157395	0.135361	SLC8A1/SCN5A/SCN3B/ANK2/CACNA1D/CACNA1G	6
BP	GO:0046636	negative regulation of alpha-beta T cell activation	1900-09-01	41/18862	0.0188234	0.157395	0.135361	SHH/IHH/HLX/LGALS9/FOXP3/LOXL3/RUNX3/VSIR/TNFSF18	9
BP	GO:0009582	detection of abiotic stimulus	23/1900	145/18862	0.018874	0.157395	0.135361	GPR52/OPN3/NTRK1/GNGT1/CABP4/CXCL12/ANO1/SEMA5B/PIEZO2/TULP1/ADORA1/GRK4/TRPC3/TAC1/CDH2/PDE6A/PKD2/KIT/RRH/ITGA2/EPHB1/CALM1/ATP8A2	23
BP	GO:0021915	neural tube development	23/1900	145/18862	0.018874	0.157395	0.135361	CELSR1/GLI2/SHH/KIF20B/TRIM71/WNT1/SEMA3C/FGF8/SKI/PLXNA2/SALL4/FZD6/PKD2/BMP7/SOX11/PAX2/TGFB2/CHRD/CTHRC1/WNT5A/LRP2/LMO4/DLC1	23
BP	GO:0060041	retina development in camera-type eye	23/1900	145/18862	0.018874	0.157395	0.135361	USH1C/RDH13/NECTIN3/MFSD2A/BMPR2/SOX8/CABP4/MEGF11/RP1L1/RET/TULP1/SKI/SOX9/ATP2B1/IHH/LAMC3/PDE6A/SERPINF1/PAX2/TGFB2/USP45/NRP1/ATP8A2	23
BP	GO:0002604	regulation of dendritic cell antigen processing and presentation	1900-04-01	11/18862	0.0189665	0.157395	0.135361	NOD2/CD74/CCL19/THBS1	4
BP	GO:0031223	auditory behavior	1900-04-01	11/18862	0.0189665	0.157395	0.135361	SLITRK6/STRA6/NEUROG1/NRXN2	4
BP	GO:0032621	interleukin-18 production	1900-04-01	11/18862	0.0189665	0.157395	0.135361	TLR2/TLR9/NLRP9/NOD2	4
BP	GO:0060019	radial glial cell differentiation	1900-04-01	11/18862	0.0189665	0.157395	0.135361	CDH2/FGF10/LEF1/EMX1	4
BP	GO:0061303	cornea development in camera-type eye	1900-04-01	11/18862	0.0189665	0.157395	0.135361	WNT2B/WNT9A/SOX11/PAX6	4
BP	GO:0070673	response to interleukin-18	1900-04-01	11/18862	0.0189665	0.157395	0.135361	IL18BP/CLDN1/ALOX5/IL18R1	4
BP	GO:0097048	dendritic cell apoptotic process	1900-04-01	11/18862	0.0189665	0.157395	0.135361	CXCL12/CCL19/LGALS9/BLK	4
BP	GO:0099566	regulation of postsynaptic cytosolic calcium ion concentration	1900-04-01	11/18862	0.0189665	0.157395	0.135361	SLC8A1/GRM1/SLC8A3/WNT5A	4
BP	GO:1904748	regulation of apoptotic process involved in development	1900-04-01	11/18862	0.0189665	0.157395	0.135361	TNFRSF1B/BMP7/PAX2/TGFB2	4
BP	GO:1905383	protein localization to presynapse	1900-04-01	11/18862	0.0189665	0.157395	0.135361	MAP1A/RAB27B/KIF5A/WNT7A	4
BP	GO:2000049	positive regulation of cell-cell adhesion mediated by cadherin	1900-04-01	11/18862	0.0189665	0.157395	0.135361	ADAM19/FOXA2/TJP1/WNT5A	4
BP	GO:2000668	regulation of dendritic cell apoptotic process	1900-04-01	11/18862	0.0189665	0.157395	0.135361	CXCL12/CCL19/LGALS9/BLK	4
BP	GO:2001053	regulation of mesenchymal cell apoptotic process	1900-04-01	11/18862	0.0189665	0.157395	0.135361	SHH/SOX9/BMP7/PAX2	4
BP	GO:0031349	positive regulation of defense response	49/1900	361/18862	0.0190855	0.158156	0.136016	CYBA/TAFA3/MUC3A/TLR3/PLCG2/MUCL1/POLR3B/OSMR/TNFRSF11A/TLR2/TLR9/CLOCK/C2CD4B/PTGS2/IL15/SH2D1B/NOD2/TLR7/TXK/MUC13/GPRC5B/TAC1/IL16/HPX/GJA1/PDPK1/PLA2G2A/FCER1G/FFAR2/IRGM/PRKDC/IL33/RIPK1/NPY5R/ETS1/PARP9/PLSCR1/SFPQ/PAK3/MUC12/RASGRP1/MUC5AC/C3/CD226/ITGA2/PDE2A/WNT5A/TNFSF18/CD160	49
BP	GO:0042531	positive regulation of tyrosine phosphorylation of STAT protein	13/1900	69/18862	0.019121	0.158225	0.136075	SOCS3/IL13/CNTF/IL24/IL15/GHR/FLT3/HPX/IGF1/PARP9/KIT/PARP14/TNFSF18	13
BP	GO:0090257	regulation of muscle system process	35/1900	243/18862	0.0194145	0.159933	0.137544	ADRA1A/PVALEF/SLC8A1/PLCE1/ADRA2A/DOCK5/GATA5/SCN5A/ACE2/ARHGAP42/TMEM38B/NEUROG1/ROCK2/CAMK2D/MYL9/ADORA1/P2RX1/ATP2B1/MIR25/TRPC3/MIR17HG/IGF1/STRIT1/TNFRSF1B/ANK2/TBXA2R/SLC8A3/CHRNA3/KIT/CTNNA3/ADRA1B/ADRA2C/ITGA2/NOS1/CALM1	35
BP	GO:0007018	microtubule-based movement	50/1900	370/18862	0.0194549	0.159933	0.137544	TRAK2/HNRNPU/FSIP2/APBA1/TSSK4/MAP1A/KIF7/KIF20B/KIF21B/DNAH8/KIFC1/LCA5L/JHY/CATSPER2/FEZ1/TPPP2/RAB27B/SEMG2/SLC9C1/CENPE/KIF16B/KIF5A/SYNE2/TEKT5/RGN/KIF26A/KIF24/MREG/CATSPER3/NEK10/SFPQ/TTLL9/DNAH11/CFAP54/SYBU/NEURL1/VPS13A/DNAH6/TTC29/KIF19/ASH1L/CFAP44/TEX101/TRIP11/CABYR/KIF1B/KIF6/HYDIN/KIF15/EFCAB9	50
BP	GO:0060425	lung morphogenesis	1900-10-01	48/18862	0.0194959	0.159933	0.137544	CELSR1/SHH/WNT2B/RSPO2/FGF8/SOX9/HOXA5/TNC/FGF10/SOX11	10
BP	GO:0061028	establishment of endothelial barrier	1900-10-01	48/18862	0.0194959	0.159933	0.137544	ROCK2/S1PR3/TJP1/WNT7A/CLDN5/CLDN1/CDH5/RAPGEF1/PDE2A/ROBO4	10
BP	GO:0110151	positive regulation of biomineralization	1900-10-01	48/18862	0.0194959	0.159933	0.137544	GPM6B/SLC8A1/BMPR2/BMP6/AMELX/ATP2B1/BMP7/FBLN7/ALOX5/TGFB3	10
BP	GO:0032613	interleukin-10 production	1900-12-01	62/18862	0.0195202	0.159933	0.137544	TNFRSF21/IL13/TLR2/TLR9/CD83/NOD2/TRIB2/INAVA/LGALS9/FOXP3/VSIR/TIGIT	12
BP	GO:0042698	ovulation cycle	1900-12-01	62/18862	0.0195202	0.159933	0.137544	SLIT3/ESR1/MMP7/NPY5R/PGR/ETS1/SERPINF1/TGFB2/GPR149/MAP2K6/TGFB3/INHBA	12
BP	GO:0009612	response to mechanical stimulus	30/1900	202/18862	0.0197018	0.161194	0.138628	SLITRK6/SLC8A1/NTRK1/TLR3/BMP6/IL13/STRA6/NEUROG1/CXCL12/TLR7/PIEZO2/NRXN2/CASP1/SOX9/IHH/CDH2/GJA1/TNC/PKD2/KCNK2/MMP7/ETS1/KIAA0319/KIT/THBS1/KCNA5/ITGA2/PDE2A/DCN/ATP8A2	30
BP	GO:0014031	mesenchymal cell development	15/1900	84/18862	0.0198116	0.161637	0.139009	SHH/SOX8/FN1/RET/SEMA5B/SEMA3C/KBTBD8/SOX9/CDH2/BMP7/BCL2/SOX11/NRP2/NRP1/SEMA5A	15
BP	GO:0046330	positive regulation of JNK cascade	15/1900	84/18862	0.0198116	0.161637	0.139009	FGF19/TLR3/WNT16/TRAF3/FLT4/TLR9/EDAR/TRAF5/NOD2/SH3RF3/CCL19/WNT7A/RIPK1/RASGRP1/WNT5A	15
BP	GO:0048511	rhythmic process	41/1900	294/18862	0.0201468	0.164141	0.141163	DDX5/HNRNPU/OPN3/EGR2/ADORA2A/MTNR1A/NTRK1/ARNTL2/PIWIL2/F7/SLIT3/TNFRSF11A/SPSB4/ROCK2/CLOCK/ID4/HTR7/KDM8/C3orf70/CPT1A/GPR176/ADORA1/ZPBP2/PRKDC/ESR1/MMP7/NPY5R/PGR/ETS1/SERPINF1/NLGN1/SFPQ/DDC/SLC6A4/TGFB2/GPR149/MAP2K6/STAR/NCOA2/TGFB3/INHBA	41
BP	GO:0007586	digestion	22/1900	138/18862	0.0202033	0.164141	0.141163	CYP8B1/ADRA2A/NEUROG1/AKR1C1/OPRK1/TLR9/ABCG8/NOD2/ENPP7/SLC2A5/NPC1L1/MUC13/SLC5A1/SOX9/TAC1/INAVA/SLC9A4/AKR1C2/FGF10/HRH2/VIL1/PRSS1	22
BP	GO:0051961	negative regulation of nervous system development	22/1900	138/18862	0.0202033	0.164141	0.141163	TRAK2/TLR2/SEMA5B/SEMA3C/DCC/TRPC6/SKI/SPART/WNT7A/SLIT1/BMP7/SOX11/NKX6-1/KIAA0319/DAB1/SPP1/LRP4/NRP1/FSTL4/PAX6/WNT5A/SEMA5A	22
BP	GO:0050796	regulation of insulin secretion	27/1900	178/18862	0.0202366	0.164182	0.141198	CD38/ADRA2A/ADCY5/EFNA5/KCNS3/GCG/ANO1/CLOCK/FOXA2/CPT1A/CACNA1E/SYT9/GJA1/BLK/ITPR2/NKX6-1/CACNA1D/GCK/CFTR/ADRA2C/KCNA5/ALOX5/INHBB/RAPGEF4/ACVR1C/TIAM1/GLP1R	27
BP	GO:0048639	positive regulation of developmental growth	26/1900	170/18862	0.0203406	0.164796	0.141726	BMPR2/FN1/CRABP2/CXCL12/GHR/FGF8/POU3F2/SYT1/FGF2/CACNG7/HLX/MIR17HG/IGF1/PRKDC/GPAM/BCL2/RIMS2/ISLR2/VIL1/NRP1/BDNF/SLC23A2/RIMS1/SEMA5A/MIR590/ATP8A2	26
BP	GO:0048009	insulin-like growth factor receptor signaling pathway	1900-08-01	35/18862	0.0206963	0.167444	0.144003	IGFBP1/WNT1/GHR/IGF1/PIK3R1/AR/IGFBP3/CILP	8
BP	GO:0072073	kidney epithelium development	21/1900	131/18862	0.0216163	0.174409	0.149993	FMN1/FAT4/HOXA11/SHH/SOX8/SIX2/WNT2B/SALL1/WNT1/PODXL/RET/POU3F3/FGF8/SOX9/FGF2/KIF26B/PKD2/MYC/BMP7/BCL2/PAX2	21
BP	GO:0007044	cell-substrate junction assembly	17/1900	100/18862	0.0216473	0.174409	0.149993	GPM6B/FMN1/EPHA3/EFNA5/FN1/ROCK2/RCC2/CORO2B/PDPK1/KDR/SORBS1/BCL2/ITGB4/THBS1/NRP1/ITGA2/DLC1	17
BP	GO:0035710	CD4-positive, alpha-beta T cell activation	17/1900	100/18862	0.0216473	0.174409	0.149993	IL27/PLA2G2D/CD83/MYB/HLX/CCL19/LGALS9/FOXP3/LEF1/LOXL3/NLRP3/RUNX3/VSIR/GPR183/IL18R1/TNFSF18/CD160	17
BP	GO:0043114	regulation of vascular permeability	1900-09-01	42/18862	0.0218793	0.174449	0.150028	ADORA2A/SH3GL2/BMP6/C2CD4B/MYLK3/TJP1/CLDN5/CDH5/PDE2A	9
BP	GO:0050885	neuromuscular process controlling balance	1900-09-01	42/18862	0.0218793	0.174449	0.150028	USH1C/CDH23/ADCY5/NEUROG1/PCDH15/USH1G/IGDCC3/NBN/POU4F3	9
BP	GO:0048041	focal adhesion assembly	15/1900	85/18862	0.0218896	0.174449	0.150028	GPM6B/FMN1/EPHA3/EFNA5/ROCK2/RCC2/CORO2B/PDPK1/KDR/SORBS1/BCL2/THBS1/NRP1/ITGA2/DLC1	15
BP	GO:0002822	regulation of adaptive immune response based on somatic recombination of immune receptors built from immunoglobulin superfamily domains	24/1900	155/18862	0.0219076	0.174449	0.150028	C17orf99/TFRC/IL27/PLA2G4A/RIPK3/NOD2/HPX/HLX/CCL19/TNFRSF1B/IL33/C4BPB/FOXP3/C4BPA/LOXL3/NLRP3/SUSD4/SLC22A13/RIF1/C3/CD226/IL18R1/IL27RA/TNFSF18	24
BP	GO:0008406	gonad development	31/1900	212/18862	0.0219717	0.174449	0.150028	HOXA11/NTRK1/NASP/TLR3/SOX8/BRIP1/WNT2B/SLIT3/SALL1/TEX11/FGF8/SOX9/MSH4/ESR1/RAD21L1/LHX9/UTF1/PGR/AR/BCL2/TGFB2/GPR149/KIT/STAR/HOXA9/INHBB/BRCA2/DHH/WNT5A/LRP2/INHBA	31
BP	GO:0017156	calcium-ion regulated exocytosis	1900-12-01	63/18862	0.021973	0.174449	0.150028	SCIN/ADRA2A/SYT13/SYT11/UNC13C/SYT1/SYT9/RIMS2/CACNA1G/RAPGEF4/RIMS1/SYT10	12
BP	GO:0050708	regulation of protein secretion	39/1900	279/18862	0.022203	0.174449	0.150028	CD38/SLC12A2/ADORA2A/ADRA2A/ADCY5/EFNA5/BMP6/IL13/KCNS3/GCG/TLR2/ANO1/CLOCK/FOXA2/CPT1A/CACNA1E/SYT9/GJA1/IGF1/MIR93/BLK/ITPR2/NKX6-1/CACNA1D/TGFB2/GCK/CFTR/ADRA2C/KCNA5/ALOX5/INHBB/TGFB3/RAPGEF4/STXBP5/CD200/ACVR1C/DISP1/TIAM1/GLP1R	39
BP	GO:0009435	NAD biosynthetic process	1900-07-01	29/18862	0.0223211	0.174449	0.150028	PTGS2/NMNAT2/SLC5A8/ACMSD/PARP9/SLC22A13/KMO	7
BP	GO:0043032	positive regulation of macrophage activation	1900-07-01	29/18862	0.0223211	0.174449	0.150028	TAFA3/IL13/PLA2G4A/TLR6/IL33/THBS1/WNT5A	7
BP	GO:0050482	arachidonic acid secretion	1900-07-01	29/18862	0.0223211	0.174449	0.150028	PLA2G4A/PLA2G2D/ACE/PLA2G2E/SSTR4/PLA2G2A/PLA2G2F	7
BP	GO:0055075	potassium ion homeostasis	1900-07-01	29/18862	0.0223211	0.174449	0.150028	SLC12A2/ATP1A3/ATP1B2/SLC9A4/ATP12A/ATP4B/KCNA5	7
BP	GO:0060055	angiogenesis involved in wound healing	1900-07-01	29/18862	0.0223211	0.174449	0.150028	SLC12A2/ITGB3/HPSE/MCAM/KDR/ETS1/ALOX5	7
BP	GO:0072337	modified amino acid transport	1900-07-01	29/18862	0.0223211	0.174449	0.150028	SLC7A9/SLC25A32/SLC7A11/GJA1/SLC6A20/SLC22A4/LRP2	7
BP	GO:1903963	arachidonate transport	1900-07-01	29/18862	0.0223211	0.174449	0.150028	PLA2G4A/PLA2G2D/ACE/PLA2G2E/SSTR4/PLA2G2A/PLA2G2F	7
BP	GO:0021872	forebrain generation of neurons	1900-11-01	56/18862	0.0223314	0.174449	0.150028	TBR1/BCL11B/SALL1/FGF8/LEF1/NRP2/SLC4A10/ASCL1/SATB2/WNT5A/INHBA	11
BP	GO:0060135	maternal process involved in female pregnancy	1900-11-01	56/18862	0.0223314	0.174449	0.150028	BMPR2/IHH/GJA1/LGALS9/ESR1/MMP7/PGR/AR/SPP1/ASH1L/STOX2	11
BP	GO:0097035	regulation of membrane lipid distribution	1900-11-01	56/18862	0.0223314	0.174449	0.150028	MFSD2A/ATP10A/ATP11A/ATP8A1/ANO4/ATP10D/PLSCR1/ABCA1/ATP9A/ABCB1/ATP8A2	11
BP	GO:0021515	cell differentiation in spinal cord	1900-10-01	49/18862	0.0223516	0.174449	0.150028	GLI2/SHH/DBX1/WNT1/HOXC10/LHX4/GBX1/ASCL1/MDGA1/LMO4	10
BP	GO:0021879	forebrain neuron differentiation	1900-10-01	49/18862	0.0223516	0.174449	0.150028	TBR1/BCL11B/SALL1/FGF8/NRP2/SLC4A10/ASCL1/SATB2/WNT5A/INHBA	10
BP	GO:0045005	DNA-dependent DNA replication maintenance of fidelity	1900-10-01	49/18862	0.0223516	0.174449	0.150028	SLFN11/KHDC3L/ZNF365/FAM111A/BLM/GEN1/ATR/SAMHD1/BRCA2/PRIMPOL	10
BP	GO:0046638	positive regulation of alpha-beta T cell differentiation	1900-10-01	49/18862	0.0223516	0.174449	0.150028	SHH/CD83/MYB/IHH/HLX/CCL19/LGALS9/FOXP3/NLRP3/RUNX3	10
BP	GO:0001956	positive regulation of neurotransmitter secretion	1900-05-01	17/18862	0.0227334	0.174449	0.150028	ADORA2A/SLC4A8/SYT1/NLGN1/KMO	5
BP	GO:0006586	indolalkylamine metabolic process	1900-05-01	17/18862	0.0227334	0.174449	0.150028	ACMSD/AADAT/DDC/TDO2/KMO	5
BP	GO:0010523	negative regulation of calcium ion transport into cytosol	1900-05-01	17/18862	0.0227334	0.174449	0.150028	PKD2/TRDN/BCL2/NOS1/CALM1	5
BP	GO:0021513	spinal cord dorsal/ventral patterning	1900-05-01	17/18862	0.0227334	0.174449	0.150028	GLI2/SHH/DBX1/ASCL1/CHRD	5
BP	GO:0021534	cell proliferation in hindbrain	1900-05-01	17/18862	0.0227334	0.174449	0.150028	GLI2/SHH/ZNF423/CEND1/SLC6A4	5
BP	GO:0030299	intestinal cholesterol absorption	1900-05-01	17/18862	0.0227334	0.174449	0.150028	CYP8B1/AKR1C1/ABCG8/ENPP7/NPC1L1	5
BP	GO:0031000	response to caffeine	1900-05-01	17/18862	0.0227334	0.174449	0.150028	SLC8A1/ADORA2A/TMEM38B/RYR3/CAD	5
BP	GO:0032305	positive regulation of icosanoid secretion	1900-05-01	17/18862	0.0227334	0.174449	0.150028	PLA2G4A/TNFRSF11A/SSTR4/MAP2K6/CYP4A11	5
BP	GO:0033623	regulation of integrin activation	1900-05-01	17/18862	0.0227334	0.174449	0.150028	CDH17/FERMT1/FARP2/PLEK/JAM3	5
BP	GO:0035461	vitamin transmembrane transport	1900-05-01	17/18862	0.0227334	0.174449	0.150028	STRA6/SLC25A32/GC/SLC23A2/LRP2	5
BP	GO:0048535	lymph node development	1900-05-01	17/18862	0.0227334	0.174449	0.150028	TNFRSF11A/RIPK3/IL15/CD248/CXCR5	5
BP	GO:0050665	hydrogen peroxide biosynthetic process	1900-05-01	17/18862	0.0227334	0.174449	0.150028	CYBA/CYP1A2/DUOX2/MPV17L/DUOXA2	5
BP	GO:0050961	detection of temperature stimulus involved in sensory perception	1900-05-01	17/18862	0.0227334	0.174449	0.150028	NTRK1/CXCL12/ANO1/ADORA1/EPHB1	5
BP	GO:0070206	protein trimerization	1900-05-01	17/18862	0.0227334	0.174449	0.150028	SCARA5/SLC1A2/CD74/MLKL/DISP1	5
BP	GO:0150079	negative regulation of neuroinflammatory response	1900-05-01	17/18862	0.0227334	0.174449	0.150028	TAFA3/SYT11/IGF1/TNFRSF1B/CD200	5
BP	GO:0032874	positive regulation of stress-activated MAPK cascade	19/1900	116/18862	0.0227668	0.174476	0.15005	FGF19/TLR3/WNT16/TRAF3/FLT4/TLR9/EDAR/TRAF5/NOD2/XDH/EIF2AK2/SH3RF3/CCL19/INAVA/WNT7A/RIPK1/TGFB2/RASGRP1/WNT5A	19
BP	GO:0014013	regulation of gliogenesis	16/1900	93/18862	0.0228858	0.175156	0.150636	IL34/EGR2/PLAG1/SHH/SOX8/GJC2/TLR2/ETV5/SKI/ZNF365/MYB/TNFRSF1B/SOX11/NKX6-1/DAB1/LRP2	16
BP	GO:0050678	regulation of epithelial cell proliferation	50/1900	374/18862	0.0232597	0.176999	0.152221	CDK6/APLNR/ITGB3/BMPR2/SHH/SCN5A/BMP6/BCL11B/FLT4/TP63/CXCL12/NOD2/XDH/SOX9/FGF2/IHH/LAMB1/COL4A3/GJA1/PDPK1/RGN/CCL2/IGF1/MCC/WNT7A/HOXA5/PRKDC/KDR/MYC/FGF10/CLDN1/PGR/AR/SERPINF1/SOX11/A4GNT/PAX2/TGFB2/NRP2/RUNX3/ITGA4/MIR27B/THBS1/C5AR2/NRP1/ALOX5/BRCA2/WNT5A/FLT1/SEMA5A	50
BP	GO:0010996	response to auditory stimulus	1900-06-01	23/18862	0.023279	0.176999	0.152221	SLITRK6/STRA6/NEUROG1/NRXN2/KIAA0319/ATP8A2	6
BP	GO:0021544	subpallium development	1900-06-01	23/18862	0.023279	0.176999	0.152221	BCL11B/SLC7A11/FGF8/SLITRK5/ASCL1/INHBA	6
BP	GO:0044550	secondary metabolite biosynthetic process	1900-06-01	23/18862	0.023279	0.176999	0.152221	OPN3/SLC45A2/TRPC1/SLC7A11/CYP1A2/WNT5A	6
BP	GO:0048668	collateral sprouting	1900-06-01	23/18862	0.023279	0.176999	0.152221	CRABP2/DCC/SPART/SPP1/BDNF/FSTL4	6
BP	GO:0010977	negative regulation of neuron projection development	21/1900	132/18862	0.0233481	0.177293	0.152473	TRAK2/CD38/DNM3/SEMA5B/SEMA3C/DCC/MINAR1/ZNF365/SPART/BCL11A/KIAA0319/NLGN1/DAB1/SPP1/LRP4/NR2F1/NRP1/FSTL4/WNT5A/EFNB2/SEMA5A	21
BP	GO:0070665	positive regulation of leukocyte proliferation	23/1900	148/18862	0.0235282	0.178427	0.153449	IL34/CD38/TFRC/FLT3LG/VCAM1/SHH/IL13/TLR9/NFATC2/EBI3/IL15/VAV3/TAC1/CD74/IGF1/CCL19/LGALS9/GPAM/FOXP3/FGF10/BCL2/GPR183/IL27RA	23
BP	GO:0021536	diencephalon development	13/1900	71/18862	0.023844	0.180351	0.155104	GLI2/SHH/SALL1/WNT1/FGF8/POU3F2/FGF10/ETS1/NRP2/TAL2/PTCHD1/WNT5A/SEMA5A	13
BP	GO:0043627	response to estrogen	13/1900	71/18862	0.023844	0.180351	0.155104	F7/ABCC2/TNFRSF11B/BRCA1/WNT7A/ESR1/AR/STAR/TGFB3/SLC34A2/DHH/CA2/TRIM25	13
BP	GO:1902414	protein localization to cell junction	18/1900	109/18862	0.0242643	0.183071	0.157443	MAP1A/NECTIN3/ADAM22/RAB27B/KIF5A/NRXN2/TJP1/RAB8A/CACNG7/ZDHHC15/WNT7A/SHISA6/CDH5/PCLO/NLGN1/JAM3/NSG1/WNT5A	18
BP	GO:0014037	Schwann cell differentiation	1900-08-01	36/18862	0.0243297	0.183071	0.157443	EGR2/ADAM22/NCMAP/POU3F2/SKI/POU3F1/ADGRG6/ITGB4	8
BP	GO:0086010	membrane depolarization during action potential	1900-08-01	36/18862	0.0243297	0.183071	0.157443	SLC8A1/SCN5A/SCN11A/SCN3B/ANK2/CACNA1D/CACNA1G/SCN8A	8
BP	GO:0097484	dendrite extension	1900-08-01	36/18862	0.0243297	0.183071	0.157443	SH3GL2/SYT1/CACNG7/AUTS2/BCL11A/RIMS2/SLC23A2/RIMS1	8
BP	GO:0060411	cardiac septum morphogenesis	1900-12-01	64/18862	0.0246462	0.185213	0.159285	BMPR2/SLIT3/SEMA3C/FGF8/MIR17HG/BMP7/SOX11/TGFB2/NRP2/NRP1/WNT5A/LRP2	12
BP	GO:0030534	adult behavior	19/1900	117/18862	0.0247015	0.185389	0.159436	SLITRK6/NRXN3/PREX2/ADAM22/CXCL12/PAX5/DBH/SLC7A11/KLHL1/FOXA2/NRXN2/DRD1/SLITRK5/CEND1/CHRNA3/GBX1/DAB1/SEZ6/CHRNA5	19
BP	GO:0032355	response to estradiol	20/1900	125/18862	0.0250018	0.1874	0.161166	CD38/F7/SLC34A1/GGT3P/ABCC2/IHH/GJA1/WNT7A/ESR2/CYP1A2/ESR1/FGF10/GGT5/BMP7/ETS1/SLC6A4/NCOA3/RAMP3/ITGA2/DHH	20
BP	GO:0034308	primary alcohol metabolic process	16/1900	94/18862	0.025089	0.187812	0.16152	AKR1B15/RDH13/AWAT2/BMP6/AKR1C1/CYP2D6/ALDH3B1/SDR16C5/AKR1B10/ADH1A/IGF1/CYP1A2/AKR1C2/ADH1B/ACSS1/DKK3	16
BP	GO:0019932	second-messenger-mediated signaling	42/1900	307/18862	0.0251748	0.188212	0.161864	PDE4A/SLC8A1/APLNR/PEX5L/NUDT4/PLCE1/VCAM1/MYOZ2/PLCG2/TMEM38B/MYOZ1/GRIN2B/CAMK2D/MCTP1/NFATC2/RCAN2/CCL20/ACKR3/SOX9/PDPK1/RGN/ADGRG6/IGF1/IRGM/ANK2/KDR/GBP1/CCR8/ITPR2/PCLO/SELE/RIMS2/PLEK/THBS1/PDZD3/RAPGEF4/PDE2A/CXCR5/NOS1/SAMD14/CALM1/GLP1R	42
BP	GO:0045747	positive regulation of Notch signaling pathway	1900-11-01	57/18862	0.025235	0.188233	0.161882	GATA5/TP63/WNT1/NOD2/MAML2/TSPAN5/FGF10/TGFB2/KIT/ASCL1/POGLUT1	11
BP	GO:1904064	positive regulation of cation transmembrane transport	22/1900	141/18862	0.0252662	0.188233	0.161882	APLNR/ACE2/PLCG2/IL13/TRPC1/GJC2/STAC/TMSB4X/ATP1B2/DRD1/STAC3/PDPK1/RGN/CCL2/ANK2/LRRC55/PKD2/TRDN/FGF14/RAMP3/NOS1/CALM1	22
BP	GO:0022602	ovulation cycle process	1900-09-01	43/18862	0.0252748	0.188233	0.161882	SLIT3/ESR1/NPY5R/PGR/TGFB2/GPR149/MAP2K6/TGFB3/INHBA	9
BP	GO:0009615	response to virus	48/1900	359/18862	0.0257104	0.189933	0.163344	KCNJ8/CDK6/RTP4/SLFN11/IL27/TLR3/G3BP1/TRAF3/POLR3B/CCL8/OPRK1/IFITM1/CXCL12/TLR9/OAS3/RIPK3/NLRP9/IL15/TLR7/ITGB8/EIF2AK2/DCLK1/IFNLR1/USP17L2/CCL19/IRGM/LGALS9/DUOX2/IL33/POLR3H/GPAM/ABCE1/FOXP3/GBP1/POU2F2/DTX3L/BCL2/PARP9/PLSCR1/SAMHD1/NLRP1/SLFN13/ABCC9/MLKL/CD207/LYST/GBP3/RRP1B	48
BP	GO:0001649	osteoblast differentiation	32/1900	223/18862	0.0257219	0.189933	0.163344	DDX5/HNRNPU/CDK6/GLI2/BMPR2/SHH/SOX8/BMP6/AMELX/FIGNL1/RUNX2/IFITM1/TP63/RSPO2/MRC2/SKI/SOX9/IHH/CYP24A1/IGF1/TNC/LEF1/BMP7/SOX11/SPP1/CHRD/CTHRC1/IGFBP3/SATB2/GDPD2/DHH/VCAN	32
BP	GO:0001973	G protein-coupled adenosine receptor signaling pathway	1900-04-01	12/18862	0.0262225	0.189933	0.163344	ADORA2A/ADCY5/NECAB2/ADORA1	4
BP	GO:0002002	regulation of angiotensin levels in blood	1900-04-01	12/18862	0.0262225	0.189933	0.163344	ACE2/ACE/CES1/MME	4
BP	GO:0002003	angiotensin maturation	1900-04-01	12/18862	0.0262225	0.189933	0.163344	ACE2/ACE/CES1/MME	4
BP	GO:0002713	negative regulation of B cell mediated immunity	1900-04-01	12/18862	0.0262225	0.189933	0.163344	C4BPB/FOXP3/C4BPA/SUSD4	4
BP	GO:0002890	negative regulation of immunoglobulin mediated immune response	1900-04-01	12/18862	0.0262225	0.189933	0.163344	C4BPB/FOXP3/C4BPA/SUSD4	4
BP	GO:0006568	tryptophan metabolic process	1900-04-01	12/18862	0.0262225	0.189933	0.163344	ACMSD/AADAT/TDO2/KMO	4
BP	GO:0007638	mechanosensory behavior	1900-04-01	12/18862	0.0262225	0.189933	0.163344	SLITRK6/STRA6/NEUROG1/NRXN2	4
BP	GO:0015893	drug transport	1900-04-01	12/18862	0.0262225	0.189933	0.163344	ABCC3/SLC22A3/ABCC2/ABCB11	4
BP	GO:0021527	spinal cord association neuron differentiation	1900-04-01	12/18862	0.0262225	0.189933	0.163344	WNT1/ASCL1/MDGA1/LMO4	4
BP	GO:0030208	dermatan sulfate biosynthetic process	1900-04-01	12/18862	0.0262225	0.189933	0.163344	UST/DSEL/VCAN/DCN	4
BP	GO:0032490	detection of molecule of bacterial origin	1900-04-01	12/18862	0.0262225	0.189933	0.163344	C4B/TLR2/NOD2/TLR6	4
BP	GO:0032782	bile acid secretion	1900-04-01	12/18862	0.0262225	0.189933	0.163344	SLC10A1/ABCC2/CES1/ABCB11	4
BP	GO:0032908	regulation of transforming growth factor beta1 production	1900-04-01	12/18862	0.0262225	0.189933	0.163344	FKBP1A/FOXP3/THBS1/LUM	4
BP	GO:0035588	G protein-coupled purinergic receptor signaling pathway	1900-04-01	12/18862	0.0262225	0.189933	0.163344	ADORA2A/ADCY5/NECAB2/ADORA1	4
BP	GO:0046541	saliva secretion	1900-04-01	12/18862	0.0262225	0.189933	0.163344	NEUROG1/OPRK1/TAC1/FGF10	4
BP	GO:0060134	prepulse inhibition	1900-04-01	12/18862	0.0262225	0.189933	0.163344	ADORA2A/GRIN3A/DRD1/GRID2	4
BP	GO:0060442	branching involved in prostate gland morphogenesis	1900-04-01	12/18862	0.0262225	0.189933	0.163344	SHH/HOXD13/ESR1/BMP7	4
BP	GO:0097152	mesenchymal cell apoptotic process	1900-04-01	12/18862	0.0262225	0.189933	0.163344	SHH/SOX9/BMP7/PAX2	4
BP	GO:2000317	negative regulation of T-helper 17 type immune response	1900-04-01	12/18862	0.0262225	0.189933	0.163344	FOXP3/LOXL3/IL27RA/TNFSF18	4
BP	GO:2000650	negative regulation of sodium ion transmembrane transporter activity	1900-04-01	12/18862	0.0262225	0.189933	0.163344	NEDD4/HECW1/CAMK2D/HECW2	4
BP	GO:0002791	regulation of peptide secretion	42/1900	308/18862	0.0264057	0.190233	0.163602	CD38/SLC12A2/ADORA2A/ADRA2A/ADCY5/EFNA5/BMP6/IL13/KCNS3/GCG/TLR2/ANO1/CLOCK/FOXA2/CPT1A/CACNA1E/ADORA1/SYT9/CD74/GJA1/IGF1/FFAR2/MIR93/BLK/ITPR2/NKX6-1/CACNA1D/TGFB2/GCK/CFTR/ADRA2C/KCNA5/ALOX5/INHBB/TGFB3/RAPGEF4/STXBP5/CD200/ACVR1C/DISP1/TIAM1/GLP1R	42
BP	GO:0015909	long-chain fatty acid transport	13/1900	72/18862	0.0265055	0.190233	0.163602	MFSD2A/PLA2G4A/PLA2G2D/ACE/ABCD2/CPT1A/PLA2G2E/SSTR4/PLA2G2A/ACSL5/PLA2G2F/THBS1/PLIN2	13
BP	GO:0033627	cell adhesion mediated by integrin	13/1900	72/18862	0.0265055	0.190233	0.163602	ITGB3/FERMT1/PLPP3/PODXL/RET/ITGB8/PLAU/ITGB4/TGFB2/ITGA4/JAM3/ITGA2/NEXMIF	13
BP	GO:0035924	cellular response to vascular endothelial growth factor stimulus	13/1900	72/18862	0.0265055	0.190233	0.163602	ADAMTS3/VCAM1/FLT4/ADGRA2/FLT3/XDH/KDR/CCBE1/NRP2/MIR27B/NRP1/FLT1/DCN	13
BP	GO:0036465	synaptic vesicle recycling	13/1900	72/18862	0.0265055	0.190233	0.163602	AMPH/SH3GL2/DNM3/RAB27B/SYT11/SYT1/WNT7A/BTBD8/NLGN1/NLGN4Y/FGF14/DNAJC6/CALM1	13
BP	GO:1903036	positive regulation of response to wounding	13/1900	72/18862	0.0265055	0.190233	0.163602	THBD/FERMT1/ADRA2A/F7/PLPP3/CNTF/HPSE/INSL3/DUOX2/TBXA2R/CLDN1/THBS1/MYLK	13
BP	GO:0006029	proteoglycan metabolic process	15/1900	87/18862	0.0265325	0.190233	0.163602	HS3ST5/FOXL1/BMPR2/UST/DSEL/HPSE/IHH/CHST3/IGF1/CHST10/SPOCK2/COL2A1/CHST11/VCAN/DCN	15
BP	GO:0032760	positive regulation of tumor necrosis factor production	15/1900	87/18862	0.0265325	0.190233	0.163602	CYBA/TLR3/TLR2/TLR9/NOD2/CCL19/LGALS9/IL33/RIPK1/MIR657/PIK3R1/RASGRP1/MIR27B/THBS1/WNT5A	15
BP	GO:0008045	motor neuron axon guidance	1900-07-01	30/18862	0.0266568	0.190233	0.163602	EGR2/FGF8/LHX4/SLIT1/NTN3/CHN1/PLXNA4	7
BP	GO:0010800	positive regulation of peptidyl-threonine phosphorylation	1900-07-01	30/18862	0.0266568	0.190233	0.163602	GCG/TRPC6/IRGM/STOX1/BMP7/WNT5A/CALM1	7
BP	GO:0051491	positive regulation of filopodium assembly	1900-07-01	30/18862	0.0266568	0.190233	0.163602	DNM3/PIK3R1/NLGN1/NEURL1/NRP1/TGFB3/TENM2	7
BP	GO:0090183	regulation of kidney development	1900-07-01	30/18862	0.0266568	0.190233	0.163602	SOX8/SIX2/WNT2B/RET/SOX9/MYC/PAX2	7
BP	GO:0070304	positive regulation of stress-activated protein kinase signaling cascade	19/1900	118/18862	0.0267586	0.190725	0.164025	FGF19/TLR3/WNT16/TRAF3/FLT4/TLR9/EDAR/TRAF5/NOD2/XDH/EIF2AK2/SH3RF3/CCL19/INAVA/WNT7A/RIPK1/TGFB2/RASGRP1/WNT5A	19
BP	GO:0032675	regulation of interleukin-6 production	24/1900	158/18862	0.0269564	0.19185	0.164992	CYBA/TLR3/TLR2/TLR9/NOD2/TLR7/SYT11/IL16/CD74/INAVA/TLR6/LGALS9/IL17D/IL33/IL36RN/FOXP3/MIR657/POU2F2/C5AR2/CD200/MBP/WNT5A/IL27RA/AFAP1L2	24
BP	GO:0009100	glycoprotein metabolic process	55/1900	421/18862	0.0269825	0.19185	0.164992	TRAK2/NCCRP1/HS3ST5/FUT9/GCNT4/MUC3A/FOXL1/GXYLT2/ST8SIA2/BMPR2/DPY19L1/GALNT6/UST/DSEL/MUCL1/UGGT1/GALNT16/NECAB2/PHLDA1/B3GALT5/IL15/ST6GALNAC5/HPSE/SLC34A1/MUC13/IHH/CELA1/GNPTAB/CHST3/IGF1/CCL19/IL33/GALNTL6/CHST10/MAN1A2/BCL2/EDEM1/SPOCK2/COL2A1/A4GNT/MGAT5B/CHST11/FUT6/MUC12/B3GLCT/MUC5AC/GALNT10/TRIP11/GALNT17/B4GALT6/POGLUT1/POGLUT3/VCAN/EOGT/DCN	55
BP	GO:0090101	negative regulation of transmembrane receptor protein serine/threonine kinase signaling pathway	21/1900	134/18862	0.0271289	0.192593	0.165632	WFIKKN1/DKK1/SPRED1/WNT1/LTBP1/SKI/LDLRAD4/PRDM16/SPART/PDPK1/MIR17HG/VWC2/ONECUT1/CHST11/IL17RD/CHRD/RASL11B/TGFB3/CILP/WNT5A/LRP2	21
BP	GO:0009581	detection of external stimulus	22/1900	142/18862	0.0271533	0.192593	0.165632	GPR52/OPN3/NTRK1/GNGT1/CABP4/CXCL12/ANO1/SEMA5B/PIEZO2/TULP1/ADORA1/GRK4/TRPC3/CDH2/PDE6A/PKD2/KIT/RRH/ITGA2/EPHB1/CALM1/ATP8A2	22
BP	GO:0007585	respiratory gaseous exchange by respiratory system	1900-12-01	65/18862	0.0275501	0.194931	0.167642	UCP3/SFTPD/FLT4/ADORA1/TSHZ3/HOXA5/NEK10/MAN1A2/HNMT/CCBE1/NLGN1/CHST11	12
BP	GO:1904888	cranial skeletal system development	1900-12-01	65/18862	0.0275501	0.194931	0.167642	RAB23/SIX2/NEUROG1/TP63/PAX5/MMP16/PRRX1/FGF8/FOXE1/TGFB2/CHST11/TGFB3	12
BP	GO:0014032	neural crest cell development	14/1900	80/18862	0.0279741	0.19745	0.169809	SHH/SOX8/FN1/RET/SEMA5B/SEMA3C/KBTBD8/SOX9/CDH2/BMP7/SOX11/NRP2/NRP1/SEMA5A	14
BP	GO:0035418	protein localization to synapse	14/1900	80/18862	0.0279741	0.19745	0.169809	MAP1A/ADAM22/RAB27B/KIF5A/NRXN2/RAB8A/CACNG7/ZDHHC15/WNT7A/SHISA6/PCLO/NLGN1/NSG1/WNT5A	14
BP	GO:0032526	response to retinoic acid	17/1900	103/18862	0.0281317	0.198322	0.170558	CD38/EPHA3/BMP6/WNT5B/RET/SOX9/MYB/GJA1/WNT9A/TNC/SERPINF1/CYP26B1/PAX2/SLC6A4/ASCL1/BRINP2/WNT5A	17
BP	GO:0006658	phosphatidylserine metabolic process	1900-08-01	37/18862	0.0283868	0.198515	0.170725	MFSD2A/PLA2G4A/PLA2G2D/PLA2G2E/PLA2G2A/PLA2G2F/PLSCR1/MBOAT1	8
BP	GO:0090218	positive regulation of lipid kinase activity	1900-08-01	37/18862	0.0283868	0.198515	0.170725	NOD2/FLT3/FGF2/VAV3/CCL19/KIT/TNFAIP8L3/FLT1	8
BP	GO:2000351	regulation of endothelial cell apoptotic process	1900-11-01	58/18862	0.0284026	0.198515	0.170725	IL13/CD248/PDPK1/CCL2/KDR/CDH5/ITGA4/THBS1/CD160/SEMA5A/MIR590	11
BP	GO:0014829	vascular associated smooth muscle contraction	1900-06-01	24/18862	0.0284668	0.198515	0.170725	CD38/SLC8A1/DOCK5/ARHGAP42/P2RX1/ATP2B1	6
BP	GO:0032528	microvillus organization	1900-06-01	24/18862	0.0284668	0.198515	0.170725	USH1C/PODXL/PLD1/CDHR2/GLDN/VIL1	6
BP	GO:0042430	indole-containing compound metabolic process	1900-06-01	24/18862	0.0284668	0.198515	0.170725	SLC34A1/ACMSD/AADAT/DDC/TDO2/KMO	6
BP	GO:0043567	regulation of insulin-like growth factor receptor signaling pathway	1900-06-01	24/18862	0.0284668	0.198515	0.170725	IGFBP1/WNT1/IGF1/AR/IGFBP3/CILP	6
BP	GO:0061436	establishment of skin barrier	1900-06-01	24/18862	0.0284668	0.198515	0.170725	TP63/CLDN1/CYP26B1/MET/FLG2/GRHL1	6
BP	GO:0062149	detection of stimulus involved in sensory perception of pain	1900-06-01	24/18862	0.0284668	0.198515	0.170725	NTRK1/CXCL12/ANO1/ADORA1/ITGA2/EPHB1	6
BP	GO:0050866	negative regulation of cell activation	29/1900	200/18862	0.0287507	0.199314	0.171412	TAFA3/THBD/TNFRSF21/SHH/SH2B3/SFTPD/VTCN1/PLA2G2D/UBASH3B/SYT11/IHH/CD74/HLX/LAX1/DTX1/LGALS9/ADGRF5/FOXP3/PLA2G2F/MILR1/LOXL3/BLK/SOX11/RUNX3/VSIR/TIGIT/CD200/INHBA/TNFSF18	29
BP	GO:0001991	regulation of systemic arterial blood pressure by circulatory renin-angiotensin	1900-05-01	18/18862	0.0289307	0.199314	0.171412	ACE2/ACE/PCSK5/CES1/MME	5
BP	GO:0002523	leukocyte migration involved in inflammatory response	1900-05-01	18/18862	0.0289307	0.199314	0.171412	FFAR2/NLRP3/SELE/ALOX5/JAM3	5
BP	GO:0032026	response to magnesium ion	1900-05-01	18/18862	0.0289307	0.199314	0.171412	BMP6/RYR3/SLC34A1/TNFRSF11B/THBS1	5
BP	GO:0036148	phosphatidylglycerol acyl-chain remodeling	1900-05-01	18/18862	0.0289307	0.199314	0.171412	PLA2G4A/PLA2G2D/PLA2G2E/PLA2G2A/PLA2G2F	5
BP	GO:0036149	phosphatidylinositol acyl-chain remodeling	1900-05-01	18/18862	0.0289307	0.199314	0.171412	PLA2G4A/PLA2G2D/PLA2G2E/PLA2G2A/PLA2G2F	5
BP	GO:0045063	T-helper 1 cell differentiation	1900-05-01	18/18862	0.0289307	0.199314	0.171412	IL27/HLX/CCL19/LEF1/IL18R1	5
BP	GO:0072189	ureter development	1900-05-01	18/18862	0.0289307	0.199314	0.171412	SHH/SOX8/RET/SOX9/PAX2	5
BP	GO:0045446	endothelial cell differentiation	19/1900	119/18862	0.0289423	0.199314	0.171412	BMPR2/BMP6/COL22A1/ROCK2/S1PR3/XDH/TJP1/WNT7A/CLDN5/KDR/ZEB1/CLDN1/CDH5/RAPGEF1/COL15A1/MET/NRP1/PDE2A/ROBO4	19
BP	GO:0072523	purine-containing compound catabolic process	1900-10-01	51/18862	0.0289504	0.199314	0.171412	NT5C1A/PDE4A/NT5C1B/NUDT4/ADA2/PDE1A/NUDT4B/XDH/SAMHD1/PDE2A	10
BP	GO:0045124	regulation of bone resorption	1900-09-01	44/18862	0.0290274	0.199314	0.171412	CD38/TFRC/ITGB3/TNFRSF11A/UBASH3B/TNFRSF11B/PPARGC1B/SPP1/CA2	9
BP	GO:0045494	photoreceptor cell maintenance	1900-09-01	44/18862	0.0290274	0.199314	0.171412	USH1C/CDH23/CIB2/RP1L1/ATP1B2/PCDH15/TULP1/USH1G/USP45	9
BP	GO:0048168	regulation of neuronal synaptic plasticity	1900-09-01	44/18862	0.0290274	0.199314	0.171412	EGR2/MCTP1/RAB8A/SHISA9/SHISA6/NEURL1/KIT/SLC4A10/STAR	9
BP	GO:0014066	regulation of phosphatidylinositol 3-kinase signaling	20/1900	127/18862	0.0291235	0.199707	0.17175	NTRK3/NTRK1/PDGFD/NEDD4/WNT16/FN1/PTPN13/UNC5B/CSF3/FLT3/SOX9/ROR2/FGF2/IGF1/KDR/PIK3R1/TGFB2/KIT/FLT1/DCN	20
BP	GO:0051384	response to glucocorticoid	21/1900	135/18862	0.0291852	0.199707	0.17175	HNRNPU/ACSBG1/TFAP4/UCP3/PAPPA/BMP6/SLIT3/CAD/FLT3/ABCC2/ATP2B1/SSTR4/AGL/CLDN1/PPARGC1B/BCL2/HNMT/SERPINF1/HSD3B1/STAR/CALM1	21
BP	GO:0010632	regulation of epithelial cell migration	40/1900	293/18862	0.0291877	0.199707	0.17175	ITGB3/DOCK5/BMPR2/PLCG2/PLPP3/FLT4/ROCK2/SPRED1/TMSB4X/PTGS2/ADGRA2/INSL3/SOX9/FGF2/TAC1/FGF18/PDPK1/MCC/WNT7A/KDR/TBXA2R/DNAJA4/FGF10/ETS1/SERPINF1/HDAC9/CCBE1/TGFB2/NRP2/MIR27B/THBS1/MET/VIL1/NRP1/SRPX2/ITGA2/WNT5A/SEMA5A/DCN/MIR200A	40
BP	GO:0003151	outflow tract morphogenesis	13/1900	73/18862	0.0293786	0.200777	0.17267	BMPR2/SEMA3C/FGF8/MIR17HG/CLDN5/NPY5R/BMP7/SOX11/TGFB2/NRP2/NRP1/WNT5A/LRP2	13
BP	GO:0046879	hormone secretion	41/1900	302/18862	0.0298023	0.203433	0.174954	CD38/CRHR1/ADRA2A/ADCY5/EFNA5/BMP6/KCNS3/GCG/HNF1A/ANO1/CLOCK/FOXA2/CPT1A/CACNA1E/ADORA1/SYT9/MYB/TAC1/GJA1/FFAR2/ILDR2/RAB11FIP2/BLK/ITPR2/SOX11/PCLO/NKX6-1/CACNA1D/SPP1/GCK/CFTR/RIMS2/ADRA2C/KCNA5/ALOX5/INHBB/RAPGEF4/ACVR1C/INHBA/TIAM1/GLP1R	41
BP	GO:0051651	maintenance of location in cell	30/1900	209/18862	0.0299211	0.204005	0.175446	HNRNPU/SCIN/SLC8A1/APLNR/PLCG2/IL13/TMEM38B/TRPC1/SLC30A4/CAMK2D/TMSB4X/UBASH3B/RYR3/LCN2/DRD1/FGF2/FKBP1A/GJA1/PDPK1/CCL19/ANK2/PKD2/TRDN/ITPR2/VPS13A/BARD1/CCDC88A/SYNE1/NOS1/CALM1	30
BP	GO:0048010	vascular endothelial growth factor receptor signaling pathway	16/1900	96/18862	0.0299668	0.204077	0.175508	CYBA/GRB10/CLEC14A/ITGB3/NEDD4/FLT4/ROCK2/ELMO1/VAV3/FGF18/KDR/FGF10/PIK3R1/NRP2/NRP1/FLT1	16
BP	GO:0010923	negative regulation of phosphatase activity	17/1900	104/18862	0.030586	0.208018	0.178897	SYTL2/PPP1R10/MYOZ1/ROCK2/SPRED1/PHACTR2/KNL1/PPP1R1A/FKBP1A/RGN/SH2D4A/PHACTR1/PCDH11X/TGFB2/CEP192/RRP1B/RIMBP2	17
BP	GO:0002294	CD4-positive, alpha-beta T cell differentiation involved in immune response	1900-12-01	66/18862	0.0306943	0.208018	0.178897	IL27/MYB/HLX/CCL19/LGALS9/FOXP3/LEF1/LOXL3/NLRP3/GPR183/IL18R1/TNFSF18	12
BP	GO:0046635	positive regulation of alpha-beta T cell activation	1900-12-01	66/18862	0.0306943	0.208018	0.178897	SHH/EBI3/CD83/MYB/IHH/HLX/CCL19/LGALS9/FOXP3/NLRP3/RUNX3/CD160	12
BP	GO:0046883	regulation of hormone secretion	36/1900	260/18862	0.030769	0.208018	0.178897	CD38/CRHR1/ADRA2A/ADCY5/EFNA5/BMP6/KCNS3/GCG/ANO1/CLOCK/FOXA2/CPT1A/CACNA1E/ADORA1/SYT9/MYB/TAC1/GJA1/FFAR2/BLK/ITPR2/SOX11/NKX6-1/CACNA1D/SPP1/GCK/CFTR/ADRA2C/KCNA5/ALOX5/INHBB/RAPGEF4/ACVR1C/INHBA/TIAM1/GLP1R	36
BP	GO:0051607	defense response to virus	36/1900	260/18862	0.030769	0.208018	0.178897	KCNJ8/RTP4/SLFN11/IL27/TLR3/G3BP1/TRAF3/POLR3B/OPRK1/IFITM1/TLR9/OAS3/RIPK3/NLRP9/IL15/TLR7/EIF2AK2/IFNLR1/USP17L2/IL33/POLR3H/GPAM/ABCE1/GBP1/DTX3L/BCL2/PARP9/PLSCR1/SAMHD1/NLRP1/SLFN13/ABCC9/MLKL/CD207/LYST/GBP3	36
BP	GO:0140546	defense response to symbiont	36/1900	260/18862	0.030769	0.208018	0.178897	KCNJ8/RTP4/SLFN11/IL27/TLR3/G3BP1/TRAF3/POLR3B/OPRK1/IFITM1/TLR9/OAS3/RIPK3/NLRP9/IL15/TLR7/EIF2AK2/IFNLR1/USP17L2/IL33/POLR3H/GPAM/ABCE1/GBP1/DTX3L/BCL2/PARP9/PLSCR1/SAMHD1/NLRP1/SLFN13/ABCC9/MLKL/CD207/LYST/GBP3	36
BP	GO:0021954	central nervous system neuron development	14/1900	81/18862	0.0307963	0.208018	0.178897	GLI2/DCC/FGF8/DRD1/NANOS1/DCLK1/EPHB6/NRP2/SLC4A10/ASCL1/B4GALT6/EPHB1/WNT5A/PLXNA4	14
BP	GO:0021782	glial cell development	18/1900	112/18862	0.0310056	0.208379	0.179208	CDK6/ADORA2A/SHH/CNTF/MYRF/ADAM22/NCMAP/TLR2/POU3F2/SKI/ROR2/POU3F1/LAMC3/ADGRG6/SOX11/ITGB4/ASCL1/B4GALT6	18
BP	GO:0032411	positive regulation of transporter activity	18/1900	112/18862	0.0310056	0.208379	0.179208	PLCG2/STAC/PON1/TMSB4X/ATP1B2/TRPC6/STAC3/RGN/CCL2/ANK2/LRRC55/PKD2/TRDN/FGF14/CFTR/SGK2/CALM1/ABCB1	18
BP	GO:0051261	protein depolymerization	18/1900	112/18862	0.0310056	0.208379	0.179208	ADD2/SCIN/LMOD3/MAP1A/LMOD2/SVIL/MAP6D1/VPS4B/TMOD2/KIF24/NES/EPS8/MICAL2/KIF19/PLEK/DNAJC6/VIL1/SEMA5A	18
BP	GO:0060348	bone development	28/1900	193/18862	0.0310168	0.208379	0.179208	FAT4/HOXA11/HOXB4/BMPR2/BMP6/SH2B3/RAB23/TMEM38B/NEUROG1/WNT1/MMP16/FGF8/FLI1/SKI/SOX9/COL27A1/IHH/FGF18/GJA1/RGN/IGF1/SP5/TRIM45/COL2A1/CYP26B1/KIT/TRIP11/TGFB3	28
BP	GO:0010810	regulation of cell-substrate adhesion	31/1900	218/18862	0.0310291	0.208379	0.179208	GPM6B/CDK6/FMN1/FERMT1/EPHA3/DOCK5/EFNA5/FN1/ROCK2/CCDC80/WNT1/RCC2/CORO2B/VWC2/ONECUT1/PREX1/KDR/SPRY4/CCL28/GBP1/PIK3R1/HOXA7/PLAU/BCL2/SPOCK2/THBS1/NRP1/ECM2/NEXMIF/DLC1/VIT	31
BP	GO:0003382	epithelial cell morphogenesis	1900-07-01	31/18862	0.0315317	0.211023	0.181481	BCL11B/COL22A1/IHH/AR/COL15A1/MET/SIPA1L3	7
BP	GO:0099174	regulation of presynapse organization	1900-07-01	31/18862	0.0315317	0.211023	0.181481	SLITRK6/LRRTM1/WNT7A/SLITRK5/NLGN1/MDGA1/SLITRK2	7
BP	GO:1905606	regulation of presynapse assembly	1900-07-01	31/18862	0.0315317	0.211023	0.181481	SLITRK6/LRRTM1/WNT7A/SLITRK5/NLGN1/MDGA1/SLITRK2	7
BP	GO:0009914	hormone transport	42/1900	312/18862	0.0318087	0.211903	0.182239	CD38/CRHR1/ADRA2A/ADCY5/EFNA5/BMP6/KCNS3/GCG/HNF1A/ANO1/CLOCK/FOXA2/CPT1A/CACNA1E/ADORA1/SYT9/MYB/ABCC2/TAC1/GJA1/FFAR2/ILDR2/RAB11FIP2/BLK/ITPR2/SOX11/PCLO/NKX6-1/CACNA1D/SPP1/GCK/CFTR/RIMS2/ADRA2C/KCNA5/ALOX5/INHBB/RAPGEF4/ACVR1C/INHBA/TIAM1/GLP1R	42
BP	GO:0030042	actin filament depolymerization	1900-11-01	59/18862	0.0318457	0.211903	0.182239	ADD2/SCIN/LMOD3/LMOD2/SVIL/TMOD2/EPS8/MICAL2/PLEK/VIL1/SEMA5A	11
BP	GO:0043030	regulation of macrophage activation	1900-11-01	59/18862	0.0318457	0.211903	0.182239	TAFA3/IL13/PLA2G4A/SYT11/CD74/TLR6/IL33/ADGRF5/THBS1/CD200/WNT5A	11
BP	GO:0048488	synaptic vesicle endocytosis	1900-11-01	59/18862	0.0318457	0.211903	0.182239	AMPH/SH3GL2/DNM3/RAB27B/SYT11/SYT1/BTBD8/NLGN1/NLGN4Y/DNAJC6/CALM1	11
BP	GO:0140238	presynaptic endocytosis	1900-11-01	59/18862	0.0318457	0.211903	0.182239	AMPH/SH3GL2/DNM3/RAB27B/SYT11/SYT1/BTBD8/NLGN1/NLGN4Y/DNAJC6/CALM1	11
BP	GO:0009101	glycoprotein biosynthetic process	46/1900	347/18862	0.0324044	0.215375	0.185224	TRAK2/HS3ST5/FUT9/GCNT4/MUC3A/FOXL1/GXYLT2/ST8SIA2/BMPR2/DPY19L1/GALNT6/UST/DSEL/MUCL1/UGGT1/GALNT16/NECAB2/PHLDA1/B3GALT5/IL15/ST6GALNAC5/MUC13/CHST3/IGF1/CCL19/IL33/GALNTL6/CHST10/MAN1A2/BCL2/A4GNT/MGAT5B/CHST11/FUT6/MUC12/B3GLCT/MUC5AC/GALNT10/TRIP11/GALNT17/B4GALT6/POGLUT1/POGLUT3/VCAN/EOGT/DCN	46
BP	GO:0002820	negative regulation of adaptive immune response	1900-10-01	52/18862	0.0327209	0.216734	0.186393	NOD2/IL33/C4BPB/FOXP3/C4BPA/LOXL3/SUSD4/IL27RA/TNFSF18/CD160	10
BP	GO:0050433	regulation of catecholamine secretion	1900-10-01	52/18862	0.0327209	0.216734	0.186393	ADORA2A/ADRA2A/KCNA2/SYT13/CXCL12/SYT11/SYT1/SYT9/ADRA2C/SYT10	10
BP	GO:0060350	endochondral bone morphogenesis	1900-10-01	52/18862	0.0327209	0.216734	0.186393	HOXA11/BMPR2/BMP6/MMP16/SOX9/COL27A1/IHH/FGF18/COL2A1/TRIP11	10
BP	GO:0032733	positive regulation of interleukin-10 production	1900-08-01	38/18862	0.0328876	0.21759	0.18713	IL13/TLR2/TLR9/CD83/NOD2/INAVA/LGALS9/TIGIT	8
BP	GO:0021545	cranial nerve development	1900-09-01	45/18862	0.0331529	0.218599	0.187997	SLITRK6/EGR2/NTRK1/NEUROG1/SALL1/PAX2/NRP2/POU4F3/PLXNA4	9
BP	GO:0032570	response to progesterone	1900-09-01	45/18862	0.0331529	0.218599	0.187997	CD38/CATSPER2/TLR2/CATSPER3/TGFB2/CATSPERB/THBS1/NCOA2/TGFB3	9
BP	GO:0085029	extracellular matrix assembly	1900-09-01	45/18862	0.0331529	0.218599	0.187997	GPM6B/FBLN5/ANTXR1/SOX9/IHH/LAMB1/NTN4/THSD4/MFAP4	9
BP	GO:1903707	negative regulation of hemopoiesis	17/1900	105/18862	0.0331955	0.218631	0.188024	CDK6/TLR3/SHH/UBASH3B/IHH/CD74/HLX/DTX1/IL17D/MYC/FOXP3/PIK3R1/HOXA7/LOXL3/RUNX3/INHBA/TNFSF18	17
BP	GO:0008543	fibroblast growth factor receptor signaling pathway	18/1900	113/18862	0.0335358	0.220622	0.189737	FAT4/FGF19/TRIM71/LRIT3/SPRED1/KIF16B/FGF8/FGF2/FLRT3/FGF18/KLB/SPRY4/FGF10/FGF5/THBS1/ANOS1/WNT5A/NCBP1	18
BP	GO:0090287	regulation of cellular response to growth factor stimulus	40/1900	296/18862	0.0336201	0.220858	0.18994	GRB10/ADAMTS3/NTRK3/WFIKKN1/ITGB3/FERMT1/BMPR2/NEDD4/ZNF423/LRIT3/SPRED1/WNT1/ADGRA2/XDH/LTBP1/SKI/LDLRAD4/FGF2/PRDM16/SPART/FGF18/PDPK1/MIR17HG/VWC2/ONECUT1/SPRY4/FGF10/CDH5/SOX11/CCBE1/CHST11/IL17RD/CHRD/THBS1/RASL11B/DKK3/TGFB3/WNT5A/LRP2/DCN	40
BP	GO:0030010	establishment of cell polarity	21/1900	137/18862	0.0336477	0.220858	0.18994	FERMT1/SHH/KIF20B/UST/FEZ1/INSC/ROCK2/AMOTL2/GJA1/CCL19/WNT7A/KIF26B/FGF10/RAB11FIP2/CDH5/CYP26B1/NSFL1C/SIPA1L3/JAM3/EPHB1/WNT5A	21
BP	GO:0046328	regulation of JNK cascade	20/1900	129/18862	0.0337365	0.221191	0.190226	FGF19/TLR3/WNT16/TRAF3/FLT4/TLR9/EDAR/TRAF5/NOD2/KLHL31/MECOM/SH3RF3/CCL19/WNT7A/RIPK1/RAPGEF1/RASGRP1/EPHB1/WNT5A/AIDA	20
BP	GO:0006970	response to osmotic stress	14/1900	82/18862	0.0338203	0.221491	0.190484	SLC12A2/EFHD1/TLR3/FMO1/PDPK1/SLC9A4/PKD2/CLDN1/HNMT/LRRC8C/KMO/ITGA2/MYLK/ABCB1	14
BP	GO:0045926	negative regulation of growth	34/1900	245/18862	0.0339999	0.221719	0.19068	FHL1/BMPR2/MYOZ1/SLIT3/SEMA5B/SEMA3C/DCC/MINAR1/WWC2/TCHP/MIR25/SPART/CDHR2/GJA1/MIR17HG/WWC3/MEG3/ESR2/BCL11A/KCNK2/RERG/BCL2/KIAA0319/SLC6A4/TGFB2/SPP1/NRP1/FSTL4/DCBLD2/ENPP1/WNT5A/PLAC8/INHBA/SEMA5A	34
BP	GO:0019226	transmission of nerve impulse	1900-12-01	67/18862	0.0340885	0.221719	0.19068	KCNA2/SCN5A/KCNMB2/DRD1/P2RX1/SCN11A/CACNG7/CLDN19/CACNA1G/JAM3/ITGA2/SCN8A	12
BP	GO:0033555	multicellular organismal response to stress	1900-12-01	67/18862	0.0340885	0.221719	0.19068	NTRK1/ADRA2A/DBH/RET/RAG1/GABRA5/TAC1/GJA1/BCL2/KIAA0319/THBS1/NOS1	12
BP	GO:0050766	positive regulation of phagocytosis	1900-12-01	67/18862	0.0340885	0.221719	0.19068	CYBA/C4B/SFTPD/IL15/NOD2/SIRPB1/TULP1/CCL2/FCER1G/RAPGEF1/C3/ITGA2	12
BP	GO:0060330	regulation of response to interferon-gamma	1900-06-01	25/18862	0.0343609	0.221719	0.19068	SOCS3/TXK/HPX/IRGM/PARP9/PARP14	6
BP	GO:0060334	regulation of interferon-gamma-mediated signaling pathway	1900-06-01	25/18862	0.0343609	0.221719	0.19068	SOCS3/TXK/HPX/IRGM/PARP9/PARP14	6
BP	GO:0071425	hematopoietic stem cell proliferation	1900-06-01	25/18862	0.0343609	0.221719	0.19068	WNT2B/ACE/WNT1/MECOM/EIF2AK2/WNT5A	6
BP	GO:0072207	metanephric epithelium development	1900-06-01	25/18862	0.0343609	0.221719	0.19068	FAT4/SOX8/POU3F3/SOX9/PKD2/PAX2	6
BP	GO:1900120	regulation of receptor binding	1900-06-01	25/18862	0.0343609	0.221719	0.19068	PLCL2/ATP2A3/LEF1/MIR27B/NRP1/BDNF	6
BP	GO:0002819	regulation of adaptive immune response	25/1900	170/18862	0.0345429	0.221719	0.19068	C17orf99/TFRC/IL27/PLA2G4A/RIPK3/NOD2/HPX/HLX/CCL19/TNFRSF1B/IL33/C4BPB/FOXP3/C4BPA/LOXL3/NLRP3/SUSD4/SLC22A13/RIF1/C3/CD226/IL18R1/IL27RA/TNFSF18/CD160	25
BP	GO:0002696	positive regulation of leukocyte activation	52/1900	401/18862	0.0346428	0.221719	0.19068	TAFA3/CD38/TFRC/FLT3LG/GLI2/VCAM1/SHH/IL13/PLA2G4A/TLR9/NFATC2/EBI3/RAG1/CD83/IL15/NOD2/SIRPB1/GRAP2/VNN1/MYB/VAV3/IHH/TAC1/CD74/HLX/PDPK1/CCL2/IGF1/CCL19/TLR6/LGALS9/PRKDC/IL33/GPAM/FOXP3/FGF10/LEF1/PIK3R1/BCL2/NLRP3/RIF1/TESPA1/PAK3/RUNX3/THBS1/VSIR/CD226/GPR183/IL36B/WNT5A/IL27RA/CD160	52
BP	GO:1903532	positive regulation of secretion by cell	37/1900	271/18862	0.0347785	0.221719	0.19068	CD38/SLC12A2/ADORA2A/BMP6/IL13/GCG/PLA2G4A/TNFRSF11A/RAB27B/TLR2/CXCL12/ANO1/SLC4A8/SYT1/VPS4B/SYT9/MYB/TAC1/GJA1/IGF1/BLK/SOX11/NKX6-1/NLGN1/SLC6A4/TGFB2/MAP2K6/SPP1/GCK/CFTR/INHBB/TGFB3/CACNA1G/STXBP5/KMO/SYT10/INHBA	37
BP	GO:0003073	regulation of systemic arterial blood pressure	15/1900	90/18862	0.0348135	0.221719	0.19068	ADRA1A/BMPR2/ACE2/ARHGAP42/ACE/CORO2B/SLC2A5/ADORA1/GJA1/PCSK5/AR/CYP4A11/ADRA1B/CES1/MME	15
BP	GO:1903557	positive regulation of tumor necrosis factor superfamily cytokine production	15/1900	90/18862	0.0348135	0.221719	0.19068	CYBA/TLR3/TLR2/TLR9/NOD2/CCL19/LGALS9/IL33/RIPK1/MIR657/PIK3R1/RASGRP1/MIR27B/THBS1/WNT5A	15
BP	GO:0002674	negative regulation of acute inflammatory response	1900-04-01	13/18862	0.0349239	0.221719	0.19068	ADORA1/NPY5R/NLRP3/ASH1L	4
BP	GO:0007171	activation of transmembrane receptor protein tyrosine kinase activity	1900-04-01	13/18862	0.0349239	0.221719	0.19068	EFNA5/NRG3/PRLR/CHRNA3	4
BP	GO:0007494	midgut development	1900-04-01	13/18862	0.0349239	0.221719	0.19068	FOXL1/RET/DAB1/WNT5A	4
BP	GO:0010248	establishment or maintenance of transmembrane electrochemical gradient	1900-04-01	13/18862	0.0349239	0.221719	0.19068	ATP1A3/ATP1B2/ATP12A/ATP4B	4
BP	GO:0021514	ventral spinal cord interneuron differentiation	1900-04-01	13/18862	0.0349239	0.221719	0.19068	GLI2/DBX1/ASCL1/LMO4	4
BP	GO:0030205	dermatan sulfate metabolic process	1900-04-01	13/18862	0.0349239	0.221719	0.19068	UST/DSEL/VCAN/DCN	4
BP	GO:0032905	transforming growth factor beta1 production	1900-04-01	13/18862	0.0349239	0.221719	0.19068	FKBP1A/FOXP3/THBS1/LUM	4
BP	GO:0038183	bile acid signaling pathway	1900-04-01	13/18862	0.0349239	0.221719	0.19068	CYP8B1/ABCG8/SLC10A1/ABCC2	4
BP	GO:0043568	positive regulation of insulin-like growth factor receptor signaling pathway	1900-04-01	13/18862	0.0349239	0.221719	0.19068	WNT1/IGF1/AR/IGFBP3	4
BP	GO:0055062	phosphate ion homeostasis	1900-04-01	13/18862	0.0349239	0.221719	0.19068	SLC34A1/GCM2/SLC34A2/ENPP1	4
BP	GO:0072506	trivalent inorganic anion homeostasis	1900-04-01	13/18862	0.0349239	0.221719	0.19068	SLC34A1/GCM2/SLC34A2/ENPP1	4
BP	GO:0098814	spontaneous synaptic transmission	1900-04-01	13/18862	0.0349239	0.221719	0.19068	SLC12A2/SYT1/RIMS2/NSG1	4
BP	GO:1902306	negative regulation of sodium ion transmembrane transport	1900-04-01	13/18862	0.0349239	0.221719	0.19068	NEDD4/HECW1/CAMK2D/HECW2	4
BP	GO:1904889	regulation of excitatory synapse assembly	1900-04-01	13/18862	0.0349239	0.221719	0.19068	LRRTM1/VSTM5/WNT7A/GRID2	4
BP	GO:0032635	interleukin-6 production	24/1900	162/18862	0.0350162	0.222062	0.190976	CYBA/TLR3/TLR2/TLR9/NOD2/TLR7/SYT11/IL16/CD74/INAVA/TLR6/LGALS9/IL17D/IL33/IL36RN/FOXP3/MIR657/POU2F2/C5AR2/CD200/MBP/WNT5A/IL27RA/AFAP1L2	24
BP	GO:0007588	excretion	1900-11-01	60/18862	0.0355749	0.224869	0.193389	ADRA1A/ATP6V0A4/ADORA2A/ABCG8/POU3F3/ADORA1/KCNK5/TAC1/CHRNA3/AMN/UGT1A7	11
BP	GO:0010518	positive regulation of phospholipase activity	1900-11-01	60/18862	0.0355749	0.224869	0.193389	ADRA1A/NTRK3/TXK/FGF2/PDPK1/ESR1/SELE/KIT/BDNF/GNA15/FLT1	11
BP	GO:1903078	positive regulation of protein localization to plasma membrane	1900-11-01	60/18862	0.0355749	0.224869	0.193389	EPHA3/STAC/NKD2/STAC3/PDPK1/DPP10/PIK3R1/RAB11FIP2/SORBS1/RAMP3/VIL1	11
BP	GO:0007178	transmembrane receptor protein serine/threonine kinase signaling pathway	47/1900	358/18862	0.0357104	0.22548	0.193915	DDX5/WFIKKN1/FERMT1/SLC33A1/BMPR2/DKK1/SHH/BMP6/RUNX2/ZNF423/SPRED1/WNT1/ITGB8/LTBP1/SKI/ROR2/LDLRAD4/PRDM16/SPART/FKBP1A/PDPK1/MIR17HG/VWC2/ONECUT1/CLDN5/FGF10/LEF1/BMP7/CDH5/SOX11/INHBC/KIAA0319/TGFB2/CHST11/IL17RD/CHRD/THBS1/RASL11B/DKK3/INHBB/TGFB3/ACVR1C/CILP/WNT5A/LRP2/INHBA/DSG4	47
BP	GO:0002200	somatic diversification of immune receptors	13/1900	75/18862	0.0357924	0.225752	0.194149	TFRC/BCL11B/RAG1/PRKDC/TCF7/FOXP3/LEF1/RIF1/SAMHD1/NBN/IL27RA/DCLRE1C/PMS2	13
BP	GO:0002544	chronic inflammatory response	1900-05-01	19/18862	0.0360975	0.225959	0.194327	VCAM1/VNN1/GJA1/FOXP3/THBS1	5
BP	GO:0021511	spinal cord patterning	1900-05-01	19/18862	0.0360975	0.225959	0.194327	GLI2/SHH/DBX1/ASCL1/CHRD	5
BP	GO:0032288	myelin assembly	1900-05-01	19/18862	0.0360975	0.225959	0.194327	EPB41L3/NCMAP/TLR2/UGT8/ITGB4	5
BP	GO:0032303	regulation of icosanoid secretion	1900-05-01	19/18862	0.0360975	0.225959	0.194327	PLA2G4A/TNFRSF11A/SSTR4/MAP2K6/CYP4A11	5
BP	GO:0035338	long-chain fatty-acyl-CoA biosynthetic process	1900-05-01	19/18862	0.0360975	0.225959	0.194327	HACD1/ACSBG1/ACSL6/ACSL5/ELOVL6	5
BP	GO:0045780	positive regulation of bone resorption	1900-05-01	19/18862	0.0360975	0.225959	0.194327	TFRC/TNFRSF11A/PPARGC1B/SPP1/CA2	5
BP	GO:0098856	intestinal lipid absorption	1900-05-01	19/18862	0.0360975	0.225959	0.194327	CYP8B1/AKR1C1/ABCG8/ENPP7/NPC1L1	5
BP	GO:0001838	embryonic epithelial tube formation	18/1900	114/18862	0.036215	0.225964	0.194331	CELSR1/SOX8/KIF20B/TRIM71/RET/SKI/SOX9/SALL4/FZD6/BMP7/SOX11/PAX2/TGFB2/CTHRC1/WNT5A/LRP2/LMO4/DLC1	18
BP	GO:0003231	cardiac ventricle development	18/1900	114/18862	0.036215	0.225964	0.194331	BMPR2/SCN5A/STRA6/SLIT3/SALL1/SEMA3C/SALL4/FKBP1A/MIR17HG/KCNK2/NPY5R/SOX11/TGFB2/TRIP11/PDE2A/WNT5A/LRP2/LMO4	18
BP	GO:0060294	cilium movement involved in cell motility	18/1900	114/18862	0.036215	0.225964	0.194331	FSIP2/TSSK4/CATSPER2/TPPP2/SEMG2/SLC9C1/TEKT5/RGN/CATSPER3/TTLL9/DNAH11/CFAP54/NEURL1/VPS13A/ASH1L/CFAP44/TEX101/EFCAB9	18
BP	GO:0010524	positive regulation of calcium ion transport into cytosol	1900-10-01	53/18862	0.0368225	0.227975	0.19606	APLNR/IL13/TRPC1/DRD1/TRPC3/PDPK1/PKD2/TRDN/RAMP3/CALM1	10
BP	GO:0050432	catecholamine secretion	1900-10-01	53/18862	0.0368225	0.227975	0.19606	ADORA2A/ADRA2A/KCNA2/SYT13/CXCL12/SYT11/SYT1/SYT9/ADRA2C/SYT10	10
BP	GO:0048017	inositol lipid-mediated signaling	28/1900	196/18862	0.0368922	0.227975	0.19606	NTRK3/NTRK1/PREX2/PLCE1/PDGFD/PLCL2/NEDD4/PLCH1/WNT16/FN1/PTPN13/UNC5B/CSF3/FLT3/SOX9/ROR2/FGF2/PLD1/IGF1/KDR/PIK3R1/TGFB2/KIT/MUC5AC/TNFAIP8L3/FLT1/CD160/DCN	28
BP	GO:0010453	regulation of cell fate commitment	1900-07-01	32/18862	0.0369689	0.227975	0.19606	DKK1/FGF2/AR/LOXL3/WNT5A/LMO4/TNFSF18	7
BP	GO:0019359	nicotinamide nucleotide biosynthetic process	1900-07-01	32/18862	0.0369689	0.227975	0.19606	PTGS2/NMNAT2/SLC5A8/ACMSD/PARP9/SLC22A13/KMO	7
BP	GO:0019363	pyridine nucleotide biosynthetic process	1900-07-01	32/18862	0.0369689	0.227975	0.19606	PTGS2/NMNAT2/SLC5A8/ACMSD/PARP9/SLC22A13/KMO	7
BP	GO:0032673	regulation of interleukin-4 production	1900-07-01	32/18862	0.0369689	0.227975	0.19606	CD83/FCER1G/LGALS9/IL33/FOXP3/LEF1/NLRP3	7
BP	GO:0042462	eye photoreceptor cell development	1900-07-01	32/18862	0.0369689	0.227975	0.19606	USH1C/RDH13/FSCN2/GNGT1/CABP4/TULP1/CEP290	7
BP	GO:0043372	positive regulation of CD4-positive, alpha-beta T cell differentiation	1900-07-01	32/18862	0.0369689	0.227975	0.19606	CD83/MYB/HLX/CCL19/LGALS9/FOXP3/NLRP3	7
BP	GO:0071312	cellular response to alkaloid	1900-07-01	32/18862	0.0369689	0.227975	0.19606	SLC8A1/TMEM38B/RYR3/SLC34A1/BLM/DDC/STAR	7
BP	GO:2000515	negative regulation of CD4-positive, alpha-beta T cell activation	1900-07-01	32/18862	0.0369689	0.227975	0.19606	HLX/LGALS9/FOXP3/LOXL3/RUNX3/VSIR/TNFSF18	7
BP	GO:0060606	tube closure	14/1900	83/18862	0.0370533	0.228253	0.196299	CELSR1/KIF20B/TRIM71/SKI/SALL4/FZD6/FGF10/PAX2/TGFB2/CTHRC1/WNT5A/LRP2/LMO4/DLC1	14
BP	GO:0030072	peptide hormone secretion	34/1900	247/18862	0.0376135	0.230233	0.198002	CD38/CRHR1/ADRA2A/ADCY5/EFNA5/KCNS3/GCG/HNF1A/ANO1/CLOCK/FOXA2/CPT1A/CACNA1E/SYT9/GJA1/FFAR2/ILDR2/RAB11FIP2/BLK/ITPR2/PCLO/NKX6-1/CACNA1D/GCK/CFTR/RIMS2/ADRA2C/KCNA5/ALOX5/INHBB/RAPGEF4/ACVR1C/TIAM1/GLP1R	34
BP	GO:0002686	negative regulation of leukocyte migration	1900-09-01	46/18862	0.0376662	0.230233	0.198002	CXCL12/ADORA1/CCL2/IL33/CCL28/HOXA7/C5AR2/CD200/IL27RA	9
BP	GO:0006195	purine nucleotide catabolic process	1900-09-01	46/18862	0.0376662	0.230233	0.198002	NT5C1A/PDE4A/NT5C1B/NUDT4/PDE1A/NUDT4B/XDH/SAMHD1/PDE2A	9
BP	GO:0042461	photoreceptor cell development	1900-09-01	46/18862	0.0376662	0.230233	0.198002	USH1C/RDH13/FSCN2/MFSD2A/GNGT1/CABP4/RP1L1/TULP1/CEP290	9
BP	GO:0050867	positive regulation of cell activation	53/1900	412/18862	0.037735	0.230233	0.198002	TAFA3/CD38/TFRC/FLT3LG/GLI2/VCAM1/SHH/IL13/PLA2G4A/TLR9/NFATC2/EBI3/RAG1/CD83/IL15/NOD2/SIRPB1/GRAP2/VNN1/MYB/VAV3/IHH/TAC1/CD74/HLX/PDPK1/CCL2/IGF1/CCL19/TLR6/LGALS9/PRKDC/IL33/GPAM/FOXP3/FGF10/LEF1/PIK3R1/BCL2/NLRP3/RIF1/TESPA1/PAK3/RUNX3/PLEK/THBS1/VSIR/CD226/GPR183/IL36B/WNT5A/IL27RA/CD160	53
BP	GO:0051937	catecholamine transport	1900-12-01	68/18862	0.0377414	0.230233	0.198002	ADORA2A/ADRA2A/KCNA2/SYT13/CXCL12/SYT11/SYT1/DRD1/SYT9/SLC22A3/ADRA2C/SYT10	12
BP	GO:0007286	spermatid development	23/1900	155/18862	0.0377923	0.230233	0.198002	FSIP2/TSSK4/SPINK2/NECTIN3/PYGO1/TOPAZ1/JAM2/BRIP1/CATSPER2/SEMG2/KNL1/ZPBP2/CATSPER3/NEURL1/KIT/CFTR/CFAP44/SYCP3/FSCN3/JAM3/CABYR/DHH/EFCAB9	23
BP	GO:0007190	activation of adenylate cyclase activity	1900-08-01	39/18862	0.0378503	0.230233	0.198002	CRHR1/ADCY5/DRD1/TMIGD3/ADCY9/ACR/CALM1/GLP1R	8
BP	GO:0030501	positive regulation of bone mineralization	1900-08-01	39/18862	0.0378503	0.230233	0.198002	GPM6B/SLC8A1/BMPR2/BMP6/ATP2B1/BMP7/ALOX5/TGFB3	8
BP	GO:0045622	regulation of T-helper cell differentiation	1900-08-01	39/18862	0.0378503	0.230233	0.198002	IL27/MYB/HLX/CCL19/FOXP3/LOXL3/NLRP3/TNFSF18	8
BP	GO:0086091	regulation of heart rate by cardiac conduction	1900-08-01	39/18862	0.0378503	0.230233	0.198002	SCN5A/CAMK2D/SCN3B/ANK2/CACNA1D/CTNNA3/KCNA5/CACNA1G	8
BP	GO:2000516	positive regulation of CD4-positive, alpha-beta T cell activation	1900-08-01	39/18862	0.0378503	0.230233	0.198002	CD83/MYB/HLX/CCL19/LGALS9/FOXP3/NLRP3/CD160	8
BP	GO:0070997	neuron death	45/1900	342/18862	0.0379152	0.230386	0.198134	ADORA2A/NTRK1/DKK1/TNFRSF21/TBC1D24/IL13/CNTF/TP63/ITGA1/WNT1/GRIN2B/UNC5B/XRCC2/CSF3/SLC7A11/GABRA5/DCC/FGF8/ADORA1/MYB/PDPK1/CCL2/TLR6/TNFRSF1B/NES/GRID2/BCL2/FOXQ1/SERPINF1/BARHL1/TGFB2/PAK3/NLRP1/ASCL1/STAR/BDNF/TGFB3/KMO/EPHB1/CD200/SLC23A2/POU4F3/WNT5A/EFNB2/MIR200A	45
BP	GO:0040013	negative regulation of locomotion	49/1900	377/18862	0.0379753	0.23051	0.198241	PIP5KL1/ADORA2A/SHH/IFITM1/FRMD5/CXCL12/SEMG2/SPRED1/MCTP1/IL24/ATP1B2/SEMA5B/SEMA3C/ADORA1/LDLRAD4/FGF2/NRG3/PTPRT/TMIGD3/CD74/GJA1/RGN/CCL2/MCC/CLDN19/CLDN5/IL33/CCL28/TBXA2R/MIR93/DNAJA4/HOXA7/BCL2/SERPINF1/CHRD/THBS1/C5AR2/IGFBP3/NRP1/CCDC125/CD200/ACVR1C/WNT5A/NEXMIF/IL27RA/DLC1/SRGAP3/SEMA5A/DCN	49
BP	GO:0098813	nuclear chromosome segregation	37/1900	273/18862	0.038261	0.232002	0.199524	HNRNPU/SLF2/KIFC1/TEX15/BRIP1/SHOC1/MAEL/TEX11/ESCO2/SEH1L/RCC2/CENPE/SPATA22/KNL1/USP44/VPS4B/CENPF/MIS12/SGO2/MSH4/ANKRD31/RAD21L1/GEN1/SFPQ/C1orf146/NCAPG/TERB1/SMC1B/CCNE2/KNTC1/NSL1/PTTG2/HECW2/DSCC1/HFM1/FANCD2/SYCP2	37
BP	GO:0002702	positive regulation of production of molecular mediator of immune response	16/1900	99/18862	0.0385479	0.23277	0.200184	C17orf99/TFRC/IL13/TLR9/NOD2/GPRC5B/CD74/HPX/FFAR2/IL33/NLRP3/RIF1/CD226/IL18R1/WNT5A/CD160	16
BP	GO:0019233	sensory perception of pain	16/1900	99/18862	0.0385479	0.23277	0.200184	NTRK1/GRM1/KCNA2/OPRK1/CXCL12/ANO1/ADORA1/SCN11A/TAC1/SCN3B/CCL2/OPRL1/ADRA2C/MME/ITGA2/EPHB1	16
BP	GO:0030317	flagellated sperm motility	16/1900	99/18862	0.0385479	0.23277	0.200184	FSIP2/TSSK4/CATSPER2/TPPP2/SEMG2/SLC9C1/RGN/CATSPER3/TTLL9/DNAH11/NEURL1/VPS13A/ASH1L/CFAP44/TEX101/EFCAB9	16
BP	GO:0097722	sperm motility	16/1900	99/18862	0.0385479	0.23277	0.200184	FSIP2/TSSK4/CATSPER2/TPPP2/SEMG2/SLC9C1/RGN/CATSPER3/TTLL9/DNAH11/NEURL1/VPS13A/ASH1L/CFAP44/TEX101/EFCAB9	16
BP	GO:0007492	endoderm development	13/1900	76/18862	0.0393486	0.237112	0.203919	DKK1/ITGA7/FN1/KIF16B/FGF8/COL5A1/LAMB1/ONECUT1/EOMES/ITGA4/SOX7/HOXC11/INHBA	13
BP	GO:0086001	cardiac muscle cell action potential	13/1900	76/18862	0.0393486	0.237112	0.203919	KCNJ8/SLC8A1/SCN5A/CAMK2D/GJC1/SCN3B/GJA1/ANK2/CACNA1D/CTNNA3/KCNA5/CACNA1G/CALM1	13
BP	GO:0030888	regulation of B cell proliferation	1900-11-01	61/18862	0.0396004	0.238382	0.205011	CD38/TFRC/TNFRSF21/IL13/TLR9/NFATC2/VAV3/CD74/BLK/BCL2/GPR183	11
BP	GO:0022408	negative regulation of cell-cell adhesion	27/1900	189/18862	0.0398427	0.239592	0.206052	TNFRSF21/SHH/BMP6/SH2B3/SFTPD/VTCN1/PLA2G2D/CXCL12/WNT1/UBASH3B/PODXL/IHH/CD74/HLX/LAX1/DTX1/LGALS9/CCL28/FOXP3/PLA2G2F/LOXL3/RUNX3/VSIR/TIGIT/MBP/NEXMIF/TNFSF18	27
BP	GO:0002718	regulation of cytokine production involved in immune response	14/1900	84/18862	0.0405016	0.243303	0.209242	TLR3/NOD2/GPRC5B/CD74/FFAR2/TNFRSF1B/FOXP3/NLRP3/TGFB2/CD226/TGFB3/IL18R1/WNT5A/CD160	14
BP	GO:0098727	maintenance of cell number	22/1900	148/18862	0.0408022	0.243703	0.209587	ZIC3/PIWIL2/SIX2/TP63/SALL1/PRRX1/SKI/SOX9/FGF2/SALL4/CDH2/IGF1/WNT7A/MYC/FGF10/BMP7/RIF1/PAX2/NCOA3/IGF2BP1/KIT/FANCD2	22
BP	GO:0006972	hyperosmotic response	1900-06-01	26/18862	0.0409878	0.243703	0.209587	SLC12A2/EFHD1/TLR3/PDPK1/CLDN1/HNMT	6
BP	GO:0021952	central nervous system projection neuron axonogenesis	1900-06-01	26/18862	0.0409878	0.243703	0.209587	GLI2/DCC/DCLK1/EPHB6/EPHB1/PLXNA4	6
BP	GO:0033561	regulation of water loss via skin	1900-06-01	26/18862	0.0409878	0.243703	0.209587	TP63/CLDN1/CYP26B1/MET/FLG2/GRHL1	6
BP	GO:0042634	regulation of hair cycle	1900-06-01	26/18862	0.0409878	0.243703	0.209587	FERMT1/CLOCK/HPSE/TGFB2/EPS8L3/WNT5A	6
BP	GO:0051953	negative regulation of amine transport	1900-06-01	26/18862	0.0409878	0.243703	0.209587	ADRA2A/SYT11/ADORA1/GRM7/NPY5R/ADRA2C	6
BP	GO:0060314	regulation of ryanodine-sensitive calcium-release channel activity	1900-06-01	26/18862	0.0409878	0.243703	0.209587	CAMK2D/FKBP1A/PKD2/TRDN/NOS1/CALM1	6
BP	GO:0060351	cartilage development involved in endochondral bone morphogenesis	1900-06-01	26/18862	0.0409878	0.243703	0.209587	HOXA11/SOX9/COL27A1/IHH/COL2A1/TRIP11	6
BP	GO:0061082	myeloid leukocyte cytokine production	1900-06-01	26/18862	0.0409878	0.243703	0.209587	GPRC5B/CD74/TGFB2/KIT/TGFB3/WNT5A	6
BP	GO:0071880	adenylate cyclase-activating adrenergic receptor signaling pathway	1900-06-01	26/18862	0.0409878	0.243703	0.209587	ADRA1A/ADRA2A/DRD1/ADCY9/ADRA1B/ADRA2C	6
BP	GO:0051091	positive regulation of DNA-binding transcription factor activity	36/1900	266/18862	0.0412311	0.244112	0.209938	TSSK4/TFRC/ZIC2/NTRK1/TLR3/SHH/PLPP3/NEUROG1/TNFRSF11A/TLR2/TLR9/WNT1/CLOCK/TRIML1/TRAF5/CSF3/RIPK3/NOD2/EIF2AK2/PPRC1/SLCO3A1/TLR6/ESR2/LGALS9/ESR1/RIPK1/AR/PPARGC1B/NLRP3/NKX6-1/KIT/CD200/IL18R1/WNT5A/TNFSF18/TRIM25	36
BP	GO:0019722	calcium-mediated signaling	28/1900	198/18862	0.0412497	0.244112	0.209938	SLC8A1/NUDT4/PLCE1/VCAM1/MYOZ2/PLCG2/TMEM38B/MYOZ1/GRIN2B/CAMK2D/MCTP1/NFATC2/RCAN2/CCL20/ACKR3/PDPK1/RGN/IGF1/IRGM/ANK2/KDR/GBP1/CCR8/SELE/PLEK/CXCR5/SAMD14/CALM1	28
BP	GO:0030834	regulation of actin filament depolymerization	1900-10-01	54/18862	0.0412666	0.244112	0.209938	ADD2/SCIN/LMOD3/LMOD2/SVIL/TMOD2/EPS8/PLEK/VIL1/SEMA5A	10
BP	GO:0055078	sodium ion homeostasis	1900-10-01	54/18862	0.0412666	0.244112	0.209938	SLC12A2/SLC8A1/ATP1A3/ADORA2A/ATP1B2/ADORA1/TAC1/ATP12A/ATP4B/CYP4A11	10
BP	GO:0086002	cardiac muscle cell action potential involved in contraction	1900-10-01	54/18862	0.0412666	0.244112	0.209938	KCNJ8/SCN5A/GJC1/SCN3B/GJA1/ANK2/CACNA1D/CTNNA3/KCNA5/CACNA1G	10
BP	GO:0030879	mammary gland development	20/1900	132/18862	0.041643	0.246088	0.211637	GLI2/TNFRSF11A/UMPS/CAD/XDH/SOX9/NRG3/PRLR/HOXA5/ESR1/FGF10/LEF1/PGR/AR/NEURL1/HOXA9/TGFB3/BRCA2/ITGA2/WNT5A	20
BP	GO:0034446	substrate adhesion-dependent cell spreading	17/1900	108/18862	0.0420032	0.247964	0.213251	ITGB3/DOCK5/EFNA5/ANTXR1/FN1/BVES/RCC2/LAMC3/LAMB1/PREX1/SPRY4/GBP1/PIK3R1/NTN4/ITGA4/NRP1/ITGA8	17
BP	GO:0043588	skin development	53/1900	415/18862	0.0422528	0.248931	0.214083	KRT2/OPN3/ASPRV1/KAZN/GLI2/FERMT1/SHH/KRT6A/WNT16/BCL11B/TP63/ROCK2/EDAR/HPSE/ADAMTS2/PI3/FRAS1/SOX9/SOX21/PLAAT4/COL5A1/POU3F1/DSC3/FOXE1/KRTAP5-4/SLITRK5/FZD6/FGF10/CLDN1/HOXA7/BCL2/KRTAP5-7/FOXQ1/CYP26B1/ITGB4/KRT23/NCOA3/TGFB2/PKP4/ASH1L/LRP4/ALX4/TCHH/MET/FLG2/ITGA2/WNT5A/APCDD1/INHBA/DSG4/ATP8A2/CTSK/GRHL1	53
BP	GO:1903706	regulation of hemopoiesis	53/1900	415/18862	0.0422528	0.248931	0.214083	IL34/SCIN/CDK6/GLI2/IL27/TLR3/SHH/TLR9/UBASH3B/NFATC2/CSF3/RAG1/CD83/IL15/MYL9/VNN1/ROR2/MYB/IHH/CD74/HLX/MIR17HG/SLC46A2/CCL19/DTX1/HOXA5/LGALS9/PRKDC/IL17D/TCF7/CD101/MYC/RIPK1/FOXP3/LEF1/PIK3R1/ETS1/PPARGC1B/HOXA7/LOXL3/NLRP3/TESPA1/CYP26B1/RUNX3/HOXA9/THBS1/VSIR/NFE2/IL36B/CA2/INHBA/FANCD2/TNFSF18	53
BP	GO:0002823	negative regulation of adaptive immune response based on somatic recombination of immune receptors built from immunoglobulin superfamily domains	1900-09-01	47/18862	0.0425807	0.249597	0.214656	NOD2/IL33/C4BPB/FOXP3/C4BPA/LOXL3/SUSD4/IL27RA/TNFSF18	9
BP	GO:0015872	dopamine transport	1900-09-01	47/18862	0.0425807	0.249597	0.214656	KCNA2/SYT13/CXCL12/SYT11/SYT1/DRD1/SYT9/SLC22A3/SYT10	9
BP	GO:0042572	retinol metabolic process	1900-09-01	47/18862	0.0425807	0.249597	0.214656	AKR1B15/RDH13/AWAT2/CYP2D6/SDR16C5/AKR1B10/ADH1A/CYP1A2/ADH1B	9
BP	GO:0045581	negative regulation of T cell differentiation	1900-09-01	47/18862	0.0425807	0.249597	0.214656	SHH/IHH/CD74/HLX/DTX1/FOXP3/LOXL3/RUNX3/TNFSF18	9
BP	GO:0070169	positive regulation of biomineral tissue development	1900-09-01	47/18862	0.0425807	0.249597	0.214656	GPM6B/SLC8A1/BMPR2/BMP6/AMELX/ATP2B1/BMP7/ALOX5/TGFB3	9
BP	GO:0003016	respiratory system process	1900-07-01	33/18862	0.0429881	0.249968	0.214974	FLT4/ADORA1/TSHZ3/HOXA5/NEK10/CCBE1/NLGN1	7
BP	GO:0010922	positive regulation of phosphatase activity	1900-07-01	33/18862	0.0429881	0.249968	0.214974	ITGA1/RIPK3/RGN/PPARGC1B/PLEK/ITGA2/CALM1	7
BP	GO:0014046	dopamine secretion	1900-07-01	33/18862	0.0429881	0.249968	0.214974	KCNA2/SYT13/CXCL12/SYT11/SYT1/SYT9/SYT10	7
BP	GO:0014059	regulation of dopamine secretion	1900-07-01	33/18862	0.0429881	0.249968	0.214974	KCNA2/SYT13/CXCL12/SYT11/SYT1/SYT9/SYT10	7
BP	GO:0019228	neuronal action potential	1900-07-01	33/18862	0.0429881	0.249968	0.214974	KCNA2/SCN5A/KCNMB2/P2RX1/SCN11A/CACNA1G/SCN8A	7
BP	GO:0032633	interleukin-4 production	1900-07-01	33/18862	0.0429881	0.249968	0.214974	CD83/FCER1G/LGALS9/IL33/FOXP3/LEF1/NLRP3	7
BP	GO:0051954	positive regulation of amine transport	1900-07-01	33/18862	0.0429881	0.249968	0.214974	SLC12A2/ADORA2A/ACE2/CXCL12/SYT1/SLC38A3/KMO	7
BP	GO:0060323	head morphogenesis	1900-07-01	33/18862	0.0429881	0.249968	0.214974	STRA6/MYH3/SKI/IHH/CLDN5/LEF1/TGFB3	7
BP	GO:0002695	negative regulation of leukocyte activation	26/1900	182/18862	0.0430459	0.250054	0.215048	TAFA3/TNFRSF21/SHH/SFTPD/VTCN1/PLA2G2D/SYT11/IHH/CD74/HLX/LAX1/DTX1/LGALS9/ADGRF5/FOXP3/PLA2G2F/MILR1/LOXL3/BLK/SOX11/RUNX3/VSIR/TIGIT/CD200/INHBA/TNFSF18	26
BP	GO:0002088	lens development in camera-type eye	13/1900	77/18862	0.0431475	0.250224	0.215195	SLITRK6/NECTIN3/WNT5B/WNT2B/SPRED1/SLC7A11/SKI/FGF2/WNT7A/SOX11/CRYGS/WNT5A/NHS	13
BP	GO:0051235	maintenance of location	42/1900	319/18862	0.0432788	0.250224	0.215195	IGSF11/B4GALNT1/HNRNPU/SCIN/SLC8A1/APLNR/ITGB3/PLCG2/IL13/TMEM38B/TRPC1/SLC30A4/CAMK2D/TMSB4X/UBASH3B/RYR3/LCN2/CPT1A/DRD1/LTBP1/FGF2/FKBP1A/GJA1/PDPK1/CCL19/FFAR2/ANK2/PKD2/TRDN/ITPR2/VPS13A/CES1/C3/PLIN2/ABCA1/BARD1/ENPP1/ACVR1C/CCDC88A/SYNE1/NOS1/CALM1	42
BP	GO:0032735	positive regulation of interleukin-12 production	1900-08-01	40/18862	0.0432906	0.250224	0.215195	TLR3/IRF8/TLR2/TLR9/NOD2/IL16/CCL19/LGALS9	8
BP	GO:0046717	acid secretion	1900-08-01	40/18862	0.0432906	0.250224	0.215195	APBA1/SLC10A1/ABCC2/SV2A/SLC9A4/HRH2/CES1/ABCB11	8
BP	GO:0051281	positive regulation of release of sequestered calcium ion into cytosol	1900-08-01	40/18862	0.0432906	0.250224	0.215195	APLNR/IL13/TRPC1/DRD1/PDPK1/PKD2/TRDN/CALM1	8
BP	GO:1903793	positive regulation of anion transport	60/1900	478/18862	0.0434681	0.251	0.215862	CPSF6/OPN3/CD38/SLC12A2/FGF19/ADORA2A/CYP8B1/PCNT/SHH/KIF20B/ACE2/BMP6/IL13/GCG/PLA2G4A/TNFRSF11A/PON1/TP63/TLR2/CXCL12/ANO1/ATP8A1/P2RY2/ENPP7/SLC34A1/SYT1/ADORA1/MYB/TAC1/GJA1/SSTR4/IGF1/SLC38A3/ACSL5/XPO4/PIK3R1/SORBS1/BLK/BCL2/EDEM1/NKX6-1/SLC6A4/TGFB2/MAP2K6/SPP1/GCK/CFTR/MTCL1/CYP4A11/CES1/CEP290/C3/TGFB3/ABCA1/KMO/LIPG/CA2/ABCB11/ABCB1/ATP8A2	60
BP	GO:0008344	adult locomotory behavior	1900-11-01	62/18862	0.0439314	0.251832	0.216578	SLITRK6/PREX2/ADAM22/CXCL12/KLHL1/FOXA2/DRD1/CEND1/GBX1/DAB1/SEZ6	11
BP	GO:0030166	proteoglycan biosynthetic process	1900-11-01	62/18862	0.0439314	0.251832	0.216578	HS3ST5/FOXL1/BMPR2/UST/DSEL/CHST3/IGF1/CHST10/CHST11/VCAN/DCN	11
BP	GO:0042490	mechanoreceptor differentiation	1900-11-01	62/18862	0.0439314	0.251832	0.216578	TMEM132E/USH1C/SLITRK6/FAT4/CDH23/NTRK1/GABRA5/USH1G/CTHRC1/TRIP11/POU4F3	11
BP	GO:1901214	regulation of neuron death	40/1900	302/18862	0.04402	0.251832	0.216578	ADORA2A/NTRK1/DKK1/IL13/CNTF/ITGA1/WNT1/GRIN2B/UNC5B/XRCC2/CSF3/SLC7A11/GABRA5/DCC/FGF8/ADORA1/MYB/PDPK1/CCL2/TLR6/TNFRSF1B/NES/GRID2/BCL2/FOXQ1/SERPINF1/BARHL1/TGFB2/PAK3/ASCL1/STAR/BDNF/TGFB3/KMO/EPHB1/CD200/SLC23A2/WNT5A/EFNB2/MIR200A	40
BP	GO:0042509	regulation of tyrosine phosphorylation of STAT protein	14/1900	85/18862	0.0441715	0.251832	0.216578	SOCS3/SH2B3/IL13/CNTF/IL24/IL15/GHR/FLT3/HPX/IGF1/PARP9/KIT/PARP14/TNFSF18	14
BP	GO:0007252	I-kappaB phosphorylation	1900-05-01	20/18862	0.0442624	0.251832	0.216578	TLR3/TLR2/TLR9/TLR7/MIR27B	5
BP	GO:0009713	catechol-containing compound biosynthetic process	1900-05-01	20/18862	0.0442624	0.251832	0.216578	DBH/MOXD1/INSM1/DDC/TGFB2	5
BP	GO:0031998	regulation of fatty acid beta-oxidation	1900-05-01	20/18862	0.0442624	0.251832	0.216578	MFSD2A/ABCD2/CPT1A/ETFBKMT/ABCB11	5
BP	GO:0032495	response to muramyl dipeptide	1900-05-01	20/18862	0.0442624	0.251832	0.216578	NOD2/ERBIN/INAVA/LDOC1/NLRP1	5
BP	GO:0035330	regulation of hippo signaling	1900-05-01	20/18862	0.0442624	0.251832	0.216578	FRMD1/MOB3B/WWC2/WWC3/SOX11	5
BP	GO:0042423	catecholamine biosynthetic process	1900-05-01	20/18862	0.0442624	0.251832	0.216578	DBH/MOXD1/INSM1/DDC/TGFB2	5
BP	GO:0051570	regulation of histone H3-K9 methylation	1900-05-01	20/18862	0.0442624	0.251832	0.216578	PAX5/MYB/SETD7/BRCA1/RIF1	5
BP	GO:0071625	vocalization behavior	1900-05-01	20/18862	0.0442624	0.251832	0.216578	NRXN3/NEUROG1/NRXN2/NLGN4Y/SRPX2	5
BP	GO:0090189	regulation of branching involved in ureteric bud morphogenesis	1900-05-01	20/18862	0.0442624	0.251832	0.216578	SOX8/SIX2/WNT2B/SOX9/PAX2	5
BP	GO:0090280	positive regulation of calcium ion import	1900-05-01	20/18862	0.0442624	0.251832	0.216578	GCG/CXCL12/CCL2/STRIT1/RAMP3	5
BP	GO:0050768	negative regulation of neurogenesis	20/1900	133/18862	0.044556	0.253254	0.217801	TRAK2/SEMA5B/SEMA3C/DCC/TRPC6/SKI/SPART/WNT7A/BMP7/SOX11/NKX6-1/KIAA0319/DAB1/SPP1/LRP4/NRP1/FSTL4/PAX6/WNT5A/SEMA5A	20
BP	GO:0001952	regulation of cell-matrix adhesion	19/1900	125/18862	0.0449383	0.253787	0.218259	GPM6B/CDK6/FMN1/FERMT1/EPHA3/EFNA5/ROCK2/RCC2/ONECUT1/KDR/CCL28/PIK3R1/HOXA7/PLAU/BCL2/THBS1/NRP1/NEXMIF/DLC1	19
BP	GO:0002638	negative regulation of immunoglobulin production	1900-04-01	14/18862	0.045098	0.253787	0.218259	ZPBP2/PRKDC/IL33/FOXP3	4
BP	GO:0003413	chondrocyte differentiation involved in endochondral bone morphogenesis	1900-04-01	14/18862	0.045098	0.253787	0.218259	SOX9/COL27A1/IHH/TRIP11	4
BP	GO:0010771	negative regulation of cell morphogenesis involved in differentiation	1900-04-01	14/18862	0.045098	0.253787	0.218259	EFNA5/RCC2/SPRY4/GBP1	4
BP	GO:0034356	NAD biosynthesis via nicotinamide riboside salvage pathway	1900-04-01	14/18862	0.045098	0.253787	0.218259	PTGS2/SLC5A8/PARP9/SLC22A13	4
BP	GO:0042249	establishment of planar polarity of embryonic epithelium	1900-04-01	14/18862	0.045098	0.253787	0.218259	CELSR1/FOXF2/CTHRC1/WNT5A	4
BP	GO:0045986	negative regulation of smooth muscle contraction	1900-04-01	14/18862	0.045098	0.253787	0.218259	DOCK5/ARHGAP42/ADORA1/ADRA2C	4
BP	GO:0050930	induction of positive chemotaxis	1900-04-01	14/18862	0.045098	0.253787	0.218259	CXCL12/ARTN/IL16/FGF10	4
BP	GO:1900025	negative regulation of substrate adhesion-dependent cell spreading	1900-04-01	14/18862	0.045098	0.253787	0.218259	EFNA5/RCC2/SPRY4/GBP1	4
BP	GO:2000192	negative regulation of fatty acid transport	1900-04-01	14/18862	0.045098	0.253787	0.218259	ADORA1/GRM7/NPY5R/THBS1	4
BP	GO:0046634	regulation of alpha-beta T cell activation	16/1900	101/18862	0.045174	0.253787	0.218259	IL27/SHH/EBI3/CD83/MYB/IHH/HLX/CCL19/LGALS9/FOXP3/LOXL3/NLRP3/RUNX3/VSIR/TNFSF18/CD160	16
BP	GO:1902106	negative regulation of leukocyte differentiation	16/1900	101/18862	0.045174	0.253787	0.218259	CDK6/TLR3/SHH/UBASH3B/IHH/CD74/HLX/DTX1/MYC/FOXP3/PIK3R1/HOXA7/LOXL3/RUNX3/INHBA/TNFSF18	16
BP	GO:0001755	neural crest cell migration	1900-10-01	55/18862	0.0460637	0.258286	0.222128	SHH/SOX8/FN1/RET/SEMA5B/SEMA3C/BMP7/NRP2/NRP1/SEMA5A	10
BP	GO:0045620	negative regulation of lymphocyte differentiation	1900-10-01	55/18862	0.0460637	0.258286	0.222128	SHH/IHH/CD74/HLX/DTX1/FOXP3/LOXL3/RUNX3/INHBA/TNFSF18	10
BP	GO:0045834	positive regulation of lipid metabolic process	22/1900	150/18862	0.0463135	0.259436	0.223117	MFSD2A/BMP6/PTGS2/NOD2/ABCD2/ENPP7/CPT1A/FLT3/ADORA1/FGF2/VAV3/CD74/RGN/CCL19/ADGRF5/SORBS1/KIT/STAR/CES1/CCDC3/TNFAIP8L3/FLT1	22
BP	GO:0048771	tissue remodeling	25/1900	175/18862	0.046526	0.260375	0.223925	CD38/TFRC/ITGB3/BMPR2/WNT16/FLT4/TNFRSF11A/ROCK2/ACE/DBH/UBASH3B/SEMA3C/IL15/FGF8/IHH/CELA1/GJA1/TNFRSF11B/FGF10/PPARGC1B/SPP1/CTHRC1/MIR27B/TGFB3/CA2	25
BP	GO:0140029	exocytic process	13/1900	78/18862	0.0471957	0.263869	0.226929	SYTL2/SNPH/UNC13C/SYT1/P2RX1/SYT9/RAB8A/STX11/SV2A/NLGN1/CFTR/PLEK/STXBP5	13
BP	GO:0071772	response to BMP	24/1900	167/18862	0.0474748	0.264919	0.227833	DDX5/SLC33A1/BMPR2/GATA5/BMP6/RUNX2/ZNF423/WNT1/SKI/SOX9/ROR2/SPART/VWC2/LEF1/BMP7/CDH5/COL2A1/SOX11/TGFB2/CHRD/TGFB3/WNT5A/LRP2/DSG4	24
BP	GO:0071773	cellular response to BMP stimulus	24/1900	167/18862	0.0474748	0.264919	0.227833	DDX5/SLC33A1/BMPR2/GATA5/BMP6/RUNX2/ZNF423/WNT1/SKI/SOX9/ROR2/SPART/VWC2/LEF1/BMP7/CDH5/COL2A1/SOX11/TGFB2/CHRD/TGFB3/WNT5A/LRP2/DSG4	24
BP	GO:0045058	T cell selection	1900-09-01	48/18862	0.0479079	0.26708	0.229691	SHH/BCL11B/IL15/CD74/FOXP3/LOXL3/BCL2/AIRE/TNFSF18	9
BP	GO:0030512	negative regulation of transforming growth factor beta receptor signaling pathway	14/1900	86/18862	0.048069	0.267464	0.230021	WFIKKN1/SPRED1/WNT1/LTBP1/SKI/LDLRAD4/PRDM16/PDPK1/MIR17HG/ONECUT1/CHST11/IL17RD/RASL11B/TGFB3	14
BP	GO:0051781	positive regulation of cell division	14/1900	86/18862	0.048069	0.267464	0.230021	CSPP1/PDGFD/SHH/KIF20B/SVIL/RXFP3/FGF8/FGF2/FGF5/TGFB2/PKP4/TGFB3/TAS2R13/CXCR5	14
BP	GO:0002360	T cell lineage commitment	1900-06-01	27/18862	0.0483675	0.267842	0.230347	SHH/PRKDC/FOXP3/LOXL3/BCL2/TNFSF18	6
BP	GO:0021591	ventricular system development	1900-06-01	27/18862	0.0483675	0.267842	0.230347	CDK6/PAX5/ATP1B2/SLC7A11/CENPF/HYDIN	6
BP	GO:0035116	embryonic hindlimb morphogenesis	1900-06-01	27/18862	0.0483675	0.267842	0.230347	SHH/TP63/RSPO2/FGF8/WNT7A/ALX4	6
BP	GO:0035235	ionotropic glutamate receptor signaling pathway	1900-06-01	27/18862	0.0483675	0.267842	0.230347	GRIN2B/GRIN3A/GRID1/GRID2/GRIK4/TIAM1	6
BP	GO:1903859	regulation of dendrite extension	1900-06-01	27/18862	0.0483675	0.267842	0.230347	SYT1/CACNG7/BCL11A/RIMS2/SLC23A2/RIMS1	6
BP	GO:0050764	regulation of phagocytosis	15/1900	94/18862	0.0485703	0.268488	0.230902	CYBA/C4B/SFTPD/TLR2/IL15/NOD2/SIRPB1/SYT11/TULP1/CCL2/FCER1G/PLSCR1/RAPGEF1/C3/ITGA2	15
BP	GO:2000401	regulation of lymphocyte migration	1900-11-01	63/18862	0.0485765	0.268488	0.230902	JAM2/CXCL12/CCL7/RIPK3/CCL20/CCL2/AIRE/ITGA4/CD200/WNT5A/IL27RA	11
BP	GO:0035305	negative regulation of dephosphorylation	17/1900	110/18862	0.048737	0.269046	0.231382	SYTL2/PPP1R10/MYOZ1/ROCK2/SPRED1/PHACTR2/KNL1/PPP1R1A/FKBP1A/RGN/SH2D4A/PHACTR1/PCDH11X/TGFB2/CEP192/RRP1B/RIMBP2	17
BP	GO:0007281	germ cell development	35/1900	261/18862	0.0487702	0.269046	0.231382	FSIP2/TSSK4/SPINK2/NECTIN3/PYGO1/PIWIL2/TOPAZ1/JAM2/BRIP1/CATSPER2/PANX1/PAQR7/SEMG2/ETV5/KNL1/NANOS1/ZPBP2/IHH/IGF1/CATSPER3/BCL2/GPR149/NEURL1/KIT/CFTR/CFAP44/INHBB/SYCP3/FSCN3/PAQR8/BRCA2/JAM3/CABYR/DHH/EFCAB9	35
BP	GO:0033003	regulation of mast cell activation	1900-08-01	41/18862	0.0492221	0.270001	0.232203	IL13/C12orf4/PDPK1/LGALS9/MILR1/BLK/PLSCR1/CD226	8
BP	GO:0033574	response to testosterone	1900-08-01	41/18862	0.0492221	0.270001	0.232203	NASP/ROCK2/CAD/HOXD13/TBXA2R/AR/SPP1/THBS1	8
BP	GO:0051693	actin filament capping	1900-08-01	41/18862	0.0492221	0.270001	0.232203	ADD2/SCIN/LMOD3/LMOD2/SVIL/TMOD2/EPS8/VIL1	8
BP	GO:0060119	inner ear receptor cell development	1900-08-01	41/18862	0.0492221	0.270001	0.232203	USH1C/SLITRK6/FAT4/CDH23/GABRA5/USH1G/CTHRC1/TRIP11	8
BP	GO:1904646	cellular response to amyloid-beta	1900-08-01	41/18862	0.0492221	0.270001	0.232203	ATP1A3/VCAM1/GJA1/IGF1/TLR6/MIR106B/ITGA4/MIR200A	8
BP	GO:1905314	semi-lunar valve development	1900-08-01	41/18862	0.0492221	0.270001	0.232203	BMPR2/GATA5/STRA6/SLIT3/ROCK2/SOX9/TNFRSF1B/TGFB2	8
BP	GO:0014904	myotube cell development	1900-07-01	34/18862	0.0496052	0.271079	0.23313	LMOD3/NFATC2/SKI/STAC3/IGF1/BCL2/HDAC9	7
BP	GO:0031646	positive regulation of nervous system process	1900-07-01	34/18862	0.0496052	0.271079	0.23313	EGR2/MYRF/NCMAP/TNFRSF1B/RIMS2/ITGA2/RIMS1	7
BP	GO:0033280	response to vitamin D	1900-07-01	34/18862	0.0496052	0.271079	0.23313	IL15/ATP2B1/CYP24A1/TNC/BMP7/SPP1/TRIM25	7
BP	GO:0035137	hindlimb morphogenesis	1900-07-01	34/18862	0.0496052	0.271079	0.23313	FMN1/SHH/TP63/RSPO2/FGF8/WNT7A/ALX4	7
BP	GO:0060048	cardiac muscle contraction	20/1900	135/18862	0.0508183	0.277447	0.238607	KCNJ8/ADRA1A/SLC8A1/SCN5A/ACE2/TMEM38B/CAMK2D/ADORA1/GJC1/SCN3B/GJA1/ANK2/CACNA1D/MAP2K6/CTNNA3/ADRA1B/KCNA5/CACNA1G/NOS1/CALM1	20
BP	GO:0030308	negative regulation of cell growth	26/1900	185/18862	0.0508871	0.277562	0.238705	FHL1/BMPR2/SLIT3/SEMA5B/SEMA3C/DCC/MINAR1/TCHP/SPART/CDHR2/GJA1/MEG3/ESR2/BCL11A/RERG/BCL2/KIAA0319/TGFB2/SPP1/NRP1/FSTL4/DCBLD2/ENPP1/WNT5A/INHBA/SEMA5A	26
BP	GO:0002699	positive regulation of immune effector process	30/1900	219/18862	0.0510111	0.277977	0.239063	C17orf99/TFRC/IL13/TLR9/SH2D1B/NOD2/C12orf4/MYB/GPRC5B/CD74/HPX/HLX/PDPK1/USP17L2/CCL19/FFAR2/LGALS9/IL33/FOXP3/BLK/NLRP3/SLC22A13/RIF1/RAPGEF1/RASGRP1/C3/CD226/IL18R1/WNT5A/CD160	30
BP	GO:0032731	positive regulation of interleukin-1 beta production	1900-10-01	56/18862	0.0512229	0.278608	0.239605	PANX1/GSDMD/NOD2/CASP1/CCL19/INAVA/LGALS9/NLRP3/NLRP1/WNT5A	10
BP	GO:0060760	positive regulation of response to cytokine stimulus	1900-10-01	56/18862	0.0512229	0.278608	0.239605	TLR2/TXK/CASP1/CD74/HPX/IRGM/RIPK1/PARP9/WNT5A/PARP14	10
BP	GO:1990830	cellular response to leukemia inhibitory factor	13/1900	79/18862	0.0514993	0.27985	0.240673	ADAM23/HNRNPU/TFRC/SOCS3/PRDM5/EFHC2/DTX1/SPOCK2/NUP35/RIF1/NRP2/MAT2A/TRIM25	13
BP	GO:0050868	negative regulation of T cell activation	18/1900	119/18862	0.0519946	0.282277	0.242761	TNFRSF21/SHH/SFTPD/VTCN1/PLA2G2D/IHH/CD74/HLX/LAX1/DTX1/LGALS9/FOXP3/PLA2G2F/LOXL3/RUNX3/VSIR/TIGIT/TNFSF18	18
BP	GO:0046660	female sex differentiation	17/1900	111/18862	0.0523752	0.284078	0.244309	STRA6/SLIT3/TP63/MSH4/ESR1/FGF10/LHX9/PGR/BCL2/GPR149/KIT/LHFPL2/INHBB/BRCA2/WNT5A/LRP2/INHBA	17
BP	GO:0032602	chemokine production	15/1900	95/18862	0.0525308	0.284601	0.244759	TLR3/TLR2/TLR9/NOD2/TLR7/ERBIN/EIF2AK2/CD74/FFAR2/LGALS9/IL33/AIRE/MBP/WNT5A/MIR590	15
BP	GO:0032414	positive regulation of ion transmembrane transporter activity	16/1900	103/18862	0.0525696	0.284601	0.244759	PLCG2/STAC/TMSB4X/ATP1B2/TRPC6/STAC3/RGN/CCL2/ANK2/LRRC55/PKD2/TRDN/FGF14/CFTR/CALM1/ABCB1	16
BP	GO:0002320	lymphoid progenitor cell differentiation	1900-05-01	21/18862	0.0534421	0.286402	0.246308	SHH/FLT3/PRKDC/BCL2/KIT	5
BP	GO:0016048	detection of temperature stimulus	1900-05-01	21/18862	0.0534421	0.286402	0.246308	NTRK1/CXCL12/ANO1/ADORA1/EPHB1	5
BP	GO:0030325	adrenal gland development	1900-05-01	21/18862	0.0534421	0.286402	0.246308	STRA6/SALL1/INSM1/ASCL1/DKK3	5
BP	GO:0035024	negative regulation of Rho protein signal transduction	1900-05-01	21/18862	0.0534421	0.286402	0.246308	ADRA1A/ARHGAP42/MET/CCDC125/DLC1	5
BP	GO:0036303	lymph vessel morphogenesis	1900-05-01	21/18862	0.0534421	0.286402	0.246308	CLEC14A/BMPR2/FLT4/CCBE1/LGALS12	5
BP	GO:0042438	melanin biosynthetic process	1900-05-01	21/18862	0.0534421	0.286402	0.246308	OPN3/SLC45A2/TRPC1/SLC7A11/WNT5A	5
BP	GO:0044241	lipid digestion	1900-05-01	21/18862	0.0534421	0.286402	0.246308	CYP8B1/AKR1C1/ABCG8/ENPP7/NPC1L1	5
BP	GO:0045655	regulation of monocyte differentiation	1900-05-01	21/18862	0.0534421	0.286402	0.246308	IL34/CDK6/CD74/MYC/HOXA7	5
BP	GO:0061042	vascular wound healing	1900-05-01	21/18862	0.0534421	0.286402	0.246308	SLC12A2/HPSE/MCAM/KDR/ALOX5	5
BP	GO:0002562	somatic diversification of immune receptors via germline recombination within a single locus	1900-11-01	64/18862	0.0535432	0.286402	0.246308	TFRC/BCL11B/RAG1/PRKDC/TCF7/FOXP3/LEF1/RIF1/NBN/IL27RA/DCLRE1C	11
BP	GO:0016444	somatic cell DNA recombination	1900-11-01	64/18862	0.0535432	0.286402	0.246308	TFRC/BCL11B/RAG1/PRKDC/TCF7/FOXP3/LEF1/RIF1/NBN/IL27RA/DCLRE1C	11
BP	GO:0032732	positive regulation of interleukin-1 production	1900-11-01	64/18862	0.0535432	0.286402	0.246308	PANX1/GSDMD/NOD2/CASP1/IL16/CCL19/INAVA/LGALS9/NLRP3/NLRP1/WNT5A	11
BP	GO:0042093	T-helper cell differentiation	1900-11-01	64/18862	0.0535432	0.286402	0.246308	IL27/MYB/HLX/CCL19/FOXP3/LEF1/LOXL3/NLRP3/GPR183/IL18R1/TNFSF18	11
BP	GO:0001961	positive regulation of cytokine-mediated signaling pathway	1900-09-01	49/18862	0.0536581	0.286489	0.246383	TXK/CASP1/CD74/HPX/IRGM/RIPK1/PARP9/WNT5A/PARP14	9
BP	GO:0032330	regulation of chondrocyte differentiation	1900-09-01	49/18862	0.0536581	0.286489	0.246383	SCIN/GLI2/HOXA11/BMP6/SIX2/NKX3-2/SOX9/FGF18/WNT9A	9
BP	GO:0007219	Notch signaling pathway	26/1900	186/18862	0.0537171	0.28654	0.246427	FAT4/BEND6/GATA5/ZNF423/SUSD5/TP63/WNT1/SORBS2/NOD2/S1PR3/SOX9/MAML2/TSPAN5/DTX1/ONECUT1/MYC/FGF10/BMP7/DTX3L/TGFB2/NEURL1/KIT/ASCL1/KCNA5/CNTN1/POGLUT1	26
BP	GO:0048515	spermatid differentiation	23/1900	161/18862	0.0544287	0.29007	0.249462	FSIP2/TSSK4/SPINK2/NECTIN3/PYGO1/TOPAZ1/JAM2/BRIP1/CATSPER2/SEMG2/KNL1/ZPBP2/CATSPER3/NEURL1/KIT/CFTR/CFAP44/SYCP3/FSCN3/JAM3/CABYR/DHH/EFCAB9	23
BP	GO:0086003	cardiac muscle cell contraction	1900-12-01	72/18862	0.0550993	0.291901	0.251037	KCNJ8/SCN5A/CAMK2D/ADORA1/GJC1/SCN3B/GJA1/ANK2/CACNA1D/CTNNA3/KCNA5/CACNA1G	12
BP	GO:0044409	entry into host	22/1900	153/18862	0.0555613	0.291901	0.251037	CIITA/HS3ST5/TFRC/ITGB3/ACE2/KRT6A/CR2/IFITM1/TRIML1/SLC10A1/CD74/SLC52A1/LGALS9/SELPLG/NCAM1/CLDN1/PLSCR1/MET/NRP1/ITGA2/EFNB2/TRIM25	22
BP	GO:0014075	response to amine	1900-08-01	42/18862	0.0556557	0.291901	0.251037	RGS17/RANBP2/DBH/CAD/HNMT/HDAC9/ITGA2/CALM1	8
BP	GO:0021575	hindbrain morphogenesis	1900-08-01	42/18862	0.0556557	0.291901	0.251037	GLI2/WNT1/ZNF365/WNT7A/GRID2/CEND1/DAB1/DLC1	8
BP	GO:0062208	positive regulation of pattern recognition receptor signaling pathway	1900-08-01	42/18862	0.0556557	0.291901	0.251037	CYBA/TLR3/TLR2/TLR9/SLC46A2/SLC15A3/USP17L2/TREML4	8
BP	GO:2001239	regulation of extrinsic apoptotic signaling pathway in absence of ligand	1900-08-01	42/18862	0.0556557	0.291901	0.251037	EYA1/EYA2/UNC5B/RET/FGF10/BCL2/COL2A1/INHBA	8
BP	GO:1990823	response to leukemia inhibitory factor	13/1900	80/18862	0.0560638	0.291901	0.251037	ADAM23/HNRNPU/TFRC/SOCS3/PRDM5/EFHC2/DTX1/SPOCK2/NUP35/RIF1/NRP2/MAT2A/TRIM25	13
BP	GO:2000106	regulation of leukocyte apoptotic process	13/1900	80/18862	0.0560638	0.291901	0.251037	CXCL12/RAG1/RIPK3/SLC7A11/NOD2/CD74/MIR17HG/SLC46A2/CCL19/LGALS9/GPAM/BLK/WNT5A	13
BP	GO:0006688	glycosphingolipid biosynthetic process	1900-06-01	28/18862	0.0565137	0.291901	0.251037	B4GALNT1/ST8SIA2/UGT8/ST6GALNAC5/A3GALT2/B4GALT6	6
BP	GO:0010575	positive regulation of vascular endothelial growth factor production	1900-06-01	28/18862	0.0565137	0.291901	0.251037	FLT4/PTGS2/HPSE/BRCA1/CCBE1/C3	6
BP	GO:0010714	positive regulation of collagen metabolic process	1900-06-01	28/18862	0.0565137	0.291901	0.251037	AMELX/MYB/IHH/VSIR/TGFB3/ITGA2	6
BP	GO:0060603	mammary gland duct morphogenesis	1900-06-01	28/18862	0.0565137	0.291901	0.251037	GLI2/ESR1/FGF10/PGR/AR/WNT5A	6
BP	GO:0060795	cell fate commitment involved in formation of primary germ layer	1900-06-01	28/18862	0.0565137	0.291901	0.251037	HOXA11/DKK1/SIX2/EYA2/PAX2/EOMES	6
BP	GO:0007260	tyrosine phosphorylation of STAT protein	14/1900	88/18862	0.0565673	0.291901	0.251037	SOCS3/SH2B3/IL13/CNTF/IL24/IL15/GHR/FLT3/HPX/IGF1/PARP9/KIT/PARP14/TNFSF18	14
BP	GO:0014020	primary neural tube formation	14/1900	88/18862	0.0565673	0.291901	0.251037	CELSR1/KIF20B/TRIM71/SKI/SALL4/FZD6/BMP7/PAX2/TGFB2/CTHRC1/WNT5A/LRP2/LMO4/DLC1	14
BP	GO:0070664	negative regulation of leukocyte proliferation	14/1900	88/18862	0.0565673	0.291901	0.251037	TNFRSF21/SHH/SFTPD/CCL8/VTCN1/PLA2G2D/IHH/LGALS9/IL33/FOXP3/PLA2G2F/BLK/SOX11/VSIR	14
BP	GO:0002573	myeloid leukocyte differentiation	28/1900	204/18862	0.0566118	0.291901	0.251037	IL34/CDK6/TFRC/TLR3/TNFRSF11A/GAB3/TLR2/UBASH3B/CSF3/IL15/ITGB8/CBFA2T3/ROR2/CD74/CCL19/CD101/MYC/RIPK1/LEF1/PIK3R1/FARP2/PPARGC1B/HOXA7/KIT/GPR183/BATF2/CA2/INHBA	28
BP	GO:0001841	neural tube formation	15/1900	96/18862	0.0567093	0.291901	0.251037	CELSR1/KIF20B/TRIM71/SKI/SALL4/FZD6/BMP7/SOX11/PAX2/TGFB2/CTHRC1/WNT5A/LRP2/LMO4/DLC1	15
BP	GO:0042100	B cell proliferation	15/1900	96/18862	0.0567093	0.291901	0.251037	CD38/TFRC/TNFRSF21/PLCL2/IL13/CR2/TLR9/NFATC2/VAV3/CD74/LEF1/BLK/BCL2/RASGRP1/GPR183	15
BP	GO:0110149	regulation of biomineralization	15/1900	96/18862	0.0567093	0.291901	0.251037	GPM6B/SLC8A1/BMPR2/BMP6/AMELX/ROCK2/SOX9/ATP2B1/SGMS2/BMP7/FBLN7/ALOX5/TGFB3/ENPP1/MMP20	15
BP	GO:0001574	ganglioside biosynthetic process	1900-04-01	15/18862	0.0567442	0.291901	0.251037	B4GALNT1/ST8SIA2/ST6GALNAC5/B4GALT6	4
BP	GO:0001977	renal system process involved in regulation of blood volume	1900-04-01	15/18862	0.0567442	0.291901	0.251037	CORO2B/ADORA1/GJA1/CYP4A11	4
BP	GO:0002468	dendritic cell antigen processing and presentation	1900-04-01	15/18862	0.0567442	0.291901	0.251037	NOD2/CD74/CCL19/THBS1	4
BP	GO:0007216	G protein-coupled glutamate receptor signaling pathway	1900-04-01	15/18862	0.0567442	0.291901	0.251037	GRM1/GRM7/GRM8/GRM3	4
BP	GO:0036342	post-anal tail morphogenesis	1900-04-01	15/18862	0.0567442	0.291901	0.251037	TP63/SP5/CHST11/WNT5A	4
BP	GO:0042481	regulation of odontogenesis	1900-04-01	15/18862	0.0567442	0.291901	0.251037	SHH/RSPO2/FGF8/TNFRSF11B	4
BP	GO:0043584	nose development	1900-04-01	15/18862	0.0567442	0.291901	0.251037	STRA6/SKI/ASCL1/GNG8	4
BP	GO:0045176	apical protein localization	1900-04-01	15/18862	0.0567442	0.291901	0.251037	CELSR1/INSC/MAL/JAM3	4
BP	GO:0048484	enteric nervous system development	1900-04-01	15/18862	0.0567442	0.291901	0.251037	SOX8/RET/HLX/KIF26A	4
BP	GO:0050651	dermatan sulfate proteoglycan biosynthetic process	1900-04-01	15/18862	0.0567442	0.291901	0.251037	UST/DSEL/VCAN/DCN	4
BP	GO:0051315	attachment of mitotic spindle microtubules to kinetochore	1900-04-01	15/18862	0.0567442	0.291901	0.251037	HNRNPU/SEH1L/CENPE/MIS12	4
BP	GO:0055091	phospholipid homeostasis	1900-04-01	15/18862	0.0567442	0.291901	0.251037	GPAM/ABCA1/LIPG/ABCB11	4
BP	GO:0070207	protein homotrimerization	1900-04-01	15/18862	0.0567442	0.291901	0.251037	SCARA5/SLC1A2/MLKL/DISP1	4
BP	GO:0002260	lymphocyte homeostasis	1900-10-01	57/18862	0.0567522	0.291901	0.251037	RAG1/RIPK3/CD74/MIR17HG/SLC46A2/LGALS9/GPAM/DOCK10/FOXP3/BCL2	10
BP	GO:0043551	regulation of phosphatidylinositol 3-kinase activity	1900-10-01	57/18862	0.0567522	0.291901	0.251037	SOCS3/NOD2/FLT3/FGF2/VAV3/CCL19/PIK3R1/KIT/TNFAIP8L3/FLT1	10
BP	GO:2000242	negative regulation of reproductive process	1900-10-01	57/18862	0.0567522	0.291901	0.251037	FBXO43/SEMG2/GJA1/RGN/IGF1/BMP7/SERPINF1/GPR149/ACVR1C/WNT5A	10
BP	GO:0019362	pyridine nucleotide metabolic process	1900-07-01	35/18862	0.0568324	0.291901	0.251037	PTGS2/NMNAT2/SLC5A8/ACMSD/PARP9/SLC22A13/KMO	7
BP	GO:0021955	central nervous system neuron axonogenesis	1900-07-01	35/18862	0.0568324	0.291901	0.251037	GLI2/DCC/DCLK1/EPHB6/B4GALT6/EPHB1/PLXNA4	7
BP	GO:0032148	activation of protein kinase B activity	1900-07-01	35/18862	0.0568324	0.291901	0.251037	NTRK3/ADRA2A/PDPK1/IGF1/ADRA2C/CCDC88A/WNT5A	7
BP	GO:0046496	nicotinamide nucleotide metabolic process	1900-07-01	35/18862	0.0568324	0.291901	0.251037	PTGS2/NMNAT2/SLC5A8/ACMSD/PARP9/SLC22A13/KMO	7
BP	GO:0072525	pyridine-containing compound biosynthetic process	1900-07-01	35/18862	0.0568324	0.291901	0.251037	PTGS2/NMNAT2/SLC5A8/ACMSD/PARP9/SLC22A13/KMO	7
BP	GO:0003158	endothelium development	20/1900	137/18862	0.0576824	0.296005	0.254566	BMPR2/BMP6/COL22A1/ROCK2/S1PR3/XDH/TJP1/GJA1/WNT7A/CLDN5/KDR/ZEB1/CLDN1/CDH5/RAPGEF1/COL15A1/MET/NRP1/PDE2A/ROBO4	20
BP	GO:0003007	heart morphogenesis	32/1900	239/18862	0.0583884	0.299363	0.257455	ZIC3/FAT4/TBXT/BMPR2/DKK1/GATA5/SHH/WNT16/TBR1/SLIT3/SEMA3C/FGF8/SOX9/COL5A1/IHH/FKBP1A/MIR17HG/ADGRG6/CLDN5/PKD2/NPY5R/BMP7/COL2A1/SOX11/MICAL2/TGFB2/NRP2/EOMES/NRP1/WNT5A/LRP2/DLC1	32
BP	GO:0001756	somitogenesis	1900-11-01	65/18862	0.0588381	0.301004	0.258866	TBXT/XRCC2/SEMA3C/ROR2/PLXNA2/PCDH8/PRKDC/LEF1/POGLUT1/WNT5A/DMRT2	11
BP	GO:0000187	activation of MAPK activity	22/1900	154/18862	0.0589157	0.301004	0.258866	NTRK3/PLCE1/GRM1/ITGA1/RET/NOD2/GHR/FGF2/CD74/IGF1/CCL19/INAVA/RIPK1/FGF10/SBK2/MAP2K6/PAK3/KIT/MLKL/THBS1/TGFB3/WNT5A	22
BP	GO:0014065	phosphatidylinositol 3-kinase signaling	22/1900	154/18862	0.0589157	0.301004	0.258866	NTRK3/NTRK1/PREX2/PDGFD/NEDD4/WNT16/FN1/PTPN13/UNC5B/CSF3/FLT3/SOX9/ROR2/FGF2/IGF1/KDR/PIK3R1/TGFB2/KIT/FLT1/CD160/DCN	22
BP	GO:0051017	actin filament bundle assembly	22/1900	154/18862	0.0589157	0.301004	0.258866	USH1C/ADD2/FSCN2/SYNPO/ROCK2/AIF1L/CORO2B/PFN3/TJP1/TAC1/PHACTR1/PIK3R1/EPS8/SORBS1/PLEK/MET/VIL1/NRP1/TGFB3/FSCN3/CCDC88A/DLC1	22
BP	GO:0008206	bile acid metabolic process	1900-09-01	50/18862	0.0598395	0.304919	0.262233	FGF19/CYP8B1/AKR1C1/OSBPL3/KIT/STAR/CES1/ABCB11/AMACR	9
BP	GO:0035176	social behavior	1900-09-01	50/18862	0.0598395	0.304919	0.262233	NRXN3/NRXN2/GRID1/GRPR/SLC6A4/NLGN4Y/VPS13A/GNG8/PTCHD1	9
BP	GO:0045744	negative regulation of G protein-coupled receptor signaling pathway	1900-09-01	50/18862	0.0598395	0.304919	0.262233	APLNR/NECAB2/GPRASP1/MRAP2/GRK4/SSTR4/PLEK/MET/ARR3	9
BP	GO:0019827	stem cell population maintenance	21/1900	146/18862	0.060156	0.306263	0.263389	ZIC3/PIWIL2/SIX2/TP63/SALL1/PRRX1/SKI/SOX9/FGF2/SALL4/CDH2/WNT7A/MYC/FGF10/BMP7/RIF1/PAX2/NCOA3/IGF2BP1/KIT/FANCD2	21
BP	GO:0032642	regulation of chemokine production	14/1900	89/18862	0.0611777	0.310648	0.26716	TLR3/TLR2/TLR9/NOD2/TLR7/ERBIN/EIF2AK2/CD74/FFAR2/LGALS9/IL33/MBP/WNT5A/MIR590	14
BP	GO:0046849	bone remodeling	14/1900	89/18862	0.0611777	0.310648	0.26716	CD38/TFRC/ITGB3/WNT16/TNFRSF11A/UBASH3B/IHH/GJA1/TNFRSF11B/PPARGC1B/SPP1/CTHRC1/TGFB3/CA2	14
BP	GO:0097306	cellular response to alcohol	14/1900	89/18862	0.0611777	0.310648	0.26716	ADCY5/GRAMD1B/CCL7/ATP2B1/LARP1/BRCA1/AKR1C2/TNC/BLM/ITPR2/CFTR/CES1/SLC23A2/INHBA	14
BP	GO:1903038	negative regulation of leukocyte cell-cell adhesion	20/1900	138/18862	0.0613471	0.311236	0.267666	TNFRSF21/SHH/SFTPD/VTCN1/PLA2G2D/CXCL12/IHH/CD74/HLX/LAX1/DTX1/LGALS9/CCL28/FOXP3/PLA2G2F/LOXL3/RUNX3/VSIR/TIGIT/TNFSF18	20
BP	GO:0035264	multicellular organism growth	19/1900	130/18862	0.0624707	0.316506	0.272198	SLITRK6/APBA1/MFSD2A/PLAG1/XRCC2/GHR/POU3F2/IHH/CELA1/IGF1/HOXA5/GPAM/AR/BCL2/SLC4A10/TAL2/VIL1/PLAC8/ATP8A2	19
BP	GO:0048634	regulation of muscle organ development	1900-08-01	43/18862	0.0625999	0.316506	0.272198	LMOD3/SHH/NEUROG1/FGF8/CENPF/SFMBT1/LEF1/BCL2	8
BP	GO:2000404	regulation of T cell migration	1900-08-01	43/18862	0.0625999	0.316506	0.272198	CXCL12/RIPK3/CCL20/AIRE/ITGA4/CD200/WNT5A/IL27RA	8
BP	GO:0035306	positive regulation of dephosphorylation	1900-10-01	58/18862	0.0626584	0.316506	0.272198	ITGA1/RIPK3/ADORA1/RGN/PPARGC1B/CDH5/PLEK/ITGA2/DLC1/CALM1	10
BP	GO:0060042	retina morphogenesis in camera-type eye	1900-10-01	58/18862	0.0626584	0.316506	0.272198	USH1C/RDH13/NECTIN3/MFSD2A/SOX8/CABP4/MEGF11/SOX9/IHH/ATP8A2	10
BP	GO:0071248	cellular response to metal ion	26/1900	189/18862	0.0628824	0.317362	0.272934	CPNE8/SLC12A2/SHH/SCN5A/BMP6/CPNE2/SYT13/CAMK2D/RYR3/SLC34A1/SYT11/SYT1/CARF/SYT9/SLC25A24/CYP1A2/PKD2/CPNE4/CLDN1/SERPINF1/NLGN1/RASGRP2/A3GALT2/STAR/SYT10/WNT5A	26
BP	GO:0003081	regulation of systemic arterial blood pressure by renin-angiotensin	1900-05-01	22/18862	0.0636412	0.3187	0.274084	ACE2/ACE/PCSK5/CES1/MME	5
BP	GO:0010881	regulation of cardiac muscle contraction by regulation of the release of sequestered calcium ion	1900-05-01	22/18862	0.0636412	0.3187	0.274084	SLC8A1/TMEM38B/CAMK2D/ANK2/CALM1	5
BP	GO:0030277	maintenance of gastrointestinal epithelium	1900-05-01	22/18862	0.0636412	0.3187	0.274084	TLR9/NOD2/MUC13/SOX9/INAVA	5
BP	GO:0030878	thyroid gland development	1900-05-01	22/18862	0.0636412	0.3187	0.274084	SHH/FGF8/FOXE1/HOXA5/FGF10	5
BP	GO:0033081	regulation of T cell differentiation in thymus	1900-05-01	22/18862	0.0636412	0.3187	0.274084	GLI2/SHH/VNN1/IHH/TESPA1	5
BP	GO:0043369	CD4-positive or CD8-positive, alpha-beta T cell lineage commitment	1900-05-01	22/18862	0.0636412	0.3187	0.274084	SHH/FOXP3/LOXL3/BCL2/TNFSF18	5
BP	GO:0043371	negative regulation of CD4-positive, alpha-beta T cell differentiation	1900-05-01	22/18862	0.0636412	0.3187	0.274084	HLX/FOXP3/LOXL3/RUNX3/TNFSF18	5
BP	GO:0048714	positive regulation of oligodendrocyte differentiation	1900-05-01	22/18862	0.0636412	0.3187	0.274084	IL34/SHH/TLR2/ZNF365/TNFRSF1B	5
BP	GO:0051590	positive regulation of neurotransmitter transport	1900-05-01	22/18862	0.0636412	0.3187	0.274084	ADORA2A/SLC4A8/SYT1/NLGN1/KMO	5
BP	GO:0007043	cell-cell junction assembly	21/1900	147/18862	0.0638096	0.319268	0.274573	CDH19/ESAM/ACE2/EPB41L3/TLN2/ROCK2/ACE/UGT8/TJP1/GJC1/CDH2/GJA1/CLDN19/CLDN5/CLDN8/CLDN1/CDH5/PKP4/CDH8/GJB6/JAM3	21
BP	GO:0016101	diterpenoid metabolic process	17/1900	114/18862	0.0644183	0.320575	0.275697	AKR1B15/RDH13/AWAT2/STRA6/AKR1C1/CRABP2/CYP2D6/SDR16C5/RLBP1/AKR1B10/ADH1A/CYP1A2/ADH1B/CYP26B1/STAR/UGT1A7/LRP2	17
BP	GO:0003341	cilium movement	23/1900	164/18862	0.0644621	0.320575	0.275697	FSIP2/TSSK4/JHY/CATSPER2/TPPP2/SEMG2/SLC9C1/TEKT5/RGN/CATSPER3/NEK10/TTLL9/DNAH11/CFAP54/NEURL1/VPS13A/TTC29/ASH1L/CFAP44/TEX101/CABYR/HYDIN/EFCAB9	23
BP	GO:0061035	regulation of cartilage development	1900-11-01	66/18862	0.0644668	0.320575	0.275697	SCIN/GLI2/HOXA11/BMPR2/BMP6/SIX2/NKX3-2/SOX9/FGF18/WNT9A/WNT5A	11
BP	GO:0072678	T cell migration	1900-11-01	66/18862	0.0644668	0.320575	0.275697	SLC12A2/CXCL12/RIPK3/CCL20/CCL2/AIRE/ITGA4/GPR183/CD200/WNT5A/IL27RA	11
BP	GO:2000272	negative regulation of signaling receptor activity	1900-11-01	66/18862	0.0644668	0.320575	0.275697	WFIKKN1/DKK1/ACE2/IL18BP/LY6H/ESR2/CNRIP1/CBLC/RAMP3/DKK3/GPRC5A	11
BP	GO:0000280	nuclear division	54/1900	436/18862	0.0645617	0.320575	0.275697	HNRNPU/SLF2/CCNA1/KIF20B/FBXO43/PIWIL2/FIGNL1/MTBP/KIFC1/TEX15/TDRD12/BRIP1/NEUROG1/SHOC1/MAEL/PRDM7/TEX11/SEH1L/CENPE/FGF8/SPATA22/DNMT3L/USP44/VPS4B/CENPF/MIS12/SGO2/MSH4/ANKRD31/IGF1/RAD21L1/GEN1/EPS8/BMP7/CYP26B1/NSFL1C/C1orf146/NCAPG/CEP192/TERB1/SMC1B/CCNE2/MYBL1/SYCP3/KNTC1/NSL1/BRCA2/PTTG2/WNT5A/HECW2/DSCC1/HFM1/FANCD2/SYCP2	54
BP	GO:0032872	regulation of stress-activated MAPK cascade	25/1900	181/18862	0.0645971	0.320575	0.275697	FGF19/TLR3/WNT16/TRAF3/FLT4/TLR9/EDAR/TRAF5/NOD2/KLHL31/MECOM/XDH/EIF2AK2/SH3RF3/CCL19/INAVA/WNT7A/MYC/RIPK1/TGFB2/RAPGEF1/RASGRP1/EPHB1/WNT5A/AIDA	25
BP	GO:0042092	type 2 immune response	1900-07-01	36/18862	0.0646779	0.320575	0.275697	NOD2/CD74/HLX/IL33/DENND1B/NLRP3/IL27RA	7
BP	GO:0043029	T cell homeostasis	1900-07-01	36/18862	0.0646779	0.320575	0.275697	RAG1/RIPK3/SLC46A2/LGALS9/GPAM/FOXP3/BCL2	7
BP	GO:0043368	positive T cell selection	1900-07-01	36/18862	0.0646779	0.320575	0.275697	SHH/BCL11B/CD74/FOXP3/LOXL3/BCL2/TNFSF18	7
BP	GO:0071709	membrane assembly	1900-07-01	36/18862	0.0646779	0.320575	0.275697	SYT11/NRXN2/RFTN1/CDH2/NLGN1/NLGN4Y/LRP4	7
BP	GO:0051321	meiotic cell cycle	33/1900	250/18862	0.0648426	0.320905	0.275981	CCNA1/FBXO43/PIWIL2/FIGNL1/TOPAZ1/TEX15/TDRD12/BRIP1/SHOC1/MAEL/PRDM7/TEX11/XRCC2/SPATA22/DNMT3L/SGO2/MSH4/ANKRD31/RAD21L1/CYP26B1/C1orf146/NBN/TERB1/SMC1B/CCNE2/MYBL1/SYCP3/BRCA2/PTTG2/WNT5A/HFM1/FANCD2/SYCP2	33
BP	GO:0120034	positive regulation of plasma membrane bounded cell projection assembly	16/1900	106/18862	0.0651777	0.320905	0.275981	PLCE1/CEP135/DNM3/WNT1/CCL19/AUTS2/PIK3R1/EPS8/NLGN1/NEURL1/KIT/NRP1/TGFB3/EPS8L3/TENM2/CCDC88A	16
BP	GO:0050817	coagulation	44/1900	347/18862	0.0653861	0.320905	0.275981	HS3ST5/ADORA2A/THBD/ITGB3/ADRA2A/GATA5/SHH/ENTPD1/SH2B3/PLCG2/F7/PLA2G4A/FN1/GP5/SEMG2/UBASH3B/SLC7A11/FOXA2/HPSE/TXK/TRPC6/MYL9/P2RX1/PLAT/VAV3/TRPC3/PROZ/PDPK1/FCER1G/FZD6/C4BPB/TBXA2R/PIK3R1/PLAU/BLK/PLSCR1/ITPR2/F10/PLEK/THBS1/ADRA2C/GNA15/ITGA2/NFE2	44
BP	GO:0010880	regulation of release of sequestered calcium ion into cytosol by sarcoplasmic reticulum	1900-06-01	29/18862	0.0654335	0.320905	0.275981	SLC8A1/TMEM38B/CAMK2D/ANK2/TRDN/CALM1	6
BP	GO:0021522	spinal cord motor neuron differentiation	1900-06-01	29/18862	0.0654335	0.320905	0.275981	GLI2/SHH/HOXC10/LHX4/GBX1/LMO4	6
BP	GO:0035066	positive regulation of histone acetylation	1900-06-01	29/18862	0.0654335	0.320905	0.275981	PIWIL2/NAP1L2/BRCA1/AUTS2/FOXP3/NOS1	6
BP	GO:0036336	dendritic cell migration	1900-06-01	29/18862	0.0654335	0.320905	0.275981	CCL19/LGALS9/EPS8/ALOX5/GPR183/TNFSF18	6
BP	GO:0040018	positive regulation of multicellular organism growth	1900-06-01	29/18862	0.0654335	0.320905	0.275981	GHR/POU3F2/GPAM/BCL2/VIL1/ATP8A2	6
BP	GO:0042133	neurotransmitter metabolic process	1900-06-01	29/18862	0.0654335	0.320905	0.275981	PRIMA1/DBH/MOXD1/HNMT/SLC6A4/NOS1	6
BP	GO:0048240	sperm capacitation	1900-06-01	29/18862	0.0654335	0.320905	0.275981	CATSPER2/SEMG2/CATSPER3/CFTR/CABYR/EFCAB9	6
BP	GO:0060325	face morphogenesis	1900-06-01	29/18862	0.0654335	0.320905	0.275981	STRA6/MYH3/SKI/CLDN5/LEF1/TGFB3	6
BP	GO:0061036	positive regulation of cartilage development	1900-06-01	29/18862	0.0654335	0.320905	0.275981	HOXA11/BMPR2/BMP6/SOX9/FGF18/WNT5A	6
BP	GO:0045739	positive regulation of DNA repair	1900-12-01	74/18862	0.0655179	0.320905	0.275981	SLF2/BRCC3/EYA1/EYA2/KHDC3L/FANCB/BRCA1/PRKDC/FGF10/DTX3L/PARP9/RIF1	12
BP	GO:0061045	negative regulation of wound healing	1900-12-01	74/18862	0.0655179	0.320905	0.275981	SLC12A2/THBD/SH2B3/MYOZ1/UBASH3B/FGF2/PLAT/GJA1/CLDN19/PLAU/THBS1/ALOX5	12
BP	GO:0051251	positive regulation of lymphocyte activation	45/1900	356/18862	0.0656557	0.321309	0.276329	CD38/TFRC/FLT3LG/GLI2/VCAM1/SHH/IL13/TLR9/NFATC2/EBI3/RAG1/CD83/IL15/NOD2/SIRPB1/GRAP2/VNN1/MYB/VAV3/IHH/TAC1/CD74/HLX/PDPK1/CCL2/IGF1/CCL19/LGALS9/PRKDC/GPAM/FOXP3/FGF10/LEF1/PIK3R1/BCL2/NLRP3/RIF1/TESPA1/PAK3/RUNX3/VSIR/GPR183/IL36B/IL27RA/CD160	45
BP	GO:0001843	neural tube closure	13/1900	82/18862	0.0659953	0.322347	0.277221	CELSR1/KIF20B/TRIM71/SKI/SALL4/FZD6/PAX2/TGFB2/CTHRC1/WNT5A/LRP2/LMO4/DLC1	13
BP	GO:0014033	neural crest cell differentiation	14/1900	90/18862	0.0660342	0.322347	0.277221	SHH/SOX8/FN1/RET/SEMA5B/SEMA3C/KBTBD8/SOX9/CDH2/BMP7/SOX11/NRP2/NRP1/SEMA5A	14
BP	GO:1903035	negative regulation of response to wounding	14/1900	90/18862	0.0660342	0.322347	0.277221	SLC12A2/THBD/SH2B3/MYOZ1/UBASH3B/FGF2/PLAT/GJA1/CLDN19/PLAU/KIAA0319/SPP1/THBS1/ALOX5	14
BP	GO:0071674	mononuclear cell migration	26/1900	190/18862	0.0661685	0.322731	0.277551	IL34/SLC12A2/PDGFD/JAM2/CCL8/TNFRSF11A/CXCL12/CCL7/RET/RIPK3/CCL20/ARTN/CCL2/CCL19/LGALS9/EPS8/AIRE/ITGA4/THBS1/ALOX5/GPR183/CD200/WNT5A/FLT1/IL27RA/TNFSF18	26
BP	GO:0008361	regulation of cell size	24/1900	173/18862	0.06633	0.323061	0.277835	SLC12A2/NRCAM/BMPR2/FN1/CRABP2/CXCL12/RET/SEMA5B/SEMA3C/DCC/VAV3/SPART/NKX6-1/KIAA0319/SPP1/PLEK/ISLR2/NRP1/BDNF/DPYSL2/FSTL4/WNT5A/PLXNA4/SEMA5A	24
BP	GO:0032964	collagen biosynthetic process	1900-09-01	51/18862	0.0664586	0.323061	0.277835	CIITA/ADAMTS3/AMELX/MYB/TRAM2/COL5A1/IHH/TGFB3/ITGA2	9
BP	GO:0046850	regulation of bone remodeling	1900-09-01	51/18862	0.0664586	0.323061	0.277835	CD38/TFRC/ITGB3/TNFRSF11A/UBASH3B/TNFRSF11B/PPARGC1B/SPP1/CA2	9
BP	GO:1904645	response to amyloid-beta	1900-09-01	51/18862	0.0664586	0.323061	0.277835	ATP1A3/VCAM1/GJA1/IGF1/TLR6/MIR106B/RAMP3/ITGA4/MIR200A	9
BP	GO:0071774	response to fibroblast growth factor	21/1900	148/18862	0.067614	0.328403	0.282429	FAT4/FGF19/TRIM71/LRIT3/SPRED1/KIF16B/FGF8/FGF2/FLRT3/FGF18/KLB/CCL2/TNC/SPRY4/FGF10/FGF5/STAR/THBS1/ANOS1/WNT5A/NCBP1	21
BP	GO:0007173	epidermal growth factor receptor signaling pathway	18/1900	123/18862	0.0676997	0.328544	0.282551	SH3GL2/PLCE1/ADRA2A/PIGR/ITGA1/KIF16B/ERBIN/ADORA1/FAM83A/SOX9/PDPK1/CBLC/PIK3R1/NEURL1/VIL1/CCDC88A/GPRC5A/AFAP1L2	18
BP	GO:0002697	regulation of immune effector process	57/1900	465/18862	0.0687964	0.330252	0.28402	C17orf99/TFRC/C4B/IL27/TLR3/CFP/IL13/CR2/TRAF3/TLR9/RIPK3/IL15/SH2D1B/NOD2/C12orf4/PRAM1/MYB/ZPBP2/GPRC5B/CD74/HPX/HLX/PDPK1/IFNLR1/USP17L2/CCL19/FFAR2/CPN2/TNFRSF1B/LGALS9/PRKDC/IL33/C4BPB/FOXP3/C4BPA/DTX3L/LOXL3/BLK/NLRP3/PARP9/SUSD4/SLC22A13/RIF1/TGFB2/RAPGEF1/RASGRP1/CFHR4/C5AR2/C3/CD226/TGFB3/IL18R1/WNT5A/DNASE1L3/IL27RA/TNFSF18/CD160	57
BP	GO:0034404	nucleobase-containing small molecule biosynthetic process	17/1900	115/18862	0.0688193	0.330252	0.28402	NT5C1A/PDE4A/NT5C1B/NUDT4/ADA2/ENTPD1/PDE1A/NUDT4B/DHFR2/UMPS/CAD/XDH/PRTFDC1/ENTPD3/SAMHD1/ENPP1/PDE2A	17
BP	GO:0046718	viral entry into host cell	20/1900	140/18862	0.069154	0.330252	0.28402	CIITA/HS3ST5/TFRC/ITGB3/ACE2/CR2/IFITM1/TRIML1/SLC10A1/CD74/SLC52A1/LGALS9/SELPLG/NCAM1/CLDN1/PLSCR1/NRP1/ITGA2/EFNB2/TRIM25	20
BP	GO:0031032	actomyosin structure organization	26/1900	191/18862	0.0695727	0.330252	0.28402	LMOD3/FRMD3/LMOD2/MYOZ2/NEB/EPB41L3/MYOZ1/FRMD5/ROCK2/MYH3/CORO2B/MYLK3/TJP1/TAC1/TMOD2/PGM5/PHACTR1/PIK3R1/SORBS1/MET/NRP1/TGFB3/CCDC88A/EPB41L4A/DLC1/TRPM7	26
BP	GO:2001022	positive regulation of response to DNA damage stimulus	16/1900	107/18862	0.069798	0.330252	0.28402	DDX5/SLF2/BRCC3/EYA1/SPRED1/EYA2/KHDC3L/FANCB/BRCA1/PRKDC/MYC/FGF10/ATR/DTX3L/PARP9/RIF1	16
BP	GO:0006261	DNA-dependent DNA replication	22/1900	157/18862	0.0698254	0.330252	0.28402	SLFN11/HELB/CDC7/REV3L/GINS4/KHDC3L/ZNF365/TWNK/FAM111A/POLA1/BLM/GEN1/ATR/SAMHD1/NBN/POLE2/CCNE2/MCM10/BRCA2/DSCC1/POLN/PRIMPOL	22
BP	GO:0060538	skeletal muscle organ development	22/1900	157/18862	0.0698254	0.330252	0.28402	DDX5/EGR2/LMOD3/MYOZ2/SHH/SOX8/SVIL/STRA6/MYOZ1/BVES/PAX5/SKI/STAC3/HLX/BCL2/HDAC9/SOX11/CYP26B1/NEURL1/EPHB1/DISP1/DCN	22
BP	GO:0002830	positive regulation of type 2 immune response	1900-04-01	16/18862	0.0698374	0.330252	0.28402	NOD2/CD74/IL33/NLRP3	4
BP	GO:0030728	ovulation	1900-04-01	16/18862	0.0698374	0.330252	0.28402	PGR/GPR149/INHBB/INHBA	4
BP	GO:0030949	positive regulation of vascular endothelial growth factor receptor signaling pathway	1900-04-01	16/18862	0.0698374	0.330252	0.28402	GRB10/ITGB3/FGF18/FGF10	4
BP	GO:0045725	positive regulation of glycogen biosynthetic process	1900-04-01	16/18862	0.0698374	0.330252	0.28402	PPP1R3G/IGF1/SORBS1/GCK	4
BP	GO:0050655	dermatan sulfate proteoglycan metabolic process	1900-04-01	16/18862	0.0698374	0.330252	0.28402	UST/DSEL/VCAN/DCN	4
BP	GO:0051580	regulation of neurotransmitter uptake	1900-04-01	16/18862	0.0698374	0.330252	0.28402	GPM6B/ITGB3/DRD1/NOS1	4
BP	GO:0061548	ganglion development	1900-04-01	16/18862	0.0698374	0.330252	0.28402	INSM1/NRP2/ASCL1/NRP1	4
BP	GO:0090036	regulation of protein kinase C signaling	1900-04-01	16/18862	0.0698374	0.330252	0.28402	ADRA1A/FLT4/SEZ6/WNT5A	4
BP	GO:0090336	positive regulation of brown fat cell differentiation	1900-04-01	16/18862	0.0698374	0.330252	0.28402	HNRNPU/FNDC5/PTGS2/BMP7	4
BP	GO:0099509	regulation of presynaptic cytosolic calcium ion concentration	1900-04-01	16/18862	0.0698374	0.330252	0.28402	ATP2B3/ADORA1/P2RX1/ATP2B1	4
BP	GO:2001034	positive regulation of double-strand break repair via nonhomologous end joining	1900-04-01	16/18862	0.0698374	0.330252	0.28402	PRKDC/DTX3L/PARP9/RIF1	4
BP	GO:0003254	regulation of membrane depolarization	1900-08-01	44/18862	0.0700604	0.330252	0.28402	FHL1/SCN5A/CAMK2D/SCN3B/KDR/BCL2/CACNA1G/DCN	8
BP	GO:0035987	endodermal cell differentiation	1900-08-01	44/18862	0.0700604	0.330252	0.28402	DKK1/ITGA7/FN1/COL5A1/LAMB1/EOMES/ITGA4/INHBA	8
BP	GO:0002637	regulation of immunoglobulin production	1900-11-01	67/18862	0.070434	0.330252	0.28402	C17orf99/TFRC/IL13/TLR9/ZPBP2/HPX/PRKDC/IL33/FOXP3/RIF1/IL27RA	11
BP	GO:0006687	glycosphingolipid metabolic process	1900-11-01	67/18862	0.070434	0.330252	0.28402	B4GALNT1/ST8SIA2/UGT8/ST6GALNAC5/ENPP7/ITGB8/CERK/ESYT3/KIT/A3GALT2/B4GALT6	11
BP	GO:0010812	negative regulation of cell-substrate adhesion	1900-11-01	67/18862	0.070434	0.330252	0.28402	EFNA5/WNT1/RCC2/CORO2B/SPRY4/GBP1/PIK3R1/HOXA7/THBS1/NEXMIF/DLC1	11
BP	GO:1904377	positive regulation of protein localization to cell periphery	1900-11-01	67/18862	0.070434	0.330252	0.28402	EPHA3/STAC/NKD2/STAC3/PDPK1/DPP10/PIK3R1/RAB11FIP2/SORBS1/RAMP3/VIL1	11
BP	GO:0006942	regulation of striated muscle contraction	14/1900	91/18862	0.0711404	0.330252	0.28402	ADRA1A/SLC8A1/SCN5A/ACE2/TMEM38B/CAMK2D/ADORA1/STRIT1/ANK2/SLC8A3/CTNNA3/ADRA1B/NOS1/CALM1	14
BP	GO:0106027	neuron projection organization	14/1900	91/18862	0.0711404	0.330252	0.28402	MAP1A/ATP1A3/DNM3/GRIN2B/ABCD2/ZNF365/ZDHHC15/WNT7A/DOCK10/PPFIA2/NLGN1/PAK3/EPHB1/TIAM1	14
BP	GO:0043536	positive regulation of blood vessel endothelial cell migration	1900-12-01	75/18862	0.0711799	0.330252	0.28402	TMSB4X/PTGS2/FGF2/FGF18/PDPK1/KDR/ETS1/HDAC9/MIR27B/THBS1/SRPX2/MIR200A	12
BP	GO:0055117	regulation of cardiac muscle contraction	1900-12-01	75/18862	0.0711799	0.330252	0.28402	ADRA1A/SLC8A1/SCN5A/ACE2/TMEM38B/CAMK2D/ADORA1/ANK2/CTNNA3/ADRA1B/NOS1/CALM1	12
BP	GO:0032092	positive regulation of protein binding	13/1900	83/18862	0.0713703	0.330252	0.28402	ADD2/PLCL2/GCG/ACE/CSF3/FKBP1A/CLDN5/DTX3L/CTHRC1/NRP1/BDNF/WNT5A/TIAM1	13
BP	GO:0070509	calcium ion import	13/1900	83/18862	0.0713703	0.330252	0.28402	SLC8A1/GCG/CXCL12/CACNA1E/CCL2/STRIT1/SLC24A2/PKD2/SLC8A3/CACNA1D/RAMP3/CACNA1G/PLPP4	13
BP	GO:0003093	regulation of glomerular filtration	1900-03-01	10/18862	0.0714059	0.330252	0.28402	CORO2B/ADORA1/GJA1	3
BP	GO:0003129	heart induction	1900-03-01	10/18862	0.0714059	0.330252	0.28402	DKK1/GATA5/WNT5A	3
BP	GO:0014041	regulation of neuron maturation	1900-03-01	10/18862	0.0714059	0.330252	0.28402	RET/BCL11A/BCL2	3
BP	GO:0015824	proline transport	1900-03-01	10/18862	0.0714059	0.330252	0.28402	SLC6A15/ACE2/SLC6A20	3
BP	GO:0021561	facial nerve development	1900-03-01	10/18862	0.0714059	0.330252	0.28402	EGR2/NRP2/PLXNA4	3
BP	GO:0021610	facial nerve morphogenesis	1900-03-01	10/18862	0.0714059	0.330252	0.28402	EGR2/NRP2/PLXNA4	3
BP	GO:0032253	dense core granule localization	1900-03-01	10/18862	0.0714059	0.330252	0.28402	KIF5A/PPFIA2/KIF1B	3
BP	GO:0032650	regulation of interleukin-1 alpha production	1900-03-01	10/18862	0.0714059	0.330252	0.28402	PANX1/CASP1/IL16	3
BP	GO:0033083	regulation of immature T cell proliferation	1900-03-01	10/18862	0.0714059	0.330252	0.28402	SHH/IHH/FOXP3	3
BP	GO:0035860	glial cell-derived neurotrophic factor receptor signaling pathway	1900-03-01	10/18862	0.0714059	0.330252	0.28402	GFRA1/RET/GFRA2	3
BP	GO:0045625	regulation of T-helper 1 cell differentiation	1900-03-01	10/18862	0.0714059	0.330252	0.28402	IL27/HLX/CCL19	3
BP	GO:0048251	elastic fiber assembly	1900-03-01	10/18862	0.0714059	0.330252	0.28402	FBLN5/THSD4/MFAP4	3
BP	GO:0048853	forebrain morphogenesis	1900-03-01	10/18862	0.0714059	0.330252	0.28402	FGF8/SLIT1/WNT5A	3
BP	GO:0060068	vagina development	1900-03-01	10/18862	0.0714059	0.330252	0.28402	ESR1/WNT5A/LRP2	3
BP	GO:0060272	embryonic skeletal joint morphogenesis	1900-03-01	10/18862	0.0714059	0.330252	0.28402	HOXA11/BMP7/COL2A1	3
BP	GO:0060439	trachea morphogenesis	1900-03-01	10/18862	0.0714059	0.330252	0.28402	SHH/RSPO2/HOXA5	3
BP	GO:0060525	prostate glandular acinus development	1900-03-01	10/18862	0.0714059	0.330252	0.28402	TP63/HOXD13/ESR1	3
BP	GO:0071313	cellular response to caffeine	1900-03-01	10/18862	0.0714059	0.330252	0.28402	SLC8A1/TMEM38B/RYR3	3
BP	GO:0072173	metanephric tubule morphogenesis	1900-03-01	10/18862	0.0714059	0.330252	0.28402	SOX8/SOX9/PAX2	3
BP	GO:0072203	cell proliferation involved in metanephros development	1900-03-01	10/18862	0.0714059	0.330252	0.28402	SHH/MYC/BMP7	3
BP	GO:0097105	presynaptic membrane assembly	1900-03-01	10/18862	0.0714059	0.330252	0.28402	NLGN1/NLGN4Y/LRP4	3
BP	GO:0099519	dense core granule cytoskeletal transport	1900-03-01	10/18862	0.0714059	0.330252	0.28402	KIF5A/PPFIA2/KIF1B	3
BP	GO:1901894	regulation of ATPase-coupled calcium transmembrane transporter activity	1900-03-01	10/18862	0.0714059	0.330252	0.28402	TLR9/RGN/STRIT1	3
BP	GO:1901950	dense core granule transport	1900-03-01	10/18862	0.0714059	0.330252	0.28402	KIF5A/PPFIA2/KIF1B	3
BP	GO:1902946	protein localization to early endosome	1900-03-01	10/18862	0.0714059	0.330252	0.28402	ROCK2/DTX3L/NRP1	3
BP	GO:1904338	regulation of dopaminergic neuron differentiation	1900-03-01	10/18862	0.0714059	0.330252	0.28402	DKK1/SHH/TIAM1	3
BP	GO:1905809	negative regulation of synapse organization	1900-03-01	10/18862	0.0714059	0.330252	0.28402	TLR2/SLIT1/WNT5A	3
BP	GO:1990535	neuron projection maintenance	1900-03-01	10/18862	0.0714059	0.330252	0.28402	MAP1A/ATP1A3/ABCD2	3
BP	GO:2000121	regulation of removal of superoxide radicals	1900-03-01	10/18862	0.0714059	0.330252	0.28402	FBLN5/DHFR/BMP7	3
BP	GO:0006721	terpenoid metabolic process	18/1900	124/18862	0.0720794	0.33281	0.286219	AKR1B15/RDH13/AWAT2/STRA6/HMGCS2/AKR1C1/CRABP2/CYP2D6/SDR16C5/RLBP1/AKR1B10/ADH1A/CYP1A2/ADH1B/CYP26B1/STAR/UGT1A7/LRP2	18
BP	GO:0071621	granulocyte chemotaxis	18/1900	124/18862	0.0720794	0.33281	0.286219	IL34/CXCL5/CCL8/ITGA1/CCL7/NOD2/CCL20/VAV3/CD74/CCL2/CCL19/FCER1G/PREX1/TGFB2/THBS1/C5AR2/JAM3/TNFSF18	18
BP	GO:0002703	regulation of leukocyte mediated immunity	28/1900	209/18862	0.0722453	0.33281	0.286219	C17orf99/TFRC/TLR3/IL13/RIPK3/SH2D1B/NOD2/C12orf4/PRAM1/HPX/PDPK1/TNFRSF1B/LGALS9/C4BPB/FOXP3/C4BPA/BLK/NLRP3/SUSD4/SLC22A13/RIF1/RASGRP1/C3/CD226/IL18R1/DNASE1L3/IL27RA/CD160	28
BP	GO:0045216	cell-cell junction organization	28/1900	209/18862	0.0722453	0.33281	0.286219	CDH19/CDH17/NECTIN3/ESAM/ACE2/BMP6/EPB41L3/TLN2/ROCK2/ACE/UGT8/TJP1/GJC1/CDH2/GJA1/INAVA/CLDN19/CLDN5/CLDN8/CLDN1/CDH5/TGFB2/PKP4/CDH8/TGFB3/GJB6/JAM3/GRHL1	28
BP	GO:0090276	regulation of peptide hormone secretion	28/1900	209/18862	0.0722453	0.33281	0.286219	CD38/ADRA2A/ADCY5/EFNA5/KCNS3/GCG/ANO1/CLOCK/FOXA2/CPT1A/CACNA1E/SYT9/GJA1/FFAR2/BLK/ITPR2/NKX6-1/CACNA1D/GCK/CFTR/ADRA2C/KCNA5/ALOX5/INHBB/RAPGEF4/ACVR1C/TIAM1/GLP1R	28
BP	GO:0048015	phosphatidylinositol-mediated signaling	26/1900	192/18862	0.0730964	0.335893	0.288871	NTRK3/NTRK1/PREX2/PLCE1/PDGFD/PLCL2/NEDD4/PLCH1/WNT16/FN1/PTPN13/UNC5B/CSF3/FLT3/SOX9/ROR2/FGF2/IGF1/KDR/PIK3R1/TGFB2/KIT/MUC5AC/FLT1/CD160/DCN	26
BP	GO:0001941	postsynaptic membrane organization	1900-07-01	37/18862	0.0731459	0.335893	0.288871	SLC7A11/NRXN2/CDH2/SHISA6/NLGN1/NLGN4Y/LRP4	7
BP	GO:0046621	negative regulation of organ growth	1900-07-01	37/18862	0.0731459	0.335893	0.288871	WWC2/MIR25/GJA1/MIR17HG/WWC3/KCNK2/SLC6A4	7
BP	GO:1904994	regulation of leukocyte adhesion to vascular endothelial cell	1900-07-01	37/18862	0.0731459	0.335893	0.288871	FUT9/CXCL12/CCL28/ETS1/SELE/ITGA4/ALOX5	7
BP	GO:0051703	biological process involved in intraspecies interaction between organisms	1900-09-01	52/18862	0.07352	0.337334	0.29011	NRXN3/NRXN2/GRID1/GRPR/SLC6A4/NLGN4Y/VPS13A/GNG8/PTCHD1	9
BP	GO:0051897	positive regulation of protein kinase B signaling	24/1900	175/18862	0.0736339	0.337334	0.29011	FGF19/NRG2/F7/RET/CSF3/HPSE/FGF8/FGF2/FGF18/KLB/CCL19/AKR1C2/ESR1/FGF10/PIK3R1/F10/FGF5/RAMP3/KIT/THBS1/MET/TNFAIP8L3/LRP2/SEMA5A	24
BP	GO:0052126	movement in host environment	24/1900	175/18862	0.0736339	0.337334	0.29011	CIITA/ZNF502/HS3ST5/TFRC/ITGB3/ACE2/KRT6A/CR2/IFITM1/TRIML1/VPS4B/SLC10A1/CD74/SLC52A1/LGALS9/SELPLG/NCAM1/CLDN1/PLSCR1/MET/NRP1/ITGA2/EFNB2/TRIM25	24
BP	GO:0061572	actin filament bundle organization	22/1900	158/18862	0.0737507	0.33759	0.29033	USH1C/ADD2/FSCN2/SYNPO/ROCK2/AIF1L/CORO2B/PFN3/TJP1/TAC1/PHACTR1/PIK3R1/EPS8/SORBS1/PLEK/MET/VIL1/NRP1/TGFB3/FSCN3/CCDC88A/DLC1	22
BP	GO:0045927	positive regulation of growth	33/1900	253/18862	0.0738059	0.33759	0.29033	CD38/IGFBP1/MFSD2A/BMPR2/FN1/N6AMT1/CRABP2/CXCL12/GHR/FGF8/POU3F2/SYT1/RFTN1/FGF2/CACNG7/HLX/MIR17HG/IGF1/PRKDC/GPAM/BCL2/TGFB2/RIMS2/ISLR2/VIL1/NRP1/BDNF/SLC23A2/RIMS1/NCBP1/SEMA5A/MIR590/ATP8A2	33
BP	GO:0001523	retinoid metabolic process	16/1900	108/18862	0.0746319	0.339704	0.292148	AKR1B15/RDH13/AWAT2/STRA6/AKR1C1/CRABP2/CYP2D6/SDR16C5/RLBP1/AKR1B10/ADH1A/CYP1A2/ADH1B/CYP26B1/UGT1A7/LRP2	16
BP	GO:0001964	startle response	1900-05-01	23/18862	0.0748529	0.339704	0.292148	SLITRK6/ADORA2A/GRIN3A/DRD1/GRID2	5
BP	GO:0003071	renal system process involved in regulation of systemic arterial blood pressure	1900-05-01	23/18862	0.0748529	0.339704	0.292148	CORO2B/ADORA1/GJA1/PCSK5/CYP4A11	5
BP	GO:0007141	male meiosis I	1900-05-01	23/18862	0.0748529	0.339704	0.292148	CCNA1/DNMT3L/MYBL1/SYCP3/BRCA2	5
BP	GO:0030194	positive regulation of blood coagulation	1900-05-01	23/18862	0.0748529	0.339704	0.292148	THBD/F7/HPSE/TBXA2R/THBS1	5
BP	GO:0050951	sensory perception of temperature stimulus	1900-05-01	23/18862	0.0748529	0.339704	0.292148	NTRK1/CXCL12/ANO1/ADORA1/EPHB1	5
BP	GO:0060561	apoptotic process involved in morphogenesis	1900-05-01	23/18862	0.0748529	0.339704	0.292148	TNFRSF1B/LEF1/BMP7/PAX2/TGFB2	5
BP	GO:1900048	positive regulation of hemostasis	1900-05-01	23/18862	0.0748529	0.339704	0.292148	THBD/F7/HPSE/TBXA2R/THBS1	5
BP	GO:1903421	regulation of synaptic vesicle recycling	1900-05-01	23/18862	0.0748529	0.339704	0.292148	DNM3/SYT11/NLGN1/FGF14/CALM1	5
BP	GO:2000353	positive regulation of endothelial cell apoptotic process	1900-05-01	23/18862	0.0748529	0.339704	0.292148	CD248/CCL2/ITGA4/THBS1/CD160	5
BP	GO:0002828	regulation of type 2 immune response	1900-06-01	30/18862	0.0751276	0.340684	0.292991	NOD2/CD74/HLX/IL33/NLRP3/IL27RA	6
BP	GO:0070302	regulation of stress-activated protein kinase signaling cascade	25/1900	184/18862	0.0752672	0.341051	0.293306	FGF19/TLR3/WNT16/TRAF3/FLT4/TLR9/EDAR/TRAF5/NOD2/KLHL31/MECOM/XDH/EIF2AK2/SH3RF3/CCL19/INAVA/WNT7A/MYC/RIPK1/TGFB2/RAPGEF1/RASGRP1/EPHB1/WNT5A/AIDA	25
BP	GO:0032615	interleukin-12 production	1900-10-01	60/18862	0.075621	0.341578	0.29376	TLR3/IRF8/TLR2/TLR9/NOD2/IL16/CCL19/LGALS9/THBS1/TIGIT	10
BP	GO:0032655	regulation of interleukin-12 production	1900-10-01	60/18862	0.075621	0.341578	0.29376	TLR3/IRF8/TLR2/TLR9/NOD2/IL16/CCL19/LGALS9/THBS1/TIGIT	10
BP	GO:0060997	dendritic spine morphogenesis	1900-10-01	60/18862	0.075621	0.341578	0.29376	DNM3/ZNF365/ZDHHC15/WNT7A/DOCK10/PPFIA2/NLGN1/PAK3/EPHB1/TIAM1	10
BP	GO:0061098	positive regulation of protein tyrosine kinase activity	1900-10-01	60/18862	0.075621	0.341578	0.29376	IL34/ADRA1A/ADRA2A/ACE/ADORA1/GPRC5B/NEURL1/FCGR1A/BDNF/AFAP1L2	10
BP	GO:1903076	regulation of protein localization to plasma membrane	15/1900	100/18862	0.0756776	0.341578	0.29376	EPHA3/STAC/MRAP2/NKD2/STAC3/PDPK1/DPP10/NHLRC1/GBP1/PIK3R1/RAB11FIP2/SORBS1/AR/RAMP3/VIL1	15
BP	GO:0030516	regulation of axon extension	14/1900	92/18862	0.0764991	0.345018	0.296718	NRCAM/BMPR2/FN1/CXCL12/SEMA5B/SEMA3C/NKX6-1/KIAA0319/ISLR2/NRP1/DPYSL2/WNT5A/PLXNA4/SEMA5A	14
BP	GO:0060395	SMAD protein signal transduction	1900-12-01	76/18862	0.0771483	0.347676	0.299004	SLC33A1/BMP6/SKI/ROR2/BMP7/INHBC/KIAA0319/TGFB2/INHBB/TGFB3/CILP/INHBA	12
BP	GO:0044344	cellular response to fibroblast growth factor stimulus	20/1900	142/18862	0.0776114	0.349492	0.300566	FAT4/FGF19/TRIM71/LRIT3/SPRED1/KIF16B/FGF8/FGF2/FLRT3/FGF18/KLB/CCL2/SPRY4/FGF10/FGF5/STAR/THBS1/ANOS1/WNT5A/NCBP1	20
BP	GO:0051092	positive regulation of NF-kappaB transcription factor activity	22/1900	159/18862	0.0778231	0.350174	0.301152	TFRC/NTRK1/TLR3/TNFRSF11A/TLR2/TLR9/CLOCK/TRIML1/TRAF5/RIPK3/NOD2/EIF2AK2/SLCO3A1/TLR6/LGALS9/RIPK1/AR/NLRP3/IL18R1/WNT5A/TNFSF18/TRIM25	22
BP	GO:0001974	blood vessel remodeling	1900-08-01	45/18862	0.0780404	0.350338	0.301293	BMPR2/FLT4/ACE/DBH/SEMA3C/FGF8/FGF10/MIR27B	8
BP	GO:0030835	negative regulation of actin filament depolymerization	1900-08-01	45/18862	0.0780404	0.350338	0.301293	ADD2/SCIN/LMOD3/LMOD2/SVIL/TMOD2/EPS8/VIL1	8
BP	GO:0032924	activin receptor signaling pathway	1900-08-01	45/18862	0.0780404	0.350338	0.301293	BMPR2/SHH/SKI/FKBP1A/FGF10/INHBB/ACVR1C/INHBA	8
BP	GO:0010038	response to metal ion	44/1900	352/18862	0.0783165	0.351305	0.302126	CPNE8/SLC12A2/VCAM1/NEDD4/SHH/SCN5A/BMP6/AMELX/TRPC1/SLC30A4/CPNE2/SYT13/PKLR/CAMK2D/RYR3/KCNMB2/SLC34A1/SYT11/SYT1/CARF/SYT9/SLC25A24/ABCC2/TRPC3/TNFRSF11B/CYP1A2/PKD2/CPNE4/CLDN1/BCL2/PLSCR1/SERPINF1/NLGN1/RASGRP2/KIT/A3GALT2/ASCL1/STAR/THBS1/CACNA1G/SYT10/CA2/WNT5A/CALM1	44
BP	GO:0055001	muscle cell development	23/1900	168/18862	0.0797448	0.357436	0.307398	HNRNPU/ADRA1A/LMOD3/SLC8A1/WFIKKN1/LMOD2/MYOZ2/NEB/MYOZ1/BVES/SYPL2/NFATC2/SORBS2/MYH3/SKI/MYLK3/STAC3/TMOD2/IGF1/ANK2/PGM5/BCL2/HDAC9	23
BP	GO:0001706	endoderm formation	1900-09-01	53/18862	0.0810263	0.362342	0.311617	DKK1/ITGA7/FN1/COL5A1/LAMB1/EOMES/ITGA4/SOX7/INHBA	9
BP	GO:0002720	positive regulation of cytokine production involved in immune response	1900-09-01	53/18862	0.0810263	0.362342	0.311617	NOD2/GPRC5B/CD74/FFAR2/NLRP3/CD226/IL18R1/WNT5A/CD160	9
BP	GO:0071320	cellular response to cAMP	1900-09-01	53/18862	0.0810263	0.362342	0.311617	SLC8A1/AQP8/PKD2/SLC8A3/ITPR2/RAPGEF1/CFTR/STAR/PDE2A	9
BP	GO:0051259	protein complex oligomerization	30/1900	229/18862	0.0812985	0.363279	0.312423	SCARA5/CPSF6/SLC1A2/KCNA2/KCNS3/TP63/BEND3/GRIN2B/RYR3/GSDMD/KCTD19/SYT1/VSTM5/TWNK/CD74/PKD2/KCNS1/BLM/CLDN1/KCNC4/SAMHD1/TDO2/MAT1A/MLKL/LRRC8C/KCNA5/MAT2A/KCNA6/DISP1/TRPM7	30
BP	GO:0045471	response to ethanol	18/1900	126/18862	0.0813989	0.363448	0.312569	VCAM1/IL13/CA3/GRIN2B/CCL7/DBH/CSF3/GRIN3A/CPT1A/SETD7/SLC10A1/TNC/TBXA2R/CLDN1/NLRP3/ITPR2/STAR/SLC23A2	18
BP	GO:2001257	regulation of cation channel activity	24/1900	177/18862	0.081469	0.363482	0.312598	CRHR1/PLCG2/CACNB4/STAC/GRIN2B/CAMK2D/TMSB4X/DAPK1/STAC3/CACNG7/FKBP1A/CCL2/ANK2/LRRC55/PKD2/KCNS1/TRDN/SHISA9/RASGRF2/SHISA6/NLGN1/FGF14/NOS1/CALM1	24
BP	GO:0048709	oligodendrocyte differentiation	14/1900	93/18862	0.0821125	0.364944	0.313855	IL34/TNFRSF21/SHH/SOX8/MYRF/TLR2/ZNF365/SOX9/TNFRSF1B/SLC8A3/SOX11/NKX6-1/ASCL1/B4GALT6	14
BP	GO:0002714	positive regulation of B cell mediated immunity	1900-07-01	38/18862	0.0822365	0.364944	0.313855	C17orf99/TFRC/NOD2/HPX/RIF1/C3/CD226	7
BP	GO:0002891	positive regulation of immunoglobulin mediated immune response	1900-07-01	38/18862	0.0822365	0.364944	0.313855	C17orf99/TFRC/NOD2/HPX/RIF1/C3/CD226	7
BP	GO:0006699	bile acid biosynthetic process	1900-07-01	38/18862	0.0822365	0.364944	0.313855	FGF19/CYP8B1/OSBPL3/STAR/CES1/ABCB11/AMACR	7
BP	GO:0007223	Wnt signaling pathway, calcium modulating pathway	1900-07-01	38/18862	0.0822365	0.364944	0.313855	DKK1/ROR2/PDE6A/FZD6/LEF1/WNT5A/CALM1	7
BP	GO:0008210	estrogen metabolic process	1900-07-01	38/18862	0.0822365	0.364944	0.313855	AKR1B15/CYP2D6/CYP1A2/HSD3B1/STAR/UGT1A7/UGT2B15	7
BP	GO:0009595	detection of biotic stimulus	1900-07-01	38/18862	0.0822365	0.364944	0.313855	C4B/TLR2/NOD2/CDHR2/TLR6/NLRP3/PGLYRP4	7
BP	GO:0016266	O-glycan processing	1900-10-01	61/18862	0.0826839	0.366323	0.315041	GCNT4/MUC3A/GXYLT2/GALNT6/MUCL1/MUC13/A4GNT/MUC12/MUC5AC/GALNT10	10
BP	GO:1901879	regulation of protein depolymerization	13/1900	85/18862	0.0829537	0.366323	0.315041	ADD2/SCIN/LMOD3/MAP1A/LMOD2/SVIL/MAP6D1/TMOD2/NES/EPS8/PLEK/VIL1/SEMA5A	13
BP	GO:0072676	lymphocyte migration	17/1900	118/18862	0.0832175	0.366323	0.315041	SLC12A2/JAM2/CCL8/CXCL12/CCL7/RET/RIPK3/CCL20/ARTN/CCL2/CCL19/AIRE/ITGA4/GPR183/CD200/WNT5A/IL27RA	17
BP	GO:0043550	regulation of lipid kinase activity	1900-11-01	69/18862	0.0833965	0.366323	0.315041	SOCS3/NOD2/FLT3/FGF2/VAV3/CCL19/RBL1/PIK3R1/KIT/TNFAIP8L3/FLT1	11
BP	GO:0150116	regulation of cell-substrate junction organization	1900-11-01	69/18862	0.0833965	0.366323	0.315041	GPM6B/FMN1/EPHA3/EFNA5/ROCK2/RCC2/KDR/PIK3R1/THBS1/NRP1/DLC1	11
BP	GO:0009583	detection of light stimulus	1900-12-01	77/18862	0.0834254	0.366323	0.315041	GPR52/OPN3/GNGT1/CABP4/SEMA5B/TULP1/GRK4/TRPC3/PDE6A/RRH/CALM1/ATP8A2	12
BP	GO:2000146	negative regulation of cell motility	43/1900	345/18862	0.083862	0.366323	0.315041	PIP5KL1/SHH/IFITM1/FRMD5/CXCL12/SEMG2/SPRED1/MCTP1/IL24/ATP1B2/ADORA1/LDLRAD4/FGF2/NRG3/PTPRT/TMIGD3/CD74/GJA1/RGN/CCL2/MCC/CLDN19/CLDN5/IL33/CCL28/TBXA2R/MIR93/DNAJA4/HOXA7/BCL2/SERPINF1/CHRD/THBS1/C5AR2/IGFBP3/CCDC125/CD200/ACVR1C/NEXMIF/IL27RA/DLC1/SRGAP3/DCN	43
BP	GO:2001020	regulation of response to DNA damage stimulus	29/1900	221/18862	0.0839703	0.366323	0.315041	DDX5/SLF2/PPP1R10/HELB/BRCC3/FIGNL1/TEX15/CYREN/EYA1/CXCL12/SPRED1/EYA2/NEK4/ACKR3/KHDC3L/ZNF365/FANCB/CD74/BRCA1/PRKDC/MYC/FGF10/ATR/DTX3L/BCL2/PARP9/RIF1/RADX/SMG1	29
BP	GO:0001946	lymphangiogenesis	1900-04-01	17/18862	0.084331	0.366323	0.315041	CLEC14A/BMPR2/FLT4/CCBE1	4
BP	GO:0003085	negative regulation of systemic arterial blood pressure	1900-04-01	17/18862	0.084331	0.366323	0.315041	ADRA1A/BMPR2/ARHGAP42/ADORA1	4
BP	GO:0016045	detection of bacterium	1900-04-01	17/18862	0.084331	0.366323	0.315041	TLR2/NOD2/TLR6/PGLYRP4	4
BP	GO:0021756	striatum development	1900-04-01	17/18862	0.084331	0.366323	0.315041	BCL11B/SLC7A11/SLITRK5/INHBA	4
BP	GO:0030322	stabilization of membrane potential	1900-04-01	17/18862	0.084331	0.366323	0.315041	KCNK5/KCNK9/KCNK2/KCNK7	4
BP	GO:0030903	notochord development	1900-04-01	17/18862	0.084331	0.366323	0.315041	GLI2/SOX9/COL2A1/WNT5A	4
BP	GO:0031643	positive regulation of myelination	1900-04-01	17/18862	0.084331	0.366323	0.315041	EGR2/MYRF/NCMAP/TNFRSF1B	4
BP	GO:0032332	positive regulation of chondrocyte differentiation	1900-04-01	17/18862	0.084331	0.366323	0.315041	HOXA11/BMP6/SOX9/FGF18	4
BP	GO:0034134	toll-like receptor 2 signaling pathway	1900-04-01	17/18862	0.084331	0.366323	0.315041	CYBA/TLR2/NOD2/TLR6	4
BP	GO:0043116	negative regulation of vascular permeability	1900-04-01	17/18862	0.084331	0.366323	0.315041	ADORA2A/SH3GL2/CLDN5/PDE2A	4
BP	GO:0048791	calcium ion-regulated exocytosis of neurotransmitter	1900-04-01	17/18862	0.084331	0.366323	0.315041	UNC13C/SYT1/RIMS2/RIMS1	4
BP	GO:0051797	regulation of hair follicle development	1900-04-01	17/18862	0.084331	0.366323	0.315041	FERMT1/HPSE/TGFB2/WNT5A	4
BP	GO:0060033	anatomical structure regression	1900-04-01	17/18862	0.084331	0.366323	0.315041	GLI2/CD248/LEF1/FLT1	4
BP	GO:0060749	mammary gland alveolus development	1900-04-01	17/18862	0.084331	0.366323	0.315041	TNFRSF11A/HOXA5/ESR1/AR	4
BP	GO:0061377	mammary gland lobule development	1900-04-01	17/18862	0.084331	0.366323	0.315041	TNFRSF11A/HOXA5/ESR1/AR	4
BP	GO:0090136	epithelial cell-cell adhesion	1900-04-01	17/18862	0.084331	0.366323	0.315041	BVES/IHH/KIT/CTNNA3	4
BP	GO:0090190	positive regulation of branching involved in ureteric bud morphogenesis	1900-04-01	17/18862	0.084331	0.366323	0.315041	SOX8/WNT2B/SOX9/PAX2	4
BP	GO:0097094	craniofacial suture morphogenesis	1900-04-01	17/18862	0.084331	0.366323	0.315041	RAB23/NEUROG1/MMP16/TGFB3	4
BP	GO:1901550	regulation of endothelial cell development	1900-04-01	17/18862	0.084331	0.366323	0.315041	ROCK2/S1PR3/CLDN5/CDH5	4
BP	GO:1903140	regulation of establishment of endothelial barrier	1900-04-01	17/18862	0.084331	0.366323	0.315041	ROCK2/S1PR3/CLDN5/CDH5	4
BP	GO:0031960	response to corticosteroid	21/1900	152/18862	0.0843761	0.366323	0.315041	HNRNPU/ACSBG1/TFAP4/UCP3/PAPPA/BMP6/SLIT3/CAD/FLT3/ABCC2/ATP2B1/SSTR4/AGL/CLDN1/PPARGC1B/BCL2/HNMT/SERPINF1/HSD3B1/STAR/CALM1	21
BP	GO:0002335	mature B cell differentiation	1900-06-01	31/18862	0.0855906	0.369114	0.317441	C17orf99/CDH17/PLCL2/PLCG2/DOCK10/GPR183	6
BP	GO:0032228	regulation of synaptic transmission, GABAergic	1900-06-01	31/18862	0.0855906	0.369114	0.317441	ADRA1A/PLCL2/ADORA1/TAC1/NPY5R/NLGN1	6
BP	GO:0032373	positive regulation of sterol transport	1900-06-01	31/18862	0.0855906	0.369114	0.317441	CYP8B1/PON1/ENPP7/CES1/ABCA1/LIPG	6
BP	GO:0032376	positive regulation of cholesterol transport	1900-06-01	31/18862	0.0855906	0.369114	0.317441	CYP8B1/PON1/ENPP7/CES1/ABCA1/LIPG	6
BP	GO:0034405	response to fluid shear stress	1900-06-01	31/18862	0.0855906	0.369114	0.317441	GJA1/PKD2/ETS1/TGFB3/ABCA1/CA2	6
BP	GO:0043171	peptide catabolic process	1900-06-01	31/18862	0.0855906	0.369114	0.317441	LNPEP/ACE/GGT3P/ERAP2/ERAP1/GGT5	6
BP	GO:0060122	inner ear receptor cell stereocilium organization	1900-06-01	31/18862	0.0855906	0.369114	0.317441	USH1C/FAT4/CDH23/USH1G/CTHRC1/TRIP11	6
BP	GO:0071875	adrenergic receptor signaling pathway	1900-06-01	31/18862	0.0855906	0.369114	0.317441	ADRA1A/ADRA2A/DRD1/ADCY9/ADRA1B/ADRA2C	6
BP	GO:0098810	neurotransmitter reuptake	1900-06-01	31/18862	0.0855906	0.369114	0.317441	GPM6B/ITGB3/DRD1/SLC22A3/SLC6A4/NOS1	6
BP	GO:0017015	regulation of transforming growth factor beta receptor signaling pathway	18/1900	127/18862	0.0863421	0.369416	0.317701	WFIKKN1/FERMT1/SPRED1/WNT1/LTBP1/SKI/LDLRAD4/PRDM16/PDPK1/MIR17HG/ONECUT1/SOX11/CHST11/IL17RD/THBS1/RASL11B/DKK3/TGFB3	18
BP	GO:0018210	peptidyl-threonine modification	18/1900	127/18862	0.0863421	0.369416	0.317701	TSSK4/GCG/GALNT16/ROCK2/SPRED1/CAMK2D/CAD/TRPC6/PDPK1/IRGM/PRKDC/GALNTL6/STOX1/BMP7/BCL2/WNT5A/EOGT/CALM1	18
BP	GO:0002244	hematopoietic progenitor cell differentiation	22/1900	161/18862	0.0864148	0.369416	0.317701	HOXB4/PYGO1/SHH/FLT4/BVES/ACE/ESCO2/FLT3/EIF2AK2/MYB/PRKDC/KDR/SLC8A3/BCL2/PLD4/LMO2/KIT/PLEK/SIPA1L3/JAM3/FLT1/INHBA	22
BP	GO:0099173	postsynapse organization	22/1900	161/18862	0.0864148	0.369416	0.317701	DNM3/GRIN2B/SLC7A11/NRXN2/ZNF365/LRRTM1/CDH2/ZDHHC15/WNT7A/DOCK10/GRID2/PPFIA2/SHISA6/NLGN1/NLGN4Y/ARHGAP39/NRP2/PAK3/LRP4/EPHB1/WNT5A/TIAM1	22
BP	GO:0003044	regulation of systemic arterial blood pressure mediated by a chemical signal	1900-08-01	46/18862	0.0865403	0.369416	0.317701	ADRA1A/ACE2/ACE/SLC2A5/PCSK5/ADRA1B/CES1/MME	8
BP	GO:0007622	rhythmic behavior	1900-08-01	46/18862	0.0865403	0.369416	0.317701	EGR2/ADORA2A/C3orf70/GPR176/ADORA1/NLGN1/STAR/NCOA2	8
BP	GO:0008038	neuron recognition	1900-08-01	46/18862	0.0865403	0.369416	0.317701	NCAM2/NRCAM/CNTN4/EPHA3/TNFRSF21/NTM/ROBO4/SEMA5A	8
BP	GO:0035329	hippo signaling	1900-08-01	46/18862	0.0865403	0.369416	0.317701	FAT4/FRMD1/AMOTL2/MOB3B/WWC2/TJP1/WWC3/SOX11	8
BP	GO:2000107	negative regulation of leukocyte apoptotic process	1900-08-01	46/18862	0.0865403	0.369416	0.317701	CXCL12/RAG1/NOD2/CD74/MIR17HG/SLC46A2/CCL19/GPAM	8
BP	GO:0071887	leukocyte apoptotic process	15/1900	102/18862	0.086554	0.369416	0.317701	TNFRSF21/CXCL12/RAG1/RIPK3/SLC7A11/NOD2/CD74/MIR17HG/SLC46A2/CCL19/LGALS9/GPAM/RIPK1/BLK/WNT5A	15
BP	GO:0007059	chromosome segregation	42/1900	337/18862	0.0867253	0.369416	0.317701	SMARCAD1/HNRNPU/SLF2/SKA3/KIFC1/TEX15/BRIP1/SHOC1/MAEL/TEX11/ESCO2/SEH1L/RCC2/CENPE/SPATA22/KNL1/USP44/VPS4B/CENPF/SMC6/MIS12/SGO2/MSH4/BRCA1/ANKRD31/RAD21L1/GEN1/PLSCR1/SFPQ/C1orf146/NCAPG/TERB1/SMC1B/CCNE2/KNTC1/NSL1/PTTG2/HECW2/DSCC1/HFM1/FANCD2/SYCP2	42
BP	GO:0007599	hemostasis	43/1900	346/18862	0.0868231	0.369416	0.317701	ADORA2A/THBD/ITGB3/ADRA2A/GATA5/SHH/ENTPD1/SH2B3/PLCG2/F7/PLA2G4A/FN1/GP5/UBASH3B/SLC7A11/FOXA2/HPSE/FLI1/TXK/TRPC6/MYL9/P2RX1/PLAT/VAV3/TRPC3/PROZ/PDPK1/FCER1G/FZD6/C4BPB/TBXA2R/PIK3R1/PLAU/BLK/PLSCR1/ITPR2/F10/PLEK/THBS1/ADRA2C/GNA15/ITGA2/NFE2	43
BP	GO:0071559	response to transforming growth factor beta	33/1900	257/18862	0.087051	0.369416	0.317701	WFIKKN1/FERMT1/PDGFD/ROCK2/SPRED1/WNT1/ITGB8/LTBP1/SKI/SOX9/LDLRAD4/PRDM16/PDPK1/MIR17HG/WNT7A/ONECUT1/CLDN5/CLDN1/CDH5/SOX11/MXRA5/TGFB2/CHST11/RUNX3/IL17RD/STAR/THBS1/RASL11B/DKK3/TGFB3/PDE2A/CILP/WNT5A	33
BP	GO:0003094	glomerular filtration	1900-05-01	24/18862	0.0870598	0.369416	0.317701	CORO2B/ADORA1/MCAM/GJA1/ADGRF5	5
BP	GO:0007628	adult walking behavior	1900-05-01	24/18862	0.0870598	0.369416	0.317701	KLHL1/DRD1/CEND1/GBX1/DAB1	5
BP	GO:0030318	melanocyte differentiation	1900-05-01	24/18862	0.0870598	0.369416	0.317701	USP13/MREG/BCL2/KIT/ENPP1	5
BP	GO:0032753	positive regulation of interleukin-4 production	1900-05-01	24/18862	0.0870598	0.369416	0.317701	FCER1G/LGALS9/IL33/FOXP3/NLRP3	5
BP	GO:0044321	response to leptin	1900-05-01	24/18862	0.0870598	0.369416	0.317701	EBI3/GCK/STAR/INHBB/LRP2	5
BP	GO:0050820	positive regulation of coagulation	1900-05-01	24/18862	0.0870598	0.369416	0.317701	THBD/F7/HPSE/TBXA2R/THBS1	5
BP	GO:0051291	protein heterooligomerization	1900-05-01	24/18862	0.0870598	0.369416	0.317701	CPSF6/GRIN2B/SYT1/PKD2/MAT2A	5
BP	GO:0098581	detection of external biotic stimulus	1900-05-01	24/18862	0.0870598	0.369416	0.317701	C4B/TLR2/NOD2/TLR6/PGLYRP4	5
BP	GO:1903861	positive regulation of dendrite extension	1900-05-01	24/18862	0.0870598	0.369416	0.317701	SYT1/CACNG7/RIMS2/SLC23A2/RIMS1	5
BP	GO:0015914	phospholipid transport	14/1900	94/18862	0.0879824	0.369692	0.317938	PLEKHA8P1/MFSD2A/ATP10A/ATP11A/ABCG8/ATP8A1/ANO4/ATP10D/PLSCR1/ABCA1/TNFAIP8L3/ATP9A/ABCB1/ATP8A2	14
BP	GO:0070167	regulation of biomineral tissue development	14/1900	94/18862	0.0879824	0.369692	0.317938	GPM6B/SLC8A1/BMPR2/BMP6/AMELX/ROCK2/SOX9/ATP2B1/SGMS2/BMP7/ALOX5/TGFB3/ENPP1/MMP20	14
BP	GO:0051099	positive regulation of binding	23/1900	170/18862	0.0882303	0.369692	0.317938	ADD2/PLCL2/GCG/PON1/ACE/ZNF618/CSF3/SKI/FKBP1A/IGF1/CLDN5/DTX3L/PARP9/CTHRC1/MET/NRP1/BDNF/PAX6/ITGA2/WNT5A/NCBP1/TIAM1/CALM1	23
BP	GO:0034284	response to monosaccharide	26/1900	196/18862	0.0884113	0.369692	0.317938	SLC8A1/ADRA2A/ADCY5/EFNA5/GCG/PKLR/ANO1/FOXA2/SLC2A5/TWNK/COL4A3/GJA1/ILDR2/GPAM/RAB11FIP2/SERPINF1/PAX2/NKX6-1/GCK/CFTR/STAR/THBS1/GJB6/ITGA2/ACVR1C/TIAM1	26
BP	GO:0010594	regulation of endothelial cell migration	30/1900	231/18862	0.0885796	0.369692	0.317938	ITGB3/BMPR2/PLPP3/FLT4/ROCK2/SPRED1/TMSB4X/PTGS2/ADGRA2/FGF2/FGF18/PDPK1/WNT7A/KDR/TBXA2R/DNAJA4/ETS1/SERPINF1/HDAC9/CCBE1/NRP2/MIR27B/THBS1/MET/NRP1/SRPX2/WNT5A/SEMA5A/DCN/MIR200A	30
BP	GO:0001837	epithelial to mesenchymal transition	21/1900	153/18862	0.0889603	0.369692	0.317938	DDX5/EPHA3/AMELX/WNT16/SPRED1/FOXA2/FGF8/KBTBD8/SOX9/LDLRAD4/FOXF2/LEF1/BMP7/LOXL3/TGFB2/EOMES/IL17RD/TGFB3/WNT5A/TIAM1/MIR590	21
BP	GO:0010976	positive regulation of neuron projection development	21/1900	153/18862	0.0889603	0.369692	0.317938	FUT9/NTRK3/NTRK1/EPHA3/TENM3/CNTF/FEZ1/ATP1B2/RET/ROR2/SERPINI1/ZDHHC15/BMP7/SERPINF1/RAPGEF1/PAK3/BDNF/CNTN1/WNT5A/TIAM1/ATP8A2	21
BP	GO:0051250	negative regulation of lymphocyte activation	21/1900	153/18862	0.0889603	0.369692	0.317938	TNFRSF21/SHH/SFTPD/VTCN1/PLA2G2D/IHH/CD74/HLX/LAX1/DTX1/LGALS9/FOXP3/PLA2G2F/LOXL3/BLK/SOX11/RUNX3/VSIR/TIGIT/INHBA/TNFSF18	21
BP	GO:0070228	regulation of lymphocyte apoptotic process	1900-09-01	54/18862	0.0889782	0.369692	0.317938	RAG1/RIPK3/CD74/MIR17HG/SLC46A2/LGALS9/GPAM/BLK/WNT5A	9
BP	GO:0034103	regulation of tissue remodeling	13/1900	86/18862	0.089166	0.369692	0.317938	CD38/TFRC/ITGB3/FLT4/TNFRSF11A/ROCK2/UBASH3B/IL15/TNFRSF11B/PPARGC1B/SPP1/MIR27B/CA2	13
BP	GO:0048013	ephrin receptor signaling pathway	13/1900	86/18862	0.089166	0.369692	0.317938	NTRK1/EPHA3/EFNA5/ROCK2/GRIN2B/VAV3/EPHB6/CHN1/PAK3/ARHGEF28/EPHB1/EFNB2/TIAM1	13
BP	GO:2000779	regulation of double-strand break repair	13/1900	86/18862	0.089166	0.369692	0.317938	SLF2/HELB/FIGNL1/TEX15/CYREN/KHDC3L/ZNF365/FANCB/PRKDC/DTX3L/PARP9/RIF1/RADX	13
BP	GO:0071902	positive regulation of protein serine/threonine kinase activity	39/1900	311/18862	0.08937	0.369692	0.317938	IL34/NTRK3/PLCE1/ADRA2A/PDGFD/DKK1/GRM1/TNFRSF11A/ITGA1/TLR9/RET/NOD2/GHR/FLT3/ROR2/FGF2/CD74/FGF18/IGF1/CCL19/INAVA/TLR6/IRGM/PKD2/RIPK1/FGF10/NEK10/SBK2/MAP2K6/PAK3/KIT/MLKL/RASGRP1/THBS1/TGFB3/WNT5A/FLT1/TIAM1/CALM1	39
BP	GO:0050772	positive regulation of axonogenesis	1900-12-01	78/18862	0.0900126	0.369692	0.317938	BMPR2/FN1/CRABP2/CXCL12/PLXNA2/PLXNC1/ISLR2/NRP1/BDNF/PLXNA4/TIAM1/SEMA5A	12
BP	GO:0019933	cAMP-mediated signaling	1900-10-01	62/18862	0.0901362	0.369692	0.317938	PDE4A/APLNR/PEX5L/SOX9/ADGRG6/PCLO/RIMS2/RAPGEF4/PDE2A/GLP1R	10
BP	GO:0045453	bone resorption	1900-10-01	62/18862	0.0901362	0.369692	0.317938	CD38/TFRC/ITGB3/TNFRSF11A/UBASH3B/IHH/TNFRSF11B/PPARGC1B/SPP1/CA2	10
BP	GO:0060393	regulation of pathway-restricted SMAD protein phosphorylation	1900-10-01	62/18862	0.0901362	0.369692	0.317938	BMPR2/DKK1/BMP6/LDLRAD4/BMP7/INHBC/TGFB2/INHBB/TGFB3/INHBA	10
BP	GO:1901570	fatty acid derivative biosynthetic process	1900-10-01	62/18862	0.0901362	0.369692	0.317938	HACD1/ACSBG1/AWAT2/HMGCS2/ACSL6/GGT3P/ACSL5/GGT5/ELOVL6/ALOX5	10
BP	GO:0003407	neural retina development	1900-11-01	70/18862	0.0903954	0.369692	0.317938	USH1C/RDH13/SOX8/CABP4/MEGF11/SOX9/ATP2B1/IHH/TGFB2/USP45/ATP8A2	11
BP	GO:0010517	regulation of phospholipase activity	1900-11-01	70/18862	0.0903954	0.369692	0.317938	ADRA1A/NTRK3/TXK/FGF2/PDPK1/ESR1/SELE/KIT/BDNF/GNA15/FLT1	11
BP	GO:0031623	receptor internalization	16/1900	111/18862	0.0904348	0.369692	0.317938	GRK3/TFRC/ITGB3/DKK1/NEDD4/RSPO1/PLCG2/DNM3/NECAB2/ACKR3/GRK4/CACNG7/FCER1G/RAMP3/SELE/ARR3	16
BP	GO:0071675	regulation of mononuclear cell migration	16/1900	111/18862	0.0904348	0.369692	0.317938	IL34/PDGFD/JAM2/CXCL12/CCL7/RIPK3/CCL20/CCL2/LGALS9/AIRE/ITGA4/THBS1/CD200/WNT5A/IL27RA/TNFSF18	16
BP	GO:1903959	regulation of anion transmembrane transport	16/1900	111/18862	0.0904348	0.369692	0.317938	OPN3/GRB10/FGF19/ACE2/SLC34A1/IGF1/ACSL5/RIPK1/PIK3R1/SORBS1/CFTR/THBS1/C3/ENPP1/CA2/ABCB1	16
BP	GO:0110148	biomineralization	22/1900	162/18862	0.0909365	0.369692	0.317938	GPM6B/SLC8A1/BMPR2/SLC24A3/BMP6/AMELX/TMEM38B/ROCK2/RSPO2/SOX9/ROR2/ATP2B1/SGMS2/IGF1/FAM20C/BMP7/SPP1/FBLN7/ALOX5/TGFB3/ENPP1/MMP20	22
BP	GO:0008228	opsonization	1900-03-01	11/18862	0.0910706	0.369692	0.317938	C4B/C4BPB/C4BPA	3
BP	GO:0021670	lateral ventricle development	1900-03-01	11/18862	0.0910706	0.369692	0.317938	CDK6/PAX5/ATP1B2	3
BP	GO:0032306	regulation of prostaglandin secretion	1900-03-01	11/18862	0.0910706	0.369692	0.317938	PLA2G4A/TNFRSF11A/MAP2K6	3
BP	GO:0032308	positive regulation of prostaglandin secretion	1900-03-01	11/18862	0.0910706	0.369692	0.317938	PLA2G4A/TNFRSF11A/MAP2K6	3
BP	GO:0032610	interleukin-1 alpha production	1900-03-01	11/18862	0.0910706	0.369692	0.317938	PANX1/CASP1/IL16	3
BP	GO:0033079	immature T cell proliferation	1900-03-01	11/18862	0.0910706	0.369692	0.317938	SHH/IHH/FOXP3	3
BP	GO:0033625	positive regulation of integrin activation	1900-03-01	11/18862	0.0910706	0.369692	0.317938	CDH17/FERMT1/PLEK	3
BP	GO:0033690	positive regulation of osteoblast proliferation	1900-03-01	11/18862	0.0910706	0.369692	0.317938	SOX8/HPSE/CTHRC1	3
BP	GO:0036363	transforming growth factor beta activation	1900-03-01	11/18862	0.0910706	0.369692	0.317938	ITGB8/LTBP1/FKBP1A	3
BP	GO:0043589	skin morphogenesis	1900-03-01	11/18862	0.0910706	0.369692	0.317938	TP63/ITGB4/ITGA2	3
BP	GO:0045060	negative thymic T cell selection	1900-03-01	11/18862	0.0910706	0.369692	0.317938	SHH/CD74/AIRE	3
BP	GO:0045161	neuronal ion channel clustering	1900-03-01	11/18862	0.0910706	0.369692	0.317938	NRCAM/GLDN/SCLT1	3
BP	GO:0045602	negative regulation of endothelial cell differentiation	1900-03-01	11/18862	0.0910706	0.369692	0.317938	S1PR3/XDH/ZEB1	3
BP	GO:0046643	regulation of gamma-delta T cell activation	1900-03-01	11/18862	0.0910706	0.369692	0.317938	NOD2/TCF7/LEF1	3
BP	GO:0048635	negative regulation of muscle organ development	1900-03-01	11/18862	0.0910706	0.369692	0.317938	FGF8/SFMBT1/LEF1	3
BP	GO:0048742	regulation of skeletal muscle fiber development	1900-03-01	11/18862	0.0910706	0.369692	0.317938	LMOD3/BCL2/HDAC9	3
BP	GO:0051481	negative regulation of cytosolic calcium ion concentration	1900-03-01	11/18862	0.0910706	0.369692	0.317938	SLC8A1/ATP2B1/KCNA5	3
BP	GO:0051798	positive regulation of hair follicle development	1900-03-01	11/18862	0.0910706	0.369692	0.317938	HPSE/TGFB2/WNT5A	3
BP	GO:0052697	xenobiotic glucuronidation	1900-03-01	11/18862	0.0910706	0.369692	0.317938	UGT1A6/UGT1A10/UGT1A7	3
BP	GO:0060009	Sertoli cell development	1900-03-01	11/18862	0.0910706	0.369692	0.317938	NTRK1/SOX8/SOX9	3
BP	GO:0060315	negative regulation of ryanodine-sensitive calcium-release channel activity	1900-03-01	11/18862	0.0910706	0.369692	0.317938	PKD2/TRDN/CALM1	3
BP	GO:0060368	regulation of Fc receptor mediated stimulatory signaling pathway	1900-03-01	11/18862	0.0910706	0.369692	0.317938	PLSCR1/RAPGEF1/CD226	3
BP	GO:0060579	ventral spinal cord interneuron fate commitment	1900-03-01	11/18862	0.0910706	0.369692	0.317938	GLI2/DBX1/ASCL1	3
BP	GO:0060581	cell fate commitment involved in pattern specification	1900-03-01	11/18862	0.0910706	0.369692	0.317938	GLI2/DBX1/ASCL1	3
BP	GO:0061029	eyelid development in camera-type eye	1900-03-01	11/18862	0.0910706	0.369692	0.317938	STRA6/SOX11/INHBA	3
BP	GO:0070106	interleukin-27-mediated signaling pathway	1900-03-01	11/18862	0.0910706	0.369692	0.317938	IL27/EBI3/IL27RA	3
BP	GO:0070189	kynurenine metabolic process	1900-03-01	11/18862	0.0910706	0.369692	0.317938	AADAT/TDO2/KMO	3
BP	GO:0097090	presynaptic membrane organization	1900-03-01	11/18862	0.0910706	0.369692	0.317938	NLGN1/NLGN4Y/LRP4	3
BP	GO:0099624	atrial cardiac muscle cell membrane repolarization	1900-03-01	11/18862	0.0910706	0.369692	0.317938	SCN5A/CACNA1D/KCNA5	3
BP	GO:1901660	calcium ion export	1900-03-01	11/18862	0.0910706	0.369692	0.317938	ATP2B3/ATP2B1/SLC8A3	3
BP	GO:1902287	semaphorin-plexin signaling pathway involved in axon guidance	1900-03-01	11/18862	0.0910706	0.369692	0.317938	PLXNA2/PLXNC1/PLXNA4	3
BP	GO:1902474	positive regulation of protein localization to synapse	1900-03-01	11/18862	0.0910706	0.369692	0.317938	WNT7A/NLGN1/WNT5A	3
BP	GO:1904464	regulation of matrix metallopeptidase secretion	1900-03-01	11/18862	0.0910706	0.369692	0.317938	SLC12A2/TLR2/CD200	3
BP	GO:1904478	regulation of intestinal absorption	1900-03-01	11/18862	0.0910706	0.369692	0.317938	CYP8B1/ABCG8/ENPP7	3
BP	GO:1990773	matrix metallopeptidase secretion	1900-03-01	11/18862	0.0910706	0.369692	0.317938	SLC12A2/TLR2/CD200	3
BP	GO:2000320	negative regulation of T-helper 17 cell differentiation	1900-03-01	11/18862	0.0910706	0.369692	0.317938	FOXP3/LOXL3/TNFSF18	3
BP	GO:2000615	regulation of histone H3-K9 acetylation	1900-03-01	11/18862	0.0910706	0.369692	0.317938	PIWIL2/NAP1L2/BRCA1	3
BP	GO:2000826	regulation of heart morphogenesis	1900-03-01	11/18862	0.0910706	0.369692	0.317938	DKK1/GATA5/WNT5A	3
BP	GO:0038127	ERBB signaling pathway	20/1900	145/18862	0.0915461	0.371363	0.319375	SH3GL2/PLCE1/ADRA2A/NRG2/PIGR/ITGA1/KIF16B/ERBIN/ADORA1/FAM83A/SOX9/PDPK1/CBLC/PIK3R1/NEURL1/CUL5/VIL1/CCDC88A/GPRC5A/AFAP1L2	20
BP	GO:0021587	cerebellum morphogenesis	1900-07-01	39/18862	0.0919459	0.372464	0.320323	GLI2/WNT1/ZNF365/WNT7A/GRID2/CEND1/DAB1	7
BP	GO:0044058	regulation of digestive system process	1900-07-01	39/18862	0.0919459	0.372464	0.320323	CYP8B1/NEUROG1/OPRK1/ABCG8/ENPP7/TAC1/FGF10	7
BP	GO:0006576	cellular biogenic amine metabolic process	15/1900	103/18862	0.0923468	0.373307	0.321047	SNCAIP/DBH/DRD1/CHDH/SLC22A3/MOXD1/ACMSD/AGMAT/AADAT/INSM1/HNMT/DDC/TGFB2/TDO2/KMO	15
BP	GO:0030593	neutrophil chemotaxis	15/1900	103/18862	0.0923468	0.373307	0.321047	CXCL5/CCL8/ITGA1/CCL7/NOD2/CCL20/VAV3/CD74/CCL2/CCL19/FCER1G/PREX1/TGFB2/C5AR2/JAM3	15
BP	GO:0031532	actin cytoskeleton reorganization	15/1900	103/18862	0.0923468	0.373307	0.321047	NTRK3/ESAM/ANTXR1/CSF3/TJP1/CLDN19/AUTS2/PHACTR1/FGF10/FARP2/INSRR/KIT/PLEK/NRP1/GDPD2	15
BP	GO:0051302	regulation of cell division	23/1900	171/18862	0.0926882	0.374427	0.32201	CSPP1/PDGFD/SHH/KIF20B/SVIL/INSC/TP63/NAP1L2/RXFP3/FGF8/FGF2/RBL1/MYC/BLM/FGF5/NCOA3/TGFB2/PKP4/TGFB3/BRCA2/TAS2R13/CXCR5/CALM1	23
BP	GO:0030509	BMP signaling pathway	21/1900	154/18862	0.0937041	0.378268	0.325314	DDX5/SLC33A1/BMPR2/BMP6/RUNX2/ZNF423/WNT1/SKI/ROR2/SPART/VWC2/LEF1/BMP7/CDH5/SOX11/TGFB2/CHRD/TGFB3/WNT5A/LRP2/DSG4	21
BP	GO:0035282	segmentation	14/1900	95/18862	0.0941099	0.379642	0.326495	EGR2/TBXT/NEUROG1/XRCC2/SEMA3C/ROR2/PLXNA2/PCDH8/PRKDC/LEF1/NRP2/POGLUT1/WNT5A/DMRT2	14
BP	GO:0031345	negative regulation of cell projection organization	24/1900	180/18862	0.0942386	0.379897	0.326715	TRAK2/CD38/DNM3/GRIN2B/SEMA5B/SEMA3C/DCC/MINAR1/TRPC6/ZNF365/TCHP/SPART/BCL11A/KIAA0319/NLGN1/DAB1/SPP1/LRP4/NR2F1/NRP1/FSTL4/WNT5A/EFNB2/SEMA5A	24
BP	GO:0001774	microglial cell activation	1900-08-01	47/18862	0.0955576	0.384029	0.330268	TAFA3/TLR3/IL13/TLR2/TLR7/SYT11/TLR6/IL33	8
BP	GO:0010712	regulation of collagen metabolic process	1900-08-01	47/18862	0.0955576	0.384029	0.330268	CIITA/AMELX/MYB/IHH/VSIR/TGFB3/ITGA2/MFAP4	8
BP	GO:0030857	negative regulation of epithelial cell differentiation	1900-08-01	47/18862	0.0955576	0.384029	0.330268	IL13/TP63/SPRED1/S1PR3/XDH/SOX9/ZEB1/HOXA7	8
BP	GO:0120163	negative regulation of cold-induced thermogenesis	1900-08-01	47/18862	0.0955576	0.384029	0.330268	PLCL2/LNPEP/ZNF423/LAMA4/IL15/HOXC10/MAP2K6/IL18R1	8
BP	GO:0002028	regulation of sodium ion transport	13/1900	87/18862	0.0956602	0.384029	0.330268	SLC8A1/NEDD4/SCN5A/HECW1/CAMK2D/ATP1B2/CNKSR3/SCN3B/FGF14/CNTN1/FXYD6/NOS1/HECW2	13
BP	GO:0099175	regulation of postsynapse organization	13/1900	87/18862	0.0956602	0.384029	0.330268	DNM3/GRIN2B/LRRTM1/CDH2/ZDHHC15/WNT7A/GRID2/PPFIA2/NLGN1/NRP2/PAK3/WNT5A/TIAM1	13
BP	GO:0033687	osteoblast proliferation	1900-06-01	32/18862	0.096811	0.387578	0.33332	SOX8/FIGNL1/HPSE/EIF2AK2/BCL2/CTHRC1	6
BP	GO:0035590	purinergic nucleotide receptor signaling pathway	1900-06-01	32/18862	0.096811	0.387578	0.33332	ADORA2A/ADCY5/NECAB2/P2RY2/ADORA1/P2RX1	6
BP	GO:1901099	negative regulation of signal transduction in absence of ligand	1900-06-01	32/18862	0.096811	0.387578	0.33332	EYA1/EYA2/UNC5B/FGF10/BCL2/COL2A1	6
BP	GO:2001240	negative regulation of extrinsic apoptotic signaling pathway in absence of ligand	1900-06-01	32/18862	0.096811	0.387578	0.33332	EYA1/EYA2/UNC5B/FGF10/BCL2/COL2A1	6
BP	GO:0050818	regulation of coagulation	1900-11-01	71/18862	0.0977401	0.39049	0.335825	HS3ST5/THBD/SH2B3/F7/UBASH3B/FOXA2/HPSE/PLAT/TBXA2R/PLAU/THBS1	11
BP	GO:0070227	lymphocyte apoptotic process	1900-11-01	71/18862	0.0977401	0.39049	0.335825	TNFRSF21/RAG1/RIPK3/CD74/MIR17HG/SLC46A2/LGALS9/GPAM/RIPK1/BLK/WNT5A	11
BP	GO:2001259	positive regulation of cation channel activity	1900-11-01	71/18862	0.0977401	0.39049	0.335825	PLCG2/STAC/TMSB4X/STAC3/CCL2/ANK2/LRRC55/PKD2/TRDN/FGF14/CALM1	11
BP	GO:0045665	negative regulation of neuron differentiation	1900-10-01	63/18862	0.0979777	0.39117	0.33641	CNTN4/SHH/SOX8/CNTF/SOX9/DTX1/BMP7/SLC6A4/ASCL1/ZNF536	10
BP	GO:0022604	regulation of cell morphogenesis	38/1900	305/18862	0.0993304	0.393687	0.338574	FMNL3/MFSD2A/LARP4/DOCK5/EFNA5/EPB41L3/ITGA7/ATP10A/FN1/RHOBTB2/BVES/CCL7/RCC2/SYT1/STRIP2/PLXNA2/CACNG7/PALMD/CCL2/PRKDC/PREX1/KDR/SPRY4/BCL11A/GBP1/EPS8/PLXNC1/PAK3/KIT/RIMS2/VIL1/NRP1/SLC23A2/RIMS1/WNT5A/PLXNA4/DLC1/TIAM1	38
BP	GO:0009746	response to hexose	25/1900	190/18862	0.100069	0.393687	0.338574	SLC8A1/ADRA2A/ADCY5/EFNA5/GCG/PKLR/ANO1/FOXA2/SLC2A5/TWNK/COL4A3/GJA1/ILDR2/GPAM/RAB11FIP2/SERPINF1/PAX2/NKX6-1/GCK/CFTR/STAR/THBS1/GJB6/ACVR1C/TIAM1	25
BP	GO:0000712	resolution of meiotic recombination intermediates	1900-04-01	18/18862	0.10016	0.393687	0.338574	SHOC1/TEX11/MSH4/HFM1	4
BP	GO:0003128	heart field specification	1900-04-01	18/18862	0.10016	0.393687	0.338574	DKK1/GATA5/WNT5A/LRP2	4
BP	GO:0006957	complement activation, alternative pathway	1900-04-01	18/18862	0.10016	0.393687	0.338574	CFP/CR2/SUSD4/C3	4
BP	GO:0010766	negative regulation of sodium ion transport	1900-04-01	18/18862	0.10016	0.393687	0.338574	NEDD4/HECW1/CAMK2D/HECW2	4
BP	GO:0032656	regulation of interleukin-13 production	1900-04-01	18/18862	0.10016	0.393687	0.338574	TNFRSF21/LGALS9/IL33/LEF1	4
BP	GO:0034587	piRNA metabolic process	1900-04-01	18/18862	0.10016	0.393687	0.338574	PIWIL2/TDRD12/MAEL/MYBL1	4
BP	GO:0042136	neurotransmitter biosynthetic process	1900-04-01	18/18862	0.10016	0.393687	0.338574	DBH/MOXD1/SLC6A4/NOS1	4
BP	GO:0045623	negative regulation of T-helper cell differentiation	1900-04-01	18/18862	0.10016	0.393687	0.338574	HLX/FOXP3/LOXL3/TNFSF18	4
BP	GO:0051571	positive regulation of histone H3-K4 methylation	1900-04-01	18/18862	0.10016	0.393687	0.338574	GCG/MYB/BRCA1/AUTS2	4
BP	GO:0060973	cell migration involved in heart development	1900-04-01	18/18862	0.10016	0.393687	0.338574	BVES/SEMA3C/FLRT3/BMP7	4
BP	GO:0070269	pyroptosis	1900-04-01	18/18862	0.10016	0.393687	0.338574	NLRP9/GSDMD/CASP1/NLRP1	4
BP	GO:0070875	positive regulation of glycogen metabolic process	1900-04-01	18/18862	0.10016	0.393687	0.338574	PPP1R3G/IGF1/SORBS1/GCK	4
BP	GO:1901317	regulation of flagellated sperm motility	1900-04-01	18/18862	0.10016	0.393687	0.338574	TPPP2/SEMG2/RGN/TEX101	4
BP	GO:0001573	ganglioside metabolic process	1900-05-01	25/18862	0.100235	0.393687	0.338574	B4GALNT1/ST8SIA2/ST6GALNAC5/ITGB8/B4GALT6	5
BP	GO:0021846	cell proliferation in forebrain	1900-05-01	25/18862	0.100235	0.393687	0.338574	POU3F3/FGF8/POU3F2/WNT7A/IGF2BP1	5
BP	GO:0035336	long-chain fatty-acyl-CoA metabolic process	1900-05-01	25/18862	0.100235	0.393687	0.338574	HACD1/ACSBG1/ACSL6/ACSL5/ELOVL6	5
BP	GO:0045745	positive regulation of G protein-coupled receptor signaling pathway	1900-05-01	25/18862	0.100235	0.393687	0.338574	NECAB2/MRAP2/FGF8/TMOD2/C3	5
BP	GO:0060219	camera-type eye photoreceptor cell differentiation	1900-05-01	25/18862	0.100235	0.393687	0.338574	USH1C/SOX8/CABP4/SOX9/IHH	5
BP	GO:0072202	cell differentiation involved in metanephros development	1900-05-01	25/18862	0.100235	0.393687	0.338574	FAT4/SIX2/SALL1/POU3F3/PAX2	5
BP	GO:0090659	walking behavior	1900-05-01	25/18862	0.100235	0.393687	0.338574	KLHL1/DRD1/CEND1/GBX1/DAB1	5
BP	GO:0097205	renal filtration	1900-05-01	25/18862	0.100235	0.393687	0.338574	CORO2B/ADORA1/MCAM/GJA1/ADGRF5	5
BP	GO:2000050	regulation of non-canonical Wnt signaling pathway	1900-05-01	25/18862	0.100235	0.393687	0.338574	DKK1/WNT5B/ZNRF3/WNT5A/TIAM1	5
BP	GO:0007519	skeletal muscle tissue development	20/1900	147/18862	0.101681	0.399099	0.343229	DDX5/EGR2/LMOD3/MYOZ2/SHH/SOX8/SVIL/MYOZ1/BVES/PAX5/SKI/STAC3/HLX/BCL2/HDAC9/SOX11/CYP26B1/NEURL1/EPHB1/DCN	20
BP	GO:0030282	bone mineralization	16/1900	113/18862	0.102067	0.399441	0.343523	GPM6B/SLC8A1/BMPR2/SLC24A3/BMP6/TMEM38B/RSPO2/SOX9/ROR2/ATP2B1/SGMS2/IGF1/BMP7/ALOX5/TGFB3/ENPP1	16
BP	GO:0032467	positive regulation of cytokinesis	1900-07-01	40/18862	0.102267	0.399441	0.343523	CSPP1/KIF20B/SVIL/RXFP3/PKP4/TAS2R13/CXCR5	7
BP	GO:0060443	mammary gland morphogenesis	1900-07-01	40/18862	0.102267	0.399441	0.343523	GLI2/NRG3/ESR1/FGF10/PGR/AR/WNT5A	7
BP	GO:0070296	sarcoplasmic reticulum calcium ion transport	1900-07-01	40/18862	0.102267	0.399441	0.343523	SLC8A1/TMEM38B/CAMK2D/STRIT1/ANK2/TRDN/CALM1	7
BP	GO:0070423	nucleotide-binding oligomerization domain containing signaling pathway	1900-07-01	40/18862	0.102267	0.399441	0.343523	NOD2/ERBIN/SLC46A2/SLC15A3/INAVA/IRGM/MAP2K6	7
BP	GO:0150077	regulation of neuroinflammatory response	1900-07-01	40/18862	0.102267	0.399441	0.343523	TAFA3/PTGS2/SYT11/IGF1/TNFRSF1B/IL33/CD200	7
BP	GO:0006282	regulation of DNA repair	18/1900	130/18862	0.102319	0.399441	0.343523	SLF2/HELB/BRCC3/FIGNL1/TEX15/CYREN/EYA1/EYA2/KHDC3L/ZNF365/FANCB/BRCA1/PRKDC/FGF10/DTX3L/PARP9/RIF1/RADX	18
BP	GO:1903844	regulation of cellular response to transforming growth factor beta stimulus	18/1900	130/18862	0.102319	0.399441	0.343523	WFIKKN1/FERMT1/SPRED1/WNT1/LTBP1/SKI/LDLRAD4/PRDM16/PDPK1/MIR17HG/ONECUT1/SOX11/CHST11/IL17RD/THBS1/RASL11B/DKK3/TGFB3	18
BP	GO:0007596	blood coagulation	42/1900	342/18862	0.10282	0.401131	0.344976	ADORA2A/THBD/ITGB3/ADRA2A/GATA5/SHH/ENTPD1/SH2B3/PLCG2/F7/PLA2G4A/FN1/GP5/UBASH3B/SLC7A11/FOXA2/HPSE/TXK/TRPC6/MYL9/P2RX1/PLAT/VAV3/TRPC3/PROZ/PDPK1/FCER1G/FZD6/C4BPB/TBXA2R/PIK3R1/PLAU/BLK/PLSCR1/ITPR2/F10/PLEK/THBS1/ADRA2C/GNA15/ITGA2/NFE2	42
BP	GO:0030856	regulation of epithelial cell differentiation	21/1900	156/18862	0.103674	0.404189	0.347606	FAT4/BMP6/IL13/TP63/ROCK2/SPRED1/S1PR3/XDH/SOX9/PLAAT4/FGF2/CLDN5/ZEB1/HOXA7/CDH5/PAX2/NKX6-1/NCOA3/ASCL1/CTSK/GRHL1	21
BP	GO:0099565	chemical synaptic transmission, postsynaptic	15/1900	105/18862	0.104645	0.407703	0.350628	IGSF11/ADORA2A/INSYN1/GRIN2B/ADORA1/P2RX1/WNT7A/SLC8A3/GRID2/CHRNA3/NLGN1/SEZ6/RIMS2/RIMS1/CHRNA5	15
BP	GO:0010799	regulation of peptidyl-threonine phosphorylation	1900-08-01	48/18862	0.105088	0.40833	0.351167	GCG/SPRED1/TRPC6/IRGM/STOX1/BMP7/WNT5A/CALM1	8
BP	GO:0010862	positive regulation of pathway-restricted SMAD protein phosphorylation	1900-08-01	48/18862	0.105088	0.40833	0.351167	BMPR2/BMP6/BMP7/INHBC/TGFB2/INHBB/TGFB3/INHBA	8
[truncated: 2,911 more rows]

## Sheet: DataS1D 
DataS1D: NR1D1/REV-ERB OE in 16D CRPC cells (RNA-seq, FPKM)
Symbol	Empty	NR1D1OE
[truncated: 37,310 more rows]

## Sheet: DataS1E
DataS1E: NR1D1/REV-ERB OE upregulated programs in 16D CRPC cells
[truncated: 4,500 more rows]
