# Supplementary material for: Circadian regulator REV-ERBα is a master regulator of tumor lineage plasticity and an effective therapeutic target
Source: Proc Natl Acad Sci U S A. 2025 Nov 13;122(46):e2513468122. doi: 10.1073/pnas.2513468122 (PMC12646269; doi:10.1073/pnas.2513468122)
Supplement: Supplementary file 3 — Dataset S02 (XLSX) [file pnas.2513468122.sd02.xlsx]

## Sheet: DatasetS2A
DatasetS2A: REV-ERBα directly activated genes in 42DENZR cells
ZYG11A
ZWINT
ZSWIM3
ZSCAN5A
ZSCAN4
ZPBP2
ZNRF4
ZNRF3-AS1
ZNRF3
ZNF99
ZNF98
ZNF878
ZNF837
ZNF835
ZNF81
ZNF80
ZNF789
ZNF785
ZNF782
ZNF781
ZNF780B
ZNF780A
ZNF778
ZNF774
ZNF765
ZNF763
ZNF732
ZNF730
ZNF729
ZNF727
ZNF724
ZNF718
ZNF716
ZNF704
ZNF702P
ZNF680
ZNF662
ZNF660
ZNF655
ZNF652
ZNF620
ZNF618
ZNF608
ZNF572
ZNF542P
ZNF536
ZNF519
ZNF512B
ZNF512
ZNF506
ZNF502
ZNF492
ZNF485
ZNF469
ZNF468
ZNF443
ZNF439
ZNF43
ZNF423
ZNF418
ZNF37A
ZNF367
ZNF365
ZNF347
ZNF326
ZNF302
ZNF273
ZNF26
ZNF257
ZNF239
ZNF236-DT
ZNF180
ZNF177
ZNF169
ZNF154
ZNF124
ZNF112
ZNF107
ZMYND11
ZMYM1
ZMAT4
ZMAT1
ZKSCAN7
ZKSCAN2
ZIC5
ZIC3
ZIC2
ZHX1
ZFYVE16
ZFP3
ZFAND4
ZEB1
ZDHHC3
ZDHHC23
ZDHHC19
ZDHHC15
ZCCHC14
ZC3H6
ZC3H12C
ZC3H12B
ZBTB38
ZBP1
ZBED6CL
ZAR1
YY2
XXYLT1-AS2
XRCC2
XPO4
XPO1
XPNPEP3
XK
XIRP2
XDH
WWC3
WWC2-AS2
WWC2
WTIP
WT1
WSCD1
WRAP73
WNT9A
WNT7A
WNT5B
WNT5A
WNT3A
WNT2B
WNT16
WNT1
WIPF3
WIPF1
WFIKKN1
WFDC5
WFDC12
WFDC1
WDSUB1
WDR91
WDR87
WDR76
WDR64
WDR62
WDR5
WDR4
WDR36
WDR31
WDR17
WDR11-AS1
WDHD1
WBP4
VWC2L
VWC2
VWA5B2
VWA5B1
VTN
VTCN1
VSTM5
VSTM4
VSTM2B
VSTM2A
VSIR
VSIG2
VRK1
VPS4B
VPS26A
VPS13B
VPS13A
VN1R4
VMA21
VIT
VIL1
VHLL
VGLL3
VGF
VEGFD
VCX2
VCAN
VAV3
VASH2
VARS2
VANGL1
VAMP7
UXT-AS1
UTP25
UTP20
UTF1
UST
USP6
USP45
USP44
USP40
USP32P1
USP31
USP29
USP17L6P
USP14
USP13
USHBP1
USH1G
USH1C
URB2
UPK1B
UNC80
UNC5B
UNC13C
UMPS
UMODL1-AS1
UMODL1
UMAD1
ULK4P3
ULK4P1
ULK4
UGT8
UGT3A2
UGT2B7
UGT1A4
UGT1A3
UGT1A1
UGGT1
UCP3
UCN2
UBXN10
UBTF
UBR7
UBR1
UBASH3B
UBAP1L
UBA3
U2SURP
TXNRD1
TXLNB
TXK
TVP23A
TULP2
TULP1
TUBB4B
TUBB1
TUBA1B
TUB
TTPA
TTLL9
TTLL2
TTLL10
TTF2
TTC36
TTC34
TTC29
TTC26
TSPYL6
TSPAN5
TSPAN18
TSHZ3
TSEN2
TRPM7
TRPM6
TRPC7
TRPC6
TRPC3
TRPC2
TRPC1
TRNP1
TRMT9B
TRMO
TRIP13
TRIP11
TRIML1
TRIM73
TRIM71
TRIM61
TRIM58
TRIM51
TRIM49C
TRIM45
TRIM43B
TRIM43
TRIM37
TRIM25
TRIB2
TRHDE-AS1
TRHDE
TRH
TRDN
TRAM2
TRAK2
TRAIP
TRAF5
TRAF3IP1
TRAF3
TRABD2B
TRABD2A
TPSG1
TP63
TP53INP1
TOX
TOPBP1
TOPAZ1
TOP2A
TONSL
TOMM34
TOMM20L
TOGARAM2
TNS3
TNRC6A
TNNI3K
TNFSF18
TNFRSF4
TNFRSF21
TNFRSF1B
TNFRSF14
TNFRSF11B
TNFRSF11A
TNFAIP8L3
TNFAIP2
TNC
TMTC4
TMSB4X
TMPRSS5
TMPRSS11GP
TMPRSS11F
TMPO
TMEM9B
TMEM97
TMEM88B
TMEM74B
TMEM51-AS1
TMEM51
TMEM40
TMEM38B
TMEM37
TMEM31
TMEM273
TMEM267
TMEM260
TMEM245
TMEM238L
TMEM229B
TMEM221
TMEM220
TMEM211
TMEM209
TMEM200C
TMEM200B
TMEM191C
TMEM19
TMEM185B
TMEM181
TMEM174
TMEM171
TMEM163
TMEM151B
TMEM14A
TMEM138
TMEM132E
TMEM131L
TMEM117
TMED8
TMC7
TMC5
TMC3
TM4SF4
TM4SF18
TM2D2
TLR9
TLR6
TLR3
TLR2
TLN2
TLL1
TK1
TJP1
TIRAP
TIPIN
TIMP3
TIMELESS
TIGIT
TICAM2
TIAM1
THY1
THUMPD1
THSD4
THEMIS2
THEG
THBS2
THBS1
THBD
THAP12
THAP10
THADA
TGS1
TGM6
TGM5
TGM1
TGFBR2
TGFB3
TGFB2
TFRC
TFF2
TFAP4
TFAM
TEX49
TEX48
TEX46
TEX43
TEX35
TEX15
TEX12
TEX11
TEX101
TESPA1
TERT
TERB1
TENT5C
TENM3
TENM2
TELO2
TEKT5
TDRD6
TDRD12
TCL1B
TCHP
TCHH
TCF7
TCF4
TCF24
TCERG1L
TCAF1
TBXT
TBXA2R
TBX21
TBX18
TBR1
TBL1X
TBC1D31
TBC1D24
TASOR2
TAS2R5
TARBP1
TAL2
TAFA5
TAFA3
TAF7L
TAF2
TAF1A
TACSTD2
TACC3
TAC1
SYTL5
SYTL2
SYT9
SYT6
SYT13
SYT11
SYT10
SYT1
SYPL2
SYNPR
SYNPO
SYNJ2
SYNJ1
SYNE2
SYNE1
SYNCRIP
SYNC
SYCP3
SYCP2
SYBU
SVIL
SV2A
SUV39H2
SUSD5
SUSD4
SULT1A4
STYX
STXBP5
STX18-AS1
STX11
STUM
STRIT1
STRIP2
STRA6
STOX2
STOX1
STON2
STK32B
STK31
STIL
STEAP1B
STARD8
STARD6
STAMBPL1
STAC3
STAC
STAB2
ST8SIA5
ST8SIA2
ST7-OT4
ST7-OT3
ST7
ST6GALNAC5
ST6GALNAC2
SSUH2
SSTR4
SSR4P1
SSPN
SRXN1
SRSF2
SRSF1
SRRM4
SRPK1
SRL
SRGAP3
SRBD1
SQOR
SPTBN5
SPTBN1
SPSB4
SPRY4
SPRTN
SPRN
SPRED1
SPP2
SPP1
SPOCK2
SPOCK1
SPINK2
SPINK13
SPIN4
SPESP1
SPEG
SPDYE2B
SPDL1
SPCS3
SPATA9
SPATA8
SPATA5
SPATA3-AS1
SPATA3
SPATA22
SPART
SPANXC
SPANXA2
SPAG6
SPAG11B
SPAG1
SPACA4
SP9
SP5
SP140L
SP110
SOX9
SOX8
SOX7
SOX21
SOX18
SOX11
SOX1
SOWAHA
SORCS2
SORBS2
SORBS1
SOCS3
SOBP
SOAT1
SNPH
SNORD89
SNORD62A
SNORD43
SNORD37
SNORD15B
SNORA80B
SNORA55
SNORA38B
SNORA37
SNORA30
SNORA2C
SNORA26
SNHG20
SNCAIP
SNAPC4
SMTNL1
SMIM6
SMIM32
SMIM3
SMG7-AS1
SMG1P7
SMG1P5
SMG1P1
SMG1
SMCO2
SMC6
SMC4
SMC3
SMC2
SMC1B
SMARCAD1
SMARCA1
SMAD5
SLX1A
SLITRK6
SLITRK5
SLITRK4
SLITRK2
SLIT3
SLIT2
SLIT1
SLFN13
SLFN12
SLFN11
SLF2
SLF1
SLCO3A1
SLCO2B1
SLCO2A1
SLC9A4
SLC8A3
SLC8A1
SLC7A9
SLC7A6
SLC6A4
SLC6A3
SLC6A20
SLC6A19
SLC6A15
SLC6A12
SLC5A8
SLC5A4
SLC5A2
SLC5A1
SLC52A3
SLC52A1
SLC51B
SLC4A8
SLC4A5
SLC4A4
SLC4A10
SLC4A1
SLC48A1
SLC47A2
SLC46A2
SLC45A4
SLC45A2
SLC44A5
SLC41A2
SLC40A1
SLC39A11
SLC38A3
SLC38A1
SLC35F1
SLC35E3
SLC34A2
SLC34A1
SLC33A1
SLC31A2
SLC30A6
SLC30A4
SLC30A10
SLC2A5
SLC27A2
SLC26A9
SLC26A8
SLC26A2
SLC26A10
SLC25A48-AS1
SLC25A43
SLC25A34
SLC25A28
SLC25A24
SLC25A20
SLC25A19
SLC25A13
SLC24A4
SLC24A3
SLC24A2
SLC23A2
SLC22A8
SLC22A4
SLC22A3
SLC22A20P
SLC22A16
SLC1A2
SLC17A9
SLC16A9
SLC16A7
SLC16A4
SLC16A14
SLC16A10
SLC16A1
SLC15A3
SLC15A2
SLC15A1
SLC14A2
SLC14A1
SLC13A5
SLC13A4
SLC13A2
SLC12A5
SLC12A2
SLC10A4
SLAMF6
SKI
SKAP2
SKA3
SKA1
SIX6
SIX2
SIPA1L3
SIKE1
SIK3
SIGLECL1
SIGLEC17P
SIGLEC15
SIGLEC10
SIGLEC1
SHROOM4
SHQ1
SHOC1
SHISAL1
SHISA9
SHISA6
SHISA3
SHH
SHE
SHD
SHANK2-AS1
SH3RF3
SH3RF2
SH3KBP1
SH3GL3
SH3GL2
SH2D7
SH2D4B
SH2D4A
SH2D1B
SH2B3
SGSM2
SGO2
SGMS2
SGK3
SGK2
SFTPD
SFTA3
SFRP1
SFPQ
SFMBT1
SEZ6
SETX
SETD7
SERTM1
SERTAD4-AS1
SERTAD4
SERPINI1
SERPINF1
SERPINB1
SERPINA3
SERHL2
SERBP1
SEPTIN4
SEPTIN11
SEPTIN10
SEMG2
SEMA6D
SEMA5B
SEMA5A
SEMA3G
SEMA3D
SEMA3C
SELPLG
SELENOT
SEL1L
SEH1L
SEC23B
SDR42E1
SDR16C5
SDK1
SDF2L1
SDCBP2-AS1
SDCBP2
SCUBE3
SCUBE2
SCRN1
SCN8A
SCN5A
SCN3B
SCN1A
SCN11A
SCLT1
SCIN
SCGB1A1
SCFD2
SCARA5
SCARA3
SCAI
SBK2
SAYSD1
SAXO1
SATB2
SARDH
SAMHD1
SAMD9
SAMD7
SAMD5
SAMD4A
SAMD14
SAMD13
SALL4
SALL3
SALL1
SACS
S1PR5
S1PR3
S100A9
S100A6
S100A3
RYR3
RXFP3
RUNX3
RUNX2
RUNDC3B
RTP4
RTEL1-TNFRSF6B
RTEL1
RTBDN
RSPO2
RSPO1
RSPH10B2
RRP9
RRP7BP
RRP1B
RRP15
RRM2
RRM1
RPS6KB1
RPS6KA5
RPRML
RPRM
RPP25
RPL29P2
RPL23AP87
RPE65
RP9P
RP1L1
ROR2
ROR1
ROCK2
ROBO4
RNU4ATAC
RNFT1
RNF222
RNF217-AS1
RNF212
RNF183
RNF144B
RNF133
RNF13
RNF128
RNF126P1
RNF113B
RNASE2
RNASE10
RNASE1
RMRP
RMI2
RLN2
RLBP1
RIPPLY3
RIPOR2
RIPK3
RIPK1
RIOX2
RIMS4
RIMS2
RIMS1
RIMBP2
RIF1
RHOJ
RHOBTB2
RHBDL3
RGS7
RGS5
RGS4
RGS22
RGS20
RGS17
RGPD8
RGPD6
RGPD5
RGN
RGL4
RGCC
RFXAP
RFTN2
RFTN1
RFPL3
RFC3
REXO5
REV3L
RET
RERG
REG4
REEP1
RECQL4
RDX
RDH13
RDH12
RCL1
RCC2
RCC1
RCBTB2
RCAN2
RCAN1
RBPJL
RBM45
RBM28
RBM26-AS1
RBM20
RBM12
RBL1
RBFADN
RB1-DT
RB1
RAX2
RASSF8
RASSF10
RASL11B
RASL11A
RASL10A
RASGRP3
RASGRP2
RASGRP1
RASGRF2
RASGEF1C
RASEF
RASAL1
RASA4B
RARRES1
RAPGEF4
RAPGEF3
RAPGEF1
RANBP2
RANBP17
RAMP3
RALGPS2
RAI2
RAI14
RAG1
RADX
RAD51AP2
RAD51
RAD21L1
RAC2
RABEP1
RAB9B
RAB8A
RAB39A
RAB38
RAB27B
RAB23
RAB19
RAB11FIP2
QTRT2
QSER1
QRFP
QPRT
PYY2
PYROXD2
PYROXD1
PYGO1
PXDNL
PWRN1
PVALEF
PVALB
PUS7L
PUS7
PUS1
PURG
PURB
PTPRT
PTPRQ
PTPRO
PTPRG
PTPRC
PTPN7
PTPN4
PTPN20
PTPN14
PTPN13
PTH2R
PTGS2
PTGIR
PTGFR
PTGER3
PTCHD1
PSTPIP1
PSTK
PSMD6-AS2
PSMC3IP
PSG3
PSD2
PSAT1
PRUNE2
PRTFDC1
PRSS56
PRSS45P
PRSS38
PRSS33
PRSS23
PRSS12
PRRX2
PRRX1
PRRG4
PRRG3
PRR5-ARHGAP8
PRR30
PRPH2
PRPF4
PROZ
PROSER2-AS1
PROKR1
PRODH
PRMT9
PRLR
PRKDC
PRIMA1
PREX2
PREX1
PRDM7
PRDM5
PRDM16
PRDM14
PRDM13
PRCD
PRC1
PRB2
PRAMEF6
PRAMEF1
PRAM1
PPRC1
PPP6R3
PPP3R2
PPP2R5C
PPP2R2B
PPP1R42
PPP1R3G
PPP1R36
PPP1R2B
PPP1R26-AS1
PPP1R1A
PPM1E
PPIP5K2
PPIL1
PPFIA2
PPEF2
PPARGC1B
POU6F1
POU5F1P4
POU5F1P3
POU4F3
POU4F1
POU3F3
POU3F2
POU3F1
POU2F2
POU2AF1
POTEI
POTEF
POPDC2
POP1
PON1
POMC
POM121L2
POLR3H
POLR3F
POLR3B
POLR1B
POLR1A
POLQ
POLN
POLE2
POLE
POLD3
POLA2
POLA1
POGLUT3
POGLUT1
PODXL
POC5
PNMA8A
PNMA2
PNLDC1
PMS2
PMS1
PMFBP1
PMEPA1
PMCH
PLXND1
PLXNC1
PLXNA4
PLXNA2
PLXDC2
PLSCR1
PLPPR5
PLPPR4
PLPP4
PLPP3
PLK4
PLK1
PLIN4
PLIN2
PLGLB2
PLGLA
PLEKHJ1
PLEKHG4
PLEKHG1
PLEKHB2
PLEKHA8P1
PLD6
PLD5
PLD4
PLD1
PLCL2
PLCH1
PLCG2
PLCE1
PLAU
PLAT
PLAG1
PLAC8
PLAAT4
PLA2G4F
PLA2G4A
PLA2G2F
PLA2G2E
PLA2G2A
PLA2G10
PKP4
PKNOX1
PKN3
PKLR
PKIB
PKHD1L1
PKD2L2
PKD2
PKD1L1
PIWIL4
PIWIL2
PITPNB
PIP5KL1
PIP4K2A
PIMREG
PILRB
PILRA
PIK3R4
PIK3R1
PIGR
PIGK
PIEZO2
PIEZO1
PICART1
PIANP
PHYHIPL
PHTF2
PHTF1
PHLDA1
PHF24
PHF11
PHACTR2-AS1
PHACTR2
PHACTR1
PGR
PGM5
PGLYRP1
PGBD5
PGBD1
PGAP1
PGAM1P5
PFN3
PFAS
PEX5L
PEX12
PEAR1
PEAK3
PDZRN3
PDZK1
PDZD2
PDPK1
PDIA4
PDGFD
PDF
PDE6A
PDE4A
PDE3A
PDE2A
PDE1C
PDE1A
PDCL2
PCYT1B
PCSK9
PCSK5
PCP4
PCNT
PCNA
PCMTD2
PCLO
PCK1
PCED1B-AS1
PCED1B
PCDHGC5
PCDHGC4
PCDHGC3
PCDHGB4
PCDHGB2
PCDHGB1
PCDHGA8
PCDHGA4
PCDHGA2
PCDHGA10
PCDHB4
PCDHB2
PCDHB14
PCDHB13
PCDHB12
PCDHAC2
PCDHA9
PCDHA6
PCDHA5
PCDHA4
PCDHA13
PCDH8
PCDH19
PCDH18
PCDH15
PCDH11X
PCBD2
PCAT1
PBK
PAX8-AS1
PAX7
PAX6
PAX5
PAX2
PATE3
PARP9
PARP15
PARP14
PARP11
PARM1
PARD6G-AS1
PARD6G
PAQR8
PAQR7
PAPPA
PAPOLB
PANX1
PANK1
PAMR1
PALMD
PALM3
PAK5
PAK3
PAK2
PAGE4
P4HA3
P2RY2
P2RY12
P2RX1
OXTR
OXGR1
OVOL3
OTX2-AS1
OTUD6B
OTUD6A
OTP
OTOS
OTOP2
OTOGL
OTOF
OSTM1
OSR2
OSMR
OSBPL3
ORC6
OR6B3
OR6A2
OR5H2
OR52W1
OR52H1
OR51E1
OR2V1
OR2B6
OR2A1
OR14I1
OR13A1
OPRM1
OPRL1
OPRK1
OPN4
OPN3
ONECUT3
ONECUT1
OMD
OLFML2B
OLFML2A
OLFM1
OIP5
OAS3
NYNRIN
NXPE2
NXPE1
NXF3
NWD2
NWD1
NUTM2F
NUTM2A
NUSAP1
NUS1
NUPR2
NUP54
NUP35
NUP188
NUP160
NUDT4
NUDT21
NUDT15
NUDT10
NUCKS1
NTRK3
NTRK1
NTNG2
NTN4
NTN3
NTM
NT5C1B
NT5C1A
NSUN6
NSUN2
NSMCE4A
NSL1
NSG2
NSG1
NSFL1C
NRXN3
NRXN2
NRP2
NRP1
NRK
NRG3
NRG2
NRCAM
NRAS
NR6A1
NR2F1-AS1
NR2F1
NR1I2
NR1D1
NQO1
NPY6R
NPY5R
NPTX2
NPTX1
NPR3
NPPB
NPPA
NPIPA3
NPIPA1
NPFFR1
NPC1L1
NPBWR2
NPBWR1
NPB
NPAS3
NOTUM
NOS1
NOP56
NOP2
NOLC1
NOL8
NOD2
NMNAT2
NMI
NME9
NME7
NME5
NLRP9
NLRP6
NLRP3
NLRP2
NLRP11
NLGN4Y
NLGN1
NKX6-3
NKX6-2
NKX6-1
NKX3-2
NKX2-6
NKD2
NKAIN4
NIPSNAP3B
NIPAL4
NID1
NIBAN3
NHS
NHLRC1
NHLH2
NGB
NFIB
NFE2L3
NFE2
NFATC3
NFATC2
NEXN
NEXMIF
NEUROG1
NEURL1
NES
NEMP2
NEMP1
NEK4
NEK2
NEK11
NEK10
NEK1
NEIL3
NEGR1
NEDD4L
NEDD4
NECTIN3
NECAB2
NEB
NDUFC2-KCTD14
NDUFB2-AS1
NDUFAF4
NCOR2
NCOA5
NCOA3
NCOA2
NCMAP
NCL
NCF2
NCF1B
NCCRP1
NCAPH
NCAPG2
NCAPG
NCAPD3
NCAN
NCAM2
NCAM1-AS1
NCAM1
NCALD
NBPF4
NBPF20
NBPF1
NBN
NAV2-AS4
NAV2
NASP
NAP1L2
NANOS1
NAIP
NADK2
NACA4P
NACA2
NABP1
NAALADL2-AS3
NAALAD2
NAA25
NAA15
N6AMT1
N4BP2L1
MYZAP
MYT1L
MYT1
MYRF-AS1
MYRF
MYOZ2
MYOZ1
MYOG
MYO5C
MYO5A
MYO3A
MYO16
MYLK3
MYLK
MYL9
MYH3
MYH13
MYCN
MYC
MYBPHL
MYBPH
MYBL1
MYB
MXRA5
MUCL1
MUC13
MUC12
MTUS2
MTUS1
MTRNR2L8
MTNR1A
MTMR8
MTMR7
MTMR10
MTERF1
MTDH
MTCL1
MSTO1
MST1R
MSRB3
MSI2
MSH4
MSC-AS1
MS4A7
MS4A15
MS4A1
MRM2
MREG
MRC2
MRAP2
MRAP
MPV17L
MPPED1
MPP7
MPHOSPH6
MOXD1
MOSMO
MORF4L1
MOB3B
MNS1
MMS22L
MMP7
MMP21
MMP20
MMP16
MME
MLKL
MLEC
MLC1
MKX
MKNK1-AS1
MKI67
MIS18A
MIS12
MIRLET7BHG
MIR9-3HG
MIR924HG
MIR765
MIR661
MIR657
MIR648
MIR647
MIR623
MIR615
MIR603
MIR596
MIR595
MIR593
MIR590
MIR580
MIR574
MIR5707
MIR570
MIR5695
MIR5687
MIR5680
MIR5587
MIR548I1
MIR548AR
MIR548AN
MIR548AC
MIR5190
MIR5189
MIR5188
MIR5100
MIR5092
MIR4786
MIR4783
MIR4782
MIR4777
MIR4774
MIR4766
MIR4762
MIR4744
MIR4729
MIR4677
MIR4666A
MIR4665
MIR4648
MIR4642
MIR4637
MIR4635
MIR4533
MIR4520-1
MIR4513
MIR4479
MIR4473
MIR4470
MIR4324
MIR4316
MIR4312
MIR4292
MIR429
MIR4285
MIR4282
MIR4263
MIR4254
MIR3942
MIR3939
MIR3679
MIR3671
MIR3661
MIR365A
MIR3619
MIR3612
MIR345
MIR326
MIR320E
MIR3198-1
MIR3188
MIR3186
MIR3183
MIR3177
MIR3176
MIR3162
MIR3132
MIR3065
MIR26B
MIR23B
MIR2278
MIR210
MIR200C
MIR200A
MIR196A1
MIR181A2HG
MIR17HG
MIR1343
MIR132
MIR1288
MIR1286
MIR126
MIR1250
MIR1249
MIR1207
MIR1205
MIR1179
MINDY3
MINAR1
MICU3
MICAL2
MIA2
MGME1
MGAT5B
MGAT4A
MGA
MFSD2B
MFSD2A
MFSD14B
MFSD11
MFAP4
MFAP3L
MFAP2
METTL21EP
METAP1D
MET
MEP1B
MELK
MEIS3
MEIKIN
MEGF11
MEG3
MED12L
MECOM
MDN1
MDM1
MDK
MDGA2
MDGA1
MDFIC
MCUB
MCTP1
MCMDC2
MCM6
MCM5
MCM4
MCM3AP-AS1
MCM3
MCM2
MCM10
MCIDAS
MCHR1
MCF2L
MCC
MCAM
MBTD1
MBP
MBOAT1
MBNL1
MBLAC2
MBD3L2
MATN3
MATN2
MAT1A
MASP2
MARVELD1
MARS2
MARK1
MAPRE1
MAPK1
MAP6D1
MAP3K3
MAP3K20-AS1
MAP2K6
MAP2K4P1
MAP1A
MANSC4
MANF
MAN1A2
MAML2
MAL
MAK16
MAGI2-AS3
MAGI2
MAGI1-AS1
MAGEC2
MAGEB17
MAFA
MAEL
MAD2L1
MACROD2
MAB21L2
LZTS1
LZTFL1
LYST
LYPD2
LYL1
LYAR
LY6H
LVRN
LUARIS
LTV1
LTK
LTBP1
LSP1
LSMEM2
LSM11
LRRTM4
LRRTM3
LRRTM1
LRRN2
LRRN1
LRRIQ3
LRRCC1
LRRC9
LRRC8C-DT
LRRC8C
LRRC8B
LRRC77P
LRRC74B
LRRC71
LRRC55
LRRC4C
LRRC45
LRRC4
LRRC3B
LRRC39
LRRC37A6P
LRRC37A11P
LRRC34
LRRC3
LRRC25
LRRC24
LRRC2
LRRC14B
LRR1
LRP8
LRP4
LRP2
LRP1B
LRIT3
LRIG3
LRGUK
LRBA
LPGAT1
LPCAT1
LOXHD1
LONRF2
LOC730101
LOC574538
LOC442497
LOC442028
LOC441666
LOC440910
LOC283214
LOC157273
LOC153910
LOC153684
LOC100507156
LOC100506688
LOC100506474
LOC100289473
LOC100288637
LOC100286922
LOC100132215
LOC100132078
LOC100132077
LOC100131496
LOC100128164
LNX1-AS1
LNX1
LNPEP
LMX1B
LMOD2
LMO4
LMO3
LMO2
LMO1
LMNB2
LMNB1
LMCD1-AS1
LMCD1
LLPH
LKAAEAR1
LIPG
LIPE
LINC02800
LINC02716
LINC02693
LINC02685
LINC02610
LINC02453
LINC02398
LINC02393
LINC02346
LINC02232
LINC02226
LINC02145
LINC02052
LINC01963
LINC01801
LINC01699
LINC01686
LINC01619
LINC01618
LINC01600
LINC01565
LINC01555
LINC01551
LINC01531
LINC01433
LINC01432
LINC01364
LINC01343
LINC01305
LINC01299
LINC01239
LINC01205
LINC01193
LINC01185
LINC01139
LINC01124
LINC01123
LINC01119
LINC01118
LINC01115
LINC01091
LINC01056
LINC01023
LINC01019
LINC01018
LINC00987
LINC00977
LINC00974
LINC00967
LINC00954
LINC00942
LINC00940
LINC00937
LINC00930
LINC00896
LINC00887
LINC00885
LINC00880
LINC00870
LINC00858
LINC00698
LINC00654
LINC00649
LINC00641
LINC00640
LINC00638
LINC00636
LINC00635
LINC00626
LINC00607
LINC00598
LINC00574
LINC00536
LINC00523
LINC00507
LINC00486
LINC00477
LINC00310
LINC00308
LINC00205
LINC00184
LINC00161
LIME1
LILRB3
LHX9
LHX4-AS1
LHX4
LHFPL5
LHFPL2
LHB
LGMN
LGI2
LGALS9B
LGALS9
LGALS4
LGALS3BP
LGALS3
LGALS12
LFNG
LEUTX
LENEP
LEFTY2
LEFTY1
LEF1-AS1
LEF1
LDOC1
LDLRAD4-AS1
LDLRAD4
LDLRAD2
LDHAL6A
LCTL
LCP2
LCNL1
LCN2
LCMT2
LCLAT1
LCK
LCE5A
LCE1E
LCA5L
LBH
LAYN
LAT
LARS2
LARP4
LARP1
LAP3
LAMP3
LAMC3
LAMB1
LAMA4
LAMA2
L1TD1
KRTAP5-7
KRTAP17-1
KRTAP10-3
KRTAP10-10
KRT81
KRT6A
KRT36
KRT23
KRT18P55
KRI1
KPNA5
KPNA3
KNTC1
KNL1
KLKP1
KLK7
KLK10
KLHL42
KLHL34
KLHL33
KLHL31
KLHL23
KLHL13
KLHL11
KLHL1
KLHDC8A
KLF12
KIT
KIRREL3
KIRREL2
KIFC3
KIFC1
KIF7
KIF6
KIF5A
KIF4B
KIF4A
KIF3A
KIF26B
KIF26A
KIF24
KIF23
KIF21B
KIF20B
[truncated: 1,458 more rows]

## Sheet: DatasetS2B
DatasetS2B: REV-ERBα directly activated gene programs in 42DENZR cells
ONTOLOGY	ID	Description	GeneRatio	BgRatio	pvalue	p.adjust	qvalue	geneID	Count
BP	GO:0003018	vascular process in circulatory system	79/2829	245/18862	7.18e-12	4.4e-08	3.74e-08	TJP1/TFRC/TBXA2R/SMTNL1/SLIT2/SLCO3A1/SLCO2B1/SLC8A1/SLC6A4/SLC6A20/SLC5A1/SLC4A8/SLC4A4/SLC38A3/SLC38A1/SLC24A3/SLC22A8/SLC22A3/SLC1A2/SLC16A7/SLC16A1/SLC15A2/SLC12A2/SH3GL2/ROCK2/PDE3A/PDE2A/P2RY2/P2RX1/OXTR/NPPB/NPPA/NOS1/MYLK3/MFSD2A/LRP2/KCNMB2/KCNMA1/KCNJ8/KCNA5/ITGA1/HTR7/HTR1D/HRH2/GUCY1A1/GJA1/GCLM/GCLC/GCH1/FERMT2/F2RL1/DRD1/DOCK5/DBH/CLDN5/CDH5/CD38/CALCA/C2CD4B/BMPR2/BMP6/BDKRB2/ATP8A…	79
BP	GO:0007409	axonogenesis	121/2829	460/18862	1.42e-10	4.36e-07	3.71e-07	WNT7A/WNT5A/WNT3A/UST/UNC5B/TRAK2/TIAM1/THY1/TBR1/SPTBN5/SPTBN1/SPP1/SPART/SLITRK6/SLITRK5/SLITRK4/SLITRK2/SLIT3/SLIT2/SLIT1/SHH/SH3KBP1/SEMA6D/SEMA5B/SEMA5A/SEMA3G/SEMA3D/SEMA3C/S100A6/RPS6KA5/ROBO4/RET/RAC2/RAB8A/PTPRO/POU4F3/POU4F1/POU3F2/PLXND1/PLXNC1/PLXNA4/PLXNA2/PLPPR4/PLA2G10/PIK3R1/PAX2/PAK3/PAK2/OLFM1/NTRK1/NTNG2/NTN4/NTN3/NRXN3/NRP2/NRP1/NRCAM/NPTX1/NKX6-1/NFIB/NEXN/NCAM1/MAPK1/MAP1A/L…	121
BP	GO:0007156	homophilic cell adhesion via plasma membrane adhesion molecules	57/2829	167/18862	5.27e-10	1.08e-06	9.16e-07	TENM3/SDK1/ROBO4/RET/PTPRT/PCDHGC5/PCDHGC4/PCDHGC3/PCDHGB4/PCDHGB2/PCDHGB1/PCDHGA8/PCDHGA4/PCDHGA2/PCDHGA10/PCDHB4/PCDHB2/PCDHB14/PCDHB13/PCDHB12/PCDHAC2/PCDHA9/PCDHA6/PCDHA5/PCDHA4/PCDHA13/PCDH8/PCDH19/PCDH18/PCDH15/PCDH11X/NEXN/NECTIN3/KIRREL3/IGSF11/IGFN1/HMCN1/FAT4/ESAM/DSG4/DSCAML1/DSCAM/DSC3/CNTN4/CLSTN2/CELSR1/CDHR2/CDH8/CDH5/CDH23/CDH22/CDH20/CDH2/CDH19/CDH17/CADM1/AMIGO2	57
BP	GO:0090596	sensory organ morphogenesis	74/2829	244/18862	7.74e-10	1.18e-06	1.01e-06	WNT9A/WNT5A/WNT3A/WNT2B/WNT16/WNT1/USH1G/USH1C/TULP1/THY1/TENM3/TBX18/STRA6/SOX9/SOX8/SOX11/SOX1/SOBP/SLITRK6/SKI/SIX2/SDK1/RPE65/ROR2/RIPOR2/RDH13/PRRX1/POU4F3/PAX6/PAX2/OSR2/NKX3-2/NEUROG1/NECTIN3/MYO3A/MFSD2A/MFAP2/MEGF11/MAPK1/LRIG3/LHFPL5/LCTL/IHH/IGFN1/HIPK2/GNGT1/GLI2/GJB6/GBX2/GATA2/FZD6/FSCN2/FOXG1/FOXF2/FGFR2/FGF8/FGF10/FBN2/EYA1/DSCAM/DLX6/CYP26B1/CTHRC1/COL5A1/COL2A1/CHD7/CEP290/CALB1…	74
BP	GO:0006261	DNA-dependent DNA replication	54/2829	157/18862	1.09e-09	1.33e-06	1.13e-06	ZNF365/WDHD1/TRAIP/TOPBP1/TONSL/TIPIN/TIMELESS/SLFN11/SAMHD1/RTEL1/RFC3/REV3L/RECQL4/RAD51/POLQ/POLN/POLE2/POLE/POLD3/POLA2/POLA1/PCNA/ORC6/NUCKS1/NBN/MMS22L/MGME1/MCMDC2/MCM6/MCM5/MCM4/MCM3/MCM2/MCM10/KHDC3L/HELB/GMNN/GINS4/GINS2/GEN1/FEN1/FAM111A/E2F8/DSCC1/DNA2/CDC7/CDC6/CDC45/CCNE2/CCNE1/BRCA2/BLM/BAZ1A/ATR	54
BP	GO:0007411	axon guidance	79/2829	277/18862	4.89e-09	3.98e-06	3.39e-06	WNT5A/WNT3A/UNC5B/TBR1/SPTBN5/SPTBN1/SLIT3/SLIT2/SLIT1/SHH/SH3KBP1/SEMA6D/SEMA5B/SEMA5A/SEMA3G/SEMA3D/SEMA3C/RPS6KA5/ROBO4/RET/RAC2/PTPRO/POU4F3/PLXND1/PLXNC1/PLXNA4/PLXNA2/PLA2G10/PIK3R1/NTRK1/NTN4/NTN3/NRXN3/NRP2/NRP1/NRCAM/NFIB/NEXN/NCAM1/MAPK1/LHX9/LHX4/LAMA2/KIF5A/GRB10/GLI2/GFRA3/GFRA2/GFRA1/GBX2/GBX1/GAP43/FOXG1/FLRT3/FGF8/FEZ2/FEZ1/EPHB6/EPHB1/EPHA3/EGR2/EFNB2/EFNA5/EFNA2/DSCAML1/DSCAM/DP…	79
BP	GO:0098742	cell-cell adhesion via plasma-membrane adhesion molecules	78/2829	273/18862	5.6e-09	3.98e-06	3.39e-06	TGFBR2/TGFB2/TENM3/TENM2/SLITRK2/SDK1/ROBO4/RET/PTPRT/PCDHGC5/PCDHGC4/PCDHGC3/PCDHGB4/PCDHGB2/PCDHGB1/PCDHGA8/PCDHGA4/PCDHGA2/PCDHGA10/PCDHB4/PCDHB2/PCDHB14/PCDHB13/PCDHB12/PCDHAC2/PCDHA9/PCDHA6/PCDHA5/PCDHA4/PCDHA13/PCDH8/PCDH19/PCDH18/PCDH15/PCDH11X/NTNG2/NLGN1/NEXN/NECTIN3/MDGA1/MBP/LRRC4C/LRRC4/KIRREL3/IGSF11/IGFN1/HMCN1/GRID2/GATA5/FLRT3/FAT4/ESAM/DSG4/DSCAML1/DSCAM/DSC3/DAB1/CNTN4/CLSTN2/CL…	78
BP	GO:0060249	anatomical structure homeostasis	117/2829	466/18862	5.6e-09	3.98e-06	3.39e-06	ZSCAN4/ZNF365/USP45/USH1G/USH1C/UBASH3B/TULP1/TUB/TNFRSF11B/TNFRSF11A/TLR9/TJP1/TFRC/TFF2/TERT/TELO2/SPP1/SOX9/SMG1/SMC6/SLX1A/SLC12A2/SIGLEC15/SH3GL2/SFTPD/SERPINA3/RTEL1/RPE65/RP1L1/RIF1/RFC3/RECQL4/RDH12/RB1/RAD51/RAC2/PRKDC/PRDM14/PPARGC1B/POTEI/POTEF/POLE2/POLE/POLD3/POLA2/POLA1/PKIB/PIWIL4/PIGR/PCNA/PCDH15/P2RX1/NOD2/NEK2/NBN/NANOS1/MYC/MUC13/MFSD2A/MDM1/MBP/MAPK1/MAP1A/LPCAT1/LAMA2/JAM3/JA…	117
BP	GO:0097485	neuron projection guidance	79/2829	278/18862	5.85e-09	3.98e-06	3.39e-06	WNT5A/WNT3A/UNC5B/TBR1/SPTBN5/SPTBN1/SLIT3/SLIT2/SLIT1/SHH/SH3KBP1/SEMA6D/SEMA5B/SEMA5A/SEMA3G/SEMA3D/SEMA3C/RPS6KA5/ROBO4/RET/RAC2/PTPRO/POU4F3/PLXND1/PLXNC1/PLXNA4/PLXNA2/PLA2G10/PIK3R1/NTRK1/NTN4/NTN3/NRXN3/NRP2/NRP1/NRCAM/NFIB/NEXN/NCAM1/MAPK1/LHX9/LHX4/LAMA2/KIF5A/GRB10/GLI2/GFRA3/GFRA2/GFRA1/GBX2/GBX1/GAP43/FOXG1/FLRT3/FGF8/FEZ2/FEZ1/EPHB6/EPHB1/EPHA3/EGR2/EFNB2/EFNA5/EFNA2/DSCAML1/DSCAM/DP…	79
BP	GO:0007059	chromosome segregation	91/2829	337/18862	6.89e-09	4.22e-06	3.59e-06	ZWINT/WRAP73/VPS4B/USP44/TRIP13/TOP2A/TEX15/TEX12/TEX11/TERB1/TACC3/SYCP2/SRPK1/SPDL1/SPATA22/SMC6/SMC4/SMC3/SMC2/SMC1B/SMARCAD1/SLF2/SLF1/SKA3/SKA1/SHOC1/SGO2/SFPQ/SEH1L/RNF212/RMI2/RCC2/RCC1/RB1/RAD21L1/PRC1/PLSCR1/PLK1/OIP5/NUSAP1/NSL1/NEK2/NEK11/NCAPH/NCAPG2/NCAPG/NCAPD3/MSH4/MKI67/MIS18A/MIS12/MEIKIN/MAEL/MAD2L1/KNTC1/KNL1/KIFC1/KIF4B/KIF4A/KIF23/KIF18B/KIF18A/KIF14/HNRNPU/HFM1/HECW2/HASPIN/…	91
BP	GO:0006260	DNA replication	79/2829	280/18862	8.31e-09	4.63e-06	3.94e-06	ZNF365/ZBTB38/WDHD1/TRAIP/TOPBP1/TONSL/TIPIN/TIMELESS/SMC3/SLFN11/SAMHD1/RTEL1/RRM2/RRM1/RMI2/RFC3/REV3L/RECQL4/RAD51/POLQ/POLN/POLE2/POLE/POLD3/POLA2/POLA1/PCNA/ORC6/NUCKS1/NFIB/NBN/NASP/MMS22L/MGME1/MCMDC2/MCM6/MCM5/MCM4/MCM3/MCM2/MCM10/MCIDAS/KHDC3L/ID3/HELB/GMNN/GLI2/GINS4/GINS2/GEN1/FEN1/FAM111B/FAM111A/EXO1/ESCO2/ENPP7/EHMT2/E2F8/DSCC1/DNA2/DHX9/CLSPN/CHAF1B/CHAF1A/CDC7/CDC6/CDC45/CCNE2/CCN…	79
BP	GO:0098813	nuclear chromosome segregation	77/2829	273/18862	1.3e-08	6.63e-06	5.64e-06	ZWINT/WRAP73/VPS4B/USP44/TRIP13/TOP2A/TEX15/TEX12/TEX11/TERB1/TACC3/SYCP2/SPDL1/SPATA22/SMC4/SMC3/SMC2/SMC1B/SLF2/SLF1/SHOC1/SGO2/SFPQ/SEH1L/RNF212/RMI2/RCC2/RB1/RAD21L1/PRC1/PLK1/NUSAP1/NSL1/NEK2/NCAPH/NCAPG2/NCAPG/NCAPD3/MSH4/MIS12/MEIKIN/MAEL/MAD2L1/KNTC1/KNL1/KIFC1/KIF4B/KIF4A/KIF23/KIF18B/KIF18A/KIF14/HNRNPU/HFM1/HECW2/HASPIN/GEN1/FEN1/FANCD2/FAM83D/ESPL1/ESCO2/ECT2/DSN1/DSCC1/DMC1/CENPF/CEN…	77
BP	GO:0007416	synapse assembly	55/2829	173/18862	1.86e-08	7.94e-06	6.76e-06	WNT7A/WNT5A/WNT3A/VSTM5/TLR2/SPOCK2/SLITRK6/SLITRK5/SLITRK4/SLITRK2/SLIT1/SDK1/POU4F1/PLXND1/PCLO/PCDHB4/PCDHB2/PCDHB14/PCDHB13/OXTR/NTRK1/NTNG2/NRXN2/NRCAM/NLGN4Y/NLGN1/MDGA1/LRRTM3/LRRTM1/LRRN1/LRRC4/LRRC24/LRP4/LGI2/KIRREL3/IGFN1/GRID2/GAP43/FLRT3/FARP1/EPHB1/EFNB2/EEF2K/DSCAM/DRD1/DNM3/DNER/CNTN5/CLSTN2/CDH2/BDNF/AMIGO2/ADGRL3/ADGRB1/ADD2	55
BP	GO:0035107	appendage morphogenesis	46/2829	134/18862	1.95e-08	7.94e-06	6.76e-06	WNT7A/WNT5A/TP63/TGFB2/SP9/SOX9/SOX11/SKI/SHH/SEMA3C/SALL4/SALL1/RSPO2/ROR2/PRRX1/PLXNA2/PCSK5/OSR2/MYH3/MBNL1/LRP4/LEF1/IHH/HOXD13/HOXC10/HOXA9/HOXA11/GPC3/GLI2/FZD6/FRAS1/FMN1/FGFR2/FGF8/FGF4/FGF10/FBN2/DYNC2H1/DLX6/CYP26B1/CRABP2/COL2A1/CHST11/CHD7/BMP7/ALX4	46
BP	GO:0035108	limb morphogenesis	46/2829	134/18862	1.95e-08	7.94e-06	6.76e-06	WNT7A/WNT5A/TP63/TGFB2/SP9/SOX9/SOX11/SKI/SHH/SEMA3C/SALL4/SALL1/RSPO2/ROR2/PRRX1/PLXNA2/PCSK5/OSR2/MYH3/MBNL1/LRP4/LEF1/IHH/HOXD13/HOXC10/HOXA9/HOXA11/GPC3/GLI2/FZD6/FRAS1/FMN1/FGFR2/FGF8/FGF4/FGF10/FBN2/DYNC2H1/DLX6/CYP26B1/CRABP2/COL2A1/CHST11/CHD7/BMP7/ALX4	46
BP	GO:0001655	urogenital system development	86/2829	320/18862	2.25e-08	8.63e-06	7.34e-06	WT1/WNT5A/WNT2B/WNT1/TRAF3IP1/TP63/TNC/TGFB2/TBX18/TACSTD2/STRA6/SOX9/SOX8/SOX11/SMAD5/SLIT2/SLC34A1/SIX2/SHH/SFRP1/SERPINF1/SALL1/RGN/RET/PYGO1/PTPRO/POU3F3/PODXL/PLXND1/PLCE1/PLAG1/PKD2/PDGFD/PCSK9/PCSK5/PAX2/OSR2/NUP160/NID1/MYC/MME/MAGI2/LRP4/LRP2/KIRREL3/KIF26B/KCNJ8/KANK2/ITGA8/IQGAP1/ID3/HOXD13/HOXA11/HEYL/GREB1L/GPC3/GLI2/GCNT4/GCNT1/GATA2/FRAS1/FOXB1/FMN1/FGFR2/FGF8/FGF2/FGF10/FAT4/ESR1/…	86
BP	GO:0030001	metal ion transport	118/2829	486/18862	3.67e-08	1.3e-05	1.11e-05	WNT3A/UBASH3B/TRPM7/TRPM6/TRPC7/TRPC6/TRPC3/TRPC1/TRDN/TMEM38B/TMEM37/TMEM163/TLR9/THY1/THADA/STRIT1/STAC3/STAC/SLC8A3/SLC8A1/SLC4A4/SLC41A2/SLC40A1/SLC39A11/SLC30A6/SLC30A4/SLC30A10/SLC24A4/SLC24A3/SLC24A2/RYR3/RGS4/RGN/RAMP3/PTPRC/PLPP4/PLCG2/PKD2L2/PKD2/PKD1L1/PDPK1/PANX1/P2RY12/P2RX1/OPRM1/NPPA/NOS1/NIPAL4/MYLK/MS4A1/MICU3/MCUB/MCHR1/LRP2/LIME1/LGALS3/LCK/KCNT2/KCNK5/KCNK18/KCNE3/KCNA5/ITPR2/…	118
BP	GO:0045165	cell fate commitment	71/2829	251/18862	4.16e-08	1.3e-05	1.11e-05	WT1/WNT9A/WNT7A/WNT5B/WNT5A/WNT3A/WNT2B/WNT16/WNT1/TOX/TNFSF18/TBXT/TBX21/TBX18/TBR1/SOX9/SOX8/SOX18/SOX1/SMAD5/SLAMF6/SIX2/SHH/SFRP1/SATB2/ROR2/PRRX1/PRKDC/PRDM14/POU4F1/POU3F2/PAX6/PAX2/ONECUT1/NRP1/NKX6-3/NKX6-2/NEUROG1/MYT1L/MYOG/MGA/LMO4/IHH/ID2/HOXC10/HOXA11/GLI2/GBX1/GATA5/GATA2/GAS1/GAP43/FOXP3/FOXG1/FOXA2/FGFR2/FGF8/FGF2/FGF10/EYA2/EOMES/DSCAML1/DLX1/DKK1/DHH/DBX1/CYP26B1/BCL2/BCL11B/ASC…	71
BP	GO:0034329	cell junction assembly	106/2829	425/18862	4.2e-08	1.3e-05	1.11e-05	WNT7A/WNT5A/WNT3A/VSTM5/UGT8/TLR2/TLN2/TJP1/THY1/THBS1/SPOCK2/SORBS1/SLITRK6/SLITRK5/SLITRK4/SLITRK2/SLIT1/SFRP1/SDK1/ROCK2/RCC2/RAPGEF1/PTPRO/POU4F1/PLXND1/PKP4/PDPK1/PCLO/PCDHB4/PCDHB2/PCDHB14/PCDHB13/PARD6G/PAK2/OXTR/NTRK1/NTNG2/NRXN2/NRP1/NRCAM/NLGN4Y/NLGN1/MTDH/MPP7/MDGA1/LRRTM3/LRRTM1/LRRN1/LRRC4/LRRC24/LRP4/LGI2/KIRREL3/KDR/JAM3/ITGB4/ITGA2/IQGAP1/IGFN1/GRID2/GPM6B/GJC1/GJB6/GJA4/GJA1/GAP4…	106
BP	GO:0001822	kidney development	77/2829	280/18862	4.25e-08	1.3e-05	1.11e-05	WT1/WNT5A/WNT2B/WNT1/TRAF3IP1/TGFB2/TACSTD2/STRA6/SOX9/SOX8/SOX11/SMAD5/SLIT2/SLC34A1/SIX2/SHH/SFRP1/SERPINF1/SALL1/RGN/RET/PYGO1/PTPRO/POU3F3/PODXL/PLXND1/PLCE1/PKD2/PDGFD/PCSK9/PCSK5/PAX2/OSR2/NUP160/NID1/MYC/MME/MAGI2/LRP4/LRP2/KIRREL3/KIF26B/KCNJ8/KANK2/ITGA8/IQGAP1/ID3/HOXA11/HEYL/GREB1L/GPC3/GLI2/GCNT4/GCNT1/FRAS1/FMN1/FGFR2/FGF8/FGF2/FGF10/FAT4/DYNC2H1/DCN/CYP26B1/COL4A4/COL4A3/CEP290/CENP…	77
BP	GO:0000724	double-strand break repair via homologous recombination	46/2829	138/18862	5.41e-08	1.58e-05	1.34e-05	ZNF365/XRCC2/TONSL/TIMELESS/TEX15/SMC6/SLX1A/SFPQ/SAMHD1/RTEL1/RMI2/RIF1/REV3L/RECQL4/RADX/RAD51AP2/RAD51/RAD21L1/POLQ/POLN/NUCKS1/NBN/NABP1/MORF4L1/MMS22L/MCMDC2/MCM6/MCM5/MCM4/MCM3/MCM2/HELB/GINS4/GINS2/GEN1/FUS/FIGNL1/FEN1/FANCB/ERCC6/DMC1/CDC7/CDC45/BRCA2/BRCA1/BLM	46
BP	GO:0072001	renal system development	78/2829	288/18862	7.05e-08	1.96e-05	1.67e-05	WT1/WNT5A/WNT2B/WNT1/TRAF3IP1/TGFB2/TBX18/TACSTD2/STRA6/SOX9/SOX8/SOX11/SMAD5/SLIT2/SLC34A1/SIX2/SHH/SFRP1/SERPINF1/SALL1/RGN/RET/PYGO1/PTPRO/POU3F3/PODXL/PLXND1/PLCE1/PKD2/PDGFD/PCSK9/PCSK5/PAX2/OSR2/NUP160/NID1/MYC/MME/MAGI2/LRP4/LRP2/KIRREL3/KIF26B/KCNJ8/KANK2/ITGA8/IQGAP1/ID3/HOXA11/HEYL/GREB1L/GPC3/GLI2/GCNT4/GCNT1/FRAS1/FMN1/FGFR2/FGF8/FGF2/FGF10/FAT4/DYNC2H1/DCN/CYP26B1/COL4A4/COL4A3/CEP29…	78
BP	GO:0042471	ear morphogenesis	39/2829	110/18862	8.54e-08	2.16e-05	1.84e-05	WNT5A/WNT3A/WNT1/USH1G/USH1C/TBX18/SOX9/SOBP/SLITRK6/SIX2/ROR2/RIPOR2/PRRX1/POU4F3/PAX2/OSR2/NKX3-2/NEUROG1/MYO3A/MAPK1/LRIG3/LHFPL5/GLI2/GJB6/GBX2/GATA2/FZD6/FOXG1/FGFR2/FGF8/FGF10/EYA1/DLX6/CTHRC1/COL2A1/CHD7/CEP290/ATP8A2/ALDH1A3	39
BP	GO:0070588	calcium ion transmembrane transport	81/2829	304/18862	8.56e-08	2.16e-05	1.84e-05	WNT3A/UBASH3B/TRPM7/TRPM6/TRPC7/TRPC6/TRPC3/TRPC1/TRDN/TMEM38B/TMEM37/TLR9/THY1/THADA/STRIT1/STAC3/STAC/SLC8A3/SLC8A1/SLC24A4/SLC24A3/SLC24A2/RYR3/RGN/RAMP3/PTPRC/PLCG2/PKD2L2/PKD2/PKD1L1/PDPK1/PANX1/P2RY12/OPRM1/NPPA/NOS1/MICU3/MCUB/LIME1/LCK/KCNE3/ITPR2/IL13/GRIN3A/GRIN2B/GRIN1/GJC2/FGF2/FGF14/FAM155A/F2RL3/F2/DRD1/CUL5/CRHR1/CRACR2A/CORO1A/CHRNA7/CHD7/CCL19/CAV3/CATSPER4/CATSPER2/CATSPER1/CAPN…	81
BP	GO:0000725	recombinational repair	46/2829	140/18862	8.82e-08	2.16e-05	1.84e-05	ZNF365/XRCC2/TONSL/TIMELESS/TEX15/SMC6/SLX1A/SFPQ/SAMHD1/RTEL1/RMI2/RIF1/REV3L/RECQL4/RADX/RAD51AP2/RAD51/RAD21L1/POLQ/POLN/NUCKS1/NBN/NABP1/MORF4L1/MMS22L/MCMDC2/MCM6/MCM5/MCM4/MCM3/MCM2/HELB/GINS4/GINS2/GEN1/FUS/FIGNL1/FEN1/FANCB/ERCC6/DMC1/CDC7/CDC45/BRCA2/BRCA1/BLM	46
BP	GO:0010975	regulation of neuron projection development	105/2829	428/18862	1.19e-07	2.8e-05	2.38e-05	ZNF365/ZDHHC15/WNT7A/WNT5A/WNT3A/UST/ULK4/TRPC6/TRAK2/TOX/TIAM1/THY1/TENM3/TBR1/SPP1/SPOCK1/SPART/SLIT2/SFRP1/SEZ6/SETX/SERPINI1/SERPINF1/SEMA6D/SEMA5B/SEMA5A/SEMA3G/SEMA3D/SEMA3C/S100A9/ROR2/ROR1/RET/RAPGEF1/PTPRO/PTPRG/PRRX1/PREX1/PPFIA2/POU3F2/PLXND1/PLXNC1/PLXNA4/PLXNA2/PLPPR5/PAK3/PAK2/NTRK3/NTRK1/NTNG2/NRP1/NR2F1/NLGN1/NEGR1/NEDD4L/NEDD4/MIR210/MIR200C/MINAR1/MFSD2A/MDK/MBOAT1/MARK1/MAGI2/L…	105
BP	GO:0048562	embryonic organ morphogenesis	75/2829	277/18862	1.26e-07	2.87e-05	2.44e-05	ZIC3/WNT5A/WNT3A/WNT16/WNT1/USH1G/USH1C/TGFBR2/TGFB3/TBX21/TBX18/TBR1/STRA6/STIL/SOX9/SOX18/SOX11/SOBP/SLITRK6/SIX2/SHH/SATB2/ROR2/RIPOR2/PRRX1/POU4F3/PKD2/PAX5/PAX2/OSR2/NKX3-2/NEUROG1/MYO3A/MMP16/MICAL2/MFAP2/MAPK1/LRIG3/LHFPL5/IHH/ID2/HOXB6/HOXB4/HOXA9/HOXA7/HOXA5/HOXA11/HLX/HIPK2/GLI2/GJB6/GBX2/GATA2/FZD6/FOXG1/FOXF2/FOXE1/FGFR2/FGF8/FGF10/FBN2/EYA1/EOMES/DSCAML1/DLX6/CTHRC1/COL2A1/CHST11/CHD…	75
BP	GO:0048736	appendage development	51/2829	167/18862	2.51e-07	5.3e-05	4.51e-05	ZNRF3/WNT7A/WNT5A/TP63/TGFB2/SP9/SOX9/SOX11/SKI/SHH/SEMA3C/SALL4/SALL1/RSPO2/ROR2/PRRX1/PLXNA2/PCSK5/OSR2/MYH3/MBNL1/LRP4/LEF1/ITGB4/IHH/HOXD13/HOXC10/HOXA9/HOXA11/GPC3/GLI2/FZD6/FRAS1/FMN1/FGFR2/FGF8/FGF4/FGF10/FERMT2/FBN2/DYNC2H1/DLX6/DKK1/CYP26B1/CRABP2/COL2A1/CHST11/CHD7/BMPR2/BMP7/ALX4	51
BP	GO:0060173	limb development	51/2829	167/18862	2.51e-07	5.3e-05	4.51e-05	ZNRF3/WNT7A/WNT5A/TP63/TGFB2/SP9/SOX9/SOX11/SKI/SHH/SEMA3C/SALL4/SALL1/RSPO2/ROR2/PRRX1/PLXNA2/PCSK5/OSR2/MYH3/MBNL1/LRP4/LEF1/ITGB4/IHH/HOXD13/HOXC10/HOXA9/HOXA11/GPC3/GLI2/FZD6/FRAS1/FMN1/FGFR2/FGF8/FGF4/FGF10/FERMT2/FBN2/DYNC2H1/DLX6/DKK1/CYP26B1/CRABP2/COL2A1/CHST11/CHD7/BMPR2/BMP7/ALX4	51
BP	GO:0006816	calcium ion transport	100/2829	409/18862	2.8e-07	5.53e-05	4.71e-05	WNT3A/UBASH3B/TRPM7/TRPM6/TRPC7/TRPC6/TRPC3/TRPC1/TRDN/TMEM38B/TMEM37/TLR9/THY1/THADA/STRIT1/STAC3/STAC/SLC8A3/SLC8A1/SLC24A4/SLC24A3/SLC24A2/RYR3/RGS4/RGN/RAMP3/PTPRC/PLPP4/PLCG2/PKD2L2/PKD2/PKD1L1/PDPK1/PANX1/P2RY12/P2RX1/OPRM1/NPPA/NOS1/MYLK/MS4A1/MICU3/MCUB/MCHR1/LIME1/LGALS3/LCK/KCNE3/ITPR2/IL16/IL13/GRIN3A/GRIN2B/GRIN1/GJC2/GJA4/GJA1/FGF2/FGF14/FAM155A/F2RL3/F2/DRD1/CXCL12/CUL5/CRHR1/CRACR2…	100
BP	GO:0000727	double-strand break repair via break-induced replication	2025-10-29	12/18862	2.8e-07	5.53e-05	4.71e-05	MCMDC2/MCM6/MCM5/MCM4/MCM3/MCM2/GINS4/GINS2/CDC7/CDC45	10
BP	GO:0048880	sensory system development	92/2829	369/18862	3.29e-07	6.25e-05	5.32e-05	WT1/WNT9A/WNT7A/WNT5B/WNT5A/WNT2B/WNT16/USP45/USH1C/TULP1/TUB/TMEM132E/THY1/TGFBR2/TGFB2/TENM3/STRA6/SPRED1/SOX9/SOX8/SOX11/SOX1/SLITRK6/SLC6A3/SLC4A5/SKI/SIX6/SIPA1L3/SHH/SERPINF1/SDK1/RRM1/RPE65/RP1L1/RHOJ/RET/RDH13/PRSS56/PRPH2/POU4F1/PKNOX1/PDE6A/PAX6/PAX2/P2RY12/OSR2/OPN4/NRP1/NHS/NES/NECTIN3/MFSD2A/MFAP2/MEIS3/MEGF11/MDM1/MAB21L2/LPCAT1/LCTL/LAMC3/INHBA/IHH/IGFN1/HIPK2/GNGT1/FSCN2/FOXF2/FLT…	92
BP	GO:0042472	inner ear morphogenesis	33/2829	90/18862	3.37e-07	6.25e-05	5.32e-05	WNT5A/WNT3A/WNT1/USH1G/USH1C/TBX18/SOX9/SOBP/SLITRK6/ROR2/RIPOR2/PRRX1/POU4F3/PAX2/NEUROG1/MYO3A/LRIG3/LHFPL5/GLI2/GBX2/GATA2/FZD6/FOXG1/FGFR2/FGF8/FGF10/DLX6/CTHRC1/COL2A1/CHD7/CEP290/ATP8A2/ALDH1A3	33
BP	GO:0006310	DNA recombination	78/2829	299/18862	3.75e-07	6.76e-05	5.75e-05	ZSCAN4/ZNF365/XRCC2/TRIP13/TOP2A/TONSL/TIMELESS/TFRC/TEX15/TEX11/TCF7/TBX21/SMC6/SMARCAD1/SLX1A/SHOC1/SFPQ/SETX/SAMHD1/RTEL1/RNF212/RMI2/RIF1/REV3L/RECQL4/RAG1/RADX/RAD51AP2/RAD51/RAD21L1/PTPRC/PSMC3IP/PRKDC/PRDM7/POLQ/POLN/PGBD5/NUCKS1/NSMCE4A/NBN/NABP1/MSH4/MORF4L1/MMS22L/MCMDC2/MCM6/MCM5/MCM4/MCM3/MCM2/LEF1/IL27RA/HSF2BP/HFM1/HELB/GINS4/GINS2/GEN1/FUS/FOXP3/FIGNL1/FEN1/FANCD2/FANCB/EXO1/ERCC6/…	78
BP	GO:0150063	visual system development	90/2829	363/18862	5.72e-07	0.00010009	8.52e-05	WT1/WNT9A/WNT7A/WNT5B/WNT5A/WNT2B/WNT16/USP45/USH1C/TULP1/TUB/THY1/TGFBR2/TGFB2/TENM3/STRA6/SPRED1/SOX9/SOX8/SOX11/SOX1/SLITRK6/SLC6A3/SLC4A5/SKI/SIX6/SIPA1L3/SHH/SERPINF1/SDK1/RRM1/RPE65/RP1L1/RHOJ/RET/RDH13/PRSS56/PRPH2/PKNOX1/PDE6A/PAX6/PAX2/P2RY12/OSR2/OPN4/NRP1/NHS/NES/NECTIN3/MFSD2A/MFAP2/MEIS3/MEGF11/MDM1/MAB21L2/LPCAT1/LCTL/LAMC3/INHBA/IHH/IGFN1/HIPK2/GNGT1/FSCN2/FOXF2/FLT1/FGF2/FGF10/FBN…	90
BP	GO:0001708	cell fate specification	32/2829	88/18862	6.27e-07	0.000106693	9.08e-05	WNT5A/WNT3A/TBXT/TBX21/TBX18/TBR1/SOX9/SOX18/SOX1/SIX2/SHH/PRDM14/POU4F1/POU3F2/PAX2/NRP1/MYT1L/MGA/LMO4/IHH/HOXC10/HOXA11/GLI2/FOXA2/FGF2/EYA2/EOMES/DKK1/DHH/DBX1/ASCL1/AR	32
BP	GO:0035296	regulation of tube diameter	41/2829	127/18862	7.34e-07	0.000118331	0.000100681	TBXA2R/SMTNL1/SLC8A1/SLC6A4/ROCK2/P2RY2/P2RX1/OXTR/NPPB/NPPA/NOS1/KCNMB2/KCNMA1/KCNA5/ITGA1/HTR7/HTR1D/HRH2/GUCY1A1/GJA1/GCLM/GCLC/GCH1/F2RL1/DRD1/DOCK5/DBH/CD38/CALCA/BMPR2/BDKRB2/ATP2B1/ARHGAP42/AGTR1/ADRA2C/ADRA2A/ADRA1B/ADRA1A/ADORA2A/ADORA1/ACE	41
BP	GO:0097746	blood vessel diameter maintenance	41/2829	127/18862	7.34e-07	0.000118331	0.000100681	TBXA2R/SMTNL1/SLC8A1/SLC6A4/ROCK2/P2RY2/P2RX1/OXTR/NPPB/NPPA/NOS1/KCNMB2/KCNMA1/KCNA5/ITGA1/HTR7/HTR1D/HRH2/GUCY1A1/GJA1/GCLM/GCLC/GCH1/F2RL1/DRD1/DOCK5/DBH/CD38/CALCA/BMPR2/BDKRB2/ATP2B1/ARHGAP42/AGTR1/ADRA2C/ADRA2A/ADRA1B/ADRA1A/ADORA2A/ADORA1/ACE	41
BP	GO:0060560	developmental growth involved in morphogenesis	62/2829	225/18862	7.9e-07	0.000124016	0.000105517	WNT5A/WNT3A/TNC/TIAM1/TGFBR2/SYT1/SPP1/SPART/SOX9/SLIT3/SLIT2/SLIT1/SLC23A2/SHH/SH3GL2/SFRP1/SEMA6D/SEMA5B/SEMA5A/SEMA3G/SEMA3D/SEMA3C/SALL1/RIMS2/RIMS1/RASAL1/POU4F3/PLXNA4/OLFM1/NRP2/NRP1/NRCAM/NKX6-1/NEDD4L/MAGI2/LLPH/KIF26B/KIAA0319/ITGA4/ISLR2/IQGAP1/HSP90AA1/HOXD13/FSTL4/FN1/FMN1/FLRT3/FGFR2/FGF10/ESR1/EMX1/DSCAM/DPYSL2/DCLK1/DCC/CXCL12/CRABP2/CACNG7/BMPR2/BDNF/BCL11A/AUTS2	62
BP	GO:0021953	central nervous system neuron differentiation	52/2829	178/18862	8.87e-07	0.000135785	0.000115531	WNT7A/WNT5A/WNT3A/WNT1/TTC36/TOX/TBR1/SPOCK1/SOX1/SLIT2/SLC4A10/SHH/SFRP1/SATB2/SALL1/POU4F1/PLXNA4/OTP/NRP2/NKX6-1/NFIB/NANOS1/MDGA2/MDGA1/LMO4/LHX4/INHBA/HSP90AA1/HOXC10/GRID2/GLI2/GBX2/GBX1/GATA2/FOXG1/FGFR2/FGF8/EPHB6/EPHB1/EMX1/DYNC2H1/DRD1/DLX1/DCLK1/DCC/DBX1/CHD5/CEND1/C21orf91/BCL11B/B4GALT6/ASCL1	52
BP	GO:0035150	regulation of tube size	41/2829	128/18862	9.25e-07	0.000137779	0.000117227	TBXA2R/SMTNL1/SLC8A1/SLC6A4/ROCK2/P2RY2/P2RX1/OXTR/NPPB/NPPA/NOS1/KCNMB2/KCNMA1/KCNA5/ITGA1/HTR7/HTR1D/HRH2/GUCY1A1/GJA1/GCLM/GCLC/GCH1/F2RL1/DRD1/DOCK5/DBH/CD38/CALCA/BMPR2/BDKRB2/ATP2B1/ARHGAP42/AGTR1/ADRA2C/ADRA2A/ADRA1B/ADRA1A/ADORA2A/ADORA1/ACE	41
BP	GO:0043583	ear development	57/2829	202/18862	9.45e-07	0.000137779	0.000117227	WNT5A/WNT3A/WNT1/USH1G/USH1C/TRIP11/TGFB3/TGFB2/TBX18/STRA6/SOX9/SOBP/SLITRK6/SIX2/SHH/ROR2/ROR1/RIPOR2/PVALB/PRRX1/POU4F3/PLPPR4/PCDH15/PAX2/OSR2/NKX3-2/NEUROG1/MYO3A/MCM2/MAPK1/LRIG3/LHFPL5/KCNK2/GLI2/GJB6/GBX2/GATA2/GABRA5/FZD6/FOXG1/FGFR2/FGF8/FGF10/FAT4/EYA1/DLX6/CTHRC1/COL2A1/CHD7/CEP290/CDH23/CALB1/BMPER/BCL2/ATP8B1/ATP8A2/ALDH1A3	57
BP	GO:0000280	nuclear division	103/2829	436/18862	1.06e-06	0.000150956	0.000128439	ZWINT/WRAP73/WNT5A/VRK1/VPS4B/USP44/TRIP13/TOP2A/TOGARAM2/TEX15/TEX12/TEX11/TERB1/TDRD12/TACC3/SYCP3/SYCP2/SPDL1/SPATA22/SMC4/SMC3/SMC2/SMC1B/SLF2/SLF1/SHOC1/SGO2/SEH1L/RNF212/RGCC/RCC1/RB1/RAD51/RAD21L1/PSMC3IP/PRDM7/PRC1/PLK1/PIWIL2/PDE3A/NUSAP1/NSL1/NSFL1C/NEUROG1/NEK2/NCAPH/NCAPG2/NCAPG/NCAPD3/MYBL1/MSH4/MKI67/MIS12/MEIKIN/MAEL/MAD2L1/KNTC1/KIFC1/KIF4B/KIF4A/KIF23/KIF20B/KIF18B/KIF18A/KIF14/K…	103
BP	GO:0001654	eye development	88/2829	359/18862	1.27e-06	0.000174906	0.000148816	WT1/WNT9A/WNT7A/WNT5B/WNT5A/WNT2B/WNT16/USP45/USH1C/TULP1/TUB/THY1/TGFBR2/TGFB2/TENM3/STRA6/SPRED1/SOX9/SOX8/SOX11/SOX1/SLITRK6/SLC6A3/SLC4A5/SKI/SIX6/SIPA1L3/SHH/SERPINF1/SDK1/RRM1/RPE65/RP1L1/RHOJ/RET/RDH13/PRSS56/PRPH2/PKNOX1/PDE6A/PAX6/PAX2/OSR2/OPN4/NRP1/NHS/NES/NECTIN3/MFSD2A/MFAP2/MEIS3/MEGF11/MDM1/MAB21L2/LPCAT1/LCTL/LAMC3/INHBA/IHH/IGFN1/HIPK2/GNGT1/FSCN2/FOXF2/FLT1/FGF2/FGF10/FBN2/DSCAM…	88
BP	GO:0051960	regulation of nervous system development	100/2829	422/18862	1.31e-06	0.000174906	0.000148816	ZNF365/XRCC2/WNT7A/WNT5A/WNT3A/VSTM5/TRPC6/TRAK2/TNFRSF21/TNFRSF1B/TLR2/TIAM1/THY1/SPP1/SPART/SOX8/SOX11/SLITRK6/SLITRK5/SLITRK2/SLIT2/SLIT1/SKI/SHH/SERPINF1/SEMA6D/SEMA5B/SEMA5A/SEMA3G/SEMA3D/SEMA3C/RASSF10/POU4F1/PLXND1/PLXNC1/PLXNA4/PLXNA2/PLAG1/PAX6/PAK3/OXTR/OTP/OPRM1/NTRK1/NRP1/NR1D1/NLGN1/NKX6-2/NKX6-1/NEURL1/NCMAP/MYRF/MYB/MME/MDK/LRRTM3/LRRN1/LRRC24/LRP8/LRP4/LRP2/KIT/KIF14/KIAA0319/JAM2…	100
BP	GO:0030326	embryonic limb morphogenesis	37/2829	112/18862	1.34e-06	0.000174906	0.000148816	WNT7A/WNT5A/TP63/TGFB2/SP9/SKI/SHH/SALL4/SALL1/RSPO2/ROR2/PRRX1/OSR2/MYH3/MBNL1/LRP4/LEF1/IHH/HOXD13/HOXC10/HOXA9/HOXA11/GPC3/GLI2/FZD6/FRAS1/FGF8/FGF4/FBN2/DYNC2H1/DLX6/CYP26B1/CRABP2/CHST11/CHD7/BMP7/ALX4	37
BP	GO:0035113	embryonic appendage morphogenesis	37/2829	112/18862	1.34e-06	0.000174906	0.000148816	WNT7A/WNT5A/TP63/TGFB2/SP9/SKI/SHH/SALL4/SALL1/RSPO2/ROR2/PRRX1/OSR2/MYH3/MBNL1/LRP4/LEF1/IHH/HOXD13/HOXC10/HOXA9/HOXA11/GPC3/GLI2/FZD6/FRAS1/FGF8/FGF4/FBN2/DYNC2H1/DLX6/CYP26B1/CRABP2/CHST11/CHD7/BMP7/ALX4	37
BP	GO:0045664	regulation of neuron differentiation	54/2829	190/18862	1.42e-06	0.000180884	0.000153903	ZNF536/ZEB1/WNT3A/VWC2L/VWC2/TRPC6/TIAM1/TCF4/SOX9/SOX8/SOX11/SLC6A4/SHH/SH3GL3/SFRP1/S1PR5/RET/PCP4/NRCAM/NLGN1/NKX6-1/NEUROG1/NAP1L2/MOSMO/LTK/ID2/HEYL/GPRC5B/GLI2/GATA2/FOXG1/FEZ1/ETV5/ECT2/DTX1/DPYSL2/DLX1/DKK1/DAB1/CXCL12/CNTN4/CDK5RAP2/BRINP3/BRINP2/BMP7/BMP6/BEND6/BDNF/BCL2/BCL11B/BCL11A/ASCL1/ALK/ADRA2C	54
BP	GO:0007188	adenylate cyclase-modulating G protein-coupled receptor signaling pathway	62/2829	230/18862	1.77e-06	0.000221347	0.00018833	UCN2/TBXA2R/SSTR4/S1PR5/S1PR3/RAMP3/PTH2R/PTGIR/PTGFR/PTGER3/PDE2A/P2RY12/OPRM1/OPRL1/OPRK1/NPR3/MTNR1A/MRAP2/MRAP/MCHR1/INSL3/HTR4/HTR1D/GRM8/GRM7/GRM3/GRK5/GPR176/GNG2/GNAT3/GNAQ/GNAI1/GNA15/GNA14/GLP1R/GABBR1/DRD1/CRHR2/CRHR1/CHRM5/CHRM2/CHGA/CALCRL/CALCA/CACNA1D/ADRA2C/ADRA2A/ADRA1B/ADRA1A/ADORA2A/ADORA1/ADGRL3/ADGRG6/ADGRG2/ADGRE2/ADGRE1/ADGRB1/ADCYAP1R1/ADCY9/ADCY5/ADCY2/ABCA1	62
BP	GO:0001894	tissue homeostasis	68/2829	260/18862	1.86e-06	0.000227261	0.000193362	USP45/USH1G/USH1C/UBASH3B/TULP1/TUB/TNFRSF11B/TNFRSF11A/TLR9/TJP1/TFRC/TFF2/SPP1/SOX9/SLC12A2/SIGLEC15/SH3GL2/SFTPD/SERPINA3/RPE65/RP1L1/RDH12/RB1/RAC2/PRDM14/PPARGC1B/POTEI/POTEF/PIWIL4/PIGR/PCDH15/NOD2/NANOS1/MUC13/MFSD2A/MDM1/MBP/LPCAT1/LAMA2/JAM3/JAM2/ITGB3/INAVA/ILDR2/IL20RA/IHH/GJB6/GJA1/GATA2/ESAM/ERCC6/CORO1A/COL2A1/CLDN5/CLDN1/CIB2/CDH5/CDH23/CD38/CCN2/CALCA/CA2/BCL2/BARD1/ATP1B2/AIPL1/A…	68
BP	GO:0000070	mitotic sister chromatid segregation	48/2829	164/18862	2.17e-06	0.000260017	0.000221232	ZWINT/WRAP73/VPS4B/USP44/TRIP13/TACC3/SPDL1/SMC4/SMC2/SMC1B/SLF2/SLF1/SGO2/SEH1L/RB1/RAD21L1/PRC1/PLK1/NUSAP1/NSL1/NEK2/NCAPH/NCAPG2/NCAPG/NCAPD3/MIS12/MAD2L1/KNTC1/KIFC1/KIF4B/KIF4A/KIF23/KIF18B/KIF18A/KIF14/HNRNPU/HECW2/HASPIN/GEN1/ESPL1/DSN1/DSCC1/CENPF/CENPE/CDK5RAP2/CDC6/CCNB1/BUB1B	48
BP	GO:0051480	regulation of cytosolic calcium ion concentration	84/2829	344/18862	2.59e-06	0.000304575	0.000259143	WNT5A/UBASH3B/TRPC7/TRPC6/TRPC3/TRPC1/TRDN/TMEM38B/THY1/TBXA2R/TAC1/SLC8A3/SLC8A1/SLC24A2/SELENOT/S1PR3/RYR3/RAMP3/PTPRC/PTGIR/PTGFR/PTGER3/PLCG2/PLCE1/PKD2/PDPK1/P2RX1/OXTR/OPRL1/NOS1/MS4A1/MCHR1/LIME1/LCK/KCNA5/ITPR2/IL13/HCRTR1/GRM1/GRIN2B/GRIN1/GPR32/GPR20/GPR18/GNA15/GLP1R/GJA1/GATA2/FGF2/FAM155A/F2RL3/F2RL1/F2/ESR1/DRD1/CXCR5/CORO1A/CIB2/CHD7/CDH23/CD38/CCRL2/CCR4/CCL28/CCL19/CAV3/CAV2/CAPN…	84
BP	GO:0006302	double-strand break repair	69/2829	268/18862	2.85e-06	0.000329379	0.000280248	ZNF365/XRCC2/TRIP13/TONSL/TIMELESS/TEX15/SMC6/SMARCAD1/SLX1A/SLF2/SLF1/SFPQ/SETX/SAMHD1/RTEL1/RMI2/RIF1/REV3L/RECQL4/RADX/RAD51AP2/RAD51/RAD21L1/PRKDC/POLQ/POLN/POLA1/PARP9/NUCKS1/NBN/NABP1/MORF4L1/MMS22L/MCMDC2/MCM6/MCM5/MCM4/MCM3/MCM2/KHDC3L/HSF2BP/HELB/GINS4/GINS2/GEN1/FUS/FIGNL1/FEN1/FANCD2/FANCB/EYA1/ESCO2/ERCC8/ERCC6/DNA2/DMC1/DEK/DCLRE1C/DCLRE1A/CYREN/CDC7/CDC45/BRIP1/BRCC3/BRCA2/BRCA1/BLM…	69
BP	GO:0000819	sister chromatid segregation	55/2829	199/18862	2.93e-06	0.00033175	0.000282265	ZWINT/WRAP73/VPS4B/USP44/TRIP13/TOP2A/TACC3/SPDL1/SMC4/SMC3/SMC2/SMC1B/SLF2/SLF1/SGO2/SFPQ/SEH1L/RMI2/RB1/RAD21L1/PRC1/PLK1/NUSAP1/NSL1/NEK2/NCAPH/NCAPG2/NCAPG/NCAPD3/MIS12/MEIKIN/MAD2L1/KNTC1/KIFC1/KIF4B/KIF4A/KIF23/KIF18B/KIF18A/KIF14/HNRNPU/HECW2/HASPIN/GEN1/FEN1/ESPL1/ESCO2/DSN1/DSCC1/CENPF/CENPE/CDK5RAP2/CDC6/CCNB1/BUB1B	55
BP	GO:0043010	camera-type eye development	77/2829	310/18862	3.39e-06	0.000373235	0.000317562	WT1/WNT9A/WNT7A/WNT5B/WNT5A/WNT2B/WNT16/USP45/USH1C/TULP1/TUB/THY1/TGFBR2/TGFB2/TENM3/STRA6/SPRED1/SOX9/SOX8/SOX11/SOX1/SLITRK6/SLC6A3/SLC4A5/SKI/SHH/SERPINF1/SDK1/RRM1/RPE65/RP1L1/RHOJ/RET/RDH13/PRSS56/PRPH2/PKNOX1/PDE6A/PAX6/PAX2/OSR2/OPN4/NRP1/NHS/NES/NECTIN3/MFSD2A/MEGF11/MDM1/MAB21L2/LPCAT1/LCTL/LAMC3/INHBA/IHH/IGFN1/HIPK2/FOXF2/FLT1/FGF2/FGF10/FBN2/DSCAM/DLX1/CRYGN/CHD7/CALB1/CABP4/BMPR2/BM…	77
BP	GO:0048839	inner ear development	50/2829	176/18862	3.47e-06	0.000373235	0.000317562	WNT5A/WNT3A/WNT1/USH1G/USH1C/TRIP11/TGFB3/TGFB2/TBX18/SOX9/SOBP/SLITRK6/SHH/ROR2/ROR1/RIPOR2/PVALB/PRRX1/POU4F3/PLPPR4/PCDH15/PAX2/NEUROG1/MYO3A/MCM2/LRIG3/LHFPL5/KCNK2/GLI2/GJB6/GBX2/GATA2/GABRA5/FZD6/FOXG1/FGFR2/FGF8/FGF10/FAT4/DLX6/CTHRC1/COL2A1/CHD7/CEP290/CDH23/CALB1/BMPER/ATP8B1/ATP8A2/ALDH1A3	50
BP	GO:0042391	regulation of membrane potential	100/2829	431/18862	3.53e-06	0.000373235	0.000317562	WNT7A/TRDN/TBX18/TAC1/STOX1/SPART/SLC8A3/SLC8A1/SLC4A8/SLC4A4/SLC34A1/SEZ6/SCN8A/SCN5A/SCN3B/SCN1A/SCN11A/RIMS4/RIMS2/RIMS1/RGS4/POPDC2/PIP5KL1/PIEZO2/PIEZO1/P2RX1/OPRM1/NPPA/NLGN1/NEDD4L/NEDD4/KDR/KCNMB2/KCNMA1/KCNK9/KCNK7/KCNK5/KCNK2/KCNK18/KCNK10/KCNK1/KCNJ8/KCNH7/KCNH4/KCNE3/KCNC2/KCNA5/KCNA2/INSYN2A/INSYN1/IGSF11/GRM1/GRIN3A/GRIN2B/GRIN1/GRIK4/GRID2/GRID1/GNAQ/GNA15/GNA14/GJC1/GJA1/GCLM/GABR…	100
BP	GO:0030900	forebrain development	86/2829	357/18862	3.53e-06	0.000373235	0.000317562	WNT7A/WNT5A/WNT3A/WNT2B/WNT1/WDR62/TOX/TBR1/TAL2/TACC3/SYNE2/STIL/SSTR4/SOX1/SLITRK5/SLIT2/SLIT1/SLC8A3/SLC8A1/SLC6A3/SLC4A10/SKI/SHH/SEMA5A/SCN5A/SATB2/SALL1/RRM1/PTCHD1/POU4F1/POU3F3/POU3F2/POU3F1/PLXNA4/PHACTR1/PGAP1/PAX5/P2RY12/OXTR/OTP/NRP2/NRG3/NKX2-6/NFIB/MFSD2A/LRP8/LRP2/LEF1/LAMB1/KIRREL3/KIF14/KCNC2/INHBA/IGF2BP1/GLI2/GBX2/GATA2/FOXP2/FOXG1/FOXB1/FGFR2/FGF8/FGF10/FEZ1/FAT4/ETS1/EMX1/EIF…	86
BP	GO:0050954	sensory perception of mechanical stimulus	48/2829	167/18862	3.78e-06	0.000392828	0.000334233	USH1G/USH1C/TUB/TMTC4/TBL1X/SRRM4/SOBP/SLITRK6/SLC52A3/SCN1A/ROR1/RIPOR2/PPIP5K2/POU4F3/PKHD1L1/PIEZO2/PHF24/PGAP1/PCDH15/OTOS/OTOGL/OTOF/NTRK1/MYO3A/MBP/LRP2/LOXHD1/LHFPL5/KIT/ITGA2/GRM7/GJB6/GABRA5/EYA1/DCDC2/CXCL12/COL4A3/COL2A1/CNTN5/CLIC5/CHD7/CEACAM16/CDH23/CACNA1D/BIRC5/BARHL1/ATP8B1/ATP6V0A4	48
BP	GO:0070192	chromosome organization involved in meiotic cell cycle	25/2829	66/18862	4.43e-06	0.000446425	0.000379835	TRIP13/TEX15/TEX12/TEX11/TERB1/SYCP2/SPATA22/SMC4/SMC2/SGO2/RNF212/RAD51/RAD21L1/NCAPD3/MSH4/MEIKIN/MAEL/FANCD2/DMC1/CCNE2/CCNE1/C1orf146/BUB1B/BRIP1/ANKRD31	25
BP	GO:0050808	synapse organization	96/2829	412/18862	4.54e-06	0.000446425	0.000379835	ZNF365/ZDHHC15/WNT7A/WNT5A/WNT3A/VSTM5/UNC13C/TNC/TLR2/TIAM1/SYNPO/SYBU/SPOCK2/SLITRK6/SLITRK5/SLITRK4/SLITRK2/SLIT1/SLC8A3/SHISA6/SEZ6/SEPTIN11/SDK1/PTPRT/PPFIA2/POU4F1/PLXND1/PDZRN3/PCLO/PCDHGC5/PCDHGC4/PCDHGC3/PCDHB4/PCDHB2/PCDHB14/PCDHB13/PCDH8/PAK3/OXTR/NTRK1/NTNG2/NRXN2/NRP2/NRCAM/NLGN4Y/NLGN1/NEURL1/NEDD4/MDGA1/LRRTM3/LRRTM1/LRRN1/LRRC4C/LRRC4/LRRC24/LRP8/LRP4/LGMN/LGI2/KIRREL3/IGFN1/GRIN2…	96
BP	GO:0022616	DNA strand elongation	14/2829	26/18862	4.56e-06	0.000446425	0.000379835	TERT/RFC3/POLE/POLD3/POLA1/PCNA/NUCKS1/NBN/MCMDC2/MCM4/MCM3/GINS4/GINS2/DNA2	14
BP	GO:0001823	mesonephros development	31/2829	91/18862	4.59e-06	0.000446425	0.000379835	WT1/WNT2B/WNT1/TACSTD2/SOX9/SOX8/SMAD5/SLIT2/SIX2/SHH/SFRP1/SALL1/RET/PKD2/PAX2/OSR2/MYC/KIF26B/HOXA11/GPC3/FMN1/FGFR2/FGF8/FGF2/FGF10/FAT4/CAT/CALB1/BMPER/BMP7/BCL2	31
BP	GO:0060601	lateral sprouting from an epithelium	2025-09-29	12/18862	5.42e-06	0.000518696	0.000441326	WNT5A/TP63/SHH/GLI2/FGFR2/FGF10/CELSR1/BMP7/AR	9
BP	GO:0006270	DNA replication initiation	18/2829	40/18862	5.69e-06	0.000536151	0.000456177	TOPBP1/POLE2/POLE/POLA2/POLA1/ORC6/NBN/MCMDC2/MCM6/MCM5/MCM4/MCM3/MCM2/MCM10/CDC6/CDC45/CCNE2/CCNE1	18
BP	GO:0016358	dendrite development	61/2829	234/18862	6.87e-06	0.000637822	0.000542682	ZNF365/ZDHHC15/WNT7A/TULP1/TRPC6/TRAK2/TIAM1/SLITRK5/SLC12A5/SEZ6/SDK1/PREX2/PREX1/PPFIA2/PHACTR1/PAK3/PAK2/NTN3/NRP1/NLGN1/NEURL1/NEDD4L/NEDD4/MFSD2A/MARK1/MAP1A/LZTS1/LRP8/LRP4/LLPH/KLHL1/KIAA0319/IQSEC1/IQGAP1/ID1/HECW2/HECW1/GRIP1/GRIN3A/FSTL4/FARP1/EPHB1/EEF2K/DSCAM/DOCK10/DNM3/DIP2A/DCLK1/DCDC2/DCC/DAB1/CHRNA7/CHRNA3/CD3E/C21orf91/BMP7/BCL11A/ASAP1/ANKRD27/ALK/ACTL6B	61
BP	GO:0048846	axon extension involved in axon guidance	17/2829	37/18862	7.31e-06	0.000658488	0.000560266	WNT5A/WNT3A/SLIT3/SLIT2/SLIT1/SEMA6D/SEMA5B/SEMA5A/SEMA3G/SEMA3D/SEMA3C/PLXNA4/NRP2/NRP1/DSCAM/CXCL12/BMPR2	17
BP	GO:1902284	neuron projection extension involved in neuron projection guidance	17/2829	37/18862	7.31e-06	0.000658488	0.000560266	WNT5A/WNT3A/SLIT3/SLIT2/SLIT1/SEMA6D/SEMA5B/SEMA5A/SEMA3G/SEMA3D/SEMA3C/PLXNA4/NRP2/NRP1/DSCAM/CXCL12/BMPR2	17
BP	GO:0045229	external encapsulating structure organization	92/2829	396/18862	8.08e-06	0.000716757	0.000609843	WT1/WNT3A/VTN/VIT/VCAN/TNFRSF1B/TNFRSF11B/TNC/TMEM38B/TLL1/THSD4/THBS1/TGM1/TGFB2/ST7/SPP1/SPOCK2/SOX9/SCUBE3/RGCC/RB1/OLFML2A/NTNG2/NTN4/NID1/NCAN/MMP7/MMP21/MMP20/MMP16/MFAP4/MFAP2/MATN3/LAMC3/LAMB1/LAMA4/LAMA2/KLK7/KDR/JAM3/JAM2/ITGB8/ITGB4/ITGB3/ITGAD/ITGA9/ITGA8/ITGA7/ITGA4/ITGA2/ITGA1/IHH/HPSE2/GPM6B/FOXF2/FN1/FMOD/FGF2/FERMT1/FBN2/FBLN5/FBLN1/ETS1/ECM2/DPT/DMP1/DCN/CTSV/COL6A3/COL5A1/COL4A…	92
BP	GO:0048754	branching morphogenesis of an epithelial tube	42/2829	143/18862	8.28e-06	0.00072426	0.000616227	WT1/WNT5A/WNT2B/WNT1/TNC/TIMELESS/TGFBR2/TACSTD2/SOX9/SOX8/SLIT2/SIX2/SHH/SALL1/RSPO2/PLXND1/PKD2/PGR/PAX2/NRP1/MYC/MET/MDK/LEF1/KDR/IHH/HOXA5/HOXA11/GPC3/GLI2/GBX2/FGFR2/FGF8/FGF2/FGF10/FAT4/ESR1/CELSR1/CAV3/BMP7/BCL2/AR	42
BP	GO:0048565	digestive tract development	38/2829	125/18862	9.13e-06	0.000787183	0.000669764	ZIC3/WNT5A/TP63/TGFBR2/TGFB3/TGFB2/STRA6/SOX11/SIX2/SHH/SFRP1/SALL1/RET/RB1/PCSK5/OXTR/NKX3-2/NKX2-6/KIT/IHH/ID2/HOXD13/HOXA5/HLX/GLI2/GATA5/FOXL1/FOXF2/FOXE1/FGFR2/FGF10/FAT4/DACT1/DAB1/CCNB1/BCL2/ASCL1/ALX4	38
BP	GO:0030198	extracellular matrix organization	91/2829	393/18862	1.04e-05	0.000882744	0.000751071	WT1/WNT3A/VTN/VIT/VCAN/TNFRSF1B/TNFRSF11B/TNC/TMEM38B/TLL1/THSD4/THBS1/TGFB2/ST7/SPP1/SPOCK2/SOX9/SCUBE3/RGCC/RB1/OLFML2A/NTNG2/NTN4/NID1/NCAN/MMP7/MMP21/MMP20/MMP16/MFAP4/MFAP2/MATN3/LAMC3/LAMB1/LAMA4/LAMA2/KLK7/KDR/JAM3/JAM2/ITGB8/ITGB4/ITGB3/ITGAD/ITGA9/ITGA8/ITGA7/ITGA4/ITGA2/ITGA1/IHH/HPSE2/GPM6B/FOXF2/FN1/FMOD/FGF2/FERMT1/FBN2/FBLN5/FBLN1/ETS1/ECM2/DPT/DMP1/DCN/CTSV/COL6A3/COL5A1/COL4A4/COL…	91
BP	GO:0006813	potassium ion transport	60/2829	232/18862	1.06e-05	0.000886104	0.00075393	VPS4B/TMEM38B/SLC9A4/SLC24A4/SLC24A3/SLC24A2/SLC12A5/SLC12A2/RGS4/PKD2/P2RY12/NPPA/NOS1/NEDD4L/NEDD4/LRRC55/KCNV1/KCNU1/KCNT2/KCNT1/KCNS3/KCNS1/KCNQ5/KCNQ2/KCNN3/KCNMB2/KCNMA1/KCNK9/KCNK7/KCNK5/KCNK2/KCNK18/KCNK10/KCNK1/KCNJ9/KCNJ8/KCNIP1/KCNH7/KCNH4/KCNE3/KCNC4/KCNC2/KCNA6/KCNA5/KCNA2/FHL1/DRD1/DPP10/CCT8L2/CAV3/CACNA1D/ATP4B/ATP1B2/ATP1A3/ATP12A/ANK2/ADRA2A/ADORA1/ACTN2/ABCC9	60
BP	GO:0045005	DNA-dependent DNA replication maintenance of fidelity	20/2829	49/18862	1.07e-05	0.000886104	0.00075393	ZNF365/TRAIP/TONSL/TIPIN/TIMELESS/SLFN11/SAMHD1/RTEL1/RAD51/POLE/PCNA/NUCKS1/MMS22L/KHDC3L/GEN1/FAM111A/DNA2/BRCA2/BLM/ATR	20
BP	GO:0061138	morphogenesis of a branching epithelium	48/2829	173/18862	1.09e-05	0.000886104	0.00075393	WT1/WNT5A/WNT2B/WNT1/TP63/TNC/TIMELESS/TGFBR2/TACSTD2/SOX9/SOX8/SOCS3/SLIT2/SIX2/SHH/SFRP1/SEMA3C/SALL1/RSPO2/PLXND1/PKD2/PGR/PAX2/NTN4/NRP1/MYC/MET/MDK/LEF1/KDR/IHH/HOXD13/HOXA5/HOXA11/GPC3/GLI2/GBX2/FGFR2/FGF8/FGF2/FGF10/FAT4/ESR1/CELSR1/CAV3/BMP7/BCL2/AR	48
BP	GO:0006874	cellular calcium ion homeostasis	100/2829	442/18862	1.1e-05	0.000887709	0.000755296	WNT5A/UBASH3B/TRPC7/TRPC6/TRPC3/TRPC1/TRDN/TMTC4/TMEM38B/THY1/THADA/TBXA2R/TAC1/SYPL2/SV2A/SLC8A3/SLC8A1/SLC24A4/SLC24A3/SLC24A2/SELENOT/S1PR3/RYR3/RGN/RAMP3/PTPRC/PTGIR/PTGFR/PTGER3/PLCG2/PLCE1/PKD2/PDPK1/P2RX1/OXTR/OPRL1/NOS1/MS4A1/MICU3/MCUB/MCHR1/LIME1/LCK/KCNA5/ITPR2/IL13/HSP90B1/HCRTR1/GRM1/GRIN2B/GRIN1/GPR32/GPR20/GPR18/GNA15/GLP1R/GJA1/GCM2/GATA2/FGF2/FAM155A/F2RL3/F2RL1/F2/ESR1/DRD1/CXCR…	100
BP	GO:0001657	ureteric bud development	29/2829	86/18862	1.15e-05	0.00090627	0.000771088	WT1/WNT2B/WNT1/TACSTD2/SOX9/SOX8/SMAD5/SLIT2/SIX2/SHH/SFRP1/SALL1/RET/PKD2/PAX2/MYC/KIF26B/HOXA11/GPC3/FMN1/FGFR2/FGF8/FGF2/FAT4/CAT/CALB1/BMPER/BMP7/BCL2	29
BP	GO:0043062	extracellular structure organization	91/2829	394/18862	1.15e-05	0.00090627	0.000771088	WT1/WNT3A/VTN/VIT/VCAN/TNFRSF1B/TNFRSF11B/TNC/TMEM38B/TLL1/THSD4/THBS1/TGFB2/ST7/SPP1/SPOCK2/SOX9/SCUBE3/RGCC/RB1/OLFML2A/NTNG2/NTN4/NID1/NCAN/MMP7/MMP21/MMP20/MMP16/MFAP4/MFAP2/MATN3/LAMC3/LAMB1/LAMA4/LAMA2/KLK7/KDR/JAM3/JAM2/ITGB8/ITGB4/ITGB3/ITGAD/ITGA9/ITGA8/ITGA7/ITGA4/ITGA2/ITGA1/IHH/HPSE2/GPM6B/FOXF2/FN1/FMOD/FGF2/FERMT1/FBN2/FBLN5/FBLN1/ETS1/ECM2/DPT/DMP1/DCN/CTSV/COL6A3/COL5A1/COL4A4/COL…	91
BP	GO:0071277	cellular response to calcium ion	28/2829	82/18862	1.24e-05	0.000963093	0.000819435	WNT5A/SYT9/SYT6/SYT13/SYT11/SYT10/SYT1/SLC25A24/SCN5A/RYR3/RASGRP2/RASAL1/RASA4B/PKD2/NLGN1/LGMN/IQGAP1/HSPA5/EEF2K/ECT2/DPEP1/CPNE8/CPNE4/CPNE2/CARF/CAPN3/CAMK2D/CACYBP	28
BP	GO:0048806	genitalia development	18/2829	42/18862	1.31e-05	0.00100565	0.000855643	WT1/WNT5A/TP63/SYCP2/STRA6/SHH/ROR2/NEUROG1/LRP2/HOXD13/FOXF2/FGF8/FGF10/ESR1/CHD7/BMP6/ASB1/AR	18
BP	GO:0007140	male meiotic nuclear division	19/2829	46/18862	1.45e-05	0.00109329	0.000930208	TRIP13/TEX15/TEX11/TDRD12/SYCP3/SYCP2/MYBL1/MEIKIN/MAEL/KIF18A/HSF2BP/FIGNL1/FANCA/DNMT3L/DMC1/CYP26B1/CCNA1/BRDT/BRCA2	19
BP	GO:0072163	mesonephric epithelium development	29/2829	87/18862	1.48e-05	0.0010956	0.000932173	WT1/WNT2B/WNT1/TACSTD2/SOX9/SOX8/SMAD5/SLIT2/SIX2/SHH/SFRP1/SALL1/RET/PKD2/PAX2/MYC/KIF26B/HOXA11/GPC3/FMN1/FGFR2/FGF8/FGF2/FAT4/CAT/CALB1/BMPER/BMP7/BCL2	29
BP	GO:0072164	mesonephric tubule development	29/2829	87/18862	1.48e-05	0.0010956	0.000932173	WT1/WNT2B/WNT1/TACSTD2/SOX9/SOX8/SMAD5/SLIT2/SIX2/SHH/SFRP1/SALL1/RET/PKD2/PAX2/MYC/KIF26B/HOXA11/GPC3/FMN1/FGFR2/FGF8/FGF2/FAT4/CAT/CALB1/BMPER/BMP7/BCL2	29
BP	GO:0060740	prostate gland epithelium morphogenesis	13/2829	25/18862	1.66e-05	0.00120977	0.00102932	WNT5A/TP63/TNC/SOX9/SHH/SFRP1/HOXD13/GLI2/FGFR2/FGF10/ESR1/BMP7/AR	13
BP	GO:0007605	sensory perception of sound	42/2829	147/18862	1.74e-05	0.00125522	0.00106798	USH1G/USH1C/TUB/TMTC4/TBL1X/SRRM4/SOBP/SLITRK6/SLC52A3/ROR1/RIPOR2/PPIP5K2/POU4F3/PKHD1L1/PGAP1/PCDH15/OTOS/OTOGL/OTOF/MYO3A/MBP/LRP2/LOXHD1/LHFPL5/KIT/GRM7/GJB6/GABRA5/EYA1/DCDC2/COL4A3/COL2A1/CNTN5/CLIC5/CHD7/CEACAM16/CDH23/CACNA1D/BIRC5/BARHL1/ATP8B1/ATP6V0A4	42
BP	GO:0061351	neural precursor cell proliferation	40/2829	138/18862	1.89e-05	0.00134728	0.00114632	ZNF423/WNT7A/WNT5A/WNT3A/WNT1/TRNP1/TRIM71/TOX/TAFA3/SLC6A4/SHH/RRM1/RASSF10/RAPGEF1/POU3F3/POU3F2/OTP/NES/MELK/MDK/LRP2/LEF1/KIF14/INSM1/IGF2BP1/ID2/GLI2/GJC2/GBX2/GATA2/FZD6/FOXG1/FGFR2/FGF8/EPHB1/EMX1/CEND1/CDH2/ASCL1/ARTN	40
BP	GO:0048285	organelle fission	107/2829	486/18862	1.92e-05	0.00135293	0.00115112	ZWINT/WRAP73/WNT5A/VRK1/VPS4B/USP44/TRIP13/TOP2A/TOGARAM2/TEX15/TEX12/TEX11/TERB1/TDRD12/TACC3/SYCP3/SYCP2/SPDL1/SPATA22/SMC4/SMC3/SMC2/SMC1B/SLF2/SLF1/SHOC1/SGO2/SEH1L/RNF212/RGCC/RCC1/RB1/RAD51/RAD21L1/PSMC3IP/PRDM7/PRC1/PLK1/PIWIL2/PDE3A/NUSAP1/NSL1/NSFL1C/NEUROG1/NEK2/NCAPH/NCAPG2/NCAPG/NCAPD3/MYBL1/MSH4/MKI67/MIS12/MEIKIN/MAEL/MAD2L1/KNTC1/KIFC1/KIF4B/KIF4A/KIF23/KIF20B/KIF18B/KIF18A/KIF14/K…	107
BP	GO:0006271	DNA strand elongation involved in DNA replication	2025-11-29	19/18862	1.99e-05	0.00137078	0.00116631	RFC3/POLE/POLD3/POLA1/PCNA/MCMDC2/MCM4/MCM3/GINS4/GINS2/DNA2	11
BP	GO:0048592	eye morphogenesis	41/2829	143/18862	1.99e-05	0.00137078	0.00116631	WNT9A/WNT5A/WNT2B/WNT16/USH1C/TULP1/THY1/TENM3/STRA6/SOX9/SOX8/SOX11/SOX1/SKI/SDK1/RPE65/RDH13/PAX6/PAX2/NECTIN3/MFSD2A/MFAP2/MEGF11/LCTL/IHH/IGFN1/HIPK2/GNGT1/FSCN2/FOXF2/FBN2/DSCAM/COL5A1/CEP290/CALB1/CABP4/BMP7/BCL2/ATP8A2/AQP5/ALDH1A3	41
BP	GO:0050804	modulation of chemical synaptic transmission	92/2829	405/18862	2.07e-05	0.00140567	0.001196	ZDHHC3/WNT7A/WNT3A/VGF/UNC13C/TSHZ3/TAC1/SYT11/SYT1/STXBP5/SORCS2/SNCAIP/SLC8A3/SLC6A4/SLC4A8/SLC4A10/SLC24A2/SLC12A2/SHISA9/SHISA6/ROR2/RIMS4/RIMS2/RIMS1/RGS4/RASGRF2/RAB8A/PPFIA2/PLCL2/PHF24/P2RX1/OXTR/NTRK1/NTNG2/NSG1/NRG3/NPY5R/NPTX2/NPTX1/NLGN4Y/NLGN1/NEURL1/MME/MCTP1/MAPK1/MAP1A/LZTS1/LRRC4C/LRRC4/LRP8/LGMN/LAMA2/KIT/IGSF11/GRM8/GRM7/GRM3/GRM1/GRIN3A/GRIN2B/GRIN1/GRIK4/GRID2/GRID1/GNAI1/FGF…	92
BP	GO:0033260	nuclear DNA replication	22/2829	59/18862	2.19e-05	0.00146669	0.00124792	TIPIN/RTEL1/RFC3/RAD51/POLE2/POLE/POLD3/POLA2/POLA1/PCNA/MCMDC2/MCM6/MCM5/MCM4/MCM3/MCM2/GMNN/FEN1/DNA2/CDC7/CDC45/BRCA2	22
BP	GO:0071805	potassium ion transmembrane transport	55/2829	212/18862	2.2e-05	0.00146669	0.00124792	TMEM38B/SLC9A4/SLC24A4/SLC24A3/SLC24A2/SLC12A5/SLC12A2/RGS4/PKD2/P2RY12/NPPA/NEDD4L/NEDD4/LRRC55/KCNV1/KCNU1/KCNT2/KCNT1/KCNS3/KCNS1/KCNQ5/KCNQ2/KCNN3/KCNMB2/KCNMA1/KCNK9/KCNK7/KCNK5/KCNK2/KCNK18/KCNK10/KCNK1/KCNJ9/KCNJ8/KCNIP1/KCNH7/KCNH4/KCNE3/KCNC4/KCNC2/KCNA6/KCNA5/KCNA2/FHL1/DPP10/CCT8L2/CAV3/CACNA1D/ATP4B/ATP1B2/ATP1A3/ATP12A/ANK2/ACTN2/ABCC9	55
BP	GO:0099177	regulation of trans-synaptic signaling	92/2829	406/18862	2.28e-05	0.00150448	0.00128006	ZDHHC3/WNT7A/WNT3A/VGF/UNC13C/TSHZ3/TAC1/SYT11/SYT1/STXBP5/SORCS2/SNCAIP/SLC8A3/SLC6A4/SLC4A8/SLC4A10/SLC24A2/SLC12A2/SHISA9/SHISA6/ROR2/RIMS4/RIMS2/RIMS1/RGS4/RASGRF2/RAB8A/PPFIA2/PLCL2/PHF24/P2RX1/OXTR/NTRK1/NTNG2/NSG1/NRG3/NPY5R/NPTX2/NPTX1/NLGN4Y/NLGN1/NEURL1/MME/MCTP1/MAPK1/MAP1A/LZTS1/LRRC4C/LRRC4/LRP8/LGMN/LAMA2/KIT/IGSF11/GRM8/GRM7/GRM3/GRM1/GRIN3A/GRIN2B/GRIN1/GRIK4/GRID2/GRID1/GNAI1/FGF…	92
BP	GO:0015718	monocarboxylic acid transport	48/2829	178/18862	2.46e-05	0.00160132	0.00136246	UGT1A3/TRH/TNFRSF11A/SYT1/STRA6/SSTR4/SLCO3A1/SLCO2B1/SLCO2A1/SLC6A12/SLC5A8/SLC51B/SLC25A13/SLC22A3/SLC1A2/SLC16A9/SLC16A7/SLC16A4/SLC16A14/SLC16A1/SLC12A2/SLC10A4/RIMS1/PPFIA2/PLA2G4F/PLA2G4A/PLA2G2F/PLA2G2E/PLA2G2A/PLA2G10/NPY5R/NCOA2/MAP2K6/LRRC8C/GRM7/GRM1/GJA1/CES1/BDKRB2/ATP8B1/AQP9/APBA1/AKR1C4/ADORA2A/ADORA1/ACE/ABCC3/ABCC2	48
BP	GO:0007127	meiosis I	36/2829	121/18862	2.61e-05	0.00168423	0.001433	TRIP13/TOP2A/TEX15/TEX12/TEX11/TERB1/SYCP3/SYCP2/SPATA22/SHOC1/SGO2/RNF212/RAD51/RAD21L1/PSMC3IP/PRDM7/PLK1/PIWIL2/MYBL1/MSH4/MEIKIN/MAEL/HSF2BP/HFM1/FANCD2/ESPL1/DNMT3L/DMC1/CCNE2/CCNE1/CCNA1/C1orf146/BRIP1/BRDT/BRCA2/ANKRD31	36
BP	GO:0060174	limb bud formation	2025-08-29	11/18862	2.73e-05	0.00172539	0.00146803	SOX9/SOX11/SHH/SEMA3C/PLXNA2/FGFR2/FGF10/COL2A1	8
BP	GO:0086070	SA node cell to atrial cardiac muscle cell communication	2025-08-29	11/18862	2.73e-05	0.00172539	0.00146803	TBX18/SCN5A/SCN3B/KCNA5/GJC1/CACNA1G/CACNA1D/ANK2	8
BP	GO:0045666	positive regulation of neuron differentiation	30/2829	94/18862	2.77e-05	0.00173028	0.00147218	ZEB1/VWC2L/VWC2/TRPC6/TCF4/SOX11/SH3GL3/PCP4/NRCAM/NKX6-1/NEUROG1/NAP1L2/HEYL/GPRC5B/GLI2/GATA2/FOXG1/FEZ1/ETV5/ECT2/DLX1/DAB1/CXCL12/BRINP3/BRINP2/BMP7/BMP6/BEND6/ASCL1/ADRA2C	30
BP	GO:0140013	meiotic nuclear division	47/2829	174/18862	2.84e-05	0.00173349	0.00147491	WNT5A/TRIP13/TOP2A/TEX15/TEX12/TEX11/TERB1/TDRD12/SYCP3/SYCP2/SPATA22/SMC4/SMC2/SHOC1/SGO2/RNF212/RAD51/RAD21L1/PSMC3IP/PRDM7/PLK1/PIWIL2/PDE3A/MYBL1/MSH4/MEIKIN/MAEL/KIF18A/HSF2BP/HFM1/FIGNL1/FBXO43/FANCD2/FANCA/ESPL1/DNMT3L/DMC1/CYP26B1/CCNE2/CCNE1/CCNA1/C1orf146/BUB1B/BRIP1/BRDT/BRCA2/ANKRD31	47
BP	GO:0044786	cell cycle DNA replication	23/2829	64/18862	2.87e-05	0.00173349	0.00147491	TIPIN/RTEL1/RFC3/RAD51/POLE2/POLE/POLD3/POLA2/POLA1/PCNA/MCMDC2/MCM6/MCM5/MCM4/MCM3/MCM2/GMNN/FEN1/E2F8/DNA2/CDC7/CDC45/BRCA2	23
BP	GO:0015711	organic anion transport	86/2829	376/18862	2.91e-05	0.00173349	0.00147491	UGT1A3/TRH/TNFRSF11A/SYT1/SV2A/STRA6/SSTR4/SLCO3A1/SLCO2B1/SLCO2A1/SLC7A9/SLC7A6/SLC6A20/SLC6A15/SLC6A12/SLC5A8/SLC52A3/SLC52A1/SLC51B/SLC4A8/SLC4A5/SLC4A4/SLC4A10/SLC4A1/SLC38A3/SLC38A1/SLC33A1/SLC26A9/SLC26A8/SLC26A2/SLC26A10/SLC25A24/SLC25A19/SLC25A13/SLC23A2/SLC22A3/SLC1A2/SLC17A9/SLC16A9/SLC16A7/SLC16A4/SLC16A14/SLC16A1/SLC13A5/SLC13A2/SLC12A2/SLC10A4/RTBDN/RIMS1/RGS4/PPFIA2/PLEKHA8P1/PLA2G4…	86
BP	GO:0050953	sensory perception of light stimulus	56/2829	219/18862	2.91e-05	0.00173349	0.00147491	ZIC2/WDR36/USH1G/USH1C/TULP2/TULP1/TIMP3/TACSTD2/SLITRK6/SLC4A10/SLC45A2/SLC24A2/SIX6/SEMA5B/RPE65/RP1L1/RLBP1/RIMS1/RDH12/RAX2/PRPH2/PRCD/PPEF2/POU4F3/PDE6A/PCDH15/PAX6/PAX2/OPN4/MYO3A/LRIT3/LCTL/LAMC3/KIFC3/IMPG2/HMCN1/GRM8/GPR143/GJC1/FSCN2/EYS/CRYGN/CPLX3/COL2A1/CLN6/CLIC5/CLDN19/CDH23/CABP4/CABP1/BFSP2/BBS9/ATP8A2/AIPL1/ABLIM1/ABCA4	56
BP	GO:0045143	homologous chromosome segregation	22/2829	60/18862	2.97e-05	0.00173349	0.00147491	TRIP13/TEX15/TEX12/TEX11/TERB1/SYCP2/SPATA22/SGO2/RNF212/RAD21L1/PLK1/MSH4/MEIKIN/MAEL/FANCD2/ESPL1/DMC1/CCNE2/CCNE1/C1orf146/BRIP1/ANKRD31	22
BP	GO:0140115	export across plasma membrane	22/2829	60/18862	2.97e-05	0.00173349	0.00147491	SLC8A3/SLC8A1/SLC4A4/SLC40A1/SLC15A2/PDZK1/NPPA/KCNT2/KCNK5/KCNK18/KCNE3/KCNA5/GJA1/ATP4B/ATP2B3/ATP2B1/ATP1B2/ATP1A3/ATP12A/ABCC2/ABCB1/ABCA1	22
BP	GO:0060688	regulation of morphogenesis of a branching structure	19/2829	48/18862	2.97e-05	0.00173349	0.00147491	WNT5A/WNT2B/TACSTD2/SOX9/SOX8/SIX2/SHH/SFRP1/PAX2/NTN4/MDK/HOXD13/FGFR2/FGF10/ESR1/CAV3/BMP7/BCL11A/AR	19
BP	GO:0050905	neuromuscular process	29/2829	90/18862	3.06e-05	0.00175874	0.00149641	USH1G/USH1C/STRA6/SPART/SLITRK6/SLC6A3/POU4F3/POU4F1/PCDH15/NKX6-2/NEUROG1/NBN/IGDCC3/HOXC10/GRIN3A/GRID2/GCH1/GBX1/FXN/FGF12/DRD1/DCTN1/CHRND/CHRNA1/CDH23/ATP8A2/ALDH1A3/ADORA2A/ADCY5	29
BP	GO:0051321	meiotic cell cycle	62/2829	250/18862	3.07e-05	0.00175874	0.00149641	XRCC2/WNT5A/TRIP13/TOPAZ1/TOP2A/TEX15/TEX12/TEX11/TERB1/TDRD12/SYCP3/SYCP2/SPATA22/SMC4/SMC3/SMC2/SMC1B/SLC26A8/SHOC1/SGO2/RNF212/RAD51/RAD21L1/PSMC3IP/PRDM7/PLK1/PLD6/PIWIL4/PIWIL2/PDE3A/NSUN2/NEK2/NCAPD3/NBN/MYBL1/MSH4/MNS1/MEIKIN/MCMDC2/MAEL/KIF18A/HSF2BP/HFM1/FIGNL1/FBXO43/FANCD2/FANCA/EXO1/ESPL1/DNMT3L/DMC1/CYP26B1/CCNE2/CCNE1/CCNA1/C1orf146/BUB1B/BRIP1/BRDT/BRCA2/BOLL/ANKRD31	62
BP	GO:1903046	meiotic cell cycle process	50/2829	190/18862	3.41e-05	0.00193153	0.00164342	WNT5A/TRIP13/TOPAZ1/TOP2A/TEX15/TEX12/TEX11/TERB1/TDRD12/SYCP3/SYCP2/SPATA22/SMC4/SMC2/SHOC1/SGO2/RNF212/RAD51/RAD21L1/PSMC3IP/PRDM7/PLK1/PIWIL2/PDE3A/NSUN2/NCAPD3/MYBL1/MSH4/MEIKIN/MAEL/KIF18A/HSF2BP/HFM1/FIGNL1/FBXO43/FANCD2/FANCA/ESPL1/DNMT3L/DMC1/CYP26B1/CCNE2/CCNE1/CCNA1/C1orf146/BUB1B/BRIP1/BRDT/BRCA2/ANKRD31	50
BP	GO:0055074	calcium ion homeostasis	100/2829	454/18862	3.48e-05	0.00195749	0.00166551	WNT5A/UBASH3B/TRPC7/TRPC6/TRPC3/TRPC1/TRDN/TMTC4/TMEM38B/THY1/THADA/TBXA2R/TAC1/SYPL2/SV2A/SLC8A3/SLC8A1/SLC24A4/SLC24A3/SLC24A2/SELENOT/S1PR3/RYR3/RGN/RAMP3/PTPRC/PTGIR/PTGFR/PTGER3/PLCG2/PLCE1/PKD2/PDPK1/P2RX1/OXTR/OPRL1/NOS1/MS4A1/MICU3/MCUB/MCHR1/LIME1/LCK/KCNA5/ITPR2/IL13/HSP90B1/HCRTR1/GRM1/GRIN2B/GRIN1/GPR32/GPR20/GPR18/GNA15/GLP1R/GJA1/GCM2/GATA2/FGF2/FAM155A/F2RL3/F2RL1/F2/ESR1/DRD1/CXCR…	100
BP	GO:0007548	sex differentiation	64/2829	262/18862	3.8e-05	0.00211302	0.00179783	WT1/WNT7A/WNT5A/WNT2B/VGF/UTF1/TP63/TLR3/TGFB2/TEX11/SYCP2/STRA6/SOX9/SOX8/SMAD5/SLIT3/SLIT2/SHH/SFRP1/SALL1/RRM1/ROR2/RAD21L1/PGR/PCYT1B/NTRK1/NHLH2/NEUROG1/NASP/MSH4/LRP2/LHX9/LHFPL2/LHB/KIT/KIF18A/INHBB/INHBA/HSPA5/HOXD13/HOXA9/HOXA11/GPR149/FOXF2/FGF8/FGF10/FANCA/ESR1/DMRTC2/DMRT2/DMC1/DHX37/DHH/DACH2/CYP17A1/CHD7/CENPI/BRIP1/BRCA2/BMP6/BCL2/ASB1/ARRB1/AR	64
BP	GO:0001763	morphogenesis of a branching structure	49/2829	186/18862	3.94e-05	0.00217357	0.00184935	WT1/WNT5A/WNT2B/WNT1/TP63/TNC/TIMELESS/TGFBR2/TACSTD2/SOX9/SOX8/SOCS3/SLIT2/SIX2/SHH/SFRP1/SEMA3C/SALL1/RSPO2/PLXND1/PKD2/PGR/PAX2/NTN4/NRP1/MYC/MET/MDK/LEF1/KDR/IHH/HOXD13/HOXA5/HOXA11/GPC3/GLI2/GBX2/FGFR2/FGF8/FGF2/FGF10/FAT4/ESR1/CELSR1/CAV3/BMP7/BCL2/BCL11A/AR	49
BP	GO:0048568	embryonic organ development	92/2829	412/18862	4.12e-05	0.00225253	0.00191654	ZIC3/WNT5A/WNT3A/WNT16/WNT1/VASH2/USH1G/USH1C/TGFBR2/TGFB3/TGFB2/TBX21/TBX18/TBR1/STRA6/STIL/SOX9/SOX18/SOX11/SOCS3/SOBP/SLITRK6/SIX2/SHH/SH2B3/SATB2/SALL1/ROR2/RIPOR2/PRRX1/POU4F3/POLE/PLK4/PKD2/PCSK5/PAX5/PAX2/OSR2/NKX3-2/NKX2-6/NEUROG1/NES/MYO3A/MMP16/MICAL2/MFAP2/MAPK1/LRIG3/LHFPL5/LEF1/KIT/KDR/IHH/ID3/ID2/HOXB6/HOXB4/HOXA9/HOXA7/HOXA5/HOXA11/HLX/HIPK2/GLI2/GJB6/GBX2/GATA2/FZD6/FOXG1/FOXF2/FO…	92
BP	GO:0007204	positive regulation of cytosolic calcium ion concentration	73/2829	310/18862	4.19e-05	0.00226815	0.00192983	UBASH3B/TRPC6/TRPC3/TRPC1/TRDN/TMEM38B/THY1/TBXA2R/TAC1/SLC8A3/SLC8A1/SLC24A2/SELENOT/S1PR3/RYR3/RAMP3/PTPRC/PTGIR/PTGFR/PTGER3/PLCG2/PLCE1/PKD2/PDPK1/OXTR/OPRL1/NOS1/MS4A1/MCHR1/LIME1/LCK/ITPR2/IL13/GRM1/GRIN2B/GRIN1/GPR32/GPR20/GPR18/GNA15/GLP1R/GJA1/GATA2/FGF2/FAM155A/F2RL3/F2RL1/F2/ESR1/DRD1/CXCR5/CORO1A/CIB2/CHD7/CD38/CCRL2/CCR4/CCL28/CCL19/CAV3/CAPN3/CAMK2D/CALM1/CALCA/BDKRB2/BCL2/APLNR/ANK…	73
BP	GO:0051962	positive regulation of nervous system development	64/2829	263/18862	4.29e-05	0.0023064	0.00196237	ZNF365/XRCC2/WNT7A/WNT3A/VSTM5/TNFRSF1B/TLR2/TIAM1/SOX8/SOX11/SLITRK6/SLITRK5/SLITRK2/SLIT2/SHH/SERPINF1/SEMA5A/RASSF10/PLXND1/PLXNC1/PLXNA4/PLXNA2/PLAG1/PAK3/OXTR/OTP/OPRM1/NTRK1/NRP1/NLGN1/NKX6-2/NKX6-1/NEURL1/MYB/MME/MDK/LRRTM3/LRRN1/LRRC24/LRP8/LRP2/KIT/ISLR2/IL34/GRID2/GJC2/FOXG1/FN1/FLRT3/FAIM/ETV5/EPHB1/EGR2/EEF2K/DSCAM/CXCL12/CRABP2/CLSTN2/BMPR2/BDNF/ASCL1/ANKRD27/AMIGO2/ADGRB1	64
BP	GO:0048588	developmental cell growth	56/2829	222/18862	4.39e-05	0.00233811	0.00198935	WNT5A/WNT3A/TIAM1/TGFBR2/SYT1/SPP1/SPART/SOX9/SORBS2/SLIT3/SLIT2/SLIT1/SLC23A2/SH3GL2/SEMA6D/SEMA5B/SEMA5A/SEMA3G/SEMA3D/SEMA3C/RIMS2/RIMS1/RGS4/RASAL1/POU4F3/PLXNA4/OLFM1/NRP2/NRP1/NRCAM/NKX6-1/NEDD4L/LLPH/KIAA0319/ITGA4/ISLR2/IQGAP1/IGF1/HSP90AA1/FSTL4/FN1/FLRT3/EMX1/DSCAM/DPYSL2/DCLK1/DCC/CXCL12/CRABP2/CAV3/CACNG7/BMPR2/BDNF/BCL11A/AUTS2/ADRA1A	56
BP	GO:0060512	prostate gland morphogenesis	13/2829	27/18862	4.76e-05	0.00251535	0.00214016	WNT5A/TP63/TNC/SOX9/SHH/SFRP1/HOXD13/GLI2/FGFR2/FGF10/ESR1/BMP7/AR	13
BP	GO:0072503	cellular divalent inorganic cation homeostasis	104/2829	480/18862	4.96e-05	0.00259549	0.00220834	WNT5A/UBASH3B/TRPM7/TRPC7/TRPC6/TRPC3/TRPC1/TRDN/TMTC4/TMEM38B/THY1/THADA/TBXA2R/TAC1/SYPL2/SV2A/SLC8A3/SLC8A1/SLC30A4/SLC30A10/SLC24A4/SLC24A3/SLC24A2/SELENOT/S1PR3/S100A9/RYR3/RGN/RAMP3/PTPRC/PTGIR/PTGFR/PTGER3/PLCG2/PLCE1/PKD2/PDPK1/P2RX1/OXTR/OPRL1/NOS1/MS4A1/MICU3/MCUB/MCHR1/LIME1/LCK/KCNA5/ITPR2/IL13/HSP90B1/HCRTR1/GRM1/GRIN2B/GRIN1/GPR32/GPR20/GPR18/GNA15/GLP1R/GJA1/GCM2/GATA2/FGF2/FAM155A…	104
BP	GO:0055123	digestive system development	38/2829	134/18862	5.13e-05	0.00266096	0.00226404	ZIC3/WNT5A/TP63/TGFBR2/TGFB3/TGFB2/STRA6/SOX11/SIX2/SHH/SFRP1/SALL1/RET/RB1/PCSK5/OXTR/NKX3-2/NKX2-6/KIT/IHH/ID2/HOXD13/HOXA5/HLX/GLI2/GATA5/FOXL1/FOXF2/FOXE1/FGFR2/FGF10/FAT4/DACT1/DAB1/CCNB1/BCL2/ASCL1/ALX4	38
BP	GO:0010232	vascular transport	28/2829	88/18862	5.38e-05	0.00276615	0.00235355	TFRC/SLCO3A1/SLCO2B1/SLC6A20/SLC5A1/SLC4A8/SLC4A4/SLC38A3/SLC38A1/SLC24A3/SLC22A8/SLC22A3/SLC1A2/SLC16A7/SLC16A1/SLC15A2/SLC12A2/MFSD2A/LRP2/KCNJ8/GJA1/ATP8A1/ATP2A3/ATP1B2/ABCC9/ABCC3/ABCC2/ABCB1	28
BP	GO:0048566	embryonic digestive tract development	14/2829	31/18862	5.96e-05	0.0030402	0.00258671	TGFB2/STRA6/SOX11/SIX2/SHH/SALL1/PCSK5/IHH/ID2/HLX/GLI2/FOXF2/FGFR2/FGF10	14
BP	GO:0099003	vesicle-mediated transport in synapse	50/2829	194/18862	6.1e-05	0.00308958	0.00262873	WNT7A/WNT3A/UNC13C/SYT9/SYT6/SYT11/SYT1/SYNJ2/SYNJ1/SV2A/STXBP5/STX11/STON2/SNPH/SLC4A8/SH3GL2/RIMS4/RIMS2/RIMS1/RAPGEF4/RAB8A/RAB27B/PPFIA2/PLD1/PCLO/P2RX1/OTOF/NSG1/NLGN4Y/NLGN1/ITGB3/GSG1L/GRIP1/GRIN3A/FGF14/DNM3/DNAJC6/DDC/CPLX3/CHRNA5/CDH2/CANX/CALM1/CADPS/BTBD8/APBA1/AMPH/ADRA2A/ADRA1A/ADORA2A	50
BP	GO:0061982	meiosis I cell cycle process	36/2829	126/18862	6.73e-05	0.00335184	0.00285187	TRIP13/TOP2A/TEX15/TEX12/TEX11/TERB1/SYCP3/SYCP2/SPATA22/SHOC1/SGO2/RNF212/RAD51/RAD21L1/PSMC3IP/PRDM7/PLK1/PIWIL2/MYBL1/MSH4/MEIKIN/MAEL/HSF2BP/HFM1/FANCD2/ESPL1/DNMT3L/DMC1/CCNE2/CCNE1/CCNA1/C1orf146/BRIP1/BRDT/BRCA2/ANKRD31	36
BP	GO:0045132	meiotic chromosome segregation	28/2829	89/18862	6.73e-05	0.00335184	0.00285187	TRIP13/TOP2A/TEX15/TEX12/TEX11/TERB1/SYCP2/SPATA22/SMC4/SMC2/SHOC1/SGO2/RNF212/RAD21L1/PLK1/MSH4/MEIKIN/MAEL/HFM1/FANCD2/ESPL1/DMC1/CCNE2/CCNE1/C1orf146/BUB1B/BRIP1/ANKRD31	28
BP	GO:0048663	neuron fate commitment	21/2829	59/18862	7.42e-05	0.00366292	0.00311655	WNT1/TBR1/SOX1/SHH/SATB2/PRRX1/POU4F1/POU3F2/PAX6/MYT1L/IHH/ID2/HOXC10/GLI2/GBX1/GATA2/FOXG1/DLX1/DBX1/BCL11B/ASCL1	21
BP	GO:0021517	ventral spinal cord development	17/2829	43/18862	7.88e-05	0.00386006	0.00328428	VSTM5/SOX1/SHH/PAX6/MDGA2/LRP8/LMO4/LHX4/HOXC10/GLI2/GBX1/GATA2/DYNC2H1/DCTN1/DBX1/DAB1/ASCL1	17
BP	GO:0060572	morphogenesis of an epithelial bud	2025-09-29	15/18862	8.02e-05	0.00389588	0.00331476	WNT5A/WNT2B/TP63/SHH/GLI2/FGFR2/FGF10/BMP7/AR	9
BP	GO:0007389	pattern specification process	93/2829	426/18862	9.09e-05	0.00433319	0.00368684	ZIC3/XRCC2/WT1/WNT7A/WNT5A/WNT3A/WNT2B/WNT1/TP63/TGFBR2/TBXT/TBX21/TBX18/TBR1/STIL/SOX18/SOX1/SMAD5/SKI/SIX2/SHH/SFRP1/SEMA3C/SATB2/ROR2/RIPPLY3/PRKDC/POGLUT1/PLXNA2/PLD6/PKD2/PKD1L1/PGAP1/PCSK5/PCDH8/PAX2/NRP2/NRG3/NKX3-2/NEUROG1/MNS1/MMP21/MICAL2/MEIS3/LRP4/LRP2/LMX1B/LFNG/LEFTY1/LEF1/IHH/HOXD13/HOXC10/HOXB6/HOXB4/HOXA9/HOXA7/HOXA5/HOXA11/HIPK2/HEYL/GPC3/GLI2/GBX2/GATA5/FOXG1/FOXB1/FOXA2/FGFR2/…	93
BP	GO:0031128	developmental induction	14/2829	32/18862	9.13e-05	0.00433319	0.00368684	WNT5A/WNT3A/WNT2B/WNT1/SOX9/SOX8/SALL1/HOXA11/HIPK2/GATA5/FGF8/FGF10/DKK1/AR	14
BP	GO:0048333	mesodermal cell differentiation	14/2829	32/18862	9.13e-05	0.00433319	0.00368684	WNT3A/SIX2/PAX2/MIR200C/ITGB4/ITGB3/ITGA8/ITGA2/INHBA/HOXA11/GJA1/FGFR2/EYA2/DKK1	14
BP	GO:0072089	stem cell proliferation	22/2829	64/18862	9.2e-05	0.00433319	0.00368684	ZNRF3/WNT5A/WNT2B/WNT1/TRIM71/TERT/SOX18/SOX11/SIX2/PTPRC/NES/MECOM/HNRNPU/GJA1/FGF2/FERMT2/FERMT1/FBLN1/EIF2AK2/CCNE1/ACE/ABCB1	22
BP	GO:0021872	forebrain generation of neurons	20/2829	56/18862	0.000103512	0.00483897	0.00411717	WNT5A/WNT3A/TBR1/SOX1/SLIT2/SLC4A10/SATB2/SALL1/OTP/NRP2/LEF1/INHBA/GBX2/GATA2/FOXG1/FGFR2/FGF8/DLX1/BCL11B/ASCL1	20
BP	GO:0006869	lipid transport	99/2829	461/18862	0.000105863	0.00491139	0.0041788	VPS4B/VAMP7/TTPA/TRH/TNFRSF11A/TNFAIP8L3/THBS1/TAC1/SYT1/STRA6/STARD6/SSTR4/SPP1/SOAT1/SLCO3A1/SLCO2B1/SLCO2A1/SLC5A8/SLC51B/SLC4A1/SLC27A2/SLC25A20/SLC25A13/SLC1A2/SLC12A2/SLC10A4/SHH/RPS6KB1/RIMS1/PPFIA2/PON1/POMC/PLSCR1/PLIN2/PLEKHA8P1/PLA2G4F/PLA2G4A/PLA2G2F/PLA2G2E/PLA2G2A/PLA2G10/PITPNB/PIP4K2A/PCSK9/OSBPL3/NUS1/NPY5R/NPC1L1/NCOA2/MYB/MFSD2B/MFSD2A/MAP2K6/LRRC8C/LIPG/ITGB3/INHBA/GULP1/GRM7/…	99
BP	GO:0031297	replication fork processing	16/2829	40/18862	0.000107917	0.00496903	0.00422784	ZNF365/TRAIP/TONSL/SAMHD1/RTEL1/RAD51/PCNA/NUCKS1/MMS22L/KHDC3L/GEN1/FAM111A/DNA2/BRCA2/BLM/ATR	16
BP	GO:0050920	regulation of chemotaxis	55/2829	224/18862	0.000111216	0.00508273	0.00432457	WNT5A/WNT3A/VEGFD/USP14/TNFSF18/TMSB4X/TIRAP/TIAM1/THBS1/TBR1/SLIT2/SEMA6D/SEMA5B/SEMA5A/SEMA3G/SEMA3D/SEMA3C/RIPOR2/RAC2/PTPRO/PRSS56/PLXNA4/PDGFD/P2RY12/NTRK3/NRP1/NOD2/MTUS1/MET/MDK/MAPK1/LGMN/LGALS9/KDR/JAM3/ITGA2/IL34/IL16/GSTP1/FGF4/FGF2/FGF18/FGF10/F7/F2RL1/EFNB2/DSCAM/DAPK2/CXCL12/CD74/CCR4/CCL19/BMPR2/ARTN/ADGRA2	55
BP	GO:1901890	positive regulation of cell junction assembly	29/2829	96/18862	0.000113719	0.00515864	0.00438916	WNT7A/VSTM5/THY1/SLITRK6/SLITRK5/SLITRK2/SFRP1/OXTR/NTRK1/NRP1/NLGN1/LRRTM3/LRRN1/LRRC24/KDR/IQGAP1/GRID2/FMN1/FLRT3/FERMT2/EPHB1/EEF2K/CLSTN2/CLDN5/CLDN19/CLDN1/BDNF/AMIGO2/ADGRB1	29
BP	GO:0150104	transport across blood-brain barrier	27/2829	87/18862	0.000116778	0.00525843	0.00447407	TFRC/SLCO3A1/SLCO2B1/SLC6A20/SLC5A1/SLC4A8/SLC4A4/SLC38A3/SLC38A1/SLC24A3/SLC22A8/SLC22A3/SLC1A2/SLC16A7/SLC16A1/SLC15A2/SLC12A2/MFSD2A/LRP2/KCNJ8/ATP8A1/ATP2A3/ATP1B2/ABCC9/ABCC3/ABCC2/ABCB1	27
BP	GO:0050921	positive regulation of chemotaxis	38/2829	139/18862	0.000120565	0.00537182	0.00457054	WNT5A/VEGFD/TNFSF18/TMSB4X/TIRAP/TIAM1/THBS1/SLIT2/SEMA5A/RIPOR2/RAC2/PRSS56/PDGFD/P2RY12/NTRK3/NRP1/MET/MDK/MAPK1/LGMN/LGALS9/KDR/ITGA2/IL34/IL16/FGF2/FGF18/FGF10/F7/F2RL1/DSCAM/DAPK2/CXCL12/CD74/CCR4/CCL19/BMPR2/ARTN	38
BP	GO:0048593	camera-type eye morphogenesis	33/2829	115/18862	0.00012105	0.00537182	0.00457054	WNT9A/WNT5A/WNT2B/WNT16/USH1C/THY1/TENM3/STRA6/SOX9/SOX8/SOX11/SOX1/SKI/SDK1/RPE65/RDH13/PAX6/PAX2/NECTIN3/MFSD2A/MEGF11/LCTL/IHH/IGFN1/HIPK2/FOXF2/DSCAM/CALB1/CABP4/BMP7/ATP8A2/AQP5/ALDH1A3	33
BP	GO:1990138	neuron projection extension	43/2829	164/18862	0.000127491	0.00554946	0.00472169	WNT5A/WNT3A/TIAM1/SYT1/SLIT3/SLIT2/SLIT1/SLC23A2/SH3GL2/SEMA6D/SEMA5B/SEMA5A/SEMA3G/SEMA3D/SEMA3C/RIMS2/RIMS1/RASAL1/POU4F3/PLXNA4/OLFM1/NRP2/NRP1/NRCAM/NKX6-1/NEDD4L/LLPH/KIAA0319/ITGA4/ISLR2/IQGAP1/HSP90AA1/FN1/FLRT3/EMX1/DSCAM/DPYSL2/DCLK1/CXCL12/CACNG7/BMPR2/BCL11A/AUTS2	43
BP	GO:0019229	regulation of vasoconstriction	21/2829	61/18862	0.000128678	0.00554946	0.00472169	TBXA2R/SMTNL1/P2RX1/OXTR/KCNMB2/KCNA5/HRH2/GJA1/DOCK5/DBH/CD38/BMPR2/BDKRB2/ATP2B1/ARHGAP42/AGTR1/ADRA2C/ADRA2A/ADRA1B/ADRA1A/ACE	21
BP	GO:0048645	animal organ formation	21/2829	61/18862	0.000128678	0.00554946	0.00472169	WT1/WNT5A/WNT3A/WNT2B/TP63/TGFBR2/TBR1/SHH/PAX2/NKX3-2/MAPK1/LRP2/HOXA11/GLI2/GATA5/FGFR2/FGF8/FGF10/DKK1/BMP7/AR	21
BP	GO:1905330	regulation of morphogenesis of an epithelium	21/2829	61/18862	0.000128678	0.00554946	0.00472169	WNT5B/WNT5A/WNT2B/TACSTD2/SOX9/SOX8/SIX2/SHH/SFRP1/PAX2/NTN4/MDK/HOXD13/GJA1/FGF2/FGF10/ESR1/CAV3/BMP7/AR/ADAMTS12	21
BP	GO:0032355	response to estradiol	35/2829	125/18862	0.000131388	0.0055983	0.00476324	WNT7A/WFDC1/UGT1A1/SLC6A4/SLC34A1/SFRP1/RAMP3/PTGFR/POU4F1/PCNA/OXTR/NQO1/NCOR2/NCOA3/MYOG/KIF18A/ITGA2/IHH/GSTP1/GJA1/GGT5/GGT3P/FGF10/F7/ETS1/ESR2/ESR1/DHH/DDX18/CYP1A2/CD38/CCN2/CAT/BMP7/ABCC2	35
BP	GO:0007601	visual perception	53/2829	215/18862	0.000131639	0.0055983	0.00476324	ZIC2/WDR36/TULP2/TULP1/TIMP3/TACSTD2/SLITRK6/SLC4A10/SLC45A2/SLC24A2/SIX6/SEMA5B/RPE65/RP1L1/RLBP1/RIMS1/RDH12/RAX2/PRPH2/PRCD/PPEF2/POU4F3/PDE6A/PAX6/PAX2/OPN4/MYO3A/LRIT3/LCTL/LAMC3/KIFC3/IMPG2/HMCN1/GRM8/GPR143/GJC1/FSCN2/EYS/CRYGN/CPLX3/COL2A1/CLN6/CLIC5/CLDN19/CDH23/CABP4/CABP1/BFSP2/BBS9/ATP8A2/AIPL1/ABLIM1/ABCA4	53
BP	GO:0060513	prostatic bud formation	2025-07-29	10/18862	0.000133764	0.00564945	0.00480676	WNT5A/TP63/SHH/GLI2/FGF10/BMP7/AR	7
BP	GO:0035633	maintenance of blood-brain barrier	14/2829	33/18862	0.00013685	0.00574018	0.00488396	TJP1/SLC12A2/SH3GL2/MFSD2A/MBP/LAMA2/JAM3/JAM2/GJB6/GJA1/ESAM/CLDN5/CLDN1/CDH5	14
BP	GO:0016049	cell growth	100/2829	470/18862	0.00014107	0.00587695	0.00500033	WT1/WNT5A/WNT3A/WFDC1/TMEM97/TIAM1/TGFBR2/TGFB2/TCHP/SYT1/SPP1/SPOCK1/SPART/SOX9/SORBS2/SLIT3/SLIT2/SLIT1/SLC23A2/SH3GL2/SGK3/SGK2/SFRP1/SEMA6D/SEMA5B/SEMA5A/SEMA3G/SEMA3D/SEMA3C/S100A9/RIMS2/RIMS1/RGS4/RERG/RB1/RASGRP2/RASAL1/POU4F3/PLXNA4/PLCE1/PAK5/OLFM1/NRP2/NRP1/NRG3/NRCAM/NPPB/NKX6-1/NEDD4L/NANOS1/N6AMT1/MUC12/MINAR1/MFSD2A/MEG3/LLPH/KIF26A/KIF14/KIAA0319/ITGA4/ISLR2/IQGAP1/INHBA/IGFBPL1/IG…	100
BP	GO:0060041	retina development in camera-type eye	39/2829	145/18862	0.000144147	0.00589816	0.00501837	USP45/USH1C/TULP1/TUB/THY1/TGFB2/SOX9/SOX8/SLC4A5/SKI/SERPINF1/SDK1/RRM1/RPE65/RP1L1/RHOJ/RET/RDH13/PRPH2/PDE6A/PAX2/NRP1/NECTIN3/MFSD2A/MEGF11/MDM1/LPCAT1/LAMC3/IHH/IGFN1/HIPK2/DSCAM/DLX1/CHD7/CALB1/CABP4/BMPR2/ATP8A2/ATP2B1	39
BP	GO:1903169	regulation of calcium ion transmembrane transport	39/2829	145/18862	0.000144147	0.00589816	0.00501837	UBASH3B/TRPC1/TRDN/TMEM38B/TLR9/THY1/THADA/STRIT1/STAC3/STAC/SLC8A1/RGN/RAMP3/PLCG2/PKD2/PDPK1/NPPA/NOS1/LIME1/KCNE3/IL13/GJC2/FGF14/F2RL3/F2/DRD1/CRHR1/CRACR2A/CORO1A/CHD7/CAV3/CAPN3/CAMK2D/CALM1/CACNG1/CACNB4/APLNR/ANK2/ADRA2A	39
BP	GO:0010959	regulation of metal ion transport	59/2829	247/18862	0.000144468	0.00589816	0.00501837	UBASH3B/TRPC6/TRPC3/TRPC1/TRDN/TMEM38B/TLR9/THY1/THADA/STRIT1/STAC3/STAC/SLC8A1/SLC30A10/RGS4/RGN/RAMP3/PLPP4/PLCG2/PKD2/PDPK1/P2RY12/P2RX1/NPPA/NOS1/MYLK/MCHR1/LIME1/LGALS3/KCNE3/IL16/IL13/GRIN1/GJC2/GJA1/FGF14/F2RL3/F2/DRD1/CXCL12/CRHR1/CRACR2A/CORO1A/CHD7/CD33/CAV3/CAPN3/CAMK2D/CALM1/CACNG1/CACNB4/CACNA1D/BCL2/ATP2B1/ATP1B2/APLNR/ANK2/ADRA2A/ADORA2A	59
BP	GO:0042310	vasoconstriction	25/2829	79/18862	0.000145812	0.0059136	0.00503151	TBXA2R/SMTNL1/SLC8A1/SLC6A4/P2RX1/OXTR/KCNMB2/KCNA5/HTR7/HTR1D/HRH2/GJA1/DOCK5/DBH/CD38/BMPR2/BDKRB2/ATP2B1/ARHGAP42/AGTR1/ADRA2C/ADRA2A/ADRA1B/ADRA1A/ACE	25
BP	GO:0007129	homologous chromosome pairing at meiosis	18/2829	49/18862	0.000150092	0.0060076	0.00511149	TRIP13/TEX15/TEX12/TEX11/TERB1/SYCP2/SPATA22/RNF212/RAD21L1/MSH4/MAEL/FANCD2/DMC1/CCNE2/CCNE1/C1orf146/BRIP1/ANKRD31	18
BP	GO:0021879	forebrain neuron differentiation	18/2829	49/18862	0.000150092	0.0060076	0.00511149	WNT5A/TBR1/SOX1/SLIT2/SLC4A10/SATB2/SALL1/OTP/NRP2/INHBA/GBX2/GATA2/FOXG1/FGFR2/FGF8/DLX1/BCL11B/ASCL1	18
BP	GO:0031346	positive regulation of cell projection organization	77/2829	344/18862	0.000154877	0.00615435	0.00523635	ZDHHC15/WRAP73/WNT5A/WNT3A/WNT1/VIL1/TOX/TIAM1/TGFB3/TENM3/TENM2/SLIT2/SETX/SERPINI1/SERPINF1/SEMA5A/SAXO1/S100A9/ROR2/ROR1/RIPOR2/RET/RAPGEF1/RAC2/PLXND1/PLXNC1/PLXNA4/PLXNA2/PLPPR5/PLCE1/PIK3R1/PAK3/P2RY12/NTRK3/NTRK1/NRP1/NLGN1/NEURL1/NEGR1/MNS1/MIR200C/MDK/MAGI2/LTK/LRP8/KIT/ITGA2/ISLR2/IQGAP1/HSPA5/GRIP1/FUT9/FN1/FEZ1/F2RL1/EPS8L3/EPS8/EPHA3/ENTR1/EEF2K/DZIP1/DSCAM/DNM3/CXCL12/CRABP2/CNTN1/C…	77
BP	GO:0003156	regulation of animal organ formation	2025-12-29	26/18862	0.000155768	0.00615435	0.00523635	WT1/WNT5A/WNT3A/WNT2B/SHH/HOXA11/GATA5/FGF8/FGF10/DKK1/BMP7/AR	12
BP	GO:1902969	mitotic DNA replication	2025-09-29	16/18862	0.00015879	0.00623354	0.00530372	RAD51/POLA1/MCMDC2/MCM6/MCM4/MCM3/MCM2/CDC45/BRCA2	9
BP	GO:0072073	kidney epithelium development	36/2829	131/18862	0.000160301	0.00625277	0.00532009	WT1/WNT2B/WNT1/TACSTD2/SOX9/SOX8/SMAD5/SLIT2/SIX2/SHH/SFRP1/SALL1/RET/PTPRO/POU3F3/PODXL/PKD2/PAX2/MYC/MAGI2/KIF26B/KANK2/IQGAP1/HOXA11/HEYL/GPC3/FMN1/FGFR2/FGF8/FGF2/FAT4/CAT/CALB1/BMPER/BMP7/BCL2	36
BP	GO:0042698	ovulation cycle	21/2829	62/18862	0.000167355	0.00648658	0.00551903	TGFB3/TGFB2/SLIT3/SLIT2/SERPINF1/PGR/PCNA/OXTR/OPRM1/NPY5R/NHLH2/NCOR2/MMP7/MDK/MAP2K6/INHBA/HSPA5/GPR149/ETS1/ESR1/ARRB1	21
BP	GO:0050770	regulation of axonogenesis	40/2829	151/18862	0.000170075	0.00651613	0.00554417	WNT7A/WNT5A/WNT3A/UST/TRAK2/TIAM1/THY1/SPP1/SPART/SLIT2/SEMA6D/SEMA5B/SEMA5A/SEMA3G/SEMA3D/SEMA3C/RET/POU3F2/PLXND1/PLXNC1/PLXNA4/PLXNA2/PAK3/PAK2/NRP1/LRRC4C/LRP4/KIAA0319/ISLR2/FSTL4/FN1/DSCAM/DCC/DAB1/CXCL12/CRABP2/CHN1/CDH2/BMPR2/BDNF	40
BP	GO:0051302	regulation of cell division	44/2829	171/18862	0.000170245	0.00651613	0.00554417	VEGFD/TP63/TGFB3/TGFB2/SVIL/SHH/RXFP3/RBL1/PRC1/PLK4/PLK1/PKP4/PIK3R4/PDGFD/ORC6/NCOA3/NAP1L2/MYC/MDK/KLHL13/KIF23/KIF20B/KIF18B/KIF14/INSC/FGFR2/FGF8/FGF5/FGF4/FGF3/FGF2/ENTR1/ECT2/E2F8/DCDC1/CXCR5/CSPP1/CIT/CDC6/CDC14B/CAT/CALM1/BRCA2/BLM	44
BP	GO:0051924	regulation of calcium ion transport	57/2829	238/18862	0.000172213	0.00655053	0.00557343	UBASH3B/TRPC6/TRPC3/TRPC1/TRDN/TMEM38B/TLR9/THY1/THADA/STRIT1/STAC3/STAC/SLC8A1/RGS4/RGN/RAMP3/PLPP4/PLCG2/PKD2/PDPK1/P2RY12/P2RX1/NPPA/NOS1/MYLK/MCHR1/LIME1/LGALS3/KCNE3/IL16/IL13/GRIN1/GJC2/GJA1/FGF14/F2RL3/F2/DRD1/CXCL12/CRHR1/CRACR2A/CORO1A/CHD7/CD33/CAV3/CAPN3/CAMK2D/CALM1/CACNG1/CACNB4/CACNA1D/BCL2/ATP2B1/APLNR/ANK2/ADRA2A/ADORA2A	57
BP	GO:0060675	ureteric bud morphogenesis	20/2829	58/18862	0.000180141	0.00680979	0.00579402	WT1/WNT2B/WNT1/TACSTD2/SOX9/SOX8/SIX2/SHH/SALL1/PKD2/PAX2/MYC/KIF26B/HOXA11/GPC3/FMN1/FGF8/FGF2/FAT4/BCL2	20
BP	GO:0022412	cellular process involved in reproduction in multicellular organism	79/2829	357/18862	0.000188966	0.00709955	0.00604056	ZPBP2/WT1/TTC26/TRIP13/TOPAZ1/TOP2A/TEX15/TEX11/TDRD12/SYCP3/SYCP2/SRPK1/SPINK2/SPESP1/SMAD5/SLIT3/SLIT2/SLC26A8/SFRP1/SEMG2/RPS6KB1/PYGO1/PRDM14/PLK1/PLD6/PIWIL4/PIWIL2/PDE3A/PAQR8/PAQR7/PANX1/NSUN2/NME5/NEURL1/NECTIN3/NANOS1/MYBL1/MEIKIN/MDK/MAEL/KNL1/KIT/KIF18A/JAM3/JAM2/INHBB/INHBA/IHH/IGF1/HSF2BP/HOOK1/GPR149/GMCL2/FSIP2/FSCN3/FIGNL1/FANCA/ETV5/DZIP1/DNMT3L/DMRTC2/DMC1/DHH/CYP26B1/CRISP1/CHD…	79
BP	GO:0015837	amine transport	28/2829	94/18862	0.000192925	0.00716968	0.00610023	TRH/SYT9/SYT6/SYT13/SYT11/SYT10/SYT1/SV2A/SLC38A3/SLC22A16/SLC12A2/RGS4/P2RY12/OXTR/NPY5R/KCNA2/GRM7/DRD1/DDC/CXCL12/CHRNA4/CHRNA3/CHGA/AQP9/ADRA2C/ADRA2A/ADORA2A/ADORA1	28
BP	GO:0006814	sodium ion transport	57/2829	239/18862	0.000193671	0.00716968	0.00610023	SLC9A4/SLC8A3/SLC8A1/SLC6A4/SLC6A3/SLC6A20/SLC6A19/SLC6A15/SLC6A12/SLC5A8/SLC5A4/SLC5A2/SLC5A1/SLC4A8/SLC4A5/SLC4A4/SLC4A10/SLC38A3/SLC38A1/SLC34A2/SLC34A1/SLC24A4/SLC24A3/SLC24A2/SLC23A2/SLC22A4/SLC13A5/SLC13A4/SLC13A2/SLC12A2/SLC10A4/SCN8A/SCN5A/SCN3B/SCN1A/SCN11A/PKD2/PCSK9/NOS1/NKAIN4/NEDD4L/NEDD4/KCNK1/HECW2/HECW1/FGF14/FGF12/CNTN1/CNKSR3/CAV3/CATSPER4/CAMK2D/CACNA1G/ATP4B/ATP1B2/ATP1A3/ATP1…	57
BP	GO:0099504	synaptic vesicle cycle	45/2829	177/18862	0.000194345	0.00716968	0.00610023	WNT7A/WNT3A/UNC13C/SYT9/SYT6/SYT11/SYT1/SYNJ2/SYNJ1/SV2A/STXBP5/STX11/STON2/SNPH/SLC4A8/SH3GL2/RIMS4/RIMS2/RIMS1/RAPGEF4/RAB27B/PPFIA2/PLD1/PCLO/P2RX1/OTOF/NLGN4Y/NLGN1/GRIN3A/FGF14/DNM3/DNAJC6/DDC/CPLX3/CHRNA5/CDH2/CANX/CALM1/CADPS/BTBD8/APBA1/AMPH/ADRA2A/ADRA1A/ADORA2A	45
BP	GO:0006936	muscle contraction	78/2829	352/18862	0.000197591	0.00724578	0.00616498	TRDN/TNNI3K/TMEM38B/TBXA2R/STRIT1/STAC3/STAC/SSPN/SORBS1/SMAD5/SLC8A3/SLC8A1/SCN5A/SCN3B/SCN1A/RPS6KB1/ROCK2/PVALEF/PTGER3/PLCE1/P2RX1/OXTR/NPPA/NOS1/NEUROG1/NEDD4L/NEB/MYLK/MYL9/MYH3/MYH13/MYBPH/MAP2K6/LMOD2/KIT/KCNMA1/KCNJ8/KCNE3/KCNA5/ITGA2/ITGA1/HTR7/HTR1D/GUCY1A1/GJC1/GJA1/FGF12/DYSF/DOCK5/CTNNA3/CHRND/CHRNA3/CHRNA1/CHRM2/CHGA/CD38/CCN2/CAV3/CAMK2D/CALM1/CALD1/CALCRL/CALCA/CACNA1G/CACNA1D/BD…	78
BP	GO:0015850	organic hydroxy compound transport	63/2829	271/18862	0.000198962	0.00725265	0.00617082	VPS4B/TAC1/SYT9/SYT6/SYT13/SYT11/SYT10/SYT1/STRA6/SPP1/SOAT1/SLCO2B1/SLC6A4/SLC6A3/SLC5A8/SLC5A1/SLC51B/SLC22A3/SLC16A7/SLC16A1/SLC10A4/SHH/PON1/POMC/PLA2G10/PIP4K2A/PCSK9/P2RY12/P2RX1/OXTR/OSBPL3/NUS1/NPC1L1/NOS1/NCOA2/MYB/LIPG/KCNA2/ITGB3/GRAMD1B/GPM6B/ENPP7/DRD1/CYP8B1/CXCL12/CRHR1/CHRNA4/CHRM5/CHGA/CFTR/CES1/BMP6/ATP8B1/AQP9/AKR1C4/AGTR1/ADRA2C/ADRA2A/ADORA2A/ABCG8/ABCC3/ABCC2/ABCA1	63
BP	GO:0007193	adenylate cyclase-inhibiting G protein-coupled receptor signaling pathway	26/2829	85/18862	0.000201234	0.007274	0.00618898	S1PR3/PDE2A/P2RY12/OPRM1/OPRL1/OPRK1/NPR3/MTNR1A/MCHR1/INSL3/HTR4/HTR1D/GRM8/GRM7/GRM3/GPR176/GNAT3/GNAI1/GABBR1/CHRM5/CHRM2/ADRA2A/ADORA1/ADCY9/ADCY5/ADCY2	26
BP	GO:0099172	presynapse organization	18/2829	50/18862	0.000201923	0.007274	0.00618898	WNT7A/WNT5A/WNT3A/SLITRK6/SLITRK5/SLITRK4/SLITRK2/PPFIA2/PCLO/NTNG2/NLGN4Y/NLGN1/MDGA1/LRRTM3/LRRTM1/LRP4/EFNB2/CNTN5	18
BP	GO:0018108	peptidyl-tyrosine phosphorylation	81/2829	369/18862	0.000207792	0.00743441	0.00632548	WNT3A/VTN/TXK/TNFSF18/TNFRSF14/THY1/SOCS3/SH2B3/SFRP1/ROR2/ROR1/RET/PTPRC/PRLR/PDGFD/PARP9/PARP14/PAK2/NTRK3/NTRK1/NRP1/NOD2/NEURL1/NEK1/NCAPG2/MST1R/MET/MELK/MAP2K6/LTK/LRP8/LRP4/LCK/KIT/KDR/ITGB3/IQGAP1/INSRR/IL34/IL24/IL15/IL13/IGF1/IFNL4/HPX/HIPK2/HCK/GPRC5B/GPRC5A/GHR/FLT4/FLT3/FLT1/FGR/FGFR2/FGF8/FGF10/FCGR1A/ERCC6/EPHB6/EPHB1/EPHA3/EIF2AK2/EHD4/EFNA5/DOK7/CSF3/CSF2/CNTN1/CD74/CD3E/CBLC/BMP…	81
BP	GO:0048146	positive regulation of fibroblast proliferation	17/2829	46/18862	0.000209127	0.00743441	0.00632548	WNT5A/WNT1/S100A6/PRKDC/PDGFD/MYC/MYB/IL13/IGF1/FN1/FGF10/ESR1/DHX9/CDK6/CDC6/CD74/CCNB1	17
BP	GO:0010463	mesenchymal cell proliferation	15/2829	38/18862	0.000210019	0.00743441	0.00632548	WNT5A/TGFBR2/SOX9/SIX2/SHH/PRRX1/NFIB/MYC/IHH/GPC3/FGFR2/FGF4/FAT4/CHRD/BMP7	15
BP	GO:0023061	signal release	100/2829	475/18862	0.000211878	0.0074519	0.00634035	WNT7A/VGF/VAMP7/UNC13C/TRH/TNFRSF11A/TIAM1/TAC1/SYT9/SYT6/SYT13/SYT11/SYT10/SYT1/SYNJ1/SV2A/STXBP5/STX11/SPP1/SOX11/SNPH/SNCAIP/SLC6A4/SLC4A8/SLC16A10/SLC16A1/SFRP1/SELENOT/RIMS4/RIMS2/RIMS1/RAPGEF4/RAPGEF3/RAB11FIP2/PPFIA2/POMC/PLA2G4A/PLA2G10/PCSK5/PCLO/P2RY12/P2RX1/OXTR/OTOF/OPRM1/NRXN2/NR1D1/NLGN1/NKX6-1/MYB/MCTP1/MAP2K6/MAFA/KCNS3/KCNC2/KCNA5/KCNA2/ITPR2/INHBB/INHBA/ILDR2/HNF1A/GRIN3A/GLP1R/…	100
BP	GO:0042476	odontogenesis	34/2829	123/18862	0.000212946	0.0074519	0.00634035	TP63/TNFRSF11B/TNC/TGFB3/TGFB2/SSUH2/SLC34A1/SLC24A4/SHH/SCN5A/RSPO2/OSR2/MMP20/LRP4/LEF1/LAMB1/INHBA/ID3/GLI2/FGFR2/FGF8/FGF4/FGF10/FAM20C/EDAR/DMP1/DLX3/DLX1/CSF3R/CA2/BMP7/BCL11B/AQP5/AMELX	34
BP	GO:0003002	regionalization	73/2829	326/18862	0.000223443	0.00777482	0.0066151	ZIC3/XRCC2/WT1/WNT7A/WNT5A/WNT3A/WNT2B/WNT1/TP63/TBXT/TBX18/TBR1/SOX1/SKI/SIX2/SHH/SFRP1/SEMA3C/ROR2/PRKDC/POGLUT1/PLXNA2/PLD6/PKD1L1/PGAP1/PCSK5/PCDH8/PAX2/NRP2/NEUROG1/MNS1/LRP4/LRP2/LMX1B/LFNG/LEF1/HOXD13/HOXC10/HOXB6/HOXB4/HOXA9/HOXA7/HOXA5/HOXA11/HIPK2/HEYL/GPC3/GLI2/GBX2/GATA5/FOXG1/FOXB1/FOXA2/FGFR2/FGF8/FGF10/EMX1/EGR2/DYNC2H1/DSCAML1/DMRT2/DLX1/DKK1/DBX1/CYP26B1/CHRD/CFC1/C3/BMPR2/ASCL1/…	73
BP	GO:0060401	cytosolic calcium ion transport	44/2829	173/18862	0.000225371	0.00778917	0.00662731	UBASH3B/TRPC3/TRPC1/TRDN/TMEM38B/THY1/SLC8A3/SLC8A1/SLC24A2/RYR3/RAMP3/PTPRC/PLCG2/PKD2/PDPK1/NOS1/MS4A1/MICU3/MCUB/LIME1/LCK/ITPR2/IL13/GRIN2B/GRIN1/FGF2/FAM155A/F2RL3/F2/DRD1/CORO1A/CHD7/CCN2/CCL19/CAPN3/CAMK2D/CALM1/BCL2/ATP2B3/ATP2B1/ATP2A3/APLNR/ANK2/ADRA1A	44
BP	GO:0031589	cell-substrate adhesion	79/2829	359/18862	0.000227672	0.00778917	0.00662731	WNT1/VWC2/VTN/VIT/TRPM7/TIAM1/THY1/THBS1/TACSTD2/SPRY4/SPOCK2/SPOCK1/SORBS1/SIGLEC1/SFRP1/ROCK2/RCC2/RAC2/PTPRO/PREX1/PPFIA2/PLAU/PIK3R1/PDPK1/ONECUT1/NTNG2/NTN4/NRP1/NID1/NEXMIF/MDK/LAMC3/LAMB1/KIF14/KDR/JAM3/ITGBL1/ITGB4/ITGB3/ITGA8/ITGA7/ITGA4/ITGA2/ITGA1/IQGAP1/ID1/HPSE/HOXA7/GPM6B/GBP1/FREM1/FN1/FMN1/FERMT3/FERMT2/FERMT1/FBLN5/FBLN1/EPHB1/EPHA3/EFNA5/ECM2/DOCK5/DMP1/DLC1/CORO2B/CORO1A/CDK6/C…	79
BP	GO:0042493	response to drug	79/2829	359/18862	0.000227672	0.00778917	0.00662731	WFDC1/VAV3/UMPS/UGT1A1/TNFRSF11B/TLR3/THBS1/TGFBR2/TGFB2/TFRC/TBXA2R/SMTNL1/SLC8A1/SLC6A4/SLC6A3/SLC34A1/SLC22A3/SLC12A5/SFRP1/SEMA3C/SCN11A/SCGB1A1/RPS6KB1/RET/RAD51/PPM1E/PMS2/PMS1/PLIN2/PFAS/PDE4A/PDE3A/OXTR/NUDT15/NTRK1/NR1I2/NQO1/NPC1L1/NOS1/NKX6-1/NFATC2/MYC/MAP2K6/LRP8/LCK/ITGA2/INHBA/HSPA5/GPR52/GCLM/FGF8/F7/EMX1/DRD1/DPEP1/DDC/DAB1/CYP2D6/CYP2B6/CYP2A13/CYP1A2/CPT1A/CENPF/CD38/CCNO/CCNB1…	79
BP	GO:0046661	male sex differentiation	40/2829	153/18862	0.000229735	0.0078161	0.00665023	WT1/WNT5A/WNT2B/UTF1/TLR3/TGFB2/TEX11/SYCP2/SOX9/SOX8/SMAD5/SHH/SFRP1/RRM1/ROR2/RAD21L1/NTRK1/NHLH2/NASP/LRP2/LHX9/LHFPL2/LHB/KIT/KIF18A/INHBA/HOXD13/HOXA9/HOXA11/FGF8/FGF10/FANCA/ESR1/DHX37/DHH/BRIP1/BMP6/BCL2/ASB1/AR	40
BP	GO:0072171	mesonephric tubule morphogenesis	20/2829	59/18862	0.000234487	0.00793369	0.00675028	WT1/WNT2B/WNT1/TACSTD2/SOX9/SOX8/SIX2/SHH/SALL1/PKD2/PAX2/MYC/KIF26B/HOXA11/GPC3/FMN1/FGF8/FGF2/FAT4/BCL2	20
BP	GO:0072507	divalent inorganic cation homeostasis	104/2829	499/18862	0.00023706	0.00797669	0.00678687	WNT5A/UBASH3B/TRPM7/TRPC7/TRPC6/TRPC3/TRPC1/TRDN/TMTC4/TMEM38B/THY1/THADA/TBXA2R/TAC1/SYPL2/SV2A/SLC8A3/SLC8A1/SLC30A4/SLC30A10/SLC24A4/SLC24A3/SLC24A2/SELENOT/S1PR3/S100A9/RYR3/RGN/RAMP3/PTPRC/PTGIR/PTGFR/PTGER3/PLCG2/PLCE1/PKD2/PDPK1/P2RX1/OXTR/OPRL1/NOS1/MS4A1/MICU3/MCUB/MCHR1/LIME1/LCK/KCNA5/ITPR2/IL13/HSP90B1/HCRTR1/GRM1/GRIN2B/GRIN1/GPR32/GPR20/GPR18/GNA15/GLP1R/GJA1/GCM2/GATA2/FGF2/FAM155A…	104
BP	GO:0030539	male genitalia development	2025-10-29	20/18862	0.000245888	0.00822853	0.00700114	WT1/SYCP2/SHH/ROR2/HOXD13/FGF8/FGF10/BMP6/ASB1/AR	10
BP	GO:0046942	carboxylic acid transport	65/2829	284/18862	0.00025396	0.00845245	0.00719165	UGT1A3/TRH/TNFRSF11A/SYT1/SV2A/STRA6/SSTR4/SLCO3A1/SLCO2B1/SLCO2A1/SLC7A9/SLC7A6/SLC6A20/SLC6A15/SLC6A12/SLC5A8/SLC51B/SLC38A3/SLC38A1/SLC26A9/SLC26A8/SLC26A2/SLC26A10/SLC25A13/SLC23A2/SLC22A3/SLC1A2/SLC16A9/SLC16A7/SLC16A4/SLC16A14/SLC16A1/SLC13A5/SLC13A2/SLC12A2/SLC10A4/RIMS1/RGS4/PPFIA2/PLA2G4F/PLA2G4A/PLA2G2F/PLA2G2E/PLA2G2A/PLA2G10/NPY5R/NCOA2/MAP2K6/LRRC8C/LRP2/GRM7/GRM1/GJA1/CYP4F2/CES1/BD…	65
BP	GO:1903522	regulation of blood circulation	66/2829	290/18862	0.000270635	0.00895874	0.00762243	TRPC1/TRDN/TNNI3K/TMEM38B/TGFB2/TBXA2R/TBX18/TAC1/SMTNL1/SLC8A3/SLC8A1/SCN5A/SCN3B/RYR3/RGS4/POPDC2/P2RX1/OXTR/NPPA/NOS1/KCNMB2/KCNK1/KCNIP1/KCNE3/KCNA5/ITPR2/HRH2/GJC1/GJA1/GCH1/DOCK5/DBH/CTNNA3/CHRM2/CHGA/CELF2/CD38/CCN2/CAV3/CAMK2D/CALM1/CALCA/CACNG7/CACNG1/CACNB4/CACNA2D3/CACNA1G/CACNA1D/BVES/BMPR2/BDKRB2/ATP2B3/ATP2B1/ATP2A3/ATP1B2/ATP1A3/ARHGAP42/ANK2/AGTR1/ADRA2C/ADRA2A/ADRA1B/ADRA1A/ADORA…	66
BP	GO:0018212	peptidyl-tyrosine modification	81/2829	372/18862	0.00027264	0.0089766	0.00763762	WNT3A/VTN/TXK/TNFSF18/TNFRSF14/THY1/SOCS3/SH2B3/SFRP1/ROR2/ROR1/RET/PTPRC/PRLR/PDGFD/PARP9/PARP14/PAK2/NTRK3/NTRK1/NRP1/NOD2/NEURL1/NEK1/NCAPG2/MST1R/MET/MELK/MAP2K6/LTK/LRP8/LRP4/LCK/KIT/KDR/ITGB3/IQGAP1/INSRR/IL34/IL24/IL15/IL13/IGF1/IFNL4/HPX/HIPK2/HCK/GPRC5B/GPRC5A/GHR/FLT4/FLT3/FLT1/FGR/FGFR2/FGF8/FGF10/FCGR1A/ERCC6/EPHB6/EPHB1/EPHA3/EIF2AK2/EHD4/EFNA5/DOK7/CSF3/CSF2/CNTN1/CD74/CD3E/CBLC/BMP…	81
BP	GO:1901888	regulation of cell junction assembly	48/2829	195/18862	0.000275871	0.00900516	0.00766193	WNT7A/WNT5A/WNT3A/VSTM5/TLR2/TJP1/THY1/THBS1/SLITRK6/SLITRK5/SLITRK4/SLITRK2/SLIT1/SFRP1/ROCK2/RCC2/RAPGEF1/OXTR/NTRK1/NTNG2/NRP1/NLGN1/MDGA1/LRRTM3/LRRTM1/LRRN1/LRRC24/KDR/IQGAP1/GRID2/GPM6B/GJA1/FMN1/FLRT3/FERMT2/EPHB1/EPHA3/EFNA5/EEF2K/DLC1/CLSTN2/CLDN5/CLDN19/CLDN1/BDNF/AMIGO2/ADGRB1/ACE	48
BP	GO:0071300	cellular response to retinoic acid	21/2829	64/18862	0.000276448	0.00900516	0.00766193	WNT9A/WNT5B/WNT5A/WNT3A/TNC/SOX9/SLC6A4/SETX/SERPINF1/RET/PCK1/PAX2/MYOG/MYB/LTK/FZD10/FGFR2/EPHA3/CYP26B1/BRINP3/BRINP2	21
BP	GO:0099054	presynapse assembly	17/2829	47/18862	0.000282253	0.00914559	0.0077814	WNT7A/WNT5A/WNT3A/SLITRK6/SLITRK5/SLITRK4/SLITRK2/PCLO/NTNG2/NLGN4Y/NLGN1/MDGA1/LRRTM3/LRRTM1/LRP4/EFNB2/CNTN5	17
BP	GO:0015701	bicarbonate transport	16/2829	43/18862	0.000291425	0.0093931	0.007992	SLC4A8/SLC4A5/SLC4A4/SLC4A10/SLC4A1/SLC26A9/SLC26A8/SLC26A2/SLC26A10/CYB5RL/CFTR/CA3/CA2/CA13/CA12/CA1	16
BP	GO:0060284	regulation of cell development	101/2829	485/18862	0.000298302	0.0095644	0.00813774	ZNF365/XRCC2/WNT7A/WNT5A/WNT3A/TRPC6/TRAK2/TNFRSF1B/TLR2/TIAM1/THY1/TACSTD2/SPRY4/SPP1/SPART/SOX8/SOX11/SLIT2/SKI/SIGLEC15/SHH/SERPINF1/SEMA6D/SEMA5B/SEMA5A/SEMA3G/SEMA3D/SEMA3C/S1PR3/ROCK2/RET/RCC2/RASSF10/PRKDC/PREX1/POU4F1/PLXND1/PLXNC1/PLXNA4/PLXNA2/PLAG1/PDE3A/PAX6/PAK3/OTP/OPRM1/NRP1/NR1D1/NKX6-2/NKX6-1/NEURL1/MYOG/MYB/MME/MDK/LRP8/LRP4/LRP2/KIT/KIF14/KIAA0319/ISLR2/IL34/IGF1/ID1/HOXA11/HEY…	101
BP	GO:0009582	detection of abiotic stimulus	38/2829	145/18862	0.00030841	0.00983699	0.00836968	TULP1/TRPC3/TIMELESS/TAC1/SEMA5B/SCN1A/RPE65/PRPH2/PKD2L2/PKD2/PKD1L1/PIEZO2/PIEZO1/PHF24/PDE6A/OPN4/OPN3/NTRK1/LHFPL5/KIT/ITGA2/GRK4/GPR52/GNGT1/GNAQ/EYS/EPHB1/CXCL12/CDH2/CAV3/CALM1/CALCA/CABP4/ATP8A2/ANO1/AIPL1/ADORA1/ABCA4	38
BP	GO:0045986	negative regulation of smooth muscle contraction	2025-08-29	14/18862	0.000325319	0.0103226	0.00878281	KCNMA1/GUCY1A1/DOCK5/CALCRL/CALCA/ARHGAP42/ADRA2C/ADORA1	8
BP	GO:0002064	epithelial cell development	50/2829	207/18862	0.000337193	0.0106442	0.00905646	WNT7A/WNT5B/WNT5A/TP63/TJP1/SOX9/SOX8/SOX18/SLITRK6/SLC9A4/SLC4A5/SIPA1L3/S1PR3/ROCK2/ROBO4/RIPOR2/RDX/RAPGEF3/RAPGEF1/PODXL/PGR/PDPK1/PDE2A/PAX6/ONECUT1/NTRK1/NKX6-1/NKX3-2/MET/MAGI2/LHFPL5/IQGAP1/INSM1/IHH/HYDIN/HOXA5/F2RL1/ESR1/COL22A1/COL15A1/CLOCK/CLDN5/CLDN1/CDK6/CDH5/CDH2/BMP6/BFSP2/BCL11B/AR	50
BP	GO:0035725	sodium ion transmembrane transport	43/2829	171/18862	0.000343498	0.0107876	0.00917848	SLC9A4/SLC8A3/SLC8A1/SLC6A4/SLC6A3/SLC6A20/SLC6A19/SLC6A15/SLC6A12/SLC5A2/SLC5A1/SLC4A8/SLC4A5/SLC4A4/SLC4A10/SLC34A2/SLC34A1/SLC24A4/SLC24A3/SLC24A2/SLC12A2/SCN8A/SCN5A/SCN3B/SCN1A/SCN11A/PKD2/PCSK9/NOS1/NEDD4L/NEDD4/KCNK1/HECW2/HECW1/FGF14/FGF12/CAV3/CAMK2D/CACNA1G/ATP4B/ATP1B2/ATP1A3/ATP12A	43
BP	GO:0007626	locomotory behavior	41/2829	161/18862	0.00035173	0.0109898	0.00935049	VPS13A/SOBP/SLITRK6/SLC6A3/SLC4A10/SEZ6/QRFP/PREX2/PAK5/OPRK1/NEGR1/NCOA2/KLHL1/ID2/HIPK2/GRM1/GPR52/GBX1/FXN/FOXA2/FGF12/DSCAM/DRD1/DMBX1/DBH/DAB1/CXCL12/CLN6/CHRNA3/CHD7/CEND1/CDH23/CALB1/C1QL1/ASTN1/APBA1/ALK/ALDH1A3/ADORA2A/ADCY5/ADAM22	41
BP	GO:0001658	branching involved in ureteric bud morphogenesis	18/2829	52/18862	0.000353945	0.0110028	0.00936162	WT1/WNT2B/WNT1/TACSTD2/SOX9/SOX8/SIX2/SHH/SALL1/PKD2/PAX2/MYC/HOXA11/GPC3/FGF8/FGF2/FAT4/BCL2	18
BP	GO:0060993	kidney morphogenesis	26/2829	88/18862	0.000370299	0.0114531	0.0097447	WT1/WNT2B/WNT1/TACSTD2/SOX9/SOX8/SIX2/SHH/SALL1/PKD2/PAX2/MYC/KIF26B/HOXA11/GPC3/GCNT4/GCNT1/FRAS1/FMN1/FGF8/FGF2/FGF10/FAT4/CALB1/BMP7/BCL2	26
BP	GO:0015844	monoamine transport	24/2829	79/18862	0.000389651	0.0119539	0.0101708	SYT9/SYT6/SYT13/SYT11/SYT10/SYT1/SLC6A4/SLC6A3/SLC22A3/P2RY12/P2RX1/OXTR/NOS1/KCNA2/ITGB3/GPM6B/DRD1/CXCL12/CHRNA4/CHRM5/CHGA/ADRA2C/ADRA2A/ADORA2A	24
BP	GO:0048546	digestive tract morphogenesis	16/2829	44/18862	0.000394769	0.0119539	0.0101708	WNT5A/TP63/STRA6/SOX11/SIX2/SHH/SFRP1/IHH/ID2/HOXD13/HLX/GLI2/FGFR2/FGF10/DACT1/BCL2	16
BP	GO:0048841	regulation of axon extension involved in axon guidance	13/2829	32/18862	0.00039564	0.0119539	0.0101708	WNT5A/WNT3A/SEMA6D/SEMA5B/SEMA5A/SEMA3G/SEMA3D/SEMA3C/PLXNA4/NRP1/DSCAM/CXCL12/BMPR2	13
BP	GO:0048706	embryonic skeletal system development	32/2829	117/18862	0.000395704	0.0119539	0.0101708	WNT9A/WNT5A/TGFBR2/TGFB3/SOX11/SIX2/SHH/SATB2/PRRX1/PCSK5/PAX5/OSR2/NKX3-2/MMP16/MBTD1/IHH/HOXB6/HOXB4/HOXA9/HOXA7/HOXA5/HOXA11/FGFR2/FGF8/DSCAML1/DMRT2/DLX1/COL2A1/CHST11/BMP7/ALX4/ALX1	32
BP	GO:1904427	positive regulation of calcium ion transmembrane transport	22/2829	70/18862	0.000397326	0.0119539	0.0101708	TRPC1/TRDN/THY1/STAC3/STAC/RGN/RAMP3/PLCG2/PKD2/PDPK1/KCNE3/IL13/GJC2/FGF14/F2RL3/F2/DRD1/CRACR2A/CAPN3/CALM1/APLNR/ANK2	22
BP	GO:0042063	gliogenesis	64/2829	283/18862	0.000398203	0.0119539	0.0101708	ZNF365/TNFRSF21/TNFRSF1B/TLR2/TIAM1/TGFB2/SYNE2/SOX9/SOX8/SOX11/SOX1/SLC8A3/SKI/SHH/S100A9/ROR2/ROR1/POU3F2/POU3F1/PLAG1/PAX2/P2RY12/NR1D1/NKX6-2/NKX6-1/NFIB/NCMAP/MYRF/MYB/MDK/MAPK1/LRP8/LRP2/LEF1/LAMC3/LAMB1/LAMA2/ITGB4/IL34/IL33/GSTP1/GJC2/GCM2/GAP43/FOXG1/FGF5/FGF10/F2/ETV5/EMX1/EIF2B3/EGR2/DTX1/DNER/DLX1/DAB1/CDK6/CDH2/B4GALT6/ATP1B2/ASCL1/ADORA2A/ADGRG6/ADAM22	64
BP	GO:0071526	semaphorin-plexin signaling pathway	15/2829	40/18862	0.000406145	0.0121328	0.0103231	SEMA6D/SEMA5B/SEMA5A/SEMA3G/SEMA3D/SEMA3C/PLXND1/PLXNC1/PLXNA4/PLXNA2/NRP2/NRP1/NCAM1/MET/FARP2	15
BP	GO:0060541	respiratory system development	46/2829	188/18862	0.000421197	0.0124646	0.0106054	ZIC3/WT1/WNT5A/WNT2B/TNC/TMEM38B/TIMELESS/TGFBR2/TGFB3/STRA6/SOX9/SOX11/SKI/SHH/SFTPD/RSPO2/PGR/NFIB/MME/MIR17HG/MAPK1/MAN1A2/LEF1/IL13/HYDIN/HOXA5/GPC3/GNG8/GLI2/FLT4/FGFR2/FGF8/FGF2/FGF18/FGF10/DISP1/CYP1A2/CHI3L1/CHD7/CELSR1/CCN2/CCBE1/BMPR2/ASCL1/ALDH1A3/ADAMTS2	46
BP	GO:0042475	odontogenesis of dentin-containing tooth	25/2829	84/18862	0.000421322	0.0124646	0.0106054	TP63/TNFRSF11B/TNC/SLC34A1/SLC24A4/SHH/SCN5A/RSPO2/MMP20/LRP4/LEF1/GLI2/FGF8/FGF4/FGF10/FAM20C/EDAR/DMP1/DLX3/DLX1/CSF3R/CA2/BMP7/BCL11B/AMELX	25
BP	GO:0051928	positive regulation of calcium ion transport	32/2829	118/18862	0.000466059	0.0137219	0.0116751	TRPC6/TRPC3/TRPC1/TRDN/THY1/STRIT1/STAC3/STAC/RGN/RAMP3/PLCG2/PKD2/PDPK1/MYLK/MCHR1/LGALS3/KCNE3/IL13/GRIN1/GJC2/FGF14/F2RL3/F2/DRD1/CXCL12/CRACR2A/CAPN3/CALM1/CACNA1D/ATP2B1/APLNR/ANK2	32
BP	GO:0072006	nephron development	36/2829	138/18862	0.000480751	0.0140673	0.011969	WT1/WNT2B/WNT1/TACSTD2/SOX9/SOX8/SIX2/SHH/SALL1/RET/PTPRO/POU3F3/PODXL/PLCE1/PKD2/PDGFD/PAX2/NUP160/NID1/MYC/MAGI2/KIRREL3/KIF26B/IQGAP1/HOXA11/HEYL/GPC3/FMN1/FGF8/FGF2/FAT4/COL4A4/COL4A3/CALB1/BMP7/BCL2	36
BP	GO:0001503	ossification	85/2829	401/18862	0.000485779	0.0140673	0.011969	WNT5A/WNT3A/VCAN/TP63/TNFRSF11A/TNC/TMEM38B/TGFB3/TGFB2/TAC1/SYNCRIP/SPP1/SOX9/SOX8/SOX11/SMAD5/SLC8A1/SLC34A1/SLC26A2/SLC24A3/SKI/SIX2/SHH/SGMS2/SFRP1/SATB2/RUNX3/RUNX2/RSPO2/ROR2/PPARGC1B/OSR2/OMD/MYOG/MRC2/MMP16/MIR210/MIR200C/MDK/MAPK1/LRP4/LEF1/IHH/IGFBP3/IGF1/IFITM1/ID3/HNRNPU/GPM6B/GPC3/GLI2/GDPD2/FIGNL1/FGR/FGFR2/FGF18/FERMT2/FBN2/FAT4/ENPP1/EGR2/DNAJC13/DMP1/DKK1/DHX9/DHH/DDX5/CYP24A1/CT…	85
BP	GO:0033622	integrin activation	2025-11-29	25/18862	0.000489327	0.0140673	0.011969	PIEZO1/P2RY12/KIF14/JAM3/FN1/FERMT3/FERMT2/FERMT1/FARP2/CXCL12/CDH17	11
BP	GO:0050927	positive regulation of positive chemotaxis	2025-11-29	25/18862	0.000489327	0.0140673	0.011969	VEGFD/NTRK3/KDR/ITGA2/IL16/FGF10/F7/F2RL1/CXCL12/CCR4/ARTN	11
BP	GO:0062009	secondary palate development	2025-11-29	25/18862	0.000489327	0.0140673	0.011969	WNT7A/WNT5A/WNT3A/TGFBR2/TGFB3/TGFB2/SOX11/LEF1/ITGB8/FOXE1/CHD7	11
BP	GO:0140014	mitotic nuclear division	66/2829	296/18862	0.000491575	0.0140673	0.011969	ZWINT/WRAP73/VRK1/VPS4B/USP44/TRIP13/TOGARAM2/TACC3/SPDL1/SMC4/SMC3/SMC2/SMC1B/SLF2/SLF1/SGO2/SEH1L/RGCC/RCC1/RB1/RAD21L1/PRC1/PLK1/NUSAP1/NSL1/NSFL1C/NEUROG1/NEK2/NCAPH/NCAPG2/NCAPG/NCAPD3/MKI67/MIS12/MAD2L1/KNTC1/KIFC1/KIF4B/KIF4A/KIF23/KIF20B/KIF18B/KIF18A/KIF14/KIF11/IGF1/HNRNPU/HECW2/HASPIN/GEN1/FGF8/FBXO43/ESPL1/EPS8/DSN1/DSCC1/CEP192/CENPF/CENPE/CDK5RAP2/CDC6/CDC14B/CCNB1/CAV2/BUB1B/BMP7	66
BP	GO:0015849	organic acid transport	71/2829	324/18862	0.000520346	0.0148214	0.0126106	XK/TRH/TNFRSF11A/THBS1/SYT1/SV2A/STRA6/SSTR4/SLCO2B1/SLC7A9/SLC7A6/SLC6A20/SLC6A19/SLC6A15/SLC6A12/SLC5A8/SLC51B/SLC38A3/SLC38A1/SLC27A2/SLC26A9/SLC26A8/SLC26A2/SLC26A10/SLC25A20/SLC25A13/SLC23A2/SLC22A4/SLC1A2/SLC16A7/SLC16A10/SLC16A1/SLC13A5/SLC13A2/SLC12A2/SLC10A4/RPS6KB1/RIMS1/RGS4/PPFIA2/PLIN2/PLA2G4F/PLA2G4A/PLA2G2F/PLA2G2E/PLA2G2A/PLA2G10/NPY5R/NCOA2/MFSD2A/MAP2K6/LRRC8C/LRP2/GRM7/GRM1/GJA…	71
BP	GO:0090102	cochlea development	16/2829	45/18862	0.000528128	0.0149734	0.0127399	WNT5A/TBX18/SOX9/SOBP/SLITRK6/PVALB/PAX2/NEUROG1/MYO3A/MCM2/KCNK2/GLI2/GATA2/GABRA5/CTHRC1/CALB1	16
BP	GO:0051965	positive regulation of synapse assembly	19/2829	58/18862	0.000543812	0.015307	0.0130238	WNT7A/VSTM5/SLITRK6/SLITRK5/SLITRK2/OXTR/NTRK1/NLGN1/LRRTM3/LRRN1/LRRC24/GRID2/FLRT3/EPHB1/EEF2K/CLSTN2/BDNF/AMIGO2/ADGRB1	19
BP	GO:0048638	regulation of developmental growth	70/2829	319/18862	0.000544893	0.015307	0.0130238	WWC3/WWC2/WT1/WNT5A/WNT3A/VIL1/TGFBR2/SYT1/SPP1/SPART/SLC6A4/SLC6A3/SLC23A2/SEMA6D/SEMA5B/SEMA5A/SEMA3G/SEMA3D/SEMA3C/RPS6KB1/RIMS2/RIMS1/RGS4/RASAL1/PRKDC/POU3F2/PLXNA4/PLAC8/OLFM1/NRP1/NRCAM/NKX6-1/NEDD4L/MYOZ1/MIR590/MIR17HG/MFSD2A/MAPK1/MAEL/LGMN/KIAA0319/KCNK2/ISLR2/IGF1/HLX/GPAM/GJA1/GHR/FXN/FSTL4/FN1/FGFR2/FGF8/FGF2/DSCAM/DPYSL2/DCC/CXCL12/CRABP2/CHD7/CCNB1/CAV3/CAPN3/CACNG7/BMPR2/BDNF/BCL…	70
BP	GO:0030850	prostate gland development	15/2829	41/18862	0.000552477	0.0154492	0.0131447	WNT5A/TP63/TNC/SOX9/SHH/SFRP1/SERPINF1/PLAG1/HOXD13/GLI2/FGFR2/FGF10/ESR1/BMP7/AR	15
BP	GO:0051963	regulation of synapse assembly	27/2829	95/18862	0.000569147	0.015843	0.0134798	WNT7A/WNT5A/WNT3A/VSTM5/TLR2/SLITRK6/SLITRK5/SLITRK4/SLITRK2/SLIT1/OXTR/NTRK1/NTNG2/NLGN1/MDGA1/LRRTM3/LRRTM1/LRRN1/LRRC24/GRID2/FLRT3/EPHB1/EEF2K/CLSTN2/BDNF/AMIGO2/ADGRB1	27
BP	GO:0140353	lipid export from cell	24/2829	81/18862	0.000584681	0.0162018	0.0137851	TRH/TNFRSF11A/TAC1/SYT1/SPP1/SLC1A2/SLC12A2/RIMS1/PPFIA2/POMC/PLA2G4A/PLA2G10/NPY5R/MYB/MAP2K6/INHBA/GRM7/GJA1/CRHR1/BMP6/APBA1/AGTR1/ADORA2A/ADORA1	24
BP	GO:0006939	smooth muscle contraction	28/2829	100/18862	0.000590923	0.0163009	0.0138694	TBXA2R/SLC8A1/ROCK2/PTGER3/PLCE1/P2RX1/OXTR/NEUROG1/MYLK/KIT/KCNMA1/ITGA2/HTR7/HTR1D/GUCY1A1/DOCK5/CHRNA3/CHRM2/CD38/CALCRL/CALCA/BDKRB2/ATP2B1/ARHGAP42/ADRA2C/ADRA2A/ADRA1A/ADORA1	28
BP	GO:0060562	epithelial tube morphogenesis	68/2829	309/18862	0.000597204	0.0164003	0.013954	ZIC3/WT1/WNT5A/WNT3A/WNT2B/WNT1/TRIM71/TNC/TIMELESS/TGFBR2/TGFB2/TBX21/TBR1/TACSTD2/STIL/SOX9/SOX8/SOX18/SOX11/SLIT2/SKI/SIX2/SHH/SFRP1/SALL4/SALL1/RSPO2/RET/PODXL/PLXND1/PKD2/PGR/PAX2/NRP1/MYC/MICAL2/MET/MDK/LRP2/LMO4/LEF1/KIF26B/KIF20B/KDR/IHH/HOXA5/HOXA11/GPC3/GLI2/GBX2/FZD6/FMN1/FGFR2/FGF8/FGF2/FGF10/FAT4/ESR1/EOMES/DLC1/CTHRC1/CEP290/CELSR1/CAV3/BMP7/BCL2/AR/ADAMTS12	68
BP	GO:0051781	positive regulation of cell division	25/2829	86/18862	0.000621727	0.0168472	0.0143342	VEGFD/TGFB3/TGFB2/SVIL/SHH/RXFP3/PKP4/PDGFD/MDK/KIF23/KIF20B/KIF14/FGFR2/FGF8/FGF5/FGF4/FGF3/FGF2/ECT2/CXCR5/CSPP1/CIT/CDC6/CDC14B/CAT	25
BP	GO:0051952	regulation of amine transport	25/2829	86/18862	0.000621727	0.0168472	0.0143342	TRH/SYT9/SYT6/SYT13/SYT11/SYT10/SYT1/SV2A/SLC38A3/SLC12A2/RGS4/P2RY12/OXTR/NPY5R/KCNA2/GRM7/DRD1/CXCL12/CHRNA4/CHRNA3/CHGA/ADRA2C/ADRA2A/ADORA2A/ADORA1	25
BP	GO:0060021	roof of mouth development	25/2829	86/18862	0.000621727	0.0168472	0.0143342	WNT7A/WNT5A/WNT3A/WFIKKN1/TGFBR2/TGFB3/TGFB2/SOX11/SKI/SHH/SATB2/PRRX1/OSR2/LEF1/ITGB8/INHBA/FRAS1/FOXF2/FOXE1/DLX6/COL2A1/CLDN5/CHD7/BNC2/ALX4	25
BP	GO:0051592	response to calcium ion	37/2829	145/18862	0.00063809	0.0172144	0.0146466	WNT5A/TRPC3/TRPC1/THBS1/SYT9/SYT6/SYT13/SYT11/SYT10/SYT1/SLC25A24/SLC25A13/SCN5A/RYR3/RASGRP2/RASAL1/RASA4B/PKD2/NLGN1/NEDD4/LGMN/KCNMB2/KCNMA1/IQGAP1/HSPA5/EEF2K/ECT2/DPEP1/CPNE8/CPNE4/CPNE2/CARF/CAPN3/CAMK2D/CALM1/CACYBP/AMELX	37
BP	GO:0044849	estrous cycle	2025-07-29	12/18862	0.000668455	0.017949	0.0152717	PCNA/OXTR/OPRM1/NCOR2/MMP7/MDK/ETS1	7
BP	GO:0048608	reproductive structure development	85/2829	405/18862	0.000671184	0.017949	0.0152717	WT1/WNT7A/WNT5A/WNT2B/VGF/VASH2/UTF1/TP63/TNC/TLR3/TGFB2/TEX11/SYCP2/STRA6/STOX2/SPP1/SOX9/SOX8/SOCS3/SLIT3/SLIT2/SHH/SFRP1/SERPINF1/SALL1/RRM1/ROR2/RAD21L1/PLK4/PLAG1/PKD2/PGR/PCYT1B/NTRK1/NHLH2/NEUROG1/NASP/MSH4/MME/MAPK1/LRP2/LHX9/LHX4/LHB/LEF1/KIT/KIF18A/ITGB8/INHBB/INHBA/HSPA5/HOXD13/HOXA9/HOXA11/GPR149/GLI2/GJA1/GATA2/FOXF2/FGFR2/FGF8/FGF10/FANCA/ESR1/EOMES/E2F8/DMC1/DLX3/DHX37/DHH/DCN/CSF2…	85
BP	GO:0006940	regulation of smooth muscle contraction	19/2829	59/18862	0.000690741	0.0183405	0.0156047	TBXA2R/PLCE1/P2RX1/OXTR/KIT/KCNMA1/ITGA2/GUCY1A1/DOCK5/CHRNA3/CHRM2/CALCRL/CALCA/ATP2B1/ARHGAP42/ADRA2C/ADRA2A/ADRA1A/ADORA1	19
BP	GO:0001707	mesoderm formation	21/2829	68/18862	0.00069181	0.0183405	0.0156047	WNT5A/WNT3A/TXNRD1/TBXT/SIX2/PAX2/MIR200C/LEF1/ITGB4/ITGB3/ITGA8/ITGA2/INHBA/HOXA11/GJA1/FGFR2/EYA2/EOMES/DKK1/BMPR2/BMP7	21
BP	GO:0048483	autonomic nervous system development	16/2829	46/18862	0.000698262	0.0184317	0.0156824	TP63/SOX8/SOX11/RET/PLXNA4/NTRK1/NRP2/NRP1/KIF26A/INSM1/HLX/GFRA3/GBX2/FN1/EGR2/ASCL1	16
BP	GO:0001656	metanephros development	24/2829	82/18862	0.000710765	0.0186014	0.0158268	WT1/SOX9/SOX8/SIX2/SHH/SALL1/RET/POU3F3/PKD2/PAX2/OSR2/MYC/KIF26B/ID3/HOXA11/GPC3/FRAS1/FMN1/FGF8/FGF10/FAT4/CALB1/BMP7/BCL2	24
BP	GO:2000177	regulation of neural precursor cell proliferation	24/2829	82/18862	0.000710765	0.0186014	0.0158268	ZNF423/WNT5A/WNT3A/TRIM71/TOX/TAFA3/SLC6A4/SHH/RASSF10/RAPGEF1/OTP/NES/MDK/LRP2/INSM1/ID2/GLI2/GJC2/GATA2/FOXG1/EMX1/CEND1/CDH2/ASCL1	24
BP	GO:0007229	integrin-mediated signaling pathway	29/2829	106/18862	0.000719789	0.0187574	0.0159595	VAV3/TXK/THY1/RCC2/PRAM1/PLPP3/NRP1/LAT/ITGBL1/ITGB8/ITGB4/ITGB3/ITGAD/ITGA9/ITGA8/ITGA7/ITGA4/ITGA2/ITGA1/HCK/FYB1/FN1/FGR/FERMT3/FERMT2/FERMT1/ERBIN/CDH17/CCN2	29
BP	GO:0050926	regulation of positive chemotaxis	2025-11-29	26/18862	0.000733937	0.019045	0.0162042	VEGFD/NTRK3/KDR/ITGA2/IL16/FGF10/F7/F2RL1/CXCL12/CCR4/ARTN	11
BP	GO:1903305	regulation of regulated secretory pathway	35/2829	136/18862	0.000746394	0.019213	0.0163471	WNT7A/VAMP7/SYT9/SYT6/SYT13/SYT11/SYT10/SYT1/STXBP5/SLC4A8/RIMS4/RIMS2/RIMS1/RAC2/PRAM1/PPFIA2/PDPK1/P2RX1/NLGN1/LGALS9/IL13/GRIN3A/GATA2/FGR/F2RL1/CHRNA5/CALM1/CACNA1G/C12orf4/BLK/APBA1/ADRA2A/ADRA1A/ADORA2A/ADGRE2	35
BP	GO:0001501	skeletal system development	99/2829	486/18862	0.000748919	0.019213	0.0163471	WNT9A/WNT7A/WNT5B/WNT5A/WNT2B/WNT1/WFIKKN1/WDR5/VCAN/TRIP11/TRIM45/TP63/TNFRSF11B/TMEM38B/TLL1/TGFBR2/TGFB3/TGFB2/SPP2/SP5/SOX9/SOX11/SMAD5/SKI/SIX2/SIGLEC15/SHH/SH2B3/SFRP1/SCIN/SATB2/RUNX3/RUNX2/RSPO2/ROR2/RGN/RAB23/PTPRC/PRRX1/PPARGC1B/PIP4K2A/PCSK5/PAX5/OSR2/NPR3/NKX3-2/NFIB/NEUROG1/NCAN/MMP16/MDK/MBTD1/MATN3/KIT/ITGB8/IHH/IGF1/HOXD13/HOXC10/HOXB6/HOXB4/HOXA9/HOXA7/HOXA5/HOXA11/GLI2/GJA1/FREM…	99
BP	GO:0007517	muscle organ development	69/2829	317/18862	0.000749821	0.019213	0.0163471	WT1/WNT5A/WNT3A/TGFB2/SVIL/STRA6/STAC3/SPEG/SOX8/SOX11/SMTNL1/SKI/SHH/SFMBT1/RPS6KB1/RIPOR2/RB1/POU6F1/POU4F1/POPDC2/PAX7/PAX5/NEUROG1/NEURL1/NEB/MYOZ2/MYOZ1/MYOG/MYLK/MYH3/MKX/LRP2/LEF1/LAMA2/ITGB1BP2/ITGA7/IGF1/ID3/HLX/HEYL/HDAC9/FLNB/FHL1/FGFR2/FGF8/FGF3/EPHB1/EGR2/DNER/DISP1/DDX5/DCN/CYP26B1/COL6A3/CHRND/CHRNA1/CHD7/CENPF/CAVIN4/CAV3/CAV2/CAPN3/BVES/BORCS8-MEF2B/BCL2/ANKRD2/ALX4/ADGRB1/ACTA1	69
BP	GO:0031016	pancreas development	22/2829	73/18862	0.000755434	0.0192762	0.0164009	ZIC3/WNT5A/SOX9/SHH/SELENOT/PDPK1/PAX6/ONECUT1/NKX6-2/NKX6-1/NKX3-2/MET/INSM1/ILDR2/IHH/HNF1A/FOXA2/FGF10/CLOCK/CDK6/CDH2/BMP6	22
BP	GO:0050731	positive regulation of peptidyl-tyrosine phosphorylation	46/2829	193/18862	0.000773176	0.0195658	0.0166473	WNT3A/VTN/TNFSF18/TNFRSF14/SOCS3/PTPRC/PARP9/PARP14/PAK2/NRP1/NOD2/NEURL1/NCAPG2/LRP8/LRP4/KIT/ITGB3/IQGAP1/IL34/IL24/IL15/IL13/IGF1/HPX/GPRC5B/GHR/FLT3/FGF8/FGF10/FCGR1A/ERCC6/EHD4/EFNA5/DOK7/CSF3/CSF2/CNTN1/CD74/CD3E/BMP6/BDNF/AFAP1L2/ADRA2A/ADRA1A/ADORA1/ACE	46
BP	GO:1901654	response to ketone	46/2829	193/18862	0.000773176	0.0195658	0.0166473	UGT3A2/TRH/TNC/TLR2/THBS1/TGFB3/TGFB2/TFAP4/TBXA2R/SPP1/SLIT3/SLIT2/SFRP1/SERPINF1/RPS6KB1/ROCK2/PTGFR/PCNA/PCK1/OXTR/NQO1/NCOA2/NASP/LARP1/KIF1B/HOXD13/GNG2/GNAI1/FOXP2/F7/CLDN1/CFTR/CD38/CCL19/CATSPERB/CATSPER4/CATSPER2/CATSPER1/CALM1/CAD/ATP2B1/AR/AKR1C2/ADCY5/ADCY2/ABCC2	46
BP	GO:0010092	specification of animal organ identity	13/2829	34/18862	0.000788658	0.019794	0.0168415	WNT5A/WNT3A/WNT2B/TBR1/PAX2/LRP2/HOXA11/GATA5/FGFR2/FGF8/FGF10/DKK1/AR	13
BP	GO:0051567	histone H3-K9 methylation	13/2829	34/18862	0.000788658	0.019794	0.0168415	SUV39H2/SETD7/RIF1/PRDM5/PRDM16/PAX5/MYB/MECOM/EHMT2/DNMT1/BRCA1/BEND3/ASH1L	13
BP	GO:0060402	calcium ion transport into cytosol	38/2829	152/18862	0.000828116	0.0206995	0.0176119	UBASH3B/TRPC3/TRPC1/TRDN/TMEM38B/THY1/SLC8A3/SLC8A1/SLC24A2/RYR3/RAMP3/PTPRC/PLCG2/PKD2/PDPK1/NOS1/MS4A1/LIME1/LCK/ITPR2/IL13/GRIN2B/GRIN1/FGF2/FAM155A/F2RL3/F2/DRD1/CORO1A/CHD7/CCL19/CAPN3/CAMK2D/CALM1/BCL2/APLNR/ANK2/ADRA1A	38
BP	GO:0048762	mesenchymal cell differentiation	53/2829	231/18862	0.000844333	0.0210191	0.0178838	WNT5A/WNT16/TIAM1/TGFBR2/TGFB3/TGFB2/SPRED1/SOX9/SOX8/SOX11/SIX2/SHH/SFRP1/SEMA6D/SEMA5B/SEMA5A/SEMA3G/SEMA3D/SEMA3C/RGCC/RET/PAX2/OLFM1/NRP2/NRP1/NOLC1/MIR590/MDK/MAPK1/LEF1/LDLRAD4/KBTBD8/IL17RD/HNRNPAB/HEYL/GBX2/GATA5/FOXF2/FOXA2/FN1/FGFR2/FGF8/FGF10/FERMT2/FAM83D/EPHA3/EOMES/DDX5/CDH2/BMP7/BCL2/AMELX/ALX1	53
BP	GO:0061458	reproductive system development	85/2829	408/18862	0.000849614	0.0210312	0.0178941	WT1/WNT7A/WNT5A/WNT2B/VGF/VASH2/UTF1/TP63/TNC/TLR3/TGFB2/TEX11/SYCP2/STRA6/STOX2/SPP1/SOX9/SOX8/SOCS3/SLIT3/SLIT2/SHH/SFRP1/SERPINF1/SALL1/RRM1/ROR2/RAD21L1/PLK4/PLAG1/PKD2/PGR/PCYT1B/NTRK1/NHLH2/NEUROG1/NASP/MSH4/MME/MAPK1/LRP2/LHX9/LHX4/LHB/LEF1/KIT/KIF18A/ITGB8/INHBB/INHBA/HSPA5/HOXD13/HOXA9/HOXA11/GPR149/GLI2/GJA1/GATA2/FOXF2/FGFR2/FGF8/FGF10/FANCA/ESR1/EOMES/E2F8/DMC1/DLX3/DHX37/DHH/DCN/CSF2…	85
BP	GO:0009581	detection of external stimulus	36/2829	142/18862	0.000851686	0.0210312	0.0178941	TULP1/TRPC3/SEMA5B/SCN1A/RPE65/PRPH2/PKD2L2/PKD2/PKD1L1/PIEZO2/PIEZO1/PHF24/PDE6A/OPN4/OPN3/NTRK1/LHFPL5/KIT/ITGA2/GRK4/GPR52/GNGT1/GNAQ/EYS/EPHB1/CXCL12/CDH2/CAV3/CALM1/CALCA/CABP4/ATP8A2/ANO1/AIPL1/ADORA1/ABCA4	36
BP	GO:0022404	molting cycle process	24/2829	83/18862	0.000859827	0.0210623	0.0179206	WNT5A/TP63/TGFB2/SOX9/SOX21/SOX18/SHH/NSUN2/LRP4/INHBA/HPSE/GLI2/FZD6/FOXQ1/FOXE1/FGFR2/FGF10/FERMT1/FARP2/EDAR/DSG4/BCL2/APCDD1/ALX4	24
BP	GO:0022405	hair cycle process	24/2829	83/18862	0.000859827	0.0210623	0.0179206	WNT5A/TP63/TGFB2/SOX9/SOX21/SOX18/SHH/NSUN2/LRP4/INHBA/HPSE/GLI2/FZD6/FOXQ1/FOXE1/FGFR2/FGF10/FERMT1/FARP2/EDAR/DSG4/BCL2/APCDD1/ALX4	24
BP	GO:0035270	endocrine system development	32/2829	122/18862	0.000870332	0.0211564	0.0180007	WT1/WNT5A/STRA6/SOX9/SLC6A3/SHH/SALL1/POU3F2/PDPK1/PAX6/OTP/ONECUT1/NKX6-2/NKX6-1/MDK/MAPK1/INSM1/HOXA5/GLI2/GCM2/GATA2/FOXE1/FOXA2/FGF8/FGF10/ETS1/DKK3/CLOCK/CDK6/CDH2/BMP6/ASCL1	32
BP	GO:0007588	excretion	19/2829	60/18862	0.000870579	0.0211564	0.0180007	TAC1/POU3F3/NPPB/NEDD4L/KCNMA1/KCNK5/GUCA2B/CLCNKB/CLCN5/CHRNB4/CHRNA3/ATP6V0A4/AQP9/AMN/AGTR1/ADRA1A/ADORA2A/ADORA1/ABCG8	19
BP	GO:0010001	glial cell differentiation	49/2829	210/18862	0.000879656	0.0212925	0.0181165	ZNF365/TNFRSF21/TNFRSF1B/TLR2/SOX9/SOX8/SOX11/SOX1/SLC8A3/SKI/SHH/S100A9/ROR2/ROR1/POU3F2/POU3F1/PAX2/NR1D1/NKX6-2/NKX6-1/NFIB/NCMAP/MYRF/MDK/MAPK1/LEF1/LAMC3/LAMA2/ITGB4/IL34/GSTP1/GAP43/FGF5/FGF10/F2/EMX1/EIF2B3/EGR2/DTX1/DNER/DLX1/DAB1/CDK6/CDH2/B4GALT6/ASCL1/ADORA2A/ADGRG6/ADAM22	49
BP	GO:0071248	cellular response to metal ion	45/2829	189/18862	0.000896392	0.0216122	0.0183885	WNT5A/SYT9/SYT6/SYT13/SYT11/SYT10/SYT1/SLC34A1/SLC30A10/SLC25A24/SLC12A2/SHH/SERPINF1/SCN5A/RYR3/RASGRP2/RASAL1/RASA4B/PKD2/NQO1/NLGN1/MYOG/MAPK1/LGMN/IQGAP1/HVCN1/HSPA5/EIF2S1/EEF2K/ECT2/DPEP1/DAXX/CYP1A2/CPNE8/CPNE4/CPNE2/CLDN1/CCNB1/CARF/CAPN3/CAMK2D/CACYBP/BMP6/AOC1/A3GALT2	45
BP	GO:0007200	phospholipase C-activating G protein-coupled receptor signaling pathway	28/2829	103/18862	0.000981519	0.0234872	0.0199838	PTGER3/PLCE1/P2RY2/P2RY12/OPRM1/OPRL1/OPRK1/NPR3/GRM1/GPR32/GPR20/GPR18/GNA15/GNA14/F2RL3/F2RL1/F2/ESR1/DRD1/CHRM2/CHGA/CALCA/ANO1/AGTR1/ADRA2A/ADRA1B/ADRA1A/ACTN2	28
BP	GO:0016339	calcium-dependent cell-cell adhesion via plasma membrane cell adhesion molecules	15/2829	43/18862	0.000982551	0.0234872	0.0199838	PCDHGC3/PCDHGB4/PCDHB4/PCDHB2/PCDHB14/PCDHB13/NLGN1/CDH8/CDH5/CDH23/CDH22/CDH20/CDH2/CDH19/CDH17	15
BP	GO:0050767	regulation of neurogenesis	74/2829	348/18862	0.000989027	0.0234872	0.0199838	ZNF365/XRCC2/WNT7A/WNT5A/WNT3A/TRPC6/TRAK2/TNFRSF1B/TLR2/TIAM1/THY1/SPP1/SPART/SOX8/SOX11/SLIT2/SKI/SHH/SERPINF1/SEMA6D/SEMA5B/SEMA5A/SEMA3G/SEMA3D/SEMA3C/RASSF10/POU4F1/PLXND1/PLXNC1/PLXNA4/PLXNA2/PLAG1/PAX6/PAK3/OTP/OPRM1/NRP1/NR1D1/NKX6-2/NKX6-1/NEURL1/MYB/MME/MDK/LRP8/LRP4/LRP2/KIT/KIAA0319/ISLR2/IL34/ID1/HEYL/GJC2/FSTL4/FOXG1/FN1/FAIM/F2/ETV5/EGR2/EEF2K/DSCAM/DLX1/DCC/DAB1/CXCL12/CRABP2/CHD7…	74
BP	GO:0060571	morphogenesis of an epithelial fold	2025-10-29	23/18862	0.000989499	0.0234872	0.0199838	WNT5A/WNT2B/TP63/SHH/HOXD13/GLI2/FGFR2/FGF10/BMP7/AR	10
BP	GO:0097305	response to alcohol	53/2829	233/18862	0.0010402	0.0245953	0.0209266	UGT1A1/TRH/TP53INP1/TNC/TGFBR2/TBXA2R/SLIT3/SLIT2/SLC6A3/SLC23A2/SFRP1/SETD7/RPS6KB1/RGS4/RAD51/PTGFR/OPRM1/NQO1/NLRP3/MLC1/LRP8/LARP1/KCNC2/ITPR2/INHBA/IL13/GSTP1/GRIN3A/GRIN2B/GRIN1/GRAMD1B/GNG2/GNAI1/FGFR2/F7/DBH/CYP8B1/CSF3/CPT1A/CLDN1/CFTR/CES1/CCL19/CAT/CALM1/CAD/CA3/BRCA1/BLM/ATP2B1/AKR1C2/ADCY5/ADCY2	53
BP	GO:0048557	embryonic digestive tract morphogenesis	2025-08-29	16/18862	0.00105222	0.0246935	0.0210101	SOX11/SIX2/SHH/IHH/ID2/HLX/FGFR2/FGF10	8
BP	GO:0048332	mesoderm morphogenesis	21/2829	70/18862	0.00105242	0.0246935	0.0210101	WNT5A/WNT3A/TXNRD1/TBXT/SIX2/PAX2/MIR200C/LEF1/ITGB4/ITGB3/ITGA8/ITGA2/INHBA/HOXA11/GJA1/FGFR2/EYA2/EOMES/DKK1/BMPR2/BMP7	21
BP	GO:0003401	axis elongation	2025-11-29	27/18862	0.00107196	0.025056	0.0213186	WNT5A/WNT3A/TNC/SOX9/SHH/SFRP1/MAGI2/HOXD13/FGFR2/FGF10/ESR1	11
BP	GO:0003338	metanephros morphogenesis	2025-12-29	31/18862	0.0010984	0.0255764	0.0217613	WT1/SOX9/SOX8/SIX2/SALL1/PKD2/PAX2/KIF26B/FRAS1/FMN1/FGF10/CALB1	12
BP	GO:0010634	positive regulation of epithelial cell migration	42/2829	175/18862	0.00110342	0.025596	0.021778	WNT7A/WNT5A/VIL1/TMSB4X/THBS1/TGFBR2/TGFB2/TAC1/SOX9/SEMA5A/ROCK2/RHOJ/PTGS2/PLPP3/PLCG2/PDPK1/NUS1/NRP2/NRP1/MIR210/MIR200A/MIR132/MIR126/MET/MAP3K3/LGMN/KDR/ITGB3/ITGA2/IQSEC1/INSL3/HDAC9/GATA2/FLT4/FGF2/FGF18/FGF10/ETS1/DOCK5/CCBE1/BMPR2/ADGRA2	42
BP	GO:0021510	spinal cord development	27/2829	99/18862	0.00113574	0.0258705	0.0220116	WNT3A/WNT1/VSTM5/VIT/SOX11/SOX1/SHH/PKD2/PAX6/MDGA2/MDGA1/LRP8/LMO4/LHX4/HOXC10/GLI2/GBX1/GATA2/FOXB1/DYNC2H1/DCTN1/DCC/DBX1/DAB1/CHRD/ASCL1/ACTL6B	27
BP	GO:0022600	digestive system process	27/2829	99/18862	0.00113574	0.0258705	0.0220116	VIL1/TLR9/TFF2/TAC1/SOX9/SLC9A4/SLC5A1/SLC2A5/SERPINA3/PTGER3/OXTR/OPRK1/NPR3/NPC1L1/NOD2/NEUROG1/MUC13/IREB2/INAVA/HRH2/FGF10/ENPP7/CYP8B1/CHRM5/AQP5/ADRA2A/ABCG8	27
BP	GO:0051588	regulation of neurotransmitter transport	27/2829	99/18862	0.00113574	0.0258705	0.0220116	WNT7A/SYT11/SYT1/STXBP5/SNCAIP/SLC4A8/RIMS4/RIMS2/RIMS1/PPFIA2/P2RX1/NOS1/NLGN1/MCTP1/ITGB3/GRIN3A/GPM6B/DRD1/CPLX3/CHRNB4/CHRNA5/CHRNA3/CALM1/APBA1/ADRA2A/ADRA1A/ADORA2A	27
BP	GO:0034764	positive regulation of transmembrane transport	48/2829	207/18862	0.00113638	0.0258705	0.0220116	TRPC6/TRPC1/TRDN/TMSB4X/THY1/TERT/TCAF1/STAC3/STAC/SORBS1/SLC34A1/RGN/RAMP3/PLCG2/PKD2/PIK3R1/PDZK1/PDPK1/OPN3/NPPA/NOS1/MIR210/LRRC55/KCNE3/KCNC2/IL13/IGF1/GPC3/GJC2/FGF19/FGF14/F2RL3/F2/DRD1/CRACR2A/CFTR/CAPN3/CALM1/CA2/C3/C2CD5/ATPSCKMT/ATP1B2/APLNR/ANK2/ACTN2/ACSL5/ABCB1	48
BP	GO:0034767	positive regulation of ion transmembrane transport	48/2829	207/18862	0.00113638	0.0258705	0.0220116	TRPC6/TRPC1/TRDN/TMSB4X/THY1/TERT/TCAF1/STAC3/STAC/SORBS1/SLC34A1/RGN/RAMP3/PLCG2/PKD2/PIK3R1/PDZK1/PDPK1/OPN3/NPPA/NOS1/MIR210/LRRC55/KCNE3/KCNC2/IL13/IGF1/GPC3/GJC2/FGF19/FGF14/F2RL3/F2/DRD1/CRACR2A/CFTR/CAPN3/CALM1/CA2/C3/C2CD5/ATPSCKMT/ATP1B2/APLNR/ANK2/ACTN2/ACSL5/ABCB1	48
BP	GO:0097553	calcium ion transmembrane import into cytosol	34/2829	134/18862	0.00114964	0.0260756	0.0221861	UBASH3B/TRPC1/TRDN/TMEM38B/THY1/SLC8A3/SLC8A1/SLC24A2/RYR3/RAMP3/PTPRC/PLCG2/PKD2/PDPK1/NOS1/LIME1/LCK/ITPR2/IL13/GRIN2B/GRIN1/FGF2/FAM155A/F2RL3/F2/DRD1/CORO1A/CHD7/CCL19/CAPN3/CAMK2D/CALM1/APLNR/ANK2	34
BP	GO:0016079	synaptic vesicle exocytosis	28/2829	104/18862	0.00115414	0.0260809	0.0221906	WNT7A/UNC13C/SYT9/SYT6/SYT1/SYNJ1/SV2A/STXBP5/STX11/SNPH/SLC4A8/RIMS4/RIMS2/RIMS1/PPFIA2/PCLO/P2RX1/OTOF/NLGN1/GRIN3A/CPLX3/CHRNA5/CALM1/CADPS/APBA1/ADRA2A/ADRA1A/ADORA2A	28
BP	GO:0032392	DNA geometric change	30/2829	114/18862	0.0011721	0.0263894	0.0224531	TOP2A/SMARCAD1/SMARCA1/SETX/RTEL1/RFC3/RECQL4/RAD51/POLQ/NBN/NAV2/MTERF1/MCMDC2/MCM6/MCM5/MCM4/MCM3/MCM2/HFM1/HELB/G3BP1/ERCC8/ERCC6/DSCC1/DNA2/DHX9/CHD7/CHD5/BRIP1/BLM	30
BP	GO:0002067	glandular epithelial cell differentiation	16/2829	48/18862	0.00118119	0.0264	0.0224621	WNT5A/TP63/PDPK1/PAX6/NKX6-3/NKX6-1/INSM1/IL13/HOXA5/FGFR2/FGF8/CLOCK/CDK6/CDH2/BMP6/ASCL1	16
BP	GO:0070839	metal ion export	16/2829	48/18862	0.00118119	0.0264	0.0224621	SLC8A3/SLC8A1/SLC4A4/SLC40A1/NPPA/KCNT2/KCNK5/KCNK18/KCNE3/KCNA5/ATP4B/ATP2B3/ATP2B1/ATP1B2/ATP1A3/ATP12A	16
BP	GO:0001942	hair follicle development	23/2829	80/18862	0.00118895	0.0264769	0.0225276	WNT5A/TP63/TGFB2/SOX9/SOX21/SOX18/SHH/NSUN2/LRP4/INHBA/HPSE/GLI2/FZD6/FOXQ1/FOXE1/FGFR2/FGF10/FERMT1/EDAR/DSG4/BCL2/APCDD1/ALX4	23
BP	GO:0032147	activation of protein kinase activity	70/2829	328/18862	0.00120515	0.0267404	0.0227518	WNT5A/TLR6/TLR3/TIRAP/THBS1/TGFBR2/TGFB3/TGFB2/SBK2/RIPK3/RIPK1/RGCC/RET/RAPGEF1/PTPRC/PRLR/PLCE1/PILRB/PDPK1/PBK/PAK5/PAK3/PAK2/NTRK3/NTRK1/NRK/NRG3/NOD2/MLKL/MDFIC/MAPK1/MAP3K3/MAP2K6/KIT/KIF14/ITGB3/ITGA1/IRAK2/INAVA/IGF1/GRM1/GPRC5B/GPRC5A/GHR/FGF2/FGF10/ERCC6/EIF2AK2/EFNA5/ECT2/DAXX/COPS8/CLSPN/CHRNA7/CHRNA3/CHI3L1/CD74/CCL19/CCDC88A/CARD10/CALCA/BIRC7/ARRB1/ALK/ADRA2C/ADRA2A/ADORA1/ADCY9/AD…	70
BP	GO:0060326	cell chemotaxis	66/2829	306/18862	0.00123346	0.0272698	0.0232021	WNT5A/VEGFD/VAV3/TNFSF18/TNFRSF11A/TMSB4X/TIRAP/TIAM1/THBS1/TGFB2/SLIT2/SLC12A2/SFTPD/SEMA5A/S100A9/RIPOR2/RAC2/PTPRO/PRSS56/PREX1/PDGFD/NRP1/NOD2/MTUS1/MET/MDK/MAPK1/LYST/LGMN/LGALS9/LGALS3/LEF1/KIT/KDR/JAM3/ITGA1/IL34/IL16/GSTP1/FLT1/FGF4/FGF2/FGF18/F7/F2RL1/EPHB1/DPEP1/DAPK2/CXCR5/CXCL5/CXCL3/CXCL12/CSF3R/CORO1A/CHGA/CD74/CCRL2/CCR4/CCL28/CCL20/CCL19/CALCA/ALOX5/AGTR1/ADGRE2/ACKR3	66
BP	GO:0048732	gland development	85/2829	413/18862	0.00124286	0.0272849	0.023215	ZIC3/XDH/WT1/WNT5A/WNT3A/WNT1/UMPS/UGT1A1/TP63/TNFRSF11A/TNC/TGFBR2/TGFB3/TGFB2/STRA6/SOX9/SLC6A3/SLC46A2/SHH/SFRP1/SERPINF1/SEMA3C/SALL1/RIPK3/RGN/RAG1/PRLR/PRKDC/POU3F2/PLXND1/PLAG1/PKD2/PGR/PCSK9/PCNA/PCK1/OXTR/OTP/ONECUT1/NTN4/NRG3/NEURL1/NCOR2/MET/MDK/MAPK1/LMO4/LEF1/ITGA2/INSM1/IHH/IGSF3/ID2/HOXD13/HOXA9/HOXA5/HNF1A/HLX/GLI2/GCM2/GATA2/FOXE1/FOXB1/FGFR2/FGF8/FGF10/ETS1/ESR1/EDAR/E2F8/DKK3/C…	85
BP	GO:0003012	muscle system process	92/2829	453/18862	0.00124306	0.0272849	0.023215	TRPC3/TRDN/TNNI3K/TNFRSF1B/TMEM38B/TIAM1/TBXA2R/STRIT1/STAC3/STAC/SSPN/SORBS2/SORBS1/SMAD5/SLC8A3/SLC8A1/SCN5A/SCN3B/SCN1A/RPS6KB1/ROCK2/RGS4/PVALEF/PTGER3/PLCE1/P2RX1/OXTR/NPPA/NOS1/NEUROG1/NEDD4L/NEB/MYOZ2/MYOZ1/MYOG/MYLK/MYL9/MYH3/MYH13/MYBPH/MIR17HG/MAP2K6/LMOD2/LMCD1/KIT/KCNMA1/KCNJ8/KCNE3/KCNA5/ITGA2/ITGA1/IL15/IGF1/HTR7/HTR1D/GUCY1A1/GJC1/GJA1/GATA5/FGF12/DYSF/DOCK5/CYBA/CTNNA3/CHRND/CHRNA…	92
BP	GO:0001764	neuron migration	36/2829	145/18862	0.00127617	0.0278045	0.0236571	ULK4/SPOCK1/SOX1/SATB2/PHACTR1/NTNG2/NRP2/NRP1/NRG3/NRCAM/NKX6-1/NEXMIF/MDK/MDGA1/MARK1/KIRREL3/KIF20B/KIAA0319/GFRA3/GATA2/FOXG1/DRD1/DNER/DNAAF4/DCLK1/DCDC2/DCC/DAB1/CXCL12/CELSR1/CCR4/BARHL1/AUTS2/ASTN1/ASCL1/ADGRL3	36
BP	GO:0014068	positive regulation of phosphatidylinositol 3-kinase signaling	25/2829	90/18862	0.00128215	0.0278045	0.0236571	WNT16/UNC5B/TGFB2/SOX9/ROR2/ROR1/PIK3R1/PDGFD/NTRK3/NTRK1/NEDD4/MIR126/KIT/KDR/IGF1/FN1/FLT3/FLT1/FGR/FGF2/F2RL1/F2/DCN/CSF3/CAT	25
BP	GO:0021536	diencephalon development	21/2829	71/18862	0.00128644	0.0278045	0.0236571	WNT5A/WNT1/TAL2/SLC6A3/SHH/SEMA5A/SALL1/PTCHD1/POU4F1/POU3F2/OTP/NRP2/NKX2-6/KCNC2/GLI2/GBX2/GATA2/FOXB1/FGF8/FGF10/ETS1	21
BP	GO:0072028	nephron morphogenesis	21/2829	71/18862	0.00128644	0.0278045	0.0236571	WT1/WNT2B/WNT1/TACSTD2/SOX9/SOX8/SIX2/SHH/SALL1/PKD2/PAX2/MYC/KIF26B/HOXA11/GPC3/FMN1/FGF8/FGF2/FAT4/BMP7/BCL2	21
BP	GO:1904062	regulation of cation transmembrane transport	72/2829	340/18862	0.00128943	0.0278045	0.0236571	UBASH3B/TRPC1/TRDN/TMSB4X/TMEM38B/TLR9/THY1/THADA/STRIT1/STAC3/STAC/SLC8A1/SLC31A2/SHISA9/SHISA6/SCN5A/SCN3B/RGS4/RGN/RASGRF2/RAMP3/PLCG2/PKD2/PDZK1/PDPK1/PCSK9/OPRM1/NPPA/NOS1/NLGN1/NEDD4L/NEDD4/MIR210/LRRC55/LIME1/KCNS1/KCNIP1/KCNE3/KCNC2/IL13/HECW2/HECW1/GSG1L/GRIN2B/GRIN1/GJC2/FHL1/FGF14/FGF12/F2RL3/F2/DRD1/DPP10/DAPK1/CRHR1/CRACR2A/CORO1A/CHD7/CAV3/CAPN3/CAMK2D/CALM1/CACNG7/CACNG1/CACNB4/CAC…	72
BP	GO:0035637	multicellular organismal signaling	47/2829	203/18862	0.00131501	0.0282566	0.0240418	TRPC1/TRDN/TNNI3K/TBX18/SLC8A3/SLC8A1/SCN8A/SCN5A/SCN3B/SCN1A/SCN11A/RYR3/P2RX1/NPPA/NOS1/KCNMB2/KCNK1/KCNIP1/KCNE3/KCNA5/KCNA2/JAM3/ITPR2/ITGA2/GJC1/GJA1/FGF12/DRD1/CTNNA3/CLDN19/CHRNA1/CHRM5/CAMK2D/CALM1/CACNG7/CACNG1/CACNB4/CACNA2D3/CACNA1G/CACNA1D/ATP2B3/ATP2B1/ATP2A3/ATP1B2/ATP1A3/ANK2/ABCC9	47
BP	GO:0007160	cell-matrix adhesion	52/2829	230/18862	0.00132995	0.0284777	0.0242298	VTN/TRPM7/TIAM1/THY1/THBS1/SORBS1/SIGLEC1/SFRP1/ROCK2/RCC2/PPFIA2/PLAU/PIK3R1/PDPK1/ONECUT1/NRP1/NID1/NEXMIF/KDR/JAM3/ITGBL1/ITGB4/ITGB3/ITGA8/ITGA7/ITGA4/ITGA2/ITGA1/IQGAP1/HPSE/HOXA7/GPM6B/FREM1/FN1/FMN1/FERMT3/FERMT2/FERMT1/FBLN5/EPHA3/EFNA5/ECM2/DLC1/CORO2B/CDK6/CD3E/CCN2/CCL28/BCL2/AJAP1/ADAMTS12/ACTN2	52
BP	GO:0043405	regulation of MAP kinase activity	66/2829	307/18862	0.0013457	0.0287145	0.0244313	WNT5A/TRIB2/TNFRSF11A/TLR9/TLR6/TIAM1/THBS1/TGFB3/SPRY4/SPRED1/SH2B3/SFRP1/SBK2/ROR2/RIPK1/RGS4/RET/RASGRP1/PTPRC/PPEF2/PLCE1/PDGFD/PBK/PAK3/NTRK3/NPPA/NOD2/NEK10/MST1R/MLKL/MDFIC/MAPK1/MAP2K6/LIME1/KIT/ITGA1/IRAK2/IQGAP1/INAVA/IL34/IGF1/GSTP1/GRM1/GHR/FZD10/FLT3/FLT1/FGF2/FGF18/FGF10/ERCC6/DUSP4/DUSP21/DKK1/DAXX/CHRNA7/CD74/CCL19/CBLC/CAV3/BMP7/BIRC7/ARRB1/ALK/AIDA/ADRA2A	66
BP	GO:0000723	telomere maintenance	39/2829	161/18862	0.00135348	0.0287802	0.0244873	ZSCAN4/ZNF365/TERT/TELO2/SMG1/SMC6/SLX1A/RTEL1/RIF1/RFC3/RECQL4/RAD51/PRKDC/POLE2/POLE/POLD3/POLA2/POLA1/PKIB/PCNA/NEK2/NBN/MYC/MAPK1/HSP90AA1/HNRNPU/FEN1/EXO1/DNA2/DKC1/DCP2/DCLRE1C/DCLRE1A/CCT5/CCNE2/CCNE1/BRCA2/BLM/ATR	39
BP	GO:0001704	formation of primary germ layer	30/2829	115/18862	0.00136225	0.0288665	0.0245607	WNT5A/WNT3A/VTN/TXNRD1/TBXT/SOX7/SIX2/PAX2/MIR200C/LEF1/LAMB1/KIF16B/ITGB4/ITGB3/ITGA8/ITGA7/ITGA4/ITGA2/INHBA/HOXA11/GJA1/FN1/FGFR2/EYA2/EOMES/DUSP4/DKK1/COL5A1/BMPR2/BMP7	30
BP	GO:0060736	prostate gland growth	2025-06-29	10/18862	0.00137762	0.0290914	0.0247521	SOX9/SHH/PLAG1/FGFR2/ESR1/AR	6
BP	GO:0046717	acid secretion	14/2829	40/18862	0.00138457	0.0291377	0.0247915	UGT1A3/TRH/TFF2/SV2A/SLC9A4/SLC51B/SLC22A16/PTGER3/OXTR/HRH2/CHRM5/CES1/APBA1/ABCC2	14
BP	GO:0008217	regulation of blood pressure	42/2829	177/18862	0.00139791	0.0293179	0.0249448	TRHDE/TBXA2R/TAC1/SLC4A5/SLC2A5/QRFP/PTPRO/PTGS2/POMC/PCSK5/P2RX1/OXTR/NPR3/NPPB/NPPA/NOS1/MME/LVRN/LNPEP/ID2/GUCY1A1/GLP1R/GJA1/GCH1/F2RL1/ERAP1/CYP4F2/CPA3/CORO2B/CMA1/CHGA/CES1/CALCA/BMPR2/ATP2B1/ARHGAP42/AR/AGTR1/ADRA1B/ADRA1A/ADORA1/ACE	42
BP	GO:0021954	central nervous system neuron development	23/2829	81/18862	0.00142858	0.0298588	0.025405	WNT5A/TTC36/SOX1/SLIT2/SLC4A10/PLXNA4/NRP2/NFIB/NANOS1/HSP90AA1/GLI2/GBX2/GATA2/FOXG1/FGFR2/FGF8/EPHB6/EPHB1/DRD1/DCLK1/DCC/B4GALT6/ASCL1	23
BP	GO:0072078	nephron tubule morphogenesis	20/2829	67/18862	0.00146672	0.0304343	0.0258946	WT1/WNT2B/WNT1/TACSTD2/SOX9/SOX8/SIX2/SHH/SALL1/PKD2/PAX2/MYC/KIF26B/HOXA11/GPC3/FMN1/FGF8/FGF2/FAT4/BCL2	20
BP	GO:0048596	embryonic camera-type eye morphogenesis	2025-10-29	24/18862	0.00147004	0.0304343	0.0258946	WNT5A/WNT16/STRA6/SOX11/PAX2/IHH/HIPK2/FOXF2/BMP7/ALDH1A3	10
BP	GO:0021537	telencephalon development	52/2829	231/18862	0.00147102	0.0304343	0.0258946	WNT5A/WNT3A/WDR62/TBR1/TACC3/SYNE2/SLITRK5/SLIT2/SLC8A3/SLC8A1/SKI/SHH/SCN5A/SALL1/POU3F3/POU3F2/PLXNA4/PHACTR1/PAX5/P2RY12/OXTR/NRG3/NFIB/MFSD2A/LRP8/LEF1/LAMB1/KIRREL3/KIF14/INHBA/IGF2BP1/FOXP2/FOXG1/FOXB1/FGF8/FEZ1/FAT4/EMX1/EIF2B3/EFNA2/DRD1/DLX1/DAB1/CXCL12/CHD7/CDK6/CDH2/BCL11B/ATP1B2/ASCL1/ALK/ALDH1A3	52
BP	GO:0000082	G1/S transition of mitotic cell cycle	60/2829	275/18862	0.00150198	0.0309701	0.0263505	ZNF655/USP29/TRIM71/TERT/SLFN11/RRM2/RPS6KB1/RGCC/RDX/RCC1/RBL1/RB1/PRKDC/POLE2/POLE/POLA2/POLA1/PKD2/PCNA/ORC6/NASP/MYO16/MYC/MIR590/MCM6/MCM5/MCM4/MCM3/MCM2/MCM10/LSM11/KIF14/KCNA5/KANK2/INHBA/ID2/GTSE1/GPR132/GMNN/GJC2/FHL1/FGF10/E2F8/E2F6/DHFR/DACT1/CUL5/CNOT6/CDK6/CDK3/CDK17/CDC7/CDC6/CDC45/CCNE2/CCNE1/CCNB1/CCNA1/BCL2/BCAT1	60
BP	GO:0048048	embryonic eye morphogenesis	2025-12-29	32/18862	0.00152005	0.0312376	0.0265781	WNT5A/WNT16/STRA6/SOX11/PAX2/MFAP2/IHH/HIPK2/FOXF2/FBN2/BMP7/ALDH1A3	12
BP	GO:0044331	cell-cell adhesion mediated by cadherin	2025-11-29	28/18862	0.0015285	0.0313061	0.0266364	WNT5A/WNT3A/TJP1/RGCC/NEXMIF/FOXA2/CDHR2/CDH5/CDH2/BMP6/ADAM19	11
BP	GO:0030168	platelet activation	38/2829	157/18862	0.001572	0.0320898	0.0273032	WNT3A/VAV3/UBASH3B/TXK/TRPC7/TRPC6/TRPC3/THBD/SH2B3/PLSCR1/PLCG2/PLA2G4A/PIK3R1/PEAR1/PDPK1/P2RY12/P2RX1/MYL9/MAPK1/LCP2/LCK/ITPR2/ITGB3/GP5/GNG2/GNAQ/GNA15/GNA14/FZD6/FN1/FERMT3/F2RL3/F2/DGKH/BLK/ARRB1/ADRA2C/ADRA2A	38
BP	GO:0060537	muscle tissue development	77/2829	371/18862	0.00161311	0.0328196	0.0279242	WT1/WNT5A/WNT3A/TGFBR2/TGFB2/TBX18/SVIL/STRA6/STAC3/SOX9/SOX8/SOX11/SORBS2/SLC8A1/SKI/SHH/SEMA3C/RPS6KB1/RIPOR2/RGS4/RB1/POU4F1/POPDC2/POGLUT1/PKD2/PGM5/PAX5/NKX2-6/NEURL1/NEB/MYOZ2/MYOZ1/MYOG/MYLK3/MYLK/MIR590/MIR17HG/MAPK1/LRP2/LEF1/KCNK2/IHH/IGF1/HNRNPU/HLX/HEYL/HDAC9/GJC1/GJA1/GATA5/FGFR2/FGF8/FGF3/FGF2/EYA2/EPHB1/EGR2/EFNB2/DNER/DKK1/DDX5/DCN/CYP26B1/CHRND/CHRNA1/CHD7/CENPF/CCNB1/CAV3/CAV2/C…	77
BP	GO:1903131	mononuclear cell differentiation	84/2829	411/18862	0.00163281	0.0330112	0.0280871	WNT1/VSIR/TOX/TNFSF18/TMEM131L/TLR9/TGFBR2/TESPA1/TCF7/TBX21/SLC46A2/SLAMF6/SHH/SFRP1/RUNX3/RIPK3/RAG1/PTPRC/PRKDC/PREX1/POU2AF1/PLCL2/PLCG2/PKNOX1/PIK3R1/PCK1/ONECUT1/NTRK1/NLRP3/NFATC2/MYC/MYB/MS4A1/MIR17HG/MDK/LYL1/LGALS9/LFNG/LEF1/LCK/KIT/ITM2A/ITGB8/ITGA4/IRF8/INHBA/IL36B/IL34/IL27/IL18R1/IL15/IKZF1/IHH/HOXA7/HLX/HDAC9/GLI2/FOXP3/FLT3/FANCD2/FANCA/F2RL1/EOMES/DTX1/DOCK10/DCLRE1C/CYP26B1/CSF2…	84
BP	GO:0060485	mesenchyme development	62/2829	287/18862	0.00163331	0.0330112	0.0280871	WT1/WNT5A/WNT3A/WNT16/TIAM1/TGFBR2/TGFB3/TGFB2/SPRED1/SOX9/SOX8/SOX11/SIX2/SHH/SFRP1/SEMA6D/SEMA5B/SEMA5A/SEMA3G/SEMA3D/SEMA3C/RGCC/RET/POGLUT1/PKD2/PAX2/OLFM1/NRP2/NRP1/NOLC1/MYC/MIR590/MDK/MAPK1/LEF1/LDLRAD4/KBTBD8/IL17RD/HOXA5/HNRNPAB/HEYL/GBX2/GATA5/FOXF2/FOXA2/FN1/FGFR2/FGF8/FGF10/FERMT2/FAM83D/EPHA3/EOMES/DDX5/CDH2/BNC2/BMPR2/BMP7/BCL2/AMELX/ALX1/ACTA1	62
BP	GO:0061647	histone H3-K9 modification	15/2829	45/18862	0.0016658	0.0335011	0.028504	SUV39H2/SETD7/RIF1/PRDM5/PRDM16/PIWIL2/PAX5/NAP1L2/MYB/MECOM/EHMT2/DNMT1/BRCA1/BEND3/ASH1L	15
BP	GO:0071241	cellular response to inorganic substance	49/2829	216/18862	0.00166849	0.0335011	0.028504	WNT5A/TIMELESS/SYT9/SYT6/SYT13/SYT11/SYT10/SYT1/SLC34A1/SLC30A10/SLC25A24/SLC12A2/SHH/SERPINF1/SCN5A/RYR3/RASGRP2/RASAL1/RASA4B/RAD51/PKD2/NQO1/NLGN1/MYOG/MAPK1/LGMN/KCNC2/IQGAP1/HVCN1/HSPA5/EIF2S1/EEF2K/ECT2/DPEP1/DAXX/CYP1A2/CPNE8/CPNE4/CPNE2/CLDN1/CCNB1/CARF/CAPN3/CAMK2D/CACYBP/BMP6/BLM/AOC1/A3GALT2	49
BP	GO:0001558	regulation of cell growth	83/2829	406/18862	0.00171998	0.0340168	0.0289427	WT1/WNT5A/WNT3A/WFDC1/TMEM97/TGFB2/TCHP/SYT1/SPP1/SPOCK1/SPART/SLIT3/SLIT2/SLC23A2/SGK3/SGK2/SFRP1/SEMA6D/SEMA5B/SEMA5A/SEMA3G/SEMA3D/SEMA3C/S100A9/RIMS2/RIMS1/RGS4/RERG/RB1/RASGRP2/RASAL1/PLXNA4/PLCE1/PAK5/OLFM1/NRP1/NRG3/NRCAM/NPPB/NKX6-1/NEDD4L/NANOS1/N6AMT1/MUC12/MINAR1/MFSD2A/MEG3/KIF26A/KIF14/KIAA0319/ISLR2/INHBA/IGFBPL1/IGFBP3/IGFBP1/IGF1/GJA1/FXN/FSTL4/FN1/FHL1/F2/EXOSC2/ESR2/EPB41L3/ENPP…	83
BP	GO:0007158	neuron cell-cell adhesion	2025-08-29	17/18862	0.0017275	0.0340168	0.0289427	RET/NRXN3/NRXN2/NLGN4Y/NLGN1/NCAM2/CNTN4/ASTN1	8
BP	GO:0033623	regulation of integrin activation	2025-08-29	17/18862	0.0017275	0.0340168	0.0289427	PIEZO1/P2RY12/KIF14/JAM3/FERMT2/FERMT1/FARP2/CDH17	8
BP	GO:0060438	trachea development	2025-08-29	17/18862	0.0017275	0.0340168	0.0289427	TGFBR2/SOX9/SHH/RSPO2/MAPK1/LEF1/HYDIN/HOXA5	8
BP	GO:0060602	branch elongation of an epithelium	2025-08-29	17/18862	0.0017275	0.0340168	0.0289427	WNT5A/TNC/SOX9/SHH/HOXD13/FGFR2/FGF10/ESR1	8
BP	GO:0150079	negative regulation of neuroinflammatory response	2025-08-29	17/18862	0.0017275	0.0340168	0.0289427	TNFRSF1B/TAFA3/SYT11/PTPRC/NR1D1/IGF1/CST7/CD200	8
BP	GO:0090066	regulation of anatomical structure size	98/2829	493/18862	0.00179628	0.0352578	0.0299987	WNT7A/WNT5A/WNT3A/VIL1/VAV3/USH1C/TMSB4X/TBXA2R/SVIL/SPTBN5/SPTBN1/SPP1/SPART/SMTNL1/SLIT2/SLC8A1/SLC6A4/SLC12A5/SLC12A2/SEMA6D/SEMA5B/SEMA5A/SEMA3G/SEMA3D/SEMA3C/SCIN/ROCK2/RET/RDX/PREX1/PLXNA4/PFN3/PAX2/PAK3/P2RY2/P2RX1/OXTR/OLFM1/NRP1/NRCAM/NPPB/NPPA/NOS1/NKX6-1/NEB/LMOD2/KIAA0319/KCNMB2/KCNMA1/KCNA5/KANK4/ITGA1/ISLR2/HTR7/HTR1D/HRH2/HCK/GUCY1A1/GJA1/GCLM/GCLC/GCH1/FSTL4/FN1/FMN1/F2RL1/ESAM/EP…	98
BP	GO:0006275	regulation of DNA replication	28/2829	107/18862	0.00183881	0.0357489	0.0304164	ZBTB38/TIPIN/TIMELESS/SMC3/SLFN11/RFC3/PCNA/NUCKS1/NBN/MCIDAS/ID3/GMNN/GLI2/ESCO2/ENPP7/EHMT2/E2F8/DSCC1/DNA2/DHX9/CDC7/CDC6/CCDC88A/CACYBP/BRCA2/BLM/ATR/ATAD5	28
BP	GO:0032508	DNA duplex unwinding	28/2829	107/18862	0.00183881	0.0357489	0.0304164	TOP2A/SMARCAD1/SETX/RTEL1/RFC3/RECQL4/RAD51/POLQ/NBN/NAV2/MCMDC2/MCM6/MCM5/MCM4/MCM3/MCM2/HFM1/HELB/G3BP1/ERCC8/ERCC6/DSCC1/DNA2/DHX9/CHD7/CHD5/BRIP1/BLM	28
BP	GO:0048640	negative regulation of developmental growth	28/2829	107/18862	0.00183881	0.0357489	0.0304164	WWC3/WWC2/WNT5A/WNT3A/TGFBR2/SPP1/SPART/SLC6A4/SEMA6D/SEMA5B/SEMA5A/SEMA3G/SEMA3D/SEMA3C/RGS4/PLAC8/NRP1/MYOZ1/MIR17HG/LGMN/KIAA0319/KCNK2/GJA1/FXN/FSTL4/DCC/CAV3/BCL11A	28
BP	GO:0048511	rhythmic process	63/2829	294/18862	0.00185168	0.0358851	0.0305324	ZPBP2/TOP2A/TNFRSF11A/TIMELESS/TGFB3/TGFB2/SUV39H2/SPSB4/SLIT3/SLIT2/SLC6A4/SFPQ/SETX/SERPINF1/RPE65/ROCK2/PRKDC/PIWIL2/PGR/PCNA/OXTR/OPRM1/OPN4/OPN3/NTRK1/NR1D1/NPY5R/NLGN1/NHLH2/NCOR2/NCOA2/MTNR1A/MMP7/MDK/MAP2K6/KDM8/INHBA/ID4/ID3/ID2/ID1/HTR7/HSPA5/HNRNPU/GPR176/GPR149/GNAQ/F7/ETS1/ESR1/ENOX2/EGR2/DHX9/DDX5/DDC/CSF2/CPT1A/CLOCK/C3orf70/ARRB1/ARNTL2/ADORA2A/ADORA1	63
BP	GO:0007189	adenylate cyclase-activating G protein-coupled receptor signaling pathway	35/2829	143/18862	0.0019211	0.0371131	0.0315772	UCN2/TBXA2R/SSTR4/S1PR5/S1PR3/RAMP3/PTGIR/PTGFR/PTGER3/OPRM1/MRAP2/MRAP/GNG2/GNAQ/GLP1R/DRD1/CRHR1/CHGA/CALCRL/CALCA/ADRA2C/ADRA2A/ADRA1B/ADRA1A/ADORA2A/ADGRL3/ADGRG6/ADGRG2/ADGRE2/ADGRE1/ADGRB1/ADCY9/ADCY5/ADCY2/ABCA1	35
BP	GO:0071542	dopaminergic neuron differentiation	13/2829	37/18862	0.00195424	0.0376345	0.0320208	WNT5A/WNT3A/WNT1/VEGFD/TIAM1/SHH/SFRP1/RSPO2/MANF/LMX1B/FOXA2/FGF8/DKK1	13
BP	GO:0001759	organ induction	2025-09-29	21/18862	0.00200346	0.038147	0.0324569	WNT5A/WNT3A/WNT2B/HOXA11/GATA5/FGF8/FGF10/DKK1/AR	9
BP	GO:0002053	positive regulation of mesenchymal cell proliferation	2025-09-29	21/18862	0.00200346	0.038147	0.0324569	WNT5A/TGFBR2/SOX9/SHH/PRRX1/MYC/IHH/FGFR2/CHRD	9
BP	GO:0048485	sympathetic nervous system development	2025-09-29	21/18862	0.00200346	0.038147	0.0324569	TP63/SOX11/PLXNA4/NTRK1/NRP2/NRP1/INSM1/GFRA3/ASCL1	9
BP	GO:0050729	positive regulation of inflammatory response	33/2829	133/18862	0.00200577	0.038147	0.0324569	ZBP1/WNT5A/VAMP7/TNFSF18/TNFRSF11A/TLR9/TLR3/TLR2/TAFA3/TAC1/S100A9/RIPK1/PTGS2/PTGER3/PLA2G2A/PDE2A/OSMR/NPY5R/NMI/MIR126/MDK/ITGA2/IL33/IL16/IL15/GPRC5B/ETS1/DHX9/CTSC/CLOCK/C3/C2CD4B/AGTR1	33
BP	GO:0048864	stem cell development	23/2829	83/18862	0.00203369	0.0385584	0.0328069	WNT7A/SOX9/SOX8/SOX11/SHH/SEMA6D/SEMA5B/SEMA5A/SEMA3G/SEMA3D/SEMA3C/RET/PTPRC/NRP2/NRP1/NOLC1/MAPK1/KBTBD8/GBX2/FN1/CDH2/BMP7/ALX1	23
BP	GO:0071695	anatomical structure maturation	49/2829	218/18862	0.00204344	0.0386235	0.0328623	WNT5A/WNT1/TRIP13/TGFB2/SRRM4/SOX8/SOX18/SLC26A8/SEMG2/SCLT1/RET/RB1/PLD6/PGR/PDE3A/PAX2/NTN4/NSUN2/NRCAM/NKX6-1/LYL1/KIF14/IL15/IHH/IGF1/HOXA5/GLDN/GATA2/FERMT1/FAT4/FARP2/DMC1/CFTR/CEND1/CDH5/CCNB1/CCL19/CATSPER4/CATSPER2/CABYR/C3/C1QL1/BRCA2/BFSP2/BCL2/BCL11A/B4GALT6/ASCL1/ACTL6B	49
BP	GO:0031076	embryonic camera-type eye development	2025-12-29	33/18862	0.00206645	0.0388189	0.0330286	WNT5A/WNT16/STRA6/SOX11/PAX2/NES/IHH/HIPK2/FOXF2/FGF10/BMP7/ALDH1A3	12
BP	GO:0040001	establishment of mitotic spindle localization	2025-12-29	33/18862	0.00206645	0.0388189	0.0330286	SPDL1/PLK1/NUSAP1/NSFL1C/MAD2L1/INSC/GPSM2/GJA1/FGF10/ESPL1/DCTN1/CDK5RAP2	12
BP	GO:0007435	salivary gland morphogenesis	2025-11-29	29/18862	0.00213241	0.0396335	0.0337217	TGFB3/TGFB2/SHH/SEMA3C/PLXND1/NTN4/FGFR2/FGF8/FGF10/EDAR/BMP7	11
BP	GO:0050919	negative chemotaxis	15/2829	46/18862	0.00213396	0.0396335	0.0337217	WNT5A/SLIT3/SLIT2/SLIT1/SEMA6D/SEMA5B/SEMA5A/SEMA3G/SEMA3D/SEMA3C/PLXNA4/NRP2/NRG3/ITGB3/FLRT3	15
BP	GO:0002062	chondrocyte differentiation	27/2829	103/18862	0.00213717	0.0396335	0.0337217	WNT9A/WNT7A/WNT5B/WNT2B/TRIP11/TGFBR2/SOX9/SIX2/SCIN/RUNX3/RUNX2/OSR2/NKX3-2/NFIB/MDK/IHH/HOXA11/GLI2/FGF18/COL2A1/COL27A1/CHST11/CCN2/BMPR2/BMP6/AMELX/ADAMTS12	27
BP	GO:0010038	response to metal ion	73/2829	352/18862	0.00214009	0.0396335	0.0337217	WNT5A/TRPC3/TRPC1/TNFRSF11B/THBS1/TERT/SYT9/SYT6/SYT13/SYT11/SYT10/SYT1/SLC6A3/SLC34A1/SLC30A4/SLC30A10/SLC25A24/SLC25A13/SLC12A2/SHH/SERPINF1/SCN5A/RYR3/RASGRP2/RASAL1/RASA4B/PLSCR1/PKLR/PKD2/PCNA/NQO1/NLGN1/NEDD4L/NEDD4/MYOG/MAPK1/LGMN/KIT/KCNMB2/KCNMA1/KCNC2/IQGAP1/HVCN1/HSPA5/FXN/EIF2S1/EEF2K/ECT2/DPEP1/DAXX/CYP1A2/CPNE8/CPNE4/CPNE2/CLDN1/CCNB1/CAT/CARF/CAPN3/CAMK2D/CALM1/CACYBP/CACNA1G/CA2/B…	73
BP	GO:2000300	regulation of synaptic vesicle exocytosis	17/2829	55/18862	0.00214218	0.0396335	0.0337217	WNT7A/SYT1/STXBP5/SLC4A8/RIMS4/RIMS2/RIMS1/PPFIA2/P2RX1/NLGN1/GRIN3A/CHRNA5/CALM1/APBA1/ADRA2A/ADRA1A/ADORA2A	17
BP	GO:0019932	second-messenger-mediated signaling	65/2829	307/18862	0.00215918	0.0398278	0.033887	TMEM38B/THBS1/SULT1A4/SOX9/SLC8A1/SAMD14/RIMS2/RGN/RCAN2/RCAN1/RAPGEF4/RAPGEF3/PTPRC/PTGFR/PLCG2/PLCE1/PEX5L/PDPK1/PDE4A/PDE3A/PDE2A/PCLO/P2RY12/NUDT4/NPPB/NPPA/NOS1/NFATC3/NFATC2/MYOZ2/MYOZ1/MCTP1/MAFA/LMCD1/LAT/KDR/KCNC2/ITPR2/IRGM/IGF1/GUCY1A2/GUCY1A1/GUCA2B/GRIN2B/GRIN1/GPR62/GPR143/GNAI1/GLP1R/GBP1/EIF4EBP2/CXCR5/CD3E/CD22/CCRL2/CCR4/CCL20/CAMK2D/CALM1/APLNR/ANK2/AGTR1/ADGRG6/ADCY2/ACKR3	65
BP	GO:0072088	nephron epithelium morphogenesis	20/2829	69/18862	0.00217071	0.0399202	0.0339656	WT1/WNT2B/WNT1/TACSTD2/SOX9/SOX8/SIX2/SHH/SALL1/PKD2/PAX2/MYC/KIF26B/HOXA11/GPC3/FMN1/FGF8/FGF2/FAT4/BCL2	20
BP	GO:0007584	response to nutrient	39/2829	165/18862	0.00218286	0.0400234	0.0340534	UGT1A1/UCP3/TTPA/TRIM25/TNFRSF11B/TNC/TGFBR2/TBXA2R/SPP1/SLC8A1/SLC6A4/SLC6A19/SLC34A1/SLC16A1/SFRP1/RPS6KB1/PKLR/NQO1/NOD2/LIPG/KANK2/ITGA2/IL15/GSTP1/GCLM/FOXA2/F7/CYP26B1/CYP24A1/CD3E/CCL28/CAT/BRIP1/BMP7/ATP2B1/ASCL1/AMELX/AGL/ABCG8	39
BP	GO:0030098	lymphocyte differentiation	74/2829	358/18862	0.0021941	0.0400368	0.0340648	WNT1/VSIR/TOX/TNFSF18/TMEM131L/TLR9/TGFBR2/TESPA1/TCF7/TBX21/SLC46A2/SLAMF6/SHH/SFRP1/RUNX3/RIPK3/RAG1/PTPRC/PRKDC/PREX1/POU2AF1/PLCL2/PLCG2/PKNOX1/PIK3R1/PCK1/ONECUT1/NTRK1/NLRP3/NFATC2/MYB/MS4A1/MIR17HG/MDK/LYL1/LGALS9/LFNG/LEF1/LCK/KIT/ITM2A/ITGA4/INHBA/IL36B/IL27/IL18R1/IL15/IKZF1/IHH/HLX/HDAC9/GLI2/FOXP3/FLT3/FANCD2/FANCA/EOMES/DTX1/DOCK10/DCLRE1C/CYP26B1/CR2/CHD7/CDH17/CD83/CD79B/CD74/CD3E/…	74
BP	GO:0030002	cellular anion homeostasis	2025-07-29	14/18862	0.00219666	0.0400368	0.0340648	SLC34A2/SLC34A1/SLC12A5/SLC12A2/GCM2/ENPP1/ABCC2	7
BP	GO:0001667	ameboidal-type cell migration	94/2829	473/18862	0.00221575	0.0402649	0.0342588	WNT7A/WNT5A/VIL1/TMSB4X/THBS1/TGFBR2/TGFB2/TBXA2R/TACSTD2/TAC1/SPRED1/SOX9/SOX8/SOX18/SLIT2/SLC8A1/SHH/SERPINF1/SEMA6D/SEMA5B/SEMA5A/SEMA3G/SEMA3D/SEMA3C/ROCK2/RHOJ/RGCC/RET/RCC2/PTPRG/PTGS2/PLXND1/PLPP3/PLCG2/PKN3/PDPK1/PAK3/P2RY12/NUS1/NRP2/NRP1/NANOS1/MIR210/MIR200C/MIR200A/MIR196A1/MIR132/MIR126/MET/MCC/MAP3K3/LGMN/LGALS12/KIT/KDR/KANK2/ITGB4/ITGB3/ITGA4/ITGA2/IQSEC1/INSL3/ID1/HDAC9/GPC3/GJA1…	94
BP	GO:0030902	hindbrain development	34/2829	139/18862	0.00223378	0.0404724	0.0344355	ZNF423/ZNF365/WNT7A/WNT1/TRNP1/TBR1/SLC6A4/SHH/SEZ6/SCN5A/POU4F1/PLXNA2/NHLH2/NANOS1/MYO16/LEF1/KLHL1/KIF14/HSPA5/GRID2/GLI2/GBX2/GATA2/EGR2/DLC1/DAB1/CNTN1/CEP290/CEND1/CD3E/BMP7/BCL2/ATP1B2/ASCL1	34
BP	GO:0048545	response to steroid hormone	69/2829	330/18862	0.00224768	0.0406041	0.0345475	UGT1A1/UCP3/TRH/TP63/TLR2/THBS1/TGFBR2/TGFB3/TGFB2/TFAP4/SSTR4/SPP1/SLIT3/SLIT2/SFRP1/SERPINF1/SCGB1A1/RPS6KB1/PPARGC1B/PMEPA1/PGR/PCNA/PCK1/PAQR8/PAQR7/PAPPA/OXTR/NR1D1/NEDD4/NCOR2/NCOA2/LMO3/LEF1/KANK2/HNRNPU/HNMT/HEYL/GSTP1/GPR83/GPAM/FLT3/ESR2/ESR1/DNAAF4/DDX5/DAXX/CLOCK/CLDN1/CD38/CCN2/CATSPERB/CATSPER4/CATSPER2/CATSPER1/CALM1/CAD/CA2/BRCA1/BMP7/BMP6/BCL2/ATP2B1/ATP1A3/AR/AGL/ACTA1/ACSBG1/AC…	69
BP	GO:0007422	peripheral nervous system development	21/2829	74/18862	0.00227224	0.0409271	0.0348223	UGT8/SOX8/SKI/SERPINI1/SCN8A/RUNX3/POU4F1/POU3F2/POU3F1/PLXNA4/NCMAP/LAMA2/ITGB4/GFRA3/EGR2/CLDN1/BDNF/ARTN/ADGRG6/ADGRB1/ADAM22	21
BP	GO:0090101	negative regulation of transmembrane receptor protein serine/threonine kinase signaling pathway	33/2829	134/18862	0.00228549	0.0410451	0.0349227	WNT5A/WNT1/WFIKKN1/VWC2L/VWC2/TGFBR2/TGFB3/SPRED1/SPART/SKI/SFRP1/RASL11B/PRDM16/PMEPA1/PDPK1/ONECUT1/MIR17HG/MAGI2/LTBP1/LRP2/LDLRAD4/IL17RD/HSPA5/HIPK2/FBN2/DLX1/DKK1/CILP/CIDEA/CHST11/CHRD/CAV2/BMPER	33
BP	GO:0045576	mast cell activation	18/2829	60/18862	0.00233216	0.0417607	0.0355315	VAMP7/RAC2/PLSCR1/PDPK1/LGALS9/LCP2/LAT/KIT/IL13/HAVCR1/GATA2/FGR/CLNK/CHGA/CD226/C12orf4/BLK/ADGRE2	18
BP	GO:0048145	regulation of fibroblast proliferation	22/2829	79/18862	0.00235139	0.0418942	0.0356451	WNT5A/WNT1/TP53INP1/SKI/SFRP1/S100A6/PRKDC/PDGFD/MYC/MYB/IL13/IGF1/IFI30/GSTP1/FN1/FGF10/ESR1/DHX9/CDK6/CDC6/CD74/CCNB1	22
BP	GO:0043114	regulation of vascular permeability	14/2829	42/18862	0.0023533	0.0418942	0.0356451	TJP1/SLIT2/SH3GL2/PDE3A/PDE2A/NPPB/MYLK3/FERMT2/CLDN5/CDH5/C2CD4B/BMP6/BDKRB2/ADORA2A	14
BP	GO:0042552	myelination	31/2829	124/18862	0.00237672	0.0421886	0.0358956	UGT8/TNFRSF21/TNFRSF1B/TLR2/SLC8A3/SKI/SCN8A/POU3F2/POU3F1/NKX6-2/NCMAP/MYRF/MBP/MARVELD1/MAL/KIF14/JAM3/JAM2/ITGB4/GALC/FAM126A/EPB41L3/EGR2/DHH/CTSC/CST7/B4GALT6/ADGRG6/ADAM22/ACSBG1/ABCD2	31
BP	GO:0014031	mesenchymal cell development	23/2829	84/18862	0.00241017	0.0424766	0.0361407	SOX9/SOX8/SOX11/SHH/SEMA6D/SEMA5B/SEMA5A/SEMA3G/SEMA3D/SEMA3C/RET/NRP2/NRP1/NOLC1/MAPK1/KBTBD8/HEYL/GBX2/FN1/CDH2/BMP7/BCL2/ALX1	23
BP	GO:0098773	skin epidermis development	23/2829	84/18862	0.00241017	0.0424766	0.0361407	WNT5A/TP63/TGFB2/SOX9/SOX21/SOX18/SHH/NSUN2/LRP4/INHBA/HPSE/GLI2/FZD6/FOXQ1/FOXE1/FGFR2/FGF10/FERMT1/EDAR/DSG4/BCL2/APCDD1/ALX4	23
BP	GO:0071715	icosanoid transport	16/2829	51/18862	0.00241376	0.0424766	0.0361407	TNFRSF11A/SSTR4/SLCO3A1/SLCO2A1/PLA2G4F/PLA2G4A/PLA2G2F/PLA2G2E/PLA2G2A/PLA2G10/MAP2K6/CYP4F2/BDKRB2/ACE/ABCC3/ABCC2	16
BP	GO:0051983	regulation of chromosome segregation	24/2829	89/18862	0.00245062	0.0430017	0.0365875	ZWINT/USP44/TRIP13/TACC3/SPDL1/SMC6/RMI2/RCC2/RB1/PLSCR1/PLK1/MKI67/MAD2L1/KNTC1/HNRNPU/HECW2/GEN1/ESPL1/CENPF/CENPE/CDK5RAP2/CDC6/CCNB1/BUB1B	24
BP	GO:0009880	embryonic pattern specification	19/2829	65/18862	0.00249022	0.0435717	0.0370724	WT1/WNT7A/WNT5A/WNT1/TBXT/STIL/SMAD5/SHH/SATB2/RIPPLY3/PLD6/PGAP1/NRP2/NEUROG1/MEIS3/IHH/FGFR2/FGF10/BMP7	19
BP	GO:0006937	regulation of muscle contraction	38/2829	161/18862	0.00253328	0.0441989	0.0376061	TNNI3K/TMEM38B/TBXA2R/STRIT1/SLC8A3/SLC8A1/SCN5A/PVALEF/PLCE1/P2RX1/OXTR/NPPA/NOS1/MYL9/MYBPH/KIT/KCNMA1/ITGA2/GUCY1A1/DOCK5/CTNNA3/CHRNA3/CHRM2/CHGA/CCN2/CAV3/CAMK2D/CALM1/CALCRL/CALCA/ATP2B1/ARHGAP42/ANK2/ADRA2C/ADRA2A/ADRA1B/ADRA1A/ADORA1	38
BP	GO:0001508	action potential	33/2829	135/18862	0.00259811	0.0452013	0.0384589	TBX18/TAC1/SLC8A1/SCN8A/SCN5A/SCN3B/SCN1A/SCN11A/P2RX1/NEDD4L/KCNMB2/KCNJ8/KCNE3/KCNC2/KCNA5/KCNA2/GNAQ/GNA15/GNA14/GJC1/GJA1/FGF12/CTNNA3/CLDN19/CHRNA4/CHRNA1/CAV3/CAMK2D/CALM1/CACNA1G/CACNA1D/ANK2/ADRA1A	33
BP	GO:0007501	mesodermal cell fate specification	2025-06-29	11/18862	0.00264672	0.0457868	0.0389571	WNT3A/SIX2/PAX2/HOXA11/EYA2/DKK1	6
BP	GO:0060900	embryonic camera-type eye formation	2025-06-29	11/18862	0.00264672	0.0457868	0.0389571	WNT5A/WNT16/STRA6/SOX11/PAX2/ALDH1A3	6
BP	GO:0046683	response to organophosphorus	32/2829	130/18862	0.00265906	0.0458707	0.0390285	WT1/VGF/TRPC3/THBD/SLC8A3/SLC8A1/SLC6A4/SLC6A3/RYR3/RFC3/RAPGEF3/RAPGEF1/PPARGC1B/PKLR/PKD2/PDE3A/PDE2A/PCK1/PANX1/P2RY2/P2RY12/P2RX1/ITPR2/HSPA5/HSP90B1/EEF2K/DUOX2/CIB2/CFTR/AQP9/AQP8/ABCC9	32
BP	GO:0036148	phosphatidylglycerol acyl-chain remodeling	2025-08-29	18/18862	0.00270364	0.0462488	0.0393502	PLA2G4F/PLA2G4A/PLA2G2F/PLA2G2E/PLA2G2A/PLA2G10/LPGAT1/LPCAT1	8
BP	GO:0036149	phosphatidylinositol acyl-chain remodeling	2025-08-29	18/18862	0.00270364	0.0462488	0.0393502	PLA2G4F/PLA2G4A/PLA2G2F/PLA2G2E/PLA2G2A/PLA2G10/LPGAT1/LCLAT1	8
BP	GO:0060065	uterus development	2025-08-29	18/18862	0.00270364	0.0462488	0.0393502	WNT7A/WNT5A/TGFB2/STRA6/HOXA9/HOXA11/ESR1/ASH1L	8
BP	GO:0030323	respiratory tube development	39/2829	167/18862	0.00274188	0.0467723	0.0397956	ZIC3/WNT5A/WNT2B/TNC/TMEM38B/TIMELESS/TGFBR2/TGFB3/STRA6/SOX9/SOX11/SHH/SFTPD/RSPO2/PGR/PCSK5/NFIB/MME/MIR17HG/MAPK1/MAN1A2/IL13/HOXA5/GPC3/GLI2/FLT4/FGFR2/FGF8/FGF2/FGF18/FGF10/CYP1A2/CHI3L1/CELSR1/CCN2/CCBE1/BMPR2/ASCL1/ADAMTS2	39
BP	GO:0045580	regulation of T cell differentiation	35/2829	146/18862	0.00278561	0.0473689	0.0403032	VSIR/TOX/TNFSF18/TMEM131L/TGFBR2/TESPA1/TCF7/TBX21/SLC46A2/SHH/RUNX3/RAG1/PTPRC/PCK1/NLRP3/NFATC2/MYB/MDK/LGALS9/LEF1/IL36B/IL27/IL15/IHH/HLX/GLI2/FOXP3/FANCD2/FANCA/DTX1/CYP26B1/CD83/CD74/CCL19/CARD11	35
BP	GO:0048144	fibroblast proliferation	22/2829	80/18862	0.00279232	0.0473689	0.0403032	WNT5A/WNT1/TP53INP1/SKI/SFRP1/S100A6/PRKDC/PDGFD/MYC/MYB/IL13/IGF1/IFI30/GSTP1/FN1/FGF10/ESR1/DHX9/CDK6/CDC6/CD74/CCNB1	22
BP	GO:0046928	regulation of neurotransmitter secretion	23/2829	85/18862	0.00284401	0.0480822	0.0409101	WNT7A/SYT11/SYT1/STXBP5/SNCAIP/SLC4A8/RIMS4/RIMS2/RIMS1/PPFIA2/P2RX1/NLGN1/MCTP1/GRIN3A/CPLX3/CHRNB4/CHRNA5/CHRNA3/CALM1/APBA1/ADRA2A/ADRA1A/ADORA2A	23
BP	GO:0007091	metaphase/anaphase transition of mitotic cell cycle	18/2829	61/18862	0.00285252	0.0480822	0.0409101	ZWINT/USP44/TRIP13/TACC3/SPDL1/RB1/PLK1/MAD2L1/KNTC1/HECW2/GEN1/ESPL1/CENPF/CENPE/CDK5RAP2/CDC6/CCNB1/BUB1B	18
BP	GO:0042303	molting cycle	27/2829	105/18862	0.00287281	0.0480822	0.0409101	WNT5A/TP63/TGFB2/TERT/SOX9/SOX21/SOX18/SHH/NSUN2/LRP4/INHBA/HPSE/GLI2/FZD6/FOXQ1/FOXE1/FGFR2/FGF10/FERMT1/FARP2/EPS8L3/EDAR/DSG4/CLOCK/BCL2/APCDD1/ALX4	27
BP	GO:0042633	hair cycle	27/2829	105/18862	0.00287281	0.0480822	0.0409101	WNT5A/TP63/TGFB2/TERT/SOX9/SOX21/SOX18/SHH/NSUN2/LRP4/INHBA/HPSE/GLI2/FZD6/FOXQ1/FOXE1/FGFR2/FGF10/FERMT1/FARP2/EPS8L3/EDAR/DSG4/CLOCK/BCL2/APCDD1/ALX4	27
BP	GO:0003073	regulation of systemic arterial blood pressure	24/2829	90/18862	0.00287552	0.0480822	0.0409101	SLC4A5/SLC2A5/PTPRO/PCSK5/OXTR/NPPB/NPPA/MME/GJA1/F2RL1/CYP4F2/CPA3/CORO2B/CMA1/CES1/CALCA/BMPR2/ARHGAP42/AR/AGTR1/ADRA1B/ADRA1A/ADORA1/ACE	24
BP	GO:0010522	regulation of calcium ion transport into cytosol	25/2829	95/18862	0.00288933	0.0480822	0.0409101	UBASH3B/TRPC3/TRPC1/TRDN/TMEM38B/THY1/SLC8A1/RAMP3/PKD2/PDPK1/NOS1/LIME1/IL13/GRIN1/F2RL3/F2/DRD1/CORO1A/CHD7/CAPN3/CAMK2D/CALM1/BCL2/APLNR/ANK2	25
BP	GO:0051304	chromosome separation	25/2829	95/18862	0.00288933	0.0480822	0.0409101	ZWINT/USP44/TRIP13/TOP2A/TEX11/TACC3/SPDL1/SMARCAD1/SHOC1/RB1/PLSCR1/PLK1/MSH4/MAD2L1/KNTC1/HFM1/HECW2/GEN1/ESPL1/CENPF/CENPE/CDK5RAP2/CDC6/CCNB1/BUB1B	25
BP	GO:0042402	cellular biogenic amine catabolic process	2025-11-29	30/18862	0.00291625	0.0481377	0.0409574	SULT1A4/SLC6A3/SARDH/MOXD1/IDO2/HNMT/DBH/CHDH/BHMT/ACMSD/AADAT	11
BP	GO:0099068	postsynapse assembly	2025-11-29	30/18862	0.00291625	0.0481377	0.0409574	WNT7A/WNT5A/NTNG2/NRXN2/NLGN4Y/NLGN1/LRRTM1/LRP4/GRID2/GAP43/CDH2	11
BP	GO:0110110	positive regulation of animal organ morphogenesis	2025-11-29	30/18862	0.00291625	0.0481377	0.0409574	WNT5A/WNT3A/WNT2B/SOX9/SOX8/HOXA11/GATA5/FGF8/FGF10/DKK1/AR	11
BP	GO:0010464	regulation of mesenchymal cell proliferation	2025-10-29	26/18862	0.00299254	0.0491322	0.0418035	WNT5A/TGFBR2/SOX9/SHH/PRRX1/NFIB/MYC/IHH/FGFR2/CHRD	10
BP	GO:0051953	negative regulation of amine transport	2025-10-29	26/18862	0.00299254	0.0491322	0.0418035	TRH/SYT11/RGS4/P2RY12/NPY5R/GRM7/CHGA/ADRA2C/ADRA2A/ADORA1	10
BP	GO:0070302	regulation of stress-activated protein kinase signaling cascade	42/2829	184/18862	0.00303614	0.0497148	0.0422992	ZMYND11/XDH/WNT7A/WNT5A/WNT16/ULK4/TRAF5/TRAF3/TLR9/TLR3/TIRAP/TGFB2/SH3RF3/SH3RF2/SFRP1/RNF13/RIPK1/RASGRP1/RAPGEF1/PBK/PAGE4/NPPA/NOD2/MYC/MECOM/MAPK1/MAP3K3/KLHL31/INAVA/HIPK2/GSTP1/FLT4/FGF19/F2RL1/EPHB1/EIF2AK2/EDAR/DACT1/CCN2/CCL19/CAV3/AIDA	42
BP	GO:0007272	ensheathment of neurons	31/2829	126/18862	0.00309473	0.0504046	0.0428861	UGT8/TNFRSF21/TNFRSF1B/TLR2/SLC8A3/SKI/SCN8A/POU3F2/POU3F1/NKX6-2/NCMAP/MYRF/MBP/MARVELD1/MAL/KIF14/JAM3/JAM2/ITGB4/GALC/FAM126A/EPB41L3/EGR2/DHH/CTSC/CST7/B4GALT6/ADGRG6/ADAM22/ACSBG1/ABCD2	31
BP	GO:0008366	axon ensheathment	31/2829	126/18862	0.00309473	0.0504046	0.0428861	UGT8/TNFRSF21/TNFRSF1B/TLR2/SLC8A3/SKI/SCN8A/POU3F2/POU3F1/NKX6-2/NCMAP/MYRF/MBP/MARVELD1/MAL/KIF14/JAM3/JAM2/ITGB4/GALC/FAM126A/EPB41L3/EGR2/DHH/CTSC/CST7/B4GALT6/ADGRG6/ADAM22/ACSBG1/ABCD2	31
BP	GO:0033045	regulation of sister chromatid segregation	20/2829	71/18862	0.00314022	0.0508749	0.0432862	ZWINT/USP44/TRIP13/TACC3/SPDL1/RMI2/RB1/PLK1/MAD2L1/KNTC1/HNRNPU/HECW2/GEN1/ESPL1/CENPF/CENPE/CDK5RAP2/CDC6/CCNB1/BUB1B	20
BP	GO:0061333	renal tubule morphogenesis	20/2829	71/18862	0.00314022	0.0508749	0.0432862	WT1/WNT2B/WNT1/TACSTD2/SOX9/SOX8/SIX2/SHH/SALL1/PKD2/PAX2/MYC/KIF26B/HOXA11/GPC3/FMN1/FGF8/FGF2/FAT4/BCL2	20
BP	GO:0030324	lung development	38/2829	163/18862	0.00318002	0.0513837	0.0437191	ZIC3/WNT5A/WNT2B/TNC/TMEM38B/TIMELESS/TGFBR2/TGFB3/STRA6/SOX9/SOX11/SHH/SFTPD/RSPO2/PGR/NFIB/MME/MIR17HG/MAPK1/MAN1A2/IL13/HOXA5/GPC3/GLI2/FLT4/FGFR2/FGF8/FGF2/FGF18/FGF10/CYP1A2/CHI3L1/CELSR1/CCN2/CCBE1/BMPR2/ASCL1/ADAMTS2	38
BP	GO:0051279	regulation of release of sequestered calcium ion into cytosol	21/2829	76/18862	0.00323472	0.0521302	0.0443543	UBASH3B/TRPC1/TRDN/TMEM38B/THY1/SLC8A1/PKD2/PDPK1/NOS1/LIME1/IL13/F2RL3/F2/DRD1/CORO1A/CHD7/CAPN3/CAMK2D/CALM1/APLNR/ANK2	21
BP	GO:0086065	cell communication involved in cardiac conduction	17/2829	57/18862	0.00326152	0.0523325	0.0445265	TRDN/TNNI3K/TBX18/SLC8A1/SCN5A/SCN3B/KCNA5/GJC1/GJA1/CTNNA3/CAMK2D/CALM1/CACNA1G/CACNA1D/ATP1B2/ATP1A3/ANK2	17
BP	GO:0022612	gland morphogenesis	28/2829	111/18862	0.00327292	0.0523325	0.0445265	WNT5A/WNT3A/TP63/TNC/TGFBR2/TGFB3/TGFB2/SOX9/SHH/SFRP1/SEMA3C/PLXND1/PLAG1/PGR/NTN4/NRG3/MDK/HOXD13/GLI2/FGFR2/FGF8/FGF10/ESR1/EDAR/CAV3/BMP7/BCL2/AR	28
BP	GO:0046660	female sex differentiation	28/2829	111/18862	0.00327292	0.0523325	0.0445265	WT1/WNT5A/VGF/TP63/STRA6/SLIT3/SLIT2/SFRP1/PGR/PCYT1B/MSH4/LRP2/LHX9/LHFPL2/KIT/INHBB/INHBA/HSPA5/GPR149/FGF10/FANCA/ESR1/DMC1/DACH2/CHD7/BRCA2/BCL2/ARRB1	28
BP	GO:0010721	negative regulation of cell development	40/2829	174/18862	0.00328911	0.0524545	0.0446303	WNT7A/WNT5A/WNT3A/TRPC6/TRAK2/THY1/TACSTD2/SPRY4/SPP1/SPART/SOX11/SKI/SEMA6D/SEMA5B/SEMA5A/SEMA3G/SEMA3D/SEMA3C/S1PR3/RCC2/PAX6/NRP1/NR1D1/NKX6-2/NKX6-1/LRP4/KIAA0319/IGF1/ID1/GBP1/FSTL4/FBLN1/F2/EFNA5/DLX1/DCC/DAB1/CAV3/BMP7/BCL11A	40
BP	GO:0007218	neuropeptide signaling pathway	27/2829	106/18862	0.00331481	0.0525903	0.0447458	TAC1/SSTR4/SORCS2/RXFP3/QRFP/PROKR1/POMC/PMCH/OPRM1/OPRL1/OPRK1/NPY6R/NPY5R/NPPB/NPPA/NPFFR1/NPBWR2/NPBWR1/NPB/MCHR1/HCRTR1/GPR83/GPR149/GPR143/GPR1/ECEL1/CALCA	27
BP	GO:0072009	nephron epithelium development	27/2829	106/18862	0.00331481	0.0525903	0.0447458	WT1/WNT2B/WNT1/TACSTD2/SOX9/SOX8/SIX2/SHH/SALL1/PTPRO/POU3F3/PODXL/PKD2/PAX2/MYC/MAGI2/KIF26B/IQGAP1/HOXA11/HEYL/GPC3/FMN1/FGF8/FGF2/FAT4/CALB1/BCL2	27
BP	GO:0003279	cardiac septum development	25/2829	96/18862	0.00336112	0.0531874	0.0452538	WNT5A/TRIP11/TGFBR2/TGFB2/STRA6/SOX11/SLIT3/SLIT2/SEMA3C/SALL4/SALL1/PLXND1/PDE2A/NRP2/NRP1/MIR17HG/LRP2/LMO4/HEYL/FGFR2/FGF8/CHD7/BMPR2/BMP7/ANK2	25
BP	GO:0010976	positive regulation of neuron projection development	36/2829	153/18862	0.00341384	0.0538824	0.0458452	ZDHHC15/WNT5A/TOX/TIAM1/TENM3/SETX/SERPINI1/SERPINF1/S100A9/ROR2/ROR1/RET/RAPGEF1/PLPPR5/PAK3/NTRK3/NTRK1/NEGR1/MIR200C/MDK/MAGI2/LTK/LRP8/IQGAP1/HSPA5/FUT9/FEZ1/EPHA3/EEF2K/CNTN1/BMP7/BDNF/ATP8A2/ATP1B2/ANKRD27/ALK	36
BP	GO:0048017	inositol lipid-mediated signaling	44/2829	196/18862	0.00342672	0.0539466	0.0458997	WNT16/UNC5B/TNFAIP8L3/TGFB2/SOX9/RPS6KB1/ROR2/ROR1/PTPN13/PREX2/PPP2R5C/PLD1/PLCL2/PLCH1/PLCE1/PIP4K2A/PIK3R1/PEAR1/PDGFD/NTRK3/NTRK1/NPR3/NEDD4/MYO16/MIR126/MAPK1/LTK/LIME1/KIT/KDR/IGF1/GPR143/FN1/FLT3/FLT1/FGR/FGF2/F2RL1/F2/DCN/CSF3/CEP55/CD160/CAT	44
BP	GO:0014066	regulation of phosphatidylinositol 3-kinase signaling	31/2829	127/18862	0.00351812	0.0552436	0.0470033	WNT16/UNC5B/TGFB2/SOX9/ROR2/ROR1/PTPN13/PPP2R5C/PIP4K2A/PIK3R1/PDGFD/NTRK3/NTRK1/NEDD4/MIR126/MAPK1/LIME1/KIT/KDR/IGF1/FN1/FLT3/FLT1/FGR/FGF2/F2RL1/F2/DCN/CSF3/CEP55/CAT	31
BP	GO:0021535	cell migration in hindbrain	2025-07-29	15/18862	0.00358893	0.0557832	0.0474624	POU4F1/PLXNA2/NHLH2/LEF1/DAB1/CEND1/ATP1B2	7
BP	GO:0042574	retinal metabolic process	2025-07-29	15/18862	0.00358893	0.0557832	0.0474624	SDR16C5/RPE65/RDH13/BCO2/BCO1/ALDH8A1/ALDH1A3	7
BP	GO:0048532	anatomical structure arrangement	2025-07-29	15/18862	0.00358893	0.0557832	0.0474624	PLXNA4/PAX2/NRP2/KIF14/HSPA5/EGR2/DAB1	7
BP	GO:2001028	positive regulation of endothelial cell chemotaxis	2025-07-29	15/18862	0.00358893	0.0557832	0.0474624	TMSB4X/SEMA5A/MET/LGMN/KDR/FGF2/FGF18	7
BP	GO:0050918	positive chemotaxis	19/2829	67/18862	0.00362634	0.0562221	0.0478358	WNT5A/VEGFD/SEMA5A/NTRK3/NRP1/MET/LGALS3/KDR/ITGA2/IL16/FGF8/FGF2/FGF10/F7/F2RL1/CXCL12/CORO1A/CCR4/ARTN	19
BP	GO:0000083	regulation of transcription involved in G1/S transition of mitotic cell cycle	2025-12-29	35/18862	0.0036396	0.0562842	0.0478887	RRM2/RB1/POLA1/PCNA/ID2/E2F6/DHFR/CDK17/CDC6/CDC45/CCNE1/CCNA1	12
BP	GO:1902850	microtubule cytoskeleton organization involved in mitosis	34/2829	143/18862	0.00364873	0.0562842	0.0478887	WRAP73/WDR62/VPS4B/TOGARAM2/TACC3/STIL/SPDL1/SMC3/RCC1/PRC1/PLK1/PCNT/NUSAP1/NSFL1C/NEK2/MAD2L1/KIFC1/KIF4B/KIF4A/KIF23/KIF11/INSC/HNRNPU/GPSM2/GNAI1/GJA1/FGF10/ESPL1/EFHC2/DCTN1/CEP192/CENPE/CDK5RAP2/CCNB1	34
BP	GO:0045619	regulation of lymphocyte differentiation	40/2829	175/18862	0.00365944	0.0563076	0.0479086	VSIR/TOX/TNFSF18/TMEM131L/TLR9/TGFBR2/TESPA1/TCF7/TBX21/SLC46A2/SHH/SFRP1/RUNX3/RAG1/PTPRC/PRKDC/PCK1/NLRP3/NFATC2/MYB/MIR17HG/MDK/LGALS9/LEF1/INHBA/IL36B/IL27/IL15/IHH/HLX/GLI2/FOXP3/FANCD2/FANCA/DTX1/CYP26B1/CD83/CD74/CCL19/CARD11	40
BP	GO:0030278	regulation of ossification	28/2829	112/18862	0.00375222	0.0574465	0.0488776	WNT5A/TGFB3/TGFB2/TAC1/SOX9/SOX11/SLC8A1/SIX2/SGMS2/SFRP1/OSR2/OMD/MDK/MAPK1/LRP4/GPM6B/FBN2/ENPP1/EGR2/DKK1/CALCA/BMPR2/BMP7/BMP6/BMP2K/BCL2/ATP2B1/ALOX5	28
BP	GO:0051209	release of sequestered calcium ion into cytosol	28/2829	112/18862	0.00375222	0.0574465	0.0488776	UBASH3B/TRPC1/TRDN/TMEM38B/THY1/SLC8A1/RYR3/PTPRC/PLCG2/PKD2/PDPK1/NOS1/LIME1/LCK/ITPR2/IL13/FGF2/F2RL3/F2/DRD1/CORO1A/CHD7/CCL19/CAPN3/CAMK2D/CALM1/APLNR/ANK2	28
BP	GO:0070663	regulation of leukocyte proliferation	52/2829	241/18862	0.00377821	0.0577001	0.0490934	WNT3A/VTCN1/VSIR/VAV3/TNFSF18/TNFRSF4/TNFRSF21/TNFRSF1B/TNFRSF14/TMEM131L/TLR9/TIRAP/TGFBR2/TFRC/TAC1/SOX11/SHH/SFTPD/SCGB1A1/RIPK3/RAC2/PTPRC/PLA2G2F/NFATC2/MAPK1/LMO1/LGALS9B/LGALS9/LGALS3/IL34/IL33/IL27RA/IL27/IL15/IL13/IHH/IGF1/GSTP1/GPAM/FOXP3/FLT3LG/FGF10/EBI3/CORO1A/CD74/CD3E/CD38/CD22/CCL19/CARD11/BLK/BCL2	52
BP	GO:0043406	positive regulation of MAP kinase activity	50/2829	230/18862	0.00380552	0.0578514	0.0492221	WNT5A/TNFRSF11A/TLR9/TLR6/TIAM1/THBS1/TGFB3/SBK2/ROR2/RIPK1/RET/RASGRP1/PTPRC/PLCE1/PDGFD/PBK/PAK3/NTRK3/NOD2/NEK10/MST1R/MLKL/MDFIC/MAPK1/MAP2K6/KIT/ITGA1/IRAK2/IQGAP1/INAVA/IL34/IGF1/GRM1/GHR/FZD10/FLT3/FLT1/FGF2/FGF18/FGF10/ERCC6/DKK1/DAXX/CHRNA7/CD74/CCL19/BIRC7/ARRB1/ALK/ADRA2A	50
BP	GO:0048639	positive regulation of developmental growth	39/2829	170/18862	0.00380965	0.0578514	0.0492221	WT1/WNT3A/VIL1/TGFBR2/SYT1/SLC6A3/SLC23A2/SEMA5A/RPS6KB1/RIMS2/RIMS1/RASAL1/PRKDC/POU3F2/NRP1/NEDD4L/MIR590/MIR17HG/MAPK1/ISLR2/IGF1/HLX/GPAM/GHR/FN1/FGFR2/FGF8/FGF2/DSCAM/CXCL12/CRABP2/CHD7/CCNB1/CAPN3/CACNG7/BMPR2/BDNF/BCL2/ATP8A2	39
BP	GO:0045494	photoreceptor cell maintenance	14/2829	44/18862	0.00382165	0.0578514	0.0492221	USP45/USH1G/USH1C/TULP1/TUB/RP1L1/RDH12/PCDH15/MDM1/ERCC6/CIB2/CDH23/ATP1B2/ABCA4	14
BP	GO:0014065	phosphatidylinositol 3-kinase signaling	36/2829	154/18862	0.0038259	0.0578514	0.0492221	WNT16/UNC5B/TGFB2/SOX9/ROR2/ROR1/PTPN13/PREX2/PPP2R5C/PIP4K2A/PIK3R1/PEAR1/PDGFD/NTRK3/NTRK1/NEDD4/MYO16/MIR126/MAPK1/LTK/LIME1/KIT/KDR/IGF1/FN1/FLT3/FLT1/FGR/FGF2/F2RL1/F2/DCN/CSF3/CEP55/CD160/CAT	36
BP	GO:0002065	columnar/cuboidal epithelial cell differentiation	22/2829	82/18862	0.00388472	0.0585962	0.0498558	WNT5A/TP63/SOX11/PDPK1/PAX6/NKX6-3/NKX6-1/NKX3-2/INSM1/IL13/HOXA5/GATA5/FGFR2/FGF8/FAM20C/EMX1/DLX3/CLOCK/CDK6/CDH2/BMP6/ASCL1	22
BP	GO:0032872	regulation of stress-activated MAPK cascade	41/2829	181/18862	0.00389783	0.0586357	0.0498894	ZMYND11/XDH/WNT7A/WNT5A/WNT16/ULK4/TRAF5/TRAF3/TLR9/TLR3/TIRAP/TGFB2/SH3RF3/SH3RF2/SFRP1/RIPK1/RASGRP1/RAPGEF1/PBK/PAGE4/NPPA/NOD2/MYC/MECOM/MAPK1/MAP3K3/KLHL31/INAVA/HIPK2/GSTP1/FLT4/FGF19/F2RL1/EPHB1/EIF2AK2/EDAR/DACT1/CCN2/CCL19/CAV3/AIDA	41
BP	GO:0007431	salivary gland development	2025-11-29	31/18862	0.00391606	0.0586357	0.0498894	TGFB3/TGFB2/SHH/SEMA3C/PLXND1/NTN4/FGFR2/FGF8/FGF10/EDAR/BMP7	11
BP	GO:0033198	response to ATP	2025-11-29	31/18862	0.00391606	0.0586357	0.0498894	TRPC3/SLC8A1/RYR3/PKLR/PANX1/P2RY2/P2RY12/P2RX1/HSP90B1/CIB2/ABCC9	11
BP	GO:0060042	retina morphogenesis in camera-type eye	17/2829	58/18862	0.00398084	0.0593112	0.0504641	USH1C/THY1/SOX9/SOX8/SDK1/RPE65/RDH13/NECTIN3/MFSD2A/MEGF11/IHH/IGFN1/HIPK2/DSCAM/CALB1/CABP4/ATP8A2	17
BP	GO:0009952	anterior/posterior pattern specification	45/2829	203/18862	0.00399024	0.0593112	0.0504641	ZIC3/XRCC2/WT1/WNT5A/WNT3A/WNT2B/WNT1/TBXT/TBX18/SKI/SIX2/SHH/SFRP1/SEMA3C/ROR2/PRKDC/POGLUT1/PLXNA2/PLD6/PGAP1/PCSK5/PCDH8/NEUROG1/LFNG/LEF1/HOXD13/HOXC10/HOXB6/HOXB4/HOXA9/HOXA7/HOXA5/HOXA11/HIPK2/HEYL/GPC3/GLI2/GBX2/FOXB1/FOXA2/FGF8/DMRT2/CFC1/BMPR2/ALX4	45
BP	GO:0050679	positive regulation of epithelial cell proliferation	45/2829	203/18862	0.00399024	0.0593112	0.0504641	WNT7A/WNT5A/WNT3A/VEGFD/VASH2/TP63/TGM1/SOX9/SOX11/SHH/SFRP1/SEMA5A/SCN5A/PDPK1/PAX2/OSR2/NRP2/NRP1/NRAS/NOD2/MYC/MIR132/MIR126/MDK/LAMB1/KDR/ITGB3/ITGA4/IHH/IGF1/ID1/GATA2/FLT4/FGFR2/FGF2/FGF10/DLX6/CXCL12/CLDN1/CAV2/BMPR2/BMP6/AR/APLNR/AGTR1	45
BP	GO:0006941	striated muscle contraction	40/2829	176/18862	0.00406485	0.060274	0.0512833	TNNI3K/TMEM38B/STRIT1/STAC3/STAC/SMAD5/SLC8A3/SLC8A1/SCN5A/SCN3B/SCN1A/RPS6KB1/PVALEF/NPPA/NOS1/NEDD4L/MYH3/MYBPH/MAP2K6/KCNJ8/KCNE3/KCNA5/GJC1/GJA1/FGF12/CTNNA3/CHRND/CHRNA1/CHGA/CCN2/CAV3/CAMK2D/CALM1/CACNA1G/CACNA1D/ATP8A2/ANK2/ADRA1B/ADRA1A/ADORA1	40
BP	GO:0014074	response to purine-containing compound	34/2829	144/18862	0.00410299	0.0606849	0.051633	WT1/VGF/TRPC3/TMEM38B/THBD/SLC8A3/SLC8A1/SLC6A4/SLC6A3/RYR3/RAPGEF3/RAPGEF1/PPARGC1B/PKLR/PKD2/PDE3A/PDE2A/PCK1/PANX1/P2RY2/P2RY12/P2RX1/ITPR2/HSPA5/HSP90B1/EEF2K/DUOX2/CIB2/CFTR/CAD/AQP9/AQP8/ADORA2A/ABCC9	34
BP	GO:0032201	telomere maintenance via semi-conservative replication	2025-10-29	27/18862	0.00412229	0.0606849	0.051633	RTEL1/RFC3/POLE2/POLE/POLD3/POLA2/POLA1/PCNA/FEN1/DNA2	10
BP	GO:0035116	embryonic hindlimb morphogenesis	2025-10-29	27/18862	0.00412229	0.0606849	0.051633	WNT7A/TP63/SHH/RSPO2/OSR2/GPC3/FGF8/FGF4/CHD7/ALX4	10
BP	GO:0003014	renal system process	29/2829	118/18862	0.00419656	0.0613824	0.0522265	XPNPEP3/TAC1/SLC4A5/SLC4A1/SLC15A2/RAB11FIP2/PTPRO/PCSK5/NPR3/NPPB/MCAM/LGMN/KCNMA1/HNF1A/GJA1/F2RL1/CYP4F2/CORO2B/CHRNB4/CHRNA3/BCL2/AGTR1/ADRA1A/ADORA2A/ADORA1/ADGRF5/ADCY9/ADCY5/ADCY2	29
BP	GO:0007141	male meiosis I	2025-09-29	23/18862	0.00419975	0.0613824	0.0522265	TRIP13/SYCP3/MYBL1/HSF2BP/DNMT3L/DMC1/CCNA1/BRDT/BRCA2	9
BP	GO:0060384	innervation	2025-09-29	23/18862	0.00419975	0.0613824	0.0522265	SLITRK6/RET/POU4F1/NTRK1/NRP1/NPTX1/ITGA4/GABRA5/CHD7	9
BP	GO:0021515	cell differentiation in spinal cord	15/2829	49/18862	0.00423184	0.0616978	0.0524948	WNT3A/WNT1/SOX1/SHH/MDGA2/MDGA1/LMO4/LHX4/HOXC10/GLI2/GBX1/GATA2/DYNC2H1/DBX1/ASCL1	15
BP	GO:0048813	dendrite morphogenesis	33/2829	139/18862	0.00424147	0.0616978	0.0524948	ZNF365/ZDHHC15/WNT7A/TRPC6/TRAK2/TIAM1/SLITRK5/PREX2/PPFIA2/PHACTR1/PAK3/NRP1/NLGN1/NEDD4L/NEDD4/LZTS1/LRP8/LRP4/ID1/HECW2/HECW1/FARP1/EPHB1/EEF2K/DSCAM/DOCK10/DNM3/DIP2A/DCLK1/DCDC2/CHRNA7/CHRNA3/ANKRD27	33
BP	GO:0050863	regulation of T cell activation	67/2829	327/18862	0.00426649	0.0617956	0.052578	VTCN1/VSIR/TOX/TNFSF18/TNFRSF21/TNFRSF1B/TNFRSF14/TMEM131L/TIGIT/THY1/TGFBR2/TFRC/TESPA1/TCF7/TBX21/SLC46A2/SHH/SFTPD/SCGB1A1/RUNX3/RIPOR2/RIPK3/RAG1/RAC2/PTPRC/PLA2G2F/PIK3R1/PDPK1/PCK1/PAK3/PAK2/NOD2/NLRP3/NFATC2/MYB/MDK/LMO1/LGALS9B/LGALS9/LGALS3/LEF1/LCK/LAT/IL36B/IL27RA/IL27/IL15/IHH/IGF1/HSPH1/HLX/GRAP2/GPAM/GLI2/FOXP3/FANCD2/FANCA/EBI3/DTX1/CYP26B1/CORO1A/CD83/CD74/CD3E/CD160/CCL19/CARD11	67
BP	GO:0030890	positive regulation of B cell proliferation	13/2829	40/18862	0.00426838	0.0617956	0.052578	WNT3A/VAV3/TNFRSF4/TLR9/TIRAP/TFRC/PTPRC/NFATC2/IL13/CD74/CD38/CARD11/BCL2	13
BP	GO:0051283	negative regulation of sequestering of calcium ion	28/2829	113/18862	0.00428943	0.0619539	0.0527127	UBASH3B/TRPC1/TRDN/TMEM38B/THY1/SLC8A1/RYR3/PTPRC/PLCG2/PKD2/PDPK1/NOS1/LIME1/LCK/ITPR2/IL13/FGF2/F2RL3/F2/DRD1/CORO1A/CHD7/CCL19/CAPN3/CAMK2D/CALM1/APLNR/ANK2	28
BP	GO:0051937	catecholamine transport	19/2829	68/18862	0.00433855	0.0625159	0.0531909	SYT9/SYT6/SYT13/SYT11/SYT10/SYT1/SLC6A3/SLC22A3/P2RY12/OXTR/KCNA2/DRD1/CXCL12/CHRNA4/CHRM5/CHGA/ADRA2C/ADRA2A/ADORA2A	19
BP	GO:0022407	regulation of cell-cell adhesion	86/2829	437/18862	0.00437075	0.0628321	0.0534599	WNT5A/WNT3A/WNT1/VTCN1/VSIR/UBASH3B/TNFSF18/TNFRSF21/TNFRSF14/TMEM131L/TJP1/TIGIT/THY1/TGFBR2/TFRC/TESPA1/TENM3/TBX21/SHH/SH2B3/SFTPD/SCGB1A1/RUNX3/RNASE10/RIPOR2/RGCC/RDX/RAG1/PTPRC/PODXL/PLPP3/PLA2G2F/PIK3R1/PIEZO1/PDPK1/PCK1/PCDH8/PAK3/PAK2/NOD2/NLRP3/NEXMIF/MYB/MDK/MDGA1/MBP/LGALS9B/LGALS9/LGALS3/LEF1/LCK/KIF26B/ITGA4/IL36B/IL27RA/IL15/IHH/IGF1/HSPH1/HLX/GRAP2/GPAM/GLI2/FUT9/FOXP3/FOXA2/FERMT…	86
BP	GO:0044706	multi-multicellular organism process	45/2829	204/18862	0.00439226	0.0628463	0.0534719	UMPS/THBD/TGFBR2/TGFB3/TAC1/STOX2/SPP1/SLC6A4/SLC38A3/SCGB1A1/RLN2/PTGFR/PSG3/PRLR/PRDM14/POLR1B/PGR/PCSK5/PAPPA/P2RX1/OXTR/NPPA/MMP7/MAPK1/LNPEP/LGALS9/ITGB4/ITGA2/IHH/GJA1/ETS1/ESR1/CRHR1/CLIC5/CD38/CALCA/CAD/BMPR2/BCL2/ASH1L/AR/ADRA2C/ACVR1C/ACR/ABCC2	45
BP	GO:0050807	regulation of synapse organization	45/2829	204/18862	0.00439226	0.0628463	0.0534719	ZDHHC15/WNT7A/WNT5A/WNT3A/VSTM5/TLR2/TIAM1/SLITRK6/SLITRK5/SLITRK4/SLITRK2/SLIT1/SEPTIN11/PTPRT/PPFIA2/PCDH8/PAK3/OXTR/NTRK1/NTNG2/NRP2/NLGN1/NEURL1/NEDD4/MDGA1/LRRTM3/LRRTM1/LRRN1/LRRC24/LRP8/LRP4/GRIN2B/GRID2/FLRT3/EPHB1/EEF2K/DNM3/DCTN1/CLSTN2/CDH8/CDH2/C1QL3/BDNF/AMIGO2/ADGRB1	45
BP	GO:0048469	cell maturation	38/2829	166/18862	0.00441298	0.0629955	0.0535989	TRIP13/SRRM4/SOX8/SOX18/SLC26A8/SEMG2/SCLT1/RET/RB1/PLD6/PGR/PDE3A/NTN4/NRCAM/NKX6-1/KIF14/IL15/IHH/HOXA5/GLDN/GATA2/FARP2/DMC1/CFTR/CCNB1/CCL19/CATSPER4/CATSPER2/CABYR/C3/C1QL1/BRCA2/BFSP2/BCL2/BCL11A/B4GALT6/ASCL1/ACTL6B	38
BP	GO:0015908	fatty acid transport	35/2829	150/18862	0.00444116	0.0631449	0.053726	TRH/TNFRSF11A/THBS1/SYT1/SSTR4/SLC5A8/SLC27A2/SLC25A20/SLC25A13/SLC1A2/RPS6KB1/RIMS1/PPFIA2/PLIN2/PLA2G4F/PLA2G4A/PLA2G2F/PLA2G2E/PLA2G2A/PLA2G10/NPY5R/MFSD2A/MAP2K6/GRM7/GRM1/GJA1/CYP4F2/CPT1A/BDKRB2/APBA1/ADORA2A/ADORA1/ACSL5/ACE/ABCD2	35
BP	GO:0032526	response to retinoic acid	26/2829	103/18862	0.00444406	0.0631449	0.053726	WNT9A/WNT5B/WNT5A/WNT3A/TNC/SOX9/SLC6A4/SETX/SERPINF1/RET/PCK1/PAX2/MYOG/MYB/LTK/GJA1/FZD10/FGFR2/EPHA3/DNAAF2/CYP26B1/CD38/BRINP3/BRINP2/BMP6/ASCL1	26
BP	GO:0007565	female pregnancy	40/2829	177/18862	0.00450793	0.0638365	0.0543144	UMPS/THBD/TGFBR2/TGFB3/STOX2/SPP1/SLC38A3/SCGB1A1/RLN2/PSG3/PRLR/PRDM14/POLR1B/PGR/PCSK5/PAPPA/OXTR/NPPA/MMP7/MAPK1/LNPEP/LGALS9/ITGB4/ITGA2/IHH/GJA1/ETS1/ESR1/CRHR1/CLIC5/CD38/CALCA/CAD/BMPR2/BCL2/ASH1L/AR/ADRA2C/ACVR1C/ABCC2	40
BP	GO:0046328	regulation of JNK cascade	31/2829	129/18862	0.00451358	0.0638365	0.0543144	ZMYND11/WNT7A/WNT5A/WNT16/ULK4/TRAF5/TRAF3/TLR9/TLR3/TIRAP/SH3RF3/SH3RF2/SFRP1/RIPK1/RASGRP1/RAPGEF1/NPPA/NOD2/MECOM/KLHL31/HIPK2/GSTP1/FLT4/FGF19/F2RL1/EPHB1/EDAR/DACT1/CCN2/CCL19/AIDA	31
BP	GO:0072080	nephron tubule development	23/2829	88/18862	0.00455869	0.0643259	0.0547309	WT1/WNT2B/WNT1/TACSTD2/SOX9/SOX8/SIX2/SHH/SALL1/POU3F3/PKD2/PAX2/MYC/KIF26B/HOXA11/HEYL/GPC3/FMN1/FGF8/FGF2/FAT4/CALB1/BCL2	23
BP	GO:0050670	regulation of lymphocyte proliferation	48/2829	221/18862	0.00458891	0.0643714	0.0547696	WNT3A/VTCN1/VSIR/VAV3/TNFSF18/TNFRSF4/TNFRSF21/TNFRSF1B/TNFRSF14/TMEM131L/TLR9/TIRAP/TGFBR2/TFRC/TAC1/SOX11/SHH/SFTPD/SCGB1A1/RIPK3/RAC2/PTPRC/PLA2G2F/NFATC2/LMO1/LGALS9B/LGALS9/LGALS3/IL27RA/IL27/IL15/IL13/IHH/IGF1/GPAM/FOXP3/FLT3LG/FGF10/EBI3/CORO1A/CD74/CD3E/CD38/CD22/CCL19/CARD11/BLK/BCL2	48
BP	GO:0014706	striated muscle tissue development	71/2829	351/18862	0.00462044	0.0643714	0.0547696	WT1/WNT5A/WNT3A/TGFBR2/TGFB2/TBX18/SVIL/STAC3/SOX8/SOX11/SORBS2/SLC8A1/SKI/SHH/SEMA3C/RPS6KB1/RIPOR2/RGS4/RB1/POU4F1/POPDC2/PGM5/PAX5/NKX2-6/NEURL1/NEB/MYOZ2/MYOZ1/MYOG/MYLK3/MIR590/MIR17HG/MAPK1/LRP2/LEF1/KCNK2/IGF1/HNRNPU/HLX/HEYL/HDAC9/GJC1/GJA1/GATA5/FGFR2/FGF8/FGF3/FGF2/EYA2/EPHB1/EGR2/EFNB2/DNER/DKK1/DDX5/DCN/CYP26B1/CHRND/CHRNA1/CHD7/CENPF/CCNB1/CAV3/CAV2/CACYBP/BVES/BMP7/BCL2/ADRA1A/ACTN2…	71
BP	GO:0035112	genitalia morphogenesis	2025-06-29	12/18862	0.00462499	0.0643714	0.0547696	TP63/SYCP2/ROR2/NEUROG1/FGF10/AR	6
BP	GO:0035672	oligopeptide transmembrane transport	2025-06-29	12/18862	0.00462499	0.0643714	0.0547696	SLC15A3/SLC15A2/SLC15A1/GJA1/CDH17/CA2	6
BP	GO:0060442	branching involved in prostate gland morphogenesis	2025-06-29	12/18862	0.00462499	0.0643714	0.0547696	SHH/SFRP1/HOXD13/FGFR2/ESR1/BMP7	6
BP	GO:2000650	negative regulation of sodium ion transmembrane transporter activity	2025-06-29	12/18862	0.00462499	0.0643714	0.0547696	PCSK9/NEDD4L/NEDD4/HECW2/HECW1/CAMK2D	6
BP	GO:0042311	vasodilation	2025-12-29	36/18862	0.00472615	0.0656303	0.0558407	NPPA/NOS1/KCNMA1/ITGA1/GUCY1A1/GCH1/F2RL1/DRD1/CALCA/BDKRB2/ADORA2A/ADORA1	12
BP	GO:0051208	sequestering of calcium ion	29/2829	119/18862	0.00477082	0.0659915	0.056148	UBASH3B/TRPC1/TRDN/TMEM38B/THY1/SLC8A1/RYR3/PTPRC/PLCG2/PKD2/PDPK1/NOS1/LIME1/LCK/ITPR2/IL13/HSP90B1/FGF2/F2RL3/F2/DRD1/CORO1A/CHD7/CCL19/CAPN3/CAMK2D/CALM1/APLNR/ANK2	29
BP	GO:0006775	fat-soluble vitamin metabolic process	14/2829	45/18862	0.00479526	0.0659915	0.056148	UGT1A4/UGT1A3/TTPA/RPE65/RLBP1/LRP2/LGMN/GC/CYP4F2/CYP4F11/CYP26B1/CYP24A1/CRABP1/BCO1	14
BP	GO:0017144	drug metabolic process	14/2829	45/18862	0.00479526	0.0659915	0.056148	UGT1A1/NUDT15/NR1I2/NOS1/FMO1/DPEP1/CYP4F2/CYP2D6/CYP2B6/CYP2A13/CYP1A2/CAD/ADH1A/ABCC2	14
BP	GO:0042551	neuron maturation	14/2829	45/18862	0.00479526	0.0659915	0.056148	SRRM4/SCLT1/RET/RB1/NTN4/NRCAM/GLDN/FARP2/C3/C1QL1/BCL2/BCL11A/B4GALT6/ACTL6B	14
BP	GO:0030071	regulation of mitotic metaphase/anaphase transition	17/2829	59/18862	0.00482564	0.0662605	0.0563769	ZWINT/USP44/TRIP13/SPDL1/RB1/PLK1/MAD2L1/KNTC1/HECW2/GEN1/ESPL1/CENPF/CENPE/CDK5RAP2/CDC6/CCNB1/BUB1B	17
BP	GO:0048675	axon extension	28/2829	114/18862	0.00488984	0.0669918	0.0569991	WNT5A/WNT3A/SLIT3/SLIT2/SLIT1/SEMA6D/SEMA5B/SEMA5A/SEMA3G/SEMA3D/SEMA3C/POU4F3/PLXNA4/OLFM1/NRP2/NRP1/NRCAM/NKX6-1/KIAA0319/ISLR2/HSP90AA1/FN1/DSCAM/DPYSL2/DCLK1/CXCL12/BMPR2/AUTS2	28
BP	GO:0010965	regulation of mitotic sister chromatid separation	18/2829	64/18862	0.00502238	0.0685012	0.0582834	ZWINT/USP44/TRIP13/TACC3/SPDL1/RB1/PLK1/MAD2L1/KNTC1/HECW2/GEN1/ESPL1/CENPF/CENPE/CDK5RAP2/CDC6/CCNB1/BUB1B	18
BP	GO:0044784	metaphase/anaphase transition of cell cycle	18/2829	64/18862	0.00502238	0.0685012	0.0582834	ZWINT/USP44/TRIP13/TACC3/SPDL1/RB1/PLK1/MAD2L1/KNTC1/HECW2/GEN1/ESPL1/CENPF/CENPE/CDK5RAP2/CDC6/CCNB1/BUB1B	18
BP	GO:0001505	regulation of neurotransmitter levels	46/2829	211/18862	0.00505288	0.068764	0.058507	WNT7A/UNC13C/SYT9/SYT6/SYT11/SYT1/SYNJ1/SV2A/STXBP5/STX11/SNPH/SNCAIP/SLC6A4/SLC6A3/SLC4A8/SLC38A1/SLC22A3/RIMS4/RIMS2/RIMS1/PRIMA1/PPFIA2/PCLO/P2RX1/OTOF/NRXN2/NOS1/NLGN1/MOXD1/MCTP1/ITGB3/HNMT/GRIN3A/GPM6B/DRD1/DBH/CPLX3/CHRNB4/CHRNA5/CHRNA3/CALM1/CADPS/APBA1/ADRA2A/ADRA1A/ADORA2A	46
BP	GO:0061387	regulation of extent of cell growth	26/2829	104/18862	0.00509813	0.069226	0.0589	WNT5A/WNT3A/SPP1/SPART/SEMA6D/SEMA5B/SEMA5A/SEMA3G/SEMA3D/SEMA3C/PLXNA4/OLFM1/NRP1/NRCAM/NKX6-1/KIAA0319/ISLR2/FSTL4/FN1/DSCAM/DPYSL2/DCC/CXCL12/CRABP2/BMPR2/BDNF	26
BP	GO:0009310	amine catabolic process	2025-11-29	32/18862	0.00517112	0.0700618	0.0596112	SULT1A4/SLC6A3/SARDH/MOXD1/IDO2/HNMT/DBH/CHDH/BHMT/ACMSD/AADAT	11
BP	GO:1990089	response to nerve growth factor	15/2829	50/18862	0.00522277	0.0706054	0.0600737	TAC1/SH3GL2/RAPGEF1/PDPK1/NTRK3/NTRK1/MAGI2/KIF1B/KCNC2/ID1/HSPA5/EEF2K/CORO1A/CALCA/BDNF	15
BP	GO:0050769	positive regulation of neurogenesis	47/2829	217/18862	0.00527342	0.071133	0.0605226	ZNF365/XRCC2/WNT3A/TNFRSF1B/TLR2/TIAM1/SOX8/SOX11/SLIT2/SHH/SERPINF1/SEMA5A/RASSF10/PLXND1/PLXNC1/PLXNA4/PLXNA2/PLAG1/PAK3/OTP/OPRM1/NRP1/NKX6-2/NKX6-1/NEURL1/MYB/MME/MDK/LRP8/LRP2/KIT/ISLR2/IL34/GJC2/FOXG1/FN1/FAIM/ETV5/EGR2/EEF2K/DSCAM/CXCL12/CRABP2/BMPR2/BDNF/ASCL1/ANKRD27	47
BP	GO:0097306	cellular response to alcohol	23/2829	89/18862	0.00529332	0.0712447	0.0606176	UGT1A1/TP53INP1/TNC/SLC23A2/SFRP1/RAD51/PTGFR/MLC1/LRP8/LARP1/ITPR2/INHBA/GRAMD1B/GNG2/GNAI1/CFTR/CES1/BRCA1/BLM/ATP2B1/AKR1C2/ADCY5/ADCY2	23
BP	GO:0033003	regulation of mast cell activation	13/2829	41/18862	0.00540697	0.0724558	0.0616481	VAMP7/RAC2/PLSCR1/PDPK1/LGALS9/IL13/HAVCR1/GATA2/FGR/CD226/C12orf4/BLK/ADGRE2	13
BP	GO:0035272	exocrine system development	13/2829	41/18862	0.00540697	0.0724558	0.0616481	TGFB3/TGFB2/SOX9/SHH/SEMA3C/PLXND1/NTN4/IGSF3/FGFR2/FGF8/FGF10/EDAR/BMP7	13
BP	GO:0032944	regulation of mononuclear cell proliferation	48/2829	223/18862	0.00548969	0.0728258	0.0619629	WNT3A/VTCN1/VSIR/VAV3/TNFSF18/TNFRSF4/TNFRSF21/TNFRSF1B/TNFRSF14/TMEM131L/TLR9/TIRAP/TGFBR2/TFRC/TAC1/SOX11/SHH/SFTPD/SCGB1A1/RIPK3/RAC2/PTPRC/PLA2G2F/NFATC2/LMO1/LGALS9B/LGALS9/LGALS3/IL27RA/IL27/IL15/IL13/IHH/IGF1/GPAM/FOXP3/FLT3LG/FGF10/EBI3/CORO1A/CD74/CD3E/CD38/CD22/CCL19/CARD11/BLK/BCL2	48
BP	GO:0007369	gastrulation	40/2829	179/18862	0.00551811	0.0728258	0.0619629	WNT5B/WNT5A/WNT3A/VTN/TXNRD1/TGFBR2/TBXT/SOX7/SIX2/SFRP1/POGLUT1/PAX2/MIR200C/MBP/LEF1/LAMB1/KIF16B/ITGB4/ITGB3/ITGA8/ITGA7/ITGA4/ITGA2/INHBA/HOXA11/GPC3/GJA1/FOXA2/FN1/FGFR2/FGF8/EYA2/EOMES/DUSP4/DKK1/COL5A1/CFC1/BMPR2/BMP7/APLNR	40
BP	GO:0060078	regulation of postsynaptic membrane potential	32/2829	136/18862	0.00554274	0.0728258	0.0619629	WNT7A/SLC8A3/SEZ6/RIMS2/RIMS1/RGS4/P2RX1/OPRM1/NLGN1/INSYN2A/INSYN1/IGSF11/GRM1/GRIN3A/GRIN2B/GRIN1/GRIK4/GRID2/GRID1/GABRE/GABRA5/GABBR1/FGF14/CHRND/CHRNB4/CHRNA7/CHRNA5/CHRNA4/CHRNA3/CHRNA1/ADORA2A/ADORA1	32
BP	GO:0007009	plasma membrane organization	28/2829	115/18862	0.00555904	0.0728258	0.0619629	TGFB2/SYT11/SYPL2/SPTBN1/SLC4A1/SH3GL2/S100A9/PTPRC/PLSCR1/OTOF/MYRF/FER1L6/FER1L5/FAT4/EPB41L3/DYSF/COL5A1/CAVIN2/CAV3/CAV2/BAIAP2L2/ATP8B1/ATP10A/ASAP1/AR/ANO4/ANK2/ABCD2	28
BP	GO:0051282	regulation of sequestering of calcium ion	28/2829	115/18862	0.00555904	0.0728258	0.0619629	UBASH3B/TRPC1/TRDN/TMEM38B/THY1/SLC8A1/RYR3/PTPRC/PLCG2/PKD2/PDPK1/NOS1/LIME1/LCK/ITPR2/IL13/FGF2/F2RL3/F2/DRD1/CORO1A/CHD7/CCL19/CAPN3/CAMK2D/CALM1/APLNR/ANK2	28
BP	GO:0006268	DNA unwinding involved in DNA replication	2025-07-29	16/18862	0.00556192	0.0728258	0.0619629	RECQL4/RAD51/MCMDC2/MCM6/MCM4/MCM2/BLM	7
BP	GO:0030540	female genitalia development	2025-07-29	16/18862	0.00556192	0.0728258	0.0619629	WNT5A/TP63/STRA6/LRP2/FGF10/ESR1/CHD7	7
BP	GO:0000132	establishment of mitotic spindle orientation	2025-10-29	28/18862	0.00556329	0.0728258	0.0619629	SPDL1/PLK1/NSFL1C/MAD2L1/INSC/GPSM2/GJA1/FGF10/DCTN1/CDK5RAP2	10
BP	GO:0007271	synaptic transmission, cholinergic	2025-10-29	28/18862	0.00556329	0.0728258	0.0619629	TAC1/NQO1/LAMA2/CHRNB4/CHRNA7/CHRNA5/CHRNA4/CHRNA3/CHRNA1/ADORA2A	10
BP	GO:0140058	neuron projection arborization	2025-10-29	28/18862	0.00556329	0.0728258	0.0619629	ZNF365/WNT5A/PHACTR1/NTNG2/NRP1/NLGN1/MFSD2A/LRP2/GRIP1/CHRNA7	10
BP	GO:0021700	developmental maturation	56/2829	268/18862	0.0055654	0.0728258	0.0619629	ZDHHC15/WNT5A/WNT1/UNC13C/TRIP13/TGFB2/SYBU/SRRM4/SOX8/SOX18/SLC26A8/SEZ6/SEMG2/SCLT1/RET/RB1/RAB38/PLD6/PGR/PDE3A/PAX2/NTN4/NSUN2/NRCAM/NKX6-1/NEURL1/LYL1/KIF14/IL15/IHH/IGF1/HOXA5/GLDN/GATA2/FERMT1/FAT4/FARP2/DMC1/CFTR/CEND1/CDH5/CCNB1/CCL19/CATSPER4/CATSPER2/CABYR/C3/C1QL1/BRCA2/BFSP2/BCL2/BCL11A/B4GALT6/ASCL1/ANKRD27/ACTL6B	56
BP	GO:0061041	regulation of wound healing	31/2829	131/18862	0.00573645	0.0746842	0.0635441	WFDC1/VTN/VIL1/UBASH3B/THBS1/THBD/TBXA2R/SLC12A2/SH2B3/PLPP3/PLAU/PLAT/MYOZ1/MYLK/INSL3/HPSE/GJA1/FOXA2/FGF2/FERMT2/FERMT1/F7/F2RL1/F2/F11/DUOX2/CLDN19/CLDN1/ALOX5/AJAP1/ADRA2A	31
BP	GO:0032200	telomere organization	39/2829	174/18862	0.00576967	0.0746842	0.0635441	ZSCAN4/ZNF365/TERT/TELO2/SMG1/SMC6/SLX1A/RTEL1/RIF1/RFC3/RECQL4/RAD51/PRKDC/POLE2/POLE/POLD3/POLA2/POLA1/PKIB/PCNA/NEK2/NBN/MYC/MAPK1/HSP90AA1/HNRNPU/FEN1/EXO1/DNA2/DKC1/DCP2/DCLRE1C/DCLRE1A/CCT5/CCNE2/CCNE1/BRCA2/BLM/ATR	39
BP	GO:0032890	regulation of organic acid transport	17/2829	60/18862	0.00581143	0.0746842	0.0635441	TRH/TNFRSF11A/THBS1/SV2A/SSTR4/SLC38A3/SLC12A2/RGS4/PLA2G4A/PLA2G10/NPY5R/MAP2K6/GRM7/CYP4F2/ADORA2A/ADORA1/ACSL5	17
BP	GO:0035825	homologous recombination	17/2829	60/18862	0.00581143	0.0746842	0.0635441	TRIP13/TOP2A/TEX11/SHOC1/RNF212/RAD51/PSMC3IP/PRDM7/NUCKS1/MSH4/HSF2BP/HFM1/FANCD2/DMC1/C1orf146/BRIP1/ANKRD31	17
BP	GO:0051291	protein heterooligomerization	2025-09-29	24/18862	0.00583757	0.0746842	0.0635441	SYT1/RRM1/PRPH2/PKD2/NUDT21/KCNC2/GRIN2B/GRIN1/CPSF6	9
BP	GO:0062149	detection of stimulus involved in sensory perception of pain	2025-09-29	24/18862	0.00583757	0.0746842	0.0635441	SCN1A/PHF24/NTRK1/ITGA2/EPHB1/CXCL12/CALCA/ANO1/ADORA1	9
BP	GO:2001026	regulation of endothelial cell chemotaxis	2025-09-29	24/18862	0.00583757	0.0746842	0.0635441	TMSB4X/THBS1/SEMA5A/MET/LGMN/KDR/FGF4/FGF2/FGF18	9
BP	GO:0003323	type B pancreatic cell development	2025-08-29	20/18862	0.00589034	0.0746842	0.0635441	WNT5A/PDPK1/NKX6-1/INSM1/CLOCK/CDK6/CDH2/BMP6	8
BP	GO:0006607	NLS-bearing protein import into nucleus	2025-08-29	20/18862	0.00589034	0.0746842	0.0635441	RGPD8/RGPD6/RGPD5/RANBP2/NUP54/NUP35/KPNA5/KPNA3	8
BP	GO:0009713	catechol-containing compound biosynthetic process	2025-08-29	20/18862	0.00589034	0.0746842	0.0635441	TGFB2/SLC6A3/MOXD1/INSM1/GCH1/DDC/DBH/DAO	8
BP	GO:0042423	catecholamine biosynthetic process	2025-08-29	20/18862	0.00589034	0.0746842	0.0635441	TGFB2/SLC6A3/MOXD1/INSM1/GCH1/DDC/DBH/DAO	8
BP	GO:0051767	nitric-oxide synthase biosynthetic process	2025-08-29	20/18862	0.00589034	0.0746842	0.0635441	TLR9/TLR2/NOD2/MIR132/MAP2K6/KDR/IL33/GSTP1	8
BP	GO:0051769	regulation of nitric-oxide synthase biosynthetic process	2025-08-29	20/18862	0.00589034	0.0746842	0.0635441	TLR9/TLR2/NOD2/MIR132/MAP2K6/KDR/IL33/GSTP1	8
BP	GO:0060445	branching involved in salivary gland morphogenesis	2025-08-29	20/18862	0.00589034	0.0746842	0.0635441	SHH/SEMA3C/PLXND1/NTN4/FGFR2/FGF8/FGF10/BMP7	8
BP	GO:0060563	neuroepithelial cell differentiation	2025-08-29	20/18862	0.00589034	0.0746842	0.0635441	SOX11/INSM1/FGF8/FAM20C/EMX1/DLX3/CDH2/ASCL1	8
BP	GO:0043303	mast cell degranulation	14/2829	46/18862	0.00595958	0.075406	0.0641582	VAMP7/RAC2/PDPK1/LGALS9/LAT/KIT/IL13/GATA2/FGR/CLNK/CHGA/C12orf4/BLK/ADGRE2	14
BP	GO:0007094	mitotic spindle assembly checkpoint	2025-12-29	37/18862	0.00605667	0.0758782	0.0645599	ZWINT/USP44/TRIP13/SPDL1/PLK1/MAD2L1/KNTC1/GEN1/CENPF/CDK5RAP2/CCNB1/BUB1B	12
BP	GO:0071173	spindle assembly checkpoint	2025-12-29	37/18862	0.00605667	0.0758782	0.0645599	ZWINT/USP44/TRIP13/SPDL1/PLK1/MAD2L1/KNTC1/GEN1/CENPF/CDK5RAP2/CCNB1/BUB1B	12
BP	GO:0071174	mitotic spindle checkpoint	2025-12-29	37/18862	0.00605667	0.0758782	0.0645599	ZWINT/USP44/TRIP13/SPDL1/PLK1/MAD2L1/KNTC1/GEN1/CENPF/CDK5RAP2/CCNB1/BUB1B	12
BP	GO:0090218	positive regulation of lipid kinase activity	2025-12-29	37/18862	0.00605667	0.0758782	0.0645599	VAV3/TNFAIP8L3/PIK3R4/P2RY12/NOD2/KIT/FLT3/FLT1/FGR/FGF2/F2/CCL19	12
BP	GO:0048705	skeletal system morphogenesis	46/2829	213/18862	0.00605885	0.0758782	0.0645599	WNT7A/TRIP11/TGFBR2/TGFB3/SP5/SOX9/SOX11/SKI/SIX2/SFRP1/SATB2/ROR2/RAB23/PRRX1/PPARGC1B/PAX5/OSR2/NKX3-2/NEUROG1/MMP16/IHH/HOXB6/HOXB4/HOXA9/HOXA7/HOXA5/HOXA11/FREM1/FMN1/FGR/FGFR2/FGF8/FGF4/FGF18/FBN2/DSCAML1/CYP26B1/COL2A1/COL27A1/CHST11/CCN2/BMPR2/BMP7/BMP6/ALX4/ALX1	46
BP	GO:0009612	response to mechanical stimulus	44/2829	202/18862	0.00609991	0.0760633	0.0647175	TNC/TLR3/THBS1/TGFBR2/STRA6/SOX9/SLITRK6/SLC8A1/SCN1A/RPS6KB1/RIPOR2/PKD2L2/PKD2/PKD1L1/PIEZO2/PIEZO1/PHF24/PDE2A/NTRK1/NRXN2/NPPA/NEUROG1/MMP7/MDK/LHFPL5/KIT/KIAA0319/KCNK2/KCNA5/ITGA2/IL13/IHH/GJA1/ETS1/ERCC8/DCN/CXCL12/CHI3L1/CDH2/CCNB1/CAV3/BMP6/ATP8A2/ACTA1	44
BP	GO:0003407	neural retina development	19/2829	70/18862	0.0061102	0.0760633	0.0647175	USP45/USH1C/THY1/TGFB2/SOX9/SOX8/SDK1/RPE65/RDH13/MEGF11/IHH/IGFN1/HIPK2/DSCAM/DLX1/CALB1/CABP4/ATP8A2/ATP2B1	19
BP	GO:0048704	embryonic skeletal system morphogenesis	23/2829	90/18862	0.00612332	0.0760633	0.0647175	TGFBR2/TGFB3/SOX11/SIX2/SATB2/PRRX1/PAX5/OSR2/MMP16/HOXB6/HOXB4/HOXA9/HOXA7/HOXA5/HOXA11/FGFR2/FGF8/DSCAML1/COL2A1/CHST11/BMP7/ALX4/ALX1	23
BP	GO:0061326	renal tubule development	23/2829	90/18862	0.00612332	0.0760633	0.0647175	WT1/WNT2B/WNT1/TACSTD2/SOX9/SOX8/SIX2/SHH/SALL1/POU3F3/PKD2/PAX2/MYC/KIF26B/HOXA11/HEYL/GPC3/FMN1/FGF8/FGF2/FAT4/CALB1/BCL2	23
BP	GO:0045785	positive regulation of cell adhesion	83/2829	425/18862	0.00618054	0.0766187	0.0651901	WNT5A/WNT3A/VWC2/VSIR/VIT/VAV3/TNFSF18/TNFRSF14/TJP1/THY1/TGFBR2/TGFB2/TFRC/TESPA1/SPOCK2/SHH/SFRP1/RUNX3/RNASE10/RET/RAG1/PTPRC/PREX1/PODXL/PLPP3/PIK3R1/PIEZO1/PDPK1/PCK1/PAK3/PAK2/P2RY12/NRP1/NOD2/NLRP3/NID1/MYB/MDK/LGALS9/LEF1/LCK/KIF26B/KDR/ITGA4/ITGA2/IQGAP1/IL36B/IL27RA/IL15/IHH/IGF1/HSPH1/HLX/GRAP2/GPAM/GLI2/FRMD5/FOXP3/FOXA2/FN1/FMN1/FERMT2/FERMT1/ETS1/ECM2/EBI3/DOCK5/DMP1/CXCL12/CORO1A/C…	83
BP	GO:0014032	neural crest cell development	21/2829	80/18862	0.00619364	0.0766259	0.0651962	SOX9/SOX8/SOX11/SHH/SEMA6D/SEMA5B/SEMA5A/SEMA3G/SEMA3D/SEMA3C/RET/NRP2/NRP1/NOLC1/MAPK1/KBTBD8/GBX2/FN1/CDH2/BMP7/ALX1	21
BP	GO:0031644	regulation of nervous system process	32/2829	137/18862	0.00621574	0.0767444	0.0652969	WNT7A/TNFRSF21/TNFRSF1B/SLC8A3/SHISA9/SHISA6/SCN11A/ROCK2/RIMS2/RIMS1/RGS4/OPRM1/NPTX2/NPTX1/NLGN1/NCMAP/MYRF/JAM2/ITGA2/IGSF11/GRM1/GRIN1/FGF12/EGR2/DLGAP3/DLGAP2/CTSC/CST7/CHRNA7/ATPSCKMT/ADRA2C/ADORA1	32
BP	GO:0044843	cell cycle G1/S phase transition	61/2829	298/18862	0.00630033	0.0776322	0.0660523	ZNF655/USP29/TRIM71/TERT/SLFN11/RRM2/RPS6KB1/RGCC/RDX/RCC1/RBL1/RB1/PRKDC/POLE2/POLE/POLA2/POLA1/PKD2/PCNA/ORC6/NASP/MYO16/MYC/MIR590/MCM6/MCM5/MCM4/MCM3/MCM2/MCM10/LSM11/KIF14/KCNA5/KANK2/INHBA/ID2/GTSE1/GPR132/GMNN/GJC2/FHL1/FGF10/FAM83D/E2F8/E2F6/DHFR/DACT1/CUL5/CNOT6/CDK6/CDK3/CDK17/CDC7/CDC6/CDC45/CCNE2/CCNE1/CCNB1/CCNA1/BCL2/BCAT1	61
BP	GO:0017157	regulation of exocytosis	43/2829	197/18862	0.00640111	0.0787156	0.0669742	WNT7A/VPS4B/VAMP7/SYT9/SYT6/SYT13/SYT11/SYT10/SYT1/STXBP5/SLC4A8/SEPTIN4/RIMS4/RIMS2/RIMS1/RAPGEF4/RAC2/RAB8A/RAB27B/PRAM1/PPFIA2/PDPK1/PCLO/P2RX1/NLGN1/LGALS9/IL13/GRIN3A/GATA2/FGR/F2RL1/CHRNA5/CFTR/CALM1/CADPS/CACNA1G/C12orf4/BLK/APBA1/ADRA2A/ADRA1A/ADORA2A/ADGRE2	43
BP	GO:0010595	positive regulation of endothelial cell migration	31/2829	132/18862	0.00644493	0.0790957	0.0672976	WNT7A/WNT5A/TMSB4X/THBS1/SEMA5A/ROCK2/RHOJ/PTGS2/PLPP3/PDPK1/NUS1/NRP2/NRP1/MIR210/MIR200A/MIR132/MIR126/MET/MAP3K3/LGMN/KDR/ITGB3/HDAC9/GATA2/FLT4/FGF2/FGF18/ETS1/CCBE1/BMPR2/ADGRA2	31
BP	GO:0120034	positive regulation of plasma membrane bounded cell projection assembly	26/2829	106/18862	0.00664811	0.081426	0.0692803	WRAP73/WNT1/TGFB3/TENM2/SAXO1/RIPOR2/RAC2/PLPPR5/PLCE1/PIK3R1/P2RY12/NRP1/NLGN1/NEURL1/MNS1/KIT/F2RL1/EPS8L3/EPS8/ENTR1/DZIP1/DNM3/CEP135/CCL19/CCDC88A/AUTS2	26
BP	GO:0048015	phosphatidylinositol-mediated signaling	42/2829	192/18862	0.00671588	0.0820207	0.0697863	WNT16/UNC5B/TGFB2/SOX9/RPS6KB1/ROR2/ROR1/PTPN13/PREX2/PPP2R5C/PLCL2/PLCH1/PLCE1/PIP4K2A/PIK3R1/PEAR1/PDGFD/NTRK3/NTRK1/NPR3/NEDD4/MYO16/MIR126/MAPK1/LTK/LIME1/KIT/KDR/IGF1/GPR143/FN1/FLT3/FLT1/FGR/FGF2/F2RL1/F2/DCN/CSF3/CEP55/CD160/CAT	42
BP	GO:0043552	positive regulation of phosphatidylinositol 3-kinase activity	2025-11-29	33/18862	0.00672345	0.0820207	0.0697863	VAV3/TNFAIP8L3/PIK3R4/P2RY12/NOD2/KIT/FLT3/FLT1/FGR/FGF2/CCL19	11
BP	GO:0051017	actin filament bundle assembly	35/2829	154/18862	0.00686335	0.083561	0.0710968	VIL1/USH1C/TJP1/TGFB3/TACSTD2/TAC1/SYNPO/SORBS1/SFRP1/ROCK2/RGCC/RDX/RAPGEF3/PPM1E/PIK3R1/PHACTR1/PFN3/PAK2/NRP1/MET/ID1/HSP90B1/FSCN3/FSCN2/FERMT2/EPS8/DLC1/CORO2B/CCN2/CCDC88A/CALD1/BAIAP2L2/ARRB1/AIF1L/ADD2	35
BP	GO:0051961	negative regulation of nervous system development	32/2829	138/18862	0.00695564	0.0844004	0.071811	WNT7A/WNT5A/WNT3A/TRPC6/TRAK2/TLR2/THY1/SPP1/SPART/SOX11/SLIT1/SKI/SEMA6D/SEMA5B/SEMA5A/SEMA3G/SEMA3D/SEMA3C/PAX6/NRP1/NR1D1/NKX6-2/NKX6-1/LRP4/KIAA0319/ID1/FSTL4/F2/DLX1/DCC/DAB1/BMP7	32
BP	GO:0006836	neurotransmitter transport	45/2829	209/18862	0.00695986	0.0844004	0.071811	WNT7A/UNC13C/SYT9/SYT6/SYT11/SYT1/SYNJ1/SV2A/STXBP5/STX11/SNPH/SNCAIP/SLC6A4/SLC6A3/SLC6A15/SLC6A12/SLC4A8/SLC38A1/SLC22A3/RIMS4/RIMS2/RIMS1/PPFIA2/PCLO/P2RX1/OTOF/NRXN2/NOS1/NLGN1/MCTP1/ITGB3/GRIN3A/GPM6B/DRD1/DDC/CPLX3/CHRNB4/CHRNA5/CHRNA3/CALM1/CADPS/APBA1/ADRA2A/ADRA1A/ADORA2A	45
BP	GO:0051054	positive regulation of DNA metabolic process	43/2829	198/18862	0.00701843	0.0849424	0.0722722	WT1/TOX/TIMELESS/TFRC/TBX21/SLX1A/SLF2/SLF1/RTEL1/RIF1/RGCC/RFC3/RAD51/PTPRC/PRKDC/PRDM7/PKIB/PCNA/PARP9/PARM1/PAK3/NEK2/NBN/MYC/MAPK1/KHDC3L/HSP90AA1/FUS/FGF2/FGF10/FANCB/EYA2/EYA1/ERCC8/ERCC6/DSCC1/DNMT3L/DKC1/DHX9/CCT5/BRCC3/BRCA1/ATR	43
BP	GO:0050771	negative regulation of axonogenesis	18/2829	66/18862	0.00710898	0.0856646	0.0728866	WNT5A/WNT3A/TRAK2/THY1/SPP1/SPART/SEMA6D/SEMA5B/SEMA5A/SEMA3G/SEMA3D/SEMA3C/NRP1/LRP4/KIAA0319/FSTL4/DCC/DAB1	18
BP	GO:0051306	mitotic sister chromatid separation	18/2829	66/18862	0.00710898	0.0856646	0.0728866	ZWINT/USP44/TRIP13/TACC3/SPDL1/RB1/PLK1/MAD2L1/KNTC1/HECW2/GEN1/ESPL1/CENPF/CENPE/CDK5RAP2/CDC6/CCNB1/BUB1B	18
BP	GO:0030595	leukocyte chemotaxis	48/2829	226/18862	0.00712006	0.0856646	0.0728866	WNT5A/VEGFD/VAV3/TNFSF18/TNFRSF11A/TIRAP/THBS1/TGFB2/SLIT2/SLC12A2/SFTPD/S100A9/RIPOR2/RAC2/PTPRO/PRSS56/PREX1/NOD2/MTUS1/MDK/MAPK1/LYST/LGMN/LGALS9/LGALS3/KIT/JAM3/ITGA1/IL34/IL16/FLT1/F7/F2RL1/DPEP1/DAPK2/CXCR5/CXCL5/CXCL3/CXCL12/CSF3R/CORO1A/CHGA/CD74/CCL20/CCL19/CALCA/ALOX5/ADGRE2	48
BP	GO:0061337	cardiac conduction	34/2829	149/18862	0.0071575	0.0859462	0.0731262	TRPC1/TRDN/TNNI3K/TBX18/SLC8A3/SLC8A1/SCN5A/SCN3B/RYR3/NPPA/NOS1/KCNK1/KCNIP1/KCNE3/KCNA5/ITPR2/GJC1/GJA1/CTNNA3/CAMK2D/CALM1/CACNG7/CACNG1/CACNB4/CACNA2D3/CACNA1G/CACNA1D/ATP2B3/ATP2B1/ATP2A3/ATP1B2/ATP1A3/ANK2/ABCC9	34
BP	GO:1905818	regulation of chromosome separation	19/2829	71/18862	0.00719539	0.086232	0.0733694	ZWINT/USP44/TRIP13/TACC3/SPDL1/RB1/PLSCR1/PLK1/MAD2L1/KNTC1/HECW2/GEN1/ESPL1/CENPF/CENPE/CDK5RAP2/CDC6/CCNB1/BUB1B	19
BP	GO:0002279	mast cell activation involved in immune response	14/2829	47/18862	0.00733976	0.087279	0.0742602	VAMP7/RAC2/PDPK1/LGALS9/LAT/KIT/IL13/GATA2/FGR/CLNK/CHGA/C12orf4/BLK/ADGRE2	14
BP	GO:0002448	mast cell mediated immunity	14/2829	47/18862	0.00733976	0.087279	0.0742602	VAMP7/RAC2/PDPK1/LGALS9/LAT/KIT/IL13/GATA2/FGR/CLNK/CHGA/C12orf4/BLK/ADGRE2	14
BP	GO:0010569	regulation of double-strand break repair via homologous recombination	14/2829	47/18862	0.00733976	0.087279	0.0742602	ZNF365/TIMELESS/TEX15/RTEL1/RMI2/RIF1/RADX/RAD51/POLQ/HELB/FUS/FIGNL1/FANCB/ERCC6	14
BP	GO:0045332	phospholipid translocation	14/2829	47/18862	0.00733976	0.087279	0.0742602	SLC4A1/PLSCR1/MFSD2A/ATP9A/ATP8B1/ATP8A2/ATP8A1/ATP11A/ATP10D/ATP10A/ANO4/ABCB1/ABCA4/ABCA1	14
BP	GO:0043304	regulation of mast cell degranulation	2025-10-29	29/18862	0.00736902	0.0874572	0.0744118	VAMP7/RAC2/PDPK1/LGALS9/IL13/GATA2/FGR/C12orf4/BLK/ADGRE2	10
BP	GO:0006857	oligopeptide transport	2025-06-29	13/18862	0.00750842	0.0875839	0.0745196	SLC15A3/SLC15A2/SLC15A1/GJA1/CDH17/CA2	6
BP	GO:0015697	quaternary ammonium group transport	2025-06-29	13/18862	0.00750842	0.0875839	0.0745196	SLC6A20/SLC25A20/SLC22A4/SLC22A3/SLC22A16/PDZK1	6
BP	GO:0021514	ventral spinal cord interneuron differentiation	2025-06-29	13/18862	0.00750842	0.0875839	0.0745196	SOX1/LMO4/GLI2/GATA2/DBX1/ASCL1	6
BP	GO:0030007	cellular potassium ion homeostasis	2025-06-29	13/18862	0.00750842	0.0875839	0.0745196	SLC12A2/KCNMA1/ATP4B/ATP1B2/ATP1A3/ATP12A	6
BP	GO:0032530	regulation of microvillus organization	2025-06-29	13/18862	0.00750842	0.0875839	0.0745196	VIL1/USH1C/PODXL/PLD1/CDHR2/ATP8B1	6
BP	GO:0042659	regulation of cell fate specification	2025-06-29	13/18862	0.00750842	0.0875839	0.0745196	WNT5A/WNT3A/LMO4/FGF2/DKK1/AR	6
BP	GO:0071599	otic vesicle development	2025-06-29	13/18862	0.00750842	0.0875839	0.0745196	SOX9/FGFR2/FGF8/FGF10/COL2A1/CEP290	6
BP	GO:1902285	semaphorin-plexin signaling pathway involved in neuron projection guidance	2025-06-29	13/18862	0.00750842	0.0875839	0.0745196	PLXND1/PLXNC1/PLXNA4/PLXNA2/NRP2/NRP1	6
BP	GO:1902306	negative regulation of sodium ion transmembrane transport	2025-06-29	13/18862	0.00750842	0.0875839	0.0745196	PCSK9/NEDD4L/NEDD4/HECW2/HECW1/CAMK2D	6
BP	GO:0070661	leukocyte proliferation	63/2829	312/18862	0.00757844	0.0882327	0.0750717	WNT3A/VTCN1/VSIR/VAV3/TNFSF18/TNFRSF4/TNFRSF21/TNFRSF1B/TNFRSF14/TMEM131L/TLR9/TIRAP/TGFBR2/TFRC/TAC1/SOX11/SHH/SFTPD/SCGB1A1/RIPK3/RASGRP1/RAC2/PTPRC/PLCL2/PLA2G2F/NPR3/NFATC2/MS4A1/MAPK1/LMO1/LGALS9B/LGALS9/LGALS3/LEF1/KIT/IL34/IL33/IL27RA/IL27/IL15/IL13/IHH/IGF1/HELLS/GSTP1/GPAM/FOXP3/FLT3LG/FLT3/FGF10/F2RL1/EBI3/CR2/CORO1A/CD74/CD3E/CD38/CD22/CCL19/CARD11/BLK/BCL2/ACE	63
BP	GO:0031577	spindle checkpoint	2025-12-29	38/18862	0.00766676	0.0890916	0.0758024	ZWINT/USP44/TRIP13/SPDL1/PLK1/MAD2L1/KNTC1/GEN1/CENPF/CDK5RAP2/CCNB1/BUB1B	12
BP	GO:0007162	negative regulation of cell adhesion	60/2829	295/18862	0.007698	0.0892851	0.0759671	WNT1/VTCN1/VSIR/UBASH3B/TNFSF18/TNFRSF21/TNFRSF14/TNC/TMEM131L/TIGIT/THBS1/TBX21/TACSTD2/SPRY4/SPOCK1/SHH/SH2B3/SFTPD/SEMA5A/SCGB1A1/RUNX3/RIPOR2/RGCC/RDX/RCC2/PTPRO/PTPRC/PODXL/PLXND1/PLXNC1/PLXNA4/PLXNA2/PLA2G2F/PIK3R1/NEXMIF/MDK/MBP/LGALS9B/LGALS9/LGALS3/JAM3/IHH/HOXA7/HLX/GBP1/FOXP3/FBLN1/EFNA5/DTX1/DSCAM/DLC1/DAB1/CXCL12/CORO2B/CD74/CCL28/BMP6/B4GALNT2/AJAP1/ADAM22	60
BP	GO:0050433	regulation of catecholamine secretion	15/2829	52/18862	0.00776514	0.0897621	0.0763729	SYT9/SYT6/SYT13/SYT11/SYT10/SYT1/P2RY12/OXTR/KCNA2/CXCL12/CHRNA4/CHGA/ADRA2C/ADRA2A/ADORA2A	15
BP	GO:0007498	mesoderm development	29/2829	123/18862	0.00776844	0.0897621	0.0763729	WNT5A/WNT3A/TXNRD1/TP63/TBXT/SIX2/SHH/PUS7/POU4F1/POGLUT1/PAX2/MIR200C/LEF1/ITGB4/ITGB3/ITGA8/ITGA2/INHBA/IKZF1/HOXA11/HCK/GJA1/FGFR2/FGF8/EYA2/EOMES/DKK1/BMPR2/BMP7	29
BP	GO:0000729	DNA double-strand break processing	2025-09-29	25/18862	0.00792654	0.0905637	0.0770549	SMARCAD1/SLX1A/NBN/HELB/DNA2/BRIP1/BRCA1/BLM/BARD1	9
BP	GO:0002068	glandular epithelial cell development	2025-09-29	25/18862	0.00792654	0.0905637	0.0770549	WNT5A/PDPK1/PAX6/NKX6-1/INSM1/CLOCK/CDK6/CDH2/BMP6	9
BP	GO:0003148	outflow tract septum morphogenesis	2025-09-29	25/18862	0.00792654	0.0905637	0.0770549	TGFBR2/TGFB2/SEMA3C/NRP2/NRP1/LRP2/FGFR2/FGF8/BMPR2	9
BP	GO:0021846	cell proliferation in forebrain	2025-09-29	25/18862	0.00792654	0.0905637	0.0770549	WNT7A/WNT3A/RRM1/POU3F3/POU3F2/KIF14/IGF2BP1/FGFR2/FGF8	9
BP	GO:0021884	forebrain neuron development	2025-09-29	25/18862	0.00792654	0.0905637	0.0770549	WNT5A/SOX1/SLIT2/SLC4A10/NRP2/GBX2/FOXG1/FGFR2/FGF8	9
BP	GO:0072273	metanephric nephron morphogenesis	2025-09-29	25/18862	0.00792654	0.0905637	0.0770549	WT1/SOX9/SOX8/SIX2/SALL1/PKD2/PAX2/KIF26B/FMN1	9
BP	GO:0050773	regulation of dendrite development	24/2829	97/18862	0.00794179	0.0905689	0.0770594	ZDHHC15/TRPC6/TIAM1/SEZ6/PREX1/PAK3/NEDD4L/NEDD4/MFSD2A/MARK1/LZTS1/LRP8/KIAA0319/IQGAP1/ID1/HECW2/HECW1/EEF2K/DCC/CHRNA3/BMP7/BCL11A/ANKRD27/ALK	24
BP	GO:0090130	tissue migration	72/2829	365/18862	0.00806635	0.0918184	0.0781225	WNT7A/WNT5A/VIL1/TMSB4X/THBS1/TGFBR2/TGFB2/TBXA2R/TACSTD2/TAC1/SPRED1/SOX9/SOX18/SLIT2/SERPINF1/SEMA5A/ROCK2/RHOJ/RGCC/PTPRG/PTGS2/PLXND1/PLPP3/PLCG2/PKN3/PDPK1/NUS1/NRP2/NRP1/NANOS1/MIR210/MIR200C/MIR200A/MIR196A1/MIR132/MIR126/MET/MCC/MAP3K3/LGMN/LGALS12/KIT/KDR/KANK2/ITGB3/ITGA2/IQSEC1/INSL3/ID1/HDAC9/GATA2/FLT4/FGF8/FGF4/FGF2/FGF18/FGF10/FERMT1/ETS1/EFNB2/DOCK5/DNAJA4/DCN/CLEC14A/CDH5/CCBE1/C…	72
BP	GO:0051899	membrane depolarization	22/2829	87/18862	0.00824376	0.0923873	0.0786066	SLC8A1/SCN8A/SCN5A/SCN3B/SCN1A/SCN11A/NEDD4L/KDR/GCLM/FHL1/FGF12/DCN/CHRNA4/CAV3/CAMK2D/CACNB4/CACNA1G/CACNA1E/CACNA1D/BCL2/ANK2/ADORA2A	22
BP	GO:0000076	DNA replication checkpoint	2025-07-29	17/18862	0.00824602	0.0923873	0.0786066	TOPBP1/TIPIN/TIMELESS/DNA2/CLSPN/CDC6/CDC45	7
BP	GO:0003085	negative regulation of systemic arterial blood pressure	2025-07-29	17/18862	0.00824602	0.0923873	0.0786066	NPPB/NPPA/CALCA/BMPR2/ARHGAP42/ADRA1A/ADORA1	7
BP	GO:0015732	prostaglandin transport	2025-07-29	17/18862	0.00824602	0.0923873	0.0786066	TNFRSF11A/SLCO3A1/SLCO2A1/PLA2G4A/PLA2G10/MAP2K6/ABCC2	7
BP	GO:0030322	stabilization of membrane potential	2025-07-29	17/18862	0.00824602	0.0923873	0.0786066	KCNK9/KCNK7/KCNK5/KCNK2/KCNK18/KCNK10/KCNK1	7
BP	GO:0043116	negative regulation of vascular permeability	2025-07-29	17/18862	0.00824602	0.0923873	0.0786066	SLIT2/SH3GL2/PDE3A/PDE2A/FERMT2/CLDN5/ADORA2A	7
BP	GO:0048670	regulation of collateral sprouting	2025-07-29	17/18862	0.00824602	0.0923873	0.0786066	WNT3A/SPP1/SPART/FSTL4/DCC/CRABP2/BDNF	7
BP	GO:0060033	anatomical structure regression	2025-07-29	17/18862	0.00824602	0.0923873	0.0786066	SMAD5/SLC6A3/OPN4/LEF1/GLI2/FLT1/CD248	7
BP	GO:1902099	regulation of metaphase/anaphase transition of cell cycle	17/2829	62/18862	0.00827256	0.0923873	0.0786066	ZWINT/USP44/TRIP13/SPDL1/RB1/PLK1/MAD2L1/KNTC1/HECW2/GEN1/ESPL1/CENPF/CENPE/CDK5RAP2/CDC6/CCNB1/BUB1B	17
BP	GO:0046599	regulation of centriole replication	2025-08-29	21/18862	0.00828227	0.0923873	0.0786066	VPS4B/TRIM37/STIL/PLK4/MDM1/CENPJ/CDK5RAP2/BRCA1	8
BP	GO:2000047	regulation of cell-cell adhesion mediated by cadherin	2025-08-29	21/18862	0.00828227	0.0923873	0.0786066	WNT5A/WNT3A/TJP1/RGCC/NEXMIF/FOXA2/BMP6/ADAM19	8
BP	GO:0006970	response to osmotic stress	21/2829	82/18862	0.00834955	0.0929684	0.079101	TLR3/SLC9A4/SLC12A5/SLC12A2/PKD2/PDPK1/NOLC1/MYLK/MLC1/LRRC8C/KCNMA1/ITGA2/HNMT/FMO1/EFHD1/CLDN1/CAPN3/BDKRB2/AQP9/AQP5/ABCB1	21
BP	GO:0060047	heart contraction	57/2829	279/18862	0.00838725	0.0932187	0.0793139	TRPC1/TRDN/TNNI3K/TMEM38B/TGFB2/TBX18/TAC1/SMAD5/SLC8A3/SLC8A1/SCN5A/SCN3B/SCN1A/RYR3/RGS4/POPDC2/NPPA/NOS1/NEDD4L/MAP2K6/KCNK1/KCNJ8/KCNIP1/KCNE3/KCNA5/ITPR2/GJC1/GJA1/GCH1/FGF12/CTNNA3/CHRM2/CHGA/CELF2/CCN2/CAV3/CAMK2D/CALM1/CALCA/CACNG7/CACNG1/CACNB4/CACNA2D3/CACNA1G/CACNA1D/BVES/ATP2B3/ATP2B1/ATP2A3/ATP1B2/ATP1A3/ANK2/ADRA1B/ADRA1A/ADORA1/ACE/ABCC9	57
BP	GO:0033627	cell adhesion mediated by integrin	19/2829	72/18862	0.00843174	0.0935434	0.0795902	VTN/TGFB2/RET/PODXL/PLPP3/PLAU/PIEZO1/P2RY12/NEXMIF/JAM3/ITGBL1/ITGB8/ITGB4/ITGB3/ITGA4/ITGA2/FERMT3/FERMT1/CD3E	19
BP	GO:0071772	response to BMP	37/2829	167/18862	0.00850737	0.093873	0.0798706	ZNF423/ZFYVE16/WNT5A/WNT1/VWC2L/VWC2/VSTM2A/TGFB3/TGFB2/SPART/SOX9/SOX11/SMAD5/SLC33A1/SKI/SFRP1/RUNX2/ROR2/LRP2/LEFTY2/LEFTY1/LEF1/HIPK2/HEYL/GPC3/GATA5/DSG4/DLX1/DDX5/COL2A1/CHRD/CDH5/BMPR2/BMPER/BMP7/BMP6/ADAMTS12	37
BP	GO:0071773	cellular response to BMP stimulus	37/2829	167/18862	0.00850737	0.093873	0.0798706	ZNF423/ZFYVE16/WNT5A/WNT1/VWC2L/VWC2/VSTM2A/TGFB3/TGFB2/SPART/SOX9/SOX11/SMAD5/SLC33A1/SKI/SFRP1/RUNX2/ROR2/LRP2/LEFTY2/LEFTY1/LEF1/HIPK2/HEYL/GPC3/GATA5/DSG4/DLX1/DDX5/COL2A1/CHRD/CDH5/BMPR2/BMPER/BMP7/BMP6/ADAMTS12	37
BP	GO:0090132	epithelium migration	71/2829	360/18862	0.00850743	0.093873	0.0798706	WNT7A/WNT5A/VIL1/TMSB4X/THBS1/TGFBR2/TGFB2/TBXA2R/TACSTD2/TAC1/SPRED1/SOX9/SOX18/SLIT2/SERPINF1/SEMA5A/ROCK2/RHOJ/RGCC/PTPRG/PTGS2/PLXND1/PLPP3/PLCG2/PKN3/PDPK1/NUS1/NRP2/NRP1/NANOS1/MIR210/MIR200C/MIR200A/MIR196A1/MIR132/MIR126/MET/MCC/MAP3K3/LGMN/LGALS12/KIT/KDR/KANK2/ITGB3/ITGA2/IQSEC1/INSL3/ID1/HDAC9/GATA2/FLT4/FGF8/FGF4/FGF2/FGF18/FGF10/FERMT1/ETS1/EFNB2/DOCK5/DNAJA4/DCN/CLEC14A/CDH5/CCBE1/C…	71
BP	GO:0045137	development of primary sexual characteristics	46/2829	217/18862	0.00858414	0.0944057	0.0803239	WT1/WNT5A/WNT2B/VGF/UTF1/TLR3/TGFB2/TEX11/SOX9/SOX8/SLIT3/SLIT2/SFRP1/SALL1/RRM1/RAD21L1/PGR/PCYT1B/NTRK1/NHLH2/NASP/MSH4/LRP2/LHX9/LHFPL2/LHB/KIT/KIF18A/INHBB/INHBA/HSPA5/HOXA9/HOXA11/GPR149/FGF8/FANCA/ESR1/DMC1/DHX37/DHH/DACH2/BRIP1/BRCA2/BCL2/ARRB1/AR	46
BP	GO:0002691	regulation of cellular extravasation	2025-11-29	34/18862	0.00861737	0.0944057	0.0803239	THY1/RIPOR2/RIPK3/PDGFD/MDK/JAM3/ITGA4/IL27RA/FUT9/CXCL12/CCL28	11
BP	GO:0014904	myotube cell development	2025-11-29	34/18862	0.00861737	0.0944057	0.0803239	STAC3/SKI/RIPOR2/NFATC2/MYOG/IGF1/HDAC9/DNER/CAV2/BCL2/ACTA1	11
BP	GO:0035137	hindlimb morphogenesis	2025-11-29	34/18862	0.00861737	0.0944057	0.0803239	WNT7A/TP63/SHH/RSPO2/OSR2/GPC3/FMN1/FGF8/FGF4/CHD7/ALX4	11
BP	GO:0022898	regulation of transmembrane transporter activity	55/2829	268/18862	0.00865311	0.0944907	0.0803962	TRPC6/TRDN/TMSB4X/TLR9/THADA/TCAF1/STRIT1/STAC3/STAC/SHISA9/SHISA6/SCN3B/RIPK1/RGN/RASGRF2/PLCG2/PKD2/PDZK1/PCSK9/OPRM1/NPPA/NOS1/NLGN1/NEDD4L/NEDD4/LRRC55/KCNS1/KCNE3/KCNC2/HECW2/HECW1/GSG1L/GRIN2B/GRIN1/GJA1/FHL1/FGF14/FGF12/DAPK1/CRHR1/CRACR2A/CFTR/CAV3/CAMK2D/CALM1/CACNG7/CACNB4/CACNA1D/BCL2/ATPSCKMT/ATP1B2/ANK2/ADRA2A/ACTN2/ABCB1	55
BP	GO:0016331	morphogenesis of embryonic epithelium	32/2829	140/18862	0.00865599	0.0944907	0.0803962	WNT5A/WNT2B/WNT16/TRIM71/TP63/TGFB2/TBX18/STIL/SOX9/SOX8/SOX11/SKI/SHH/SFRP1/SALL4/RET/PCDH8/PAX2/LRP2/LMO4/KIF20B/GLI2/FZD6/FGFR2/FGF8/FGF10/DLC1/CTHRC1/CELSR1/BMP7/AR/ALDH1A3	32
BP	GO:0090092	regulation of transmembrane receptor protein serine/threonine kinase signaling pathway	52/2829	251/18862	0.00869494	0.0947469	0.0806142	ZNF423/WNT5A/WNT1/WFIKKN1/VWC2L/VWC2/THBS1/TGFBR2/TGFB3/TGFB2/SPRED1/SPART/SOX11/SKI/SHH/SFRP1/RASL11B/PRDM16/PMEPA1/PDPK1/ONECUT1/MIR17HG/MAGI2/LTBP1/LRP2/LEFTY2/LEFTY1/LDLRAD4/KIAA0319/INHBB/INHBA/IL17RD/HSPA5/HIPK2/GPC3/FGF10/FERMT1/FBN2/DLX1/DKK3/DKK1/CILP/CIDEA/CHST11/CHRD/CDH5/CAV3/CAV2/BMPR2/BMPER/BMP7/BMP6	52
BP	GO:0070371	ERK1 and ERK2 cascade	64/2829	320/18862	0.00885782	0.0963505	0.0819786	TNFRSF11A/TNFAIP8L3/TIRAP/TIMP3/TIAM1/SULT1A4/STYX/SSTR4/SPRY4/SPRED1/SOX9/SLC30A10/RASGRP1/RAPGEF1/RAMP3/PTPRC/PLA2G2A/PDGFD/OXTR/OPRM1/NTRK1/NRP1/NPY5R/NOD2/NLRP6/NEK10/NECAB2/MYC/MIR200C/MIR126/MAPK1/LMO3/LGALS9/KDR/IGF1/HCRTR1/GSTP1/GBP1/FN1/FLT4/FGFR2/FGF8/FGF4/FGF2/FGF19/FGF18/FGF10/FERMT2/FBLN1/FAM83D/F2RL1/EPHB1/DUSP4/CNKSR3/CHRNA7/CHI3L1/CD74/CCN2/CCL20/CCL19/BMPER/ARRB1/ADRA1A/ACKR3	64
BP	GO:0032412	regulation of ion transmembrane transporter activity	53/2829	257/18862	0.00891342	0.0964579	0.08207	TRPC6/TRDN/TMSB4X/TLR9/THADA/TCAF1/STRIT1/STAC3/STAC/SHISA9/SHISA6/SCN3B/RIPK1/RGN/RASGRF2/PLCG2/PKD2/PDZK1/PCSK9/OPRM1/NPPA/NOS1/NLGN1/NEDD4L/NEDD4/LRRC55/KCNS1/KCNE3/KCNC2/HECW2/HECW1/GSG1L/GRIN2B/GRIN1/FHL1/FGF14/FGF12/DAPK1/CRHR1/CRACR2A/CFTR/CAV3/CAMK2D/CALM1/CACNG7/CACNB4/CACNA1D/ATPSCKMT/ATP1B2/ANK2/ADRA2A/ACTN2/ABCB1	53
BP	GO:0045058	T cell selection	14/2829	48/18862	0.00896221	0.0964579	0.08207	TOX/TNFSF18/TBX21/SLAMF6/SHH/PTPRC/IL15/FOXP3/CD74/CD3E/CARD11/BCL2/BCL11B/AIRE	14
BP	GO:0045778	positive regulation of ossification	14/2829	48/18862	0.00896221	0.0964579	0.08207	WNT5A/TGFB3/TGFB2/TAC1/SOX11/SLC8A1/OSR2/GPM6B/FBN2/BMPR2/BMP7/BMP6/ATP2B1/ALOX5	14
BP	GO:0060425	lung morphogenesis	14/2829	48/18862	0.00896221	0.0964579	0.08207	WNT2B/TNC/TGFBR2/SOX9/SOX11/SHH/RSPO2/NFIB/MAPK1/HOXA5/FGFR2/FGF8/FGF10/CELSR1	14
BP	GO:0061028	establishment of endothelial barrier	14/2829	48/18862	0.00896221	0.0964579	0.08207	WNT7A/TJP1/SOX18/S1PR3/ROCK2/ROBO4/RDX/RAPGEF3/RAPGEF1/PDE2A/F2RL1/CLDN5/CLDN1/CDH5	14
BP	GO:1990090	cellular response to nerve growth factor stimulus	14/2829	48/18862	0.00896221	0.0964579	0.08207	TAC1/SH3GL2/RAPGEF1/PDPK1/NTRK3/NTRK1/MAGI2/KIF1B/ID1/HSPA5/EEF2K/CORO1A/CALCA/BDNF	14
BP	GO:0046546	development of primary male sexual characteristics	31/2829	135/18862	0.00902023	0.0969121	0.0824564	WT1/WNT5A/WNT2B/UTF1/TLR3/TGFB2/TEX11/SOX9/SOX8/SFRP1/RRM1/RAD21L1/NTRK1/NHLH2/NASP/LRP2/LHX9/LHFPL2/LHB/KIT/KIF18A/INHBA/HOXA9/HOXA11/FANCA/ESR1/DHX37/DHH/BRIP1/BCL2/AR	31
BP	GO:0090068	positive regulation of cell cycle process	61/2829	303/18862	0.00904919	0.0970529	0.0825762	WNT5A/VPS4B/TOPAZ1/TERT/SVIL/STOX1/SLF2/SLF1/SFPQ/RXFP3/ROCK2/RGCC/RDX/RCC2/RB1/PRDM7/POU4F1/PLSCR1/PLK4/PKP4/PKD2/PIWIL2/PCNA/NUSAP1/NSFL1C/NEUROG1/MYOG/MIR590/MAD2L1/LSM11/KIF23/KIF20B/KIF14/KCNA5/INSM1/IGF1/ID2/HNRNPU/GTSE1/GPSM2/GEN1/FGF8/FGF10/FEN1/FAM83D/ESPL1/ECT2/E2F8/CXCR5/CSPP1/CNOT6/CIT/CENPJ/CDC7/CDC6/CDC14B/CCNB1/CCN2/BRCA1/ATAD5/ANKRD31	61
BP	GO:0030217	T cell differentiation	51/2829	246/18862	0.00916531	0.0981265	0.0834897	WNT1/VSIR/TOX/TNFSF18/TMEM131L/TGFBR2/TESPA1/TCF7/TBX21/SLC46A2/SLAMF6/SHH/RUNX3/RIPK3/RAG1/PTPRC/PRKDC/PREX1/PKNOX1/PCK1/NLRP3/NFATC2/MYB/MDK/LGALS9/LFNG/LEF1/LCK/KIT/IL36B/IL27/IL18R1/IL15/IHH/HLX/GLI2/FOXP3/FANCD2/FANCA/EOMES/DTX1/CYP26B1/CHD7/CD83/CD74/CD3E/CCL19/CARD11/BCL2/BCL11B/AIRE	51
BP	GO:0006835	dicarboxylic acid transport	23/2829	93/18862	0.00927713	0.0991503	0.0843608	TRH/SYT1/SLC26A9/SLC26A8/SLC26A2/SLC26A10/SLC25A13/SLC1A2/SLC13A5/SLC13A2/SLC12A2/RIMS1/PPFIA2/NPY5R/LRRC8C/LRP2/GRM7/GRM1/GJA1/APBA1/ADORA2A/ADORA1/ABCC2	23
BP	GO:0010524	positive regulation of calcium ion transport into cytosol	15/2829	53/18862	0.00936167	0.0997059	0.0848335	TRPC3/TRPC1/TRDN/THY1/RAMP3/PKD2/PDPK1/IL13/GRIN1/F2RL3/F2/DRD1/CAPN3/CALM1/APLNR	15
BP	GO:0050432	catecholamine secretion	15/2829	53/18862	0.00936167	0.0997059	0.0848335	SYT9/SYT6/SYT13/SYT11/SYT10/SYT1/P2RY12/OXTR/KCNA2/CXCL12/CHRNA4/CHGA/ADRA2C/ADRA2A/ADORA2A	15
BP	GO:0045841	negative regulation of mitotic metaphase/anaphase transition	2025-12-29	39/18862	0.00959371	0.101565	0.086415	ZWINT/USP44/TRIP13/SPDL1/PLK1/MAD2L1/KNTC1/GEN1/CENPF/CDK5RAP2/CCNB1/BUB1B	12
BP	GO:0033006	regulation of mast cell activation involved in immune response	2025-10-29	30/18862	0.00959541	0.101565	0.086415	VAMP7/RAC2/PDPK1/LGALS9/IL13/GATA2/FGR/C12orf4/BLK/ADGRE2	10
BP	GO:1904064	positive regulation of cation transmembrane transport	32/2829	141/18862	0.00962685	0.101565	0.086415	TRPC1/TRDN/TMSB4X/THY1/STAC3/STAC/RGN/RAMP3/PLCG2/PKD2/PDZK1/PDPK1/NPPA/NOS1/MIR210/LRRC55/KCNE3/KCNC2/IL13/GJC2/FGF14/F2RL3/F2/DRD1/CRACR2A/CAPN3/CALM1/ATPSCKMT/ATP1B2/APLNR/ANK2/ACTN2	32
BP	GO:0007131	reciprocal meiotic recombination	16/2829	58/18862	0.00962805	0.101565	0.086415	TRIP13/TOP2A/TEX11/SHOC1/RNF212/RAD51/PSMC3IP/PRDM7/MSH4/HSF2BP/HFM1/FANCD2/DMC1/C1orf146/BRIP1/ANKRD31	16
BP	GO:0140527	reciprocal homologous recombination	16/2829	58/18862	0.00962805	0.101565	0.086415	TRIP13/TOP2A/TEX11/SHOC1/RNF212/RAD51/PSMC3IP/PRDM7/MSH4/HSF2BP/HFM1/FANCD2/DMC1/C1orf146/BRIP1/ANKRD31	16
BP	GO:1901019	regulation of calcium ion transmembrane transporter activity	21/2829	83/18862	0.00963571	0.101565	0.086415	TRDN/TLR9/THADA/STRIT1/STAC3/STAC/RGN/PLCG2/PKD2/NPPA/NOS1/KCNE3/FGF14/CRHR1/CRACR2A/CAV3/CAMK2D/CALM1/CACNB4/ANK2/ADRA2A	21
BP	GO:0051216	cartilage development	40/2829	185/18862	0.00976044	0.102584	0.0872827	WNT9A/WNT7A/WNT5B/WNT5A/WNT2B/TRIP11/TGFBR2/SOX9/SMAD5/SIX2/SCIN/SATB2/RUNX3/RUNX2/RSPO2/ROR2/PRRX1/OSR2/NKX3-2/NFIB/MDK/MATN3/ITGB8/IHH/HOXA5/HOXA11/GLI2/FGF4/FGF2/FGF18/COL2A1/COL27A1/CHST11/CHI3L1/CCN2/BMPR2/BMP7/BMP6/AMELX/ADAMTS12	40
BP	GO:0003093	regulation of glomerular filtration	2025-05-29	10/18862	0.00984972	0.102584	0.0872827	PTPRO/GJA1/F2RL1/CORO2B/ADORA1	5
BP	GO:0032661	regulation of interleukin-18 production	2025-05-29	10/18862	0.00984972	0.102584	0.0872827	TLR9/TLR2/NOD2/NLRP9/DHX9	5
BP	GO:0060439	trachea morphogenesis	2025-05-29	10/18862	0.00984972	0.102584	0.0872827	TGFBR2/SHH/RSPO2/MAPK1/HOXA5	5
BP	GO:0060525	prostate glandular acinus development	2025-05-29	10/18862	0.00984972	0.102584	0.0872827	TP63/SFRP1/HOXD13/FGFR2/ESR1	5
BP	GO:0072203	cell proliferation involved in metanephros development	2025-05-29	10/18862	0.00984972	0.102584	0.0872827	WT1/SHH/MYC/GPC3/BMP7	5
BP	GO:1904338	regulation of dopaminergic neuron differentiation	2025-05-29	10/18862	0.00984972	0.102584	0.0872827	WNT3A/TIAM1/SHH/SFRP1/DKK1	5
BP	GO:0010631	epithelial cell migration	70/2829	357/18862	0.0102024	0.106077	0.0902545	WNT7A/WNT5A/VIL1/TMSB4X/THBS1/TGFBR2/TGFB2/TBXA2R/TACSTD2/TAC1/SPRED1/SOX9/SOX18/SLIT2/SERPINF1/SEMA5A/ROCK2/RHOJ/RGCC/PTPRG/PTGS2/PLXND1/PLPP3/PLCG2/PKN3/PDPK1/NUS1/NRP2/NRP1/NANOS1/MIR210/MIR200C/MIR200A/MIR196A1/MIR132/MIR126/MET/MCC/MAP3K3/LGMN/LGALS12/KIT/KDR/KANK2/ITGB3/ITGA2/IQSEC1/INSL3/ID1/HDAC9/GATA2/FLT4/FGF4/FGF2/FGF18/FGF10/FERMT1/ETS1/EFNB2/DOCK5/DNAJA4/DCN/CLEC14A/CDH5/CCBE1/CARD10…	70
BP	GO:0061572	actin filament bundle organization	35/2829	158/18862	0.0103012	0.106923	0.0909737	VIL1/USH1C/TJP1/TGFB3/TACSTD2/TAC1/SYNPO/SORBS1/SFRP1/ROCK2/RGCC/RDX/RAPGEF3/PPM1E/PIK3R1/PHACTR1/PFN3/PAK2/NRP1/MET/ID1/HSP90B1/FSCN3/FSCN2/FERMT2/EPS8/DLC1/CORO2B/CCN2/CCDC88A/CALD1/BAIAP2L2/ARRB1/AIF1L/ADD2	35
BP	GO:0048843	negative regulation of axon extension involved in axon guidance	2025-09-29	26/18862	0.0105387	0.109203	0.0929136	WNT5A/WNT3A/SEMA6D/SEMA5B/SEMA5A/SEMA3G/SEMA3D/SEMA3C/NRP1	9
BP	GO:0050803	regulation of synapse structure or activity	45/2829	214/18862	0.010688	0.110563	0.0940708	ZDHHC15/WNT7A/WNT5A/WNT3A/VSTM5/TLR2/TIAM1/SLITRK6/SLITRK5/SLITRK4/SLITRK2/SLIT1/SEPTIN11/PTPRT/PPFIA2/PCDH8/PAK3/OXTR/NTRK1/NTNG2/NRP2/NLGN1/NEURL1/NEDD4/MDGA1/LRRTM3/LRRTM1/LRRN1/LRRC24/LRP8/LRP4/GRIN2B/GRID2/FLRT3/EPHB1/EEF2K/DNM3/DCTN1/CLSTN2/CDH8/CDH2/C1QL3/BDNF/AMIGO2/ADGRB1	45
BP	GO:0019935	cyclic-nucleotide-mediated signaling	22/2829	89/18862	0.0108443	0.11153	0.0948942	THBS1/SOX9/RIMS2/RAPGEF4/RAPGEF3/PEX5L/PDE4A/PDE3A/PDE2A/PCLO/NUDT4/NPPB/NPPA/KCNC2/GUCA2B/GPR62/GNAI1/GLP1R/EIF4EBP2/APLNR/ADGRG6/ADCY2	22
BP	GO:0046849	bone remodeling	22/2829	89/18862	0.0108443	0.11153	0.0948942	WNT16/UBASH3B/TNFRSF11B/TNFRSF11A/TGFB3/TFRC/SPP2/SPP1/SIGLEC15/SFRP1/RAC2/PPARGC1B/MDK/ITGB3/IL20RA/IHH/GJA1/EFNA2/CTHRC1/CD38/CALCA/CA2	22
BP	GO:0050982	detection of mechanical stimulus	14/2829	49/18862	0.0108544	0.11153	0.0948942	SCN1A/PKD2L2/PKD2/PKD1L1/PIEZO2/PIEZO1/PHF24/NTRK1/LHFPL5/KIT/ITGA2/CXCL12/CDH2/CAV3	14
BP	GO:0071622	regulation of granulocyte chemotaxis	14/2829	49/18862	0.0108544	0.11153	0.0948942	TNFSF18/TIRAP/THBS1/SLIT2/RIPOR2/RAC2/NOD2/MDK/MAPK1/JAM3/IL34/DAPK2/CD74/CCL19	14
BP	GO:0007018	microtubule-based movement	72/2829	370/18862	0.011066	0.113435	0.096515	VPS13A/VAMP7/TUB/TTLL9/TTC29/TTC26/TRIP11/TRAK2/TRAF3IP1/TEX101/TEKT5/SYNE2/SYBU/SLC26A8/SLC22A16/SFPQ/SEMG2/RNASE10/RGN/RAB27B/PRDM14/NME5/NEURL1/NEK10/MREG/MAP1A/LCA5L/KIFC3/KIFC1/KIF7/KIF6/KIF5A/KIF4B/KIF4A/KIF3A/KIF26A/KIF24/KIF23/KIF21B/KIF20B/KIF1B/KIF19/KIF18B/KIF18A/KIF16B/KIF15/KIF14/KIF11/JHY/HYDIN/HNRNPU/FSIP2/FEZ1/DYNC2H1/DYNC1I1/DNAH8/DNAH6/DNAH2/DNAH11/DNAAF4/DNAAF2/COPG2/CFAP44/CFA…	72
BP	GO:0035023	regulation of Rho protein signal transduction	21/2829	84/18862	0.0110768	0.113435	0.096515	STARD8/SCAI/RIPOR2/RASGRF2/NRP1/MET/KANK2/GPR20/GPR18/F2RL3/F2RL1/EPS8L3/EPS8/DLC1/CCDC125/CAVIN4/ARRB1/ARHGEF28/ARHGAP42/ADRA1A/ABCA1	21
BP	GO:0086002	cardiac muscle cell action potential involved in contraction	15/2829	54/18862	0.0112067	0.114194	0.0971605	SCN5A/SCN3B/SCN1A/NEDD4L/KCNJ8/KCNE3/KCNA5/GJC1/GJA1/FGF12/CTNNA3/CAV3/CACNA1G/CACNA1D/ANK2	15
BP	GO:0032409	regulation of transporter activity	57/2829	283/18862	0.0112121	0.114194	0.0971605	TRPC6/TRDN/TMSB4X/TLR9/THADA/TCAF1/STRIT1/STAC3/STAC/SHISA9/SHISA6/SGK2/SCN3B/RIPK1/RGN/RASGRF2/PON1/PLCG2/PKD2/PDZK1/PCSK9/OPRM1/NPPA/NOS1/NLGN1/NEDD4L/NEDD4/LRRC55/KCNS1/KCNE3/KCNC2/HECW2/HECW1/GSG1L/GRIN2B/GRIN1/GJA1/FHL1/FGF14/FGF12/DAPK1/CRHR1/CRACR2A/CFTR/CAV3/CAMK2D/CALM1/CACNG7/CACNB4/CACNA1D/BCL2/ATPSCKMT/ATP1B2/ANK2/ADRA2A/ACTN2/ABCB1	57
BP	GO:0003081	regulation of systemic arterial blood pressure by renin-angiotensin	2025-08-29	22/18862	0.011333	0.114194	0.0971605	PCSK5/MME/F2RL1/CPA3/CMA1/CES1/AGTR1/ACE	8
BP	GO:0045932	negative regulation of muscle contraction	2025-08-29	22/18862	0.011333	0.114194	0.0971605	KCNMA1/GUCY1A1/DOCK5/CALCRL/CALCA/ARHGAP42/ADRA2C/ADORA1	8
BP	GO:0090103	cochlea morphogenesis	2025-08-29	22/18862	0.011333	0.114194	0.0971605	WNT5A/TBX18/SOX9/PAX2/NEUROG1/MYO3A/GLI2/CTHRC1	8
BP	GO:0003015	heart process	58/2829	289/18862	0.0114003	0.114194	0.0971605	TRPC1/TRDN/TNNI3K/TMEM38B/TGFB2/TBX18/TAC1/SMAD5/SLC8A3/SLC8A1/SCN5A/SCN3B/SCN1A/RYR3/RGS4/RAMP3/POPDC2/NPPA/NOS1/NEDD4L/MAP2K6/KCNK1/KCNJ8/KCNIP1/KCNE3/KCNA5/ITPR2/GJC1/GJA1/GCH1/FGF12/CTNNA3/CHRM2/CHGA/CELF2/CCN2/CAV3/CAMK2D/CALM1/CALCA/CACNG7/CACNG1/CACNB4/CACNA2D3/CACNA1G/CACNA1D/BVES/ATP2B3/ATP2B1/ATP2A3/ATP1B2/ATP1A3/ANK2/ADRA1B/ADRA1A/ADORA1/ACE/ABCC9	58
BP	GO:0043030	regulation of macrophage activation	16/2829	59/18862	0.011415	0.114194	0.0971605	WNT5A/TLR6/THBS1/TAFA3/SYT11/PTPRC/PLA2G4A/PLA2G10/NR1D1/IL33/IL13/CTSC/CST7/CD74/CD200/ADGRF5	16
BP	GO:1903779	regulation of cardiac conduction	16/2829	59/18862	0.011415	0.114194	0.0971605	TRPC1/TRDN/TNNI3K/SLC8A3/SLC8A1/RYR3/NPPA/NOS1/ITPR2/ATP2B3/ATP2B1/ATP2A3/ATP1B2/ATP1A3/ANK2/ABCC9	16
BP	GO:0051052	regulation of DNA metabolic process	69/2829	353/18862	0.0114638	0.114194	0.0971605	ZSCAN4/ZNF365/WT1/TOX/TIMELESS/TFRC/TEX15/TBX21/STOX1/SMG1/SMARCAD1/SLX1A/SLF2/SLF1/RTEL1/RMI2/RIF1/RGN/RGCC/RFC3/RADX/RAD51/PTPRC/PRKDC/PRDM7/PRDM14/POLQ/PKIB/PCNA/PARP9/PARM1/PAK3/NUCKS1/NEK2/NBN/MYC/MIS18A/MAPK1/KHDC3L/KCNK2/IL27RA/HSP90AA1/HNRNPU/HELB/GJA1/FUS/FOXP3/FIGNL1/FGF2/FGF10/FANCB/EYA2/EYA1/ERCC8/ERCC6/DSCC1/DNMT3L/DKC1/DHX9/DEK/DCP2/CYREN/CIDEA/CCT5/BRCC3/BRCA1/BMPR2/BLM/ATR	69
BP	GO:0010771	negative regulation of cell morphogenesis involved in differentiation	2025-06-29	14/18862	0.0114922	0.114194	0.0971605	TACSTD2/SPRY4/RCC2/GBP1/FBLN1/EFNA5	6
BP	GO:0051290	protein heterotetramerization	2025-06-29	14/18862	0.0114922	0.114194	0.0971605	RRM1/PKD2/NUDT21/GRIN2B/GRIN1/CPSF6	6
BP	GO:0072498	embryonic skeletal joint development	2025-06-29	14/18862	0.0114922	0.114194	0.0971605	WNT9A/OSR2/IHH/HOXA11/COL2A1/BMP7	6
BP	GO:1900025	negative regulation of substrate adhesion-dependent cell spreading	2025-06-29	14/18862	0.0114922	0.114194	0.0971605	TACSTD2/SPRY4/RCC2/GBP1/FBLN1/EFNA5	6
BP	GO:2000192	negative regulation of fatty acid transport	2025-06-29	14/18862	0.0114922	0.114194	0.0971605	TRH/THBS1/NPY5R/GRM7/CYP4F2/ADORA1	6
BP	GO:0021675	nerve development	18/2829	69/18862	0.0114994	0.114194	0.0971605	SLITRK6/SALL1/RET/POU4F3/POU4F1/PLXNA4/PAX2/NTRK1/NRP2/NRP1/NPTX1/NEUROG1/ITGA4/GABRA5/EGR2/CHD7/BDNF/ATP8B1	18
BP	GO:0043550	regulation of lipid kinase activity	18/2829	69/18862	0.0114994	0.114194	0.0971605	WDR91/VAV3/TNFAIP8L3/SOCS3/RBL1/RB1/PIP4K2A/PIK3R4/PIK3R1/P2RY12/NOD2/KIT/FLT3/FLT1/FGR/FGF2/F2/CCL19	18
BP	GO:0003281	ventricular septum development	17/2829	64/18862	0.0115052	0.114194	0.0971605	WNT5A/TRIP11/TGFBR2/TGFB2/STRA6/SOX11/SLIT3/SLIT2/SALL4/SALL1/PDE2A/MIR17HG/LRP2/LMO4/HEYL/FGFR2/BMPR2	17
BP	GO:0060411	cardiac septum morphogenesis	17/2829	64/18862	0.0115052	0.114194	0.0971605	WNT5A/TGFBR2/TGFB2/SOX11/SLIT3/SLIT2/SEMA3C/NRP2/NRP1/MIR17HG/LRP2/HEYL/FGFR2/FGF8/CHD7/BMPR2/BMP7	17
BP	GO:0072577	endothelial cell apoptotic process	17/2829	64/18862	0.0115052	0.114194	0.0971605	THBS1/TERT/SEMA5A/RGCC/PDPK1/MIR590/MIR132/MIR126/KDR/ITGA4/IL13/GATA2/COL4A3/CDH5/CD248/CD160/BMPR2	17
BP	GO:0010977	negative regulation of neuron projection development	30/2829	132/18862	0.0116637	0.115394	0.0981812	ZNF365/WNT5A/WNT3A/TRAK2/THY1/SPP1/SPOCK1/SPART/SEMA6D/SEMA5B/SEMA5A/SEMA3G/SEMA3D/SEMA3C/PTPRO/PTPRG/NRP1/NR2F1/NLGN1/MIR210/MINAR1/LRP4/KIAA0319/FSTL4/EFNB2/DNM3/DCC/DAB1/CD38/BCL11A	30
BP	GO:0030879	mammary gland development	30/2829	132/18862	0.0116637	0.115394	0.0981812	XDH/WNT5A/WNT3A/UMPS/TNFRSF11A/TGFBR2/TGFB3/SOX9/SLC6A3/PRLR/PGR/OXTR/NRG3/NEURL1/NCOR2/MAPK1/LEF1/ITGA2/ID2/HOXA9/HOXA5/GLI2/FOXB1/FGFR2/FGF10/ESR1/CAV3/CAD/BRCA2/AR	30
BP	GO:0001991	regulation of systemic arterial blood pressure by circulatory renin-angiotensin	2025-07-29	18/18862	0.011773	0.115995	0.0986925	PCSK5/MME/F2RL1/CPA3/CMA1/CES1/ACE	7
BP	GO:0072077	renal vesicle morphogenesis	2025-07-29	18/18862	0.011773	0.115995	0.0986925	SOX9/SOX8/SIX2/SALL1/PAX2/KIF26B/FMN1	7
BP	GO:0010921	regulation of phosphatase activity	38/2829	176/18862	0.0118089	0.115995	0.0986925	TGFB2/SYTL2/SPRED1/SH3RF2/SH2D4A/RRP1B/ROCK2/RIPK3/RIMBP2/RGN/RCAN2/RCAN1/PTPRC/PPP6R3/PPP3R2/PPP2R5C/PPP2R2B/PPP1R42/PPP1R36/PPP1R2B/PPP1R1A/PPARGC1B/PHACTR2/PHACTR1/PCDH11X/MYOZ1/MAGI2/LGALS3/KNL1/ITGA2/ITGA1/IGFBP3/HSP90B1/FARP1/EIF2AK2/CEP192/CD33/CALM1	38
BP	GO:0048167	regulation of synaptic plasticity	38/2829	176/18862	0.0118089	0.115995	0.0986925	VGF/UNC13C/TSHZ3/SORCS2/SLC8A3/SLC4A10/SLC24A2/SHISA9/SHISA6/RIMS2/RIMS1/RASGRF2/RAB8A/NSG1/NLGN1/NEURL1/MME/MCTP1/MAPK1/MAP1A/LZTS1/LGMN/KIT/IGSF11/GRIN2B/GRIN1/GRID2/FGF14/EIF4EBP2/EGR2/CRHR2/CNTN4/CHRNA7/CD38/CALB1/ADORA2A/ADORA1/ADGRB1	38
BP	GO:0032467	positive regulation of cytokinesis	2025-12-29	40/18862	0.011876	0.115995	0.0986925	SVIL/RXFP3/PKP4/KIF23/KIF20B/KIF14/ECT2/CXCR5/CSPP1/CIT/CDC6/CDC14B	12
BP	GO:0042908	xenobiotic transport	2025-12-29	40/18862	0.011876	0.115995	0.0986925	SLC47A2/SLC22A4/SLC22A3/SLC15A2/PDZK1/NR1I2/LRRC8C/GJA1/CLDN1/ABCC3/ABCC2/ABCB1	12
BP	GO:0051281	positive regulation of release of sequestered calcium ion into cytosol	2025-12-29	40/18862	0.011876	0.115995	0.0986925	TRPC1/TRDN/THY1/PKD2/PDPK1/IL13/F2RL3/F2/DRD1/CAPN3/CALM1/APLNR	12
BP	GO:0071634	regulation of transforming growth factor beta production	2025-12-29	40/18862	0.011876	0.115995	0.0986925	THBS1/TGFB2/PTGS2/MYB/LTBP1/LGALS9/ITGB8/IL13/FOXP3/FN1/FERMT1/CD200	12
BP	GO:0007281	germ cell development	53/2829	261/18862	0.012036	0.11737	0.0998626	ZPBP2/WT1/TTC26/TRIP13/TOPAZ1/SYCP3/SRPK1/SPINK2/SMAD5/SLC26A8/SEMG2/RPS6KB1/PYGO1/PRDM14/PLD6/PIWIL2/PDE3A/PAQR8/PAQR7/PANX1/NSUN2/NME5/NEURL1/NECTIN3/NANOS1/MDK/KNL1/KIT/JAM3/JAM2/INHBB/IHH/IGF1/HOOK1/GPR149/GMCL2/FSIP2/FSCN3/ETV5/DZIP1/DMRTC2/DMC1/DHH/CHD5/CFTR/CFAP44/CCNB1/CATSPER4/CATSPER2/CABYR/BRIP1/BRCA2/BCL2	53
BP	GO:0010720	positive regulation of cell development	58/2829	290/18862	0.0122208	0.118621	0.100927	ZNF365/XRCC2/WNT3A/TNFRSF1B/TLR2/TIAM1/SOX8/SOX11/SLIT2/SHH/SERPINF1/SEMA5A/RET/RASSF10/PRKDC/PREX1/PLXND1/PLXNC1/PLXNA4/PLXNA2/PLAG1/PDE3A/PAK3/OTP/OPRM1/NRP1/NKX6-2/NKX6-1/NEURL1/MYOG/MYB/MME/MDK/LRP8/LRP2/KIT/ISLR2/IL34/HOXA11/GJC2/FOXG1/FN1/FERMT2/FAIM/ETV5/EGR2/EEF2K/DSCAM/DOCK5/CXCL12/CRABP2/CLDN5/CDH5/BMPR2/BDNF/BCL2/ASCL1/ANKRD27	58
BP	GO:1905954	positive regulation of lipid localization	26/2829	111/18862	0.0122776	0.118621	0.100927	VSTM2A/TNFRSF11A/TAC1/SSTR4/SPP1/SLC12A2/PON1/PLIN2/PLA2G4A/PLA2G10/MYB/MAP2K6/LIPG/FITM1/ENPP7/CYP8B1/CYP4F2/CIDEA/CES1/C3/BMP6/ATP8A2/ATP8A1/ADORA2A/ACSL5/ABCA1	26
BP	GO:0010644	cell communication by electrical coupling	2025-10-29	31/18862	0.0122999	0.118621	0.100927	TRDN/SLC8A1/GJC2/GJC1/GJB6/GJA1/CAMK2D/CALM1/ATP1B2/ATP1A3	10
BP	GO:0045907	positive regulation of vasoconstriction	2025-10-29	31/18862	0.0122999	0.118621	0.100927	TBXA2R/SMTNL1/OXTR/HRH2/GJA1/DBH/CD38/ADRA2C/ADRA1B/ADRA1A	10
BP	GO:0048730	epidermis morphogenesis	2025-10-29	31/18862	0.0122999	0.118621	0.100927	TP63/TGFB2/SHH/GLI2/FOXQ1/FOXE1/FLG2/FGFR2/FGF10/BCL2	10
BP	GO:0099174	regulation of presynapse organization	2025-10-29	31/18862	0.0122999	0.118621	0.100927	WNT7A/WNT3A/SLITRK6/SLITRK5/SLITRK4/SLITRK2/NTNG2/NLGN1/MDGA1/LRRTM1	10
BP	GO:1905606	regulation of presynapse assembly	2025-10-29	31/18862	0.0122999	0.118621	0.100927	WNT7A/WNT3A/SLITRK6/SLITRK5/SLITRK4/SLITRK2/NTNG2/NLGN1/MDGA1/LRRTM1	10
BP	GO:0014033	neural crest cell differentiation	22/2829	90/18862	0.0123716	0.118924	0.101185	SOX9/SOX8/SOX11/SHH/SFRP1/SEMA6D/SEMA5B/SEMA5A/SEMA3G/SEMA3D/SEMA3C/RET/NRP2/NRP1/NOLC1/MAPK1/KBTBD8/GBX2/FN1/CDH2/BMP7/ALX1	22
BP	GO:0032465	regulation of cytokinesis	22/2829	90/18862	0.0123716	0.118924	0.101185	SVIL/RXFP3/PRC1/PLK4/PLK1/PKP4/PIK3R4/KLHL13/KIF23/KIF20B/KIF14/ENTR1/ECT2/E2F8/DCDC1/CXCR5/CSPP1/CIT/CDC6/CDC14B/CALM1/BRCA2	22
BP	GO:0090287	regulation of cellular response to growth factor stimulus	59/2829	296/18862	0.0124028	0.118924	0.101185	ZNF423/XDH/WNT5A/WNT1/WFIKKN1/VWC2L/VWC2/VTN/THBS1/TGFBR2/TGFB3/SPRY4/SPRED1/SPART/SOX11/SLIT2/SKI/SFRP1/RASL11B/PRDM16/PRDM14/PMEPA1/PDPK1/ONECUT1/NTRK3/NEDD4/MIR200C/MIR17HG/LTBP1/LRP2/LRIT3/LDLRAD4/ITGB3/IL17RD/HSPA5/HIPK2/GRB10/GPC3/FGF4/FGF2/FGF18/FGF10/FERMT1/FBN2/DLX1/DKK3/DCN/CIDEA/CHST11/CHRD/CDH5/CCBE1/CAV3/CAV2/BMPR2/BMPER/ADGRA2/ADAMTS3/ADAMTS12	59
BP	GO:0050727	regulation of inflammatory response	71/2829	366/18862	0.012409	0.118924	0.101185	ZBP1/WNT5A/WFDC1/VAMP7/TNFSF18/TNFRSF1B/TNFRSF11A/TMSB4X/TLR9/TLR3/TLR2/TAFA3/TAC1/SYT11/SOCS3/SIGLEC10/SERPINF1/SCGB1A1/S100A9/RIPK1/RB1/PTPRC/PTGS2/PTGER3/PLA2G2A/PDE2A/PBK/OSMR/NR1D1/NPY5R/NOD2/NMI/NLRP6/NLRP3/MIR657/MIR590/MIR126/MDK/ITGA2/IL33/IL16/IL15/IL13/IGF1/HCK/GSTP1/GPRC5B/GPR31/GGT3P/FOXP3/FANCD2/FANCA/ETS1/ESR1/DUOXA2/DNASE1L3/DHX9/CTSC/CST7/CMA1/CLOCK/CDH5/CD200/CALCRL/C3/C2CD4B/AS…	71
BP	GO:0031018	endocrine pancreas development	13/2829	45/18862	0.0125754	0.120144	0.102223	WNT5A/SOX9/PDPK1/PAX6/ONECUT1/NKX6-2/NKX6-1/INSM1/FOXA2/CLOCK/CDK6/CDH2/BMP6	13
BP	GO:0033047	regulation of mitotic sister chromatid segregation	13/2829	45/18862	0.0125754	0.120144	0.102223	ZWINT/USP44/TRIP13/SPDL1/PLK1/MAD2L1/KNTC1/HNRNPU/GEN1/CENPF/CDK5RAP2/CCNB1/BUB1B	13
BP	GO:0032370	positive regulation of lipid transport	21/2829	85/18862	0.0126854	0.12092	0.102883	TNFRSF11A/TAC1/SSTR4/SPP1/SLC12A2/PON1/PLA2G4A/PLA2G10/MYB/MAP2K6/LIPG/ENPP7/CYP8B1/CYP4F2/CES1/BMP6/ATP8A2/ATP8A1/ADORA2A/ACSL5/ABCA1	21
BP	GO:1902105	regulation of leukocyte differentiation	56/2829	279/18862	0.0126962	0.12092	0.102883	VSIR/UBASH3B/TOX/TNFSF18/TMEM131L/TLR9/TLR3/TGFBR2/TESPA1/TCF7/TBX21/SLC46A2/SHH/SFRP1/RUNX3/ROR2/RIPK1/RB1/RAG1/PTPRC/PRKDC/PPARGC1B/POU4F1/PIK3R1/PCK1/NLRP3/NFATC2/MYC/MYB/MIR17HG/MDK/LILRB3/LGALS9/LEF1/INHBA/IL36B/IL34/IL27/IL15/IHH/HOXA7/HLX/GLI2/GATA2/FOXP3/FANCD2/FANCA/DTX1/CYP26B1/CDK6/CD83/CD74/CD101/CCL19/CARD11/CA2	56
BP	GO:0050768	negative regulation of neurogenesis	30/2829	133/18862	0.0129566	0.123208	0.10483	WNT7A/WNT5A/WNT3A/TRPC6/TRAK2/THY1/SPP1/SPART/SOX11/SKI/SEMA6D/SEMA5B/SEMA5A/SEMA3G/SEMA3D/SEMA3C/PAX6/NRP1/NR1D1/NKX6-2/NKX6-1/LRP4/KIAA0319/ID1/FSTL4/F2/DLX1/DCC/DAB1/BMP7	30
BP	GO:0034204	lipid translocation	14/2829	50/18862	0.0130444	0.123659	0.105214	SLC4A1/PLSCR1/MFSD2A/ATP9A/ATP8B1/ATP8A2/ATP8A1/ATP11A/ATP10D/ATP10A/ANO4/ABCB1/ABCA4/ABCA1	14
BP	GO:2000179	positive regulation of neural precursor cell proliferation	14/2829	50/18862	0.0130444	0.123659	0.105214	ZNF423/WNT3A/TOX/SHH/RASSF10/OTP/NES/MDK/LRP2/INSM1/GLI2/GJC2/FOXG1/ASCL1	14
BP	GO:0007269	neurotransmitter secretion	34/2829	155/18862	0.0131132	0.123738	0.105281	WNT7A/UNC13C/SYT9/SYT6/SYT11/SYT1/SYNJ1/SV2A/STXBP5/STX11/SNPH/SNCAIP/SLC4A8/RIMS4/RIMS2/RIMS1/PPFIA2/PCLO/P2RX1/OTOF/NRXN2/NLGN1/MCTP1/GRIN3A/CPLX3/CHRNB4/CHRNA5/CHRNA3/CALM1/CADPS/APBA1/ADRA2A/ADRA1A/ADORA2A	34
BP	GO:0099643	signal release from synapse	34/2829	155/18862	0.0131132	0.123738	0.105281	WNT7A/UNC13C/SYT9/SYT6/SYT11/SYT1/SYNJ1/SV2A/STXBP5/STX11/SNPH/SNCAIP/SLC4A8/RIMS4/RIMS2/RIMS1/PPFIA2/PCLO/P2RX1/OTOF/NRXN2/NLGN1/MCTP1/GRIN3A/CPLX3/CHRNB4/CHRNA5/CHRNA3/CALM1/CADPS/APBA1/ADRA2A/ADRA1A/ADORA2A	34
BP	GO:0008016	regulation of heart contraction	50/2829	245/18862	0.0131335	0.123738	0.105281	TRPC1/TRDN/TNNI3K/TMEM38B/TGFB2/TBX18/TAC1/SLC8A3/SLC8A1/SCN5A/SCN3B/RYR3/RGS4/POPDC2/NPPA/NOS1/KCNK1/KCNIP1/KCNE3/KCNA5/ITPR2/GJC1/GJA1/GCH1/CTNNA3/CHRM2/CHGA/CELF2/CCN2/CAV3/CAMK2D/CALM1/CALCA/CACNG7/CACNG1/CACNB4/CACNA2D3/CACNA1G/CACNA1D/BVES/ATP2B3/ATP2B1/ATP2A3/ATP1B2/ATP1A3/ANK2/ADRA1B/ADRA1A/ADORA1/ABCC9	50
BP	GO:0045926	negative regulation of growth	50/2829	245/18862	0.0131335	0.123738	0.105281	WWC3/WWC2/WT1/WNT5A/WNT3A/WFDC1/TGFBR2/TGFB2/TCHP/SPP1/SPART/SLIT3/SLIT2/SLC6A4/SFRP1/SEMA6D/SEMA5B/SEMA5A/SEMA3G/SEMA3D/SEMA3C/RGS4/RERG/RB1/PLAC8/NRP1/NPPB/MYOZ1/MIR17HG/MINAR1/MEG3/LGMN/KIAA0319/KCNK2/INHBA/GPC3/GJA1/FXN/FSTL4/FHL1/ESR2/ENPP1/DCC/DCBLD2/CDHR2/CDA/CAV3/BMPR2/BCL2/BCL11A	50
BP	GO:0045621	positive regulation of lymphocyte differentiation	24/2829	101/18862	0.0131896	0.124075	0.105568	VSIR/TOX/TGFBR2/TESPA1/SHH/RUNX3/RAG1/PTPRC/PRKDC/PCK1/NLRP3/MYB/MDK/LGALS9/LEF1/IL36B/IL15/IHH/HLX/GLI2/FOXP3/CD83/CD74/CCL19	24
BP	GO:0030534	adult behavior	27/2829	117/18862	0.0132278	0.124244	0.105712	SLITRK6/SLITRK5/SEZ6/SDK1/PREX2/PAX5/OPRM1/NRXN3/NRXN2/KLHL1/HIPK2/GBX1/FXN/FOXA2/FGF12/DRD1/DMBX1/DBH/DAB1/CXCL12/CHRNA5/CHRNA4/CHRNA3/CHD7/CEND1/ALK/ADAM22	27
BP	GO:0001755	neural crest cell migration	15/2829	55/18862	0.0133249	0.124964	0.106324	SOX8/SHH/SEMA6D/SEMA5B/SEMA5A/SEMA3G/SEMA3D/SEMA3C/RET/NRP2/NRP1/GBX2/FN1/BMP7/ALX1	15
BP	GO:0046530	photoreceptor cell differentiation	16/2829	60/18862	0.0134527	0.125633	0.106893	USH1C/TULP1/THY1/SOX9/SOX8/RP1L1/RDH13/PRPH2/MFSD2A/IHH/GNGT1/FSCN2/DSCAM/DLX1/CEP290/CABP4	16
BP	GO:0061098	positive regulation of protein tyrosine kinase activity	16/2829	60/18862	0.0134527	0.125633	0.106893	WNT3A/PAK2/NEURL1/NCAPG2/LRP8/IL34/GPRC5B/FCGR1A/ERCC6/DOK7/BDNF/AFAP1L2/ADRA2A/ADRA1A/ADORA1/ACE	16
BP	GO:1904888	cranial skeletal system development	17/2829	65/18862	0.0134577	0.125633	0.106893	TP63/TGFBR2/TGFB3/TGFB2/SIX2/RAB23/PRRX1/PAX5/NEUROG1/MMP16/FREM1/FOXE1/FGFR2/FGF8/FGF4/CHST11/CEP55	17
BP	GO:0032892	positive regulation of organic acid transport	2025-11-29	36/18862	0.0136148	0.126329	0.107486	TRH/TNFRSF11A/SSTR4/SLC38A3/SLC12A2/PLA2G4A/PLA2G10/MAP2K6/CYP4F2/ADORA2A/ACSL5	11
BP	GO:0043368	positive T cell selection	2025-11-29	36/18862	0.0136148	0.126329	0.107486	TOX/TNFSF18/TBX21/SLAMF6/SHH/PTPRC/FOXP3/CD74/CD3E/BCL2/BCL11B	11
BP	GO:0071392	cellular response to estradiol stimulus	2025-11-29	36/18862	0.0136148	0.126329	0.107486	UGT1A1/SFRP1/RAMP3/POU4F1/NCOA3/MYOG/KIF18A/ITGA2/ESR2/ESR1/DDX18	11
BP	GO:0097484	dendrite extension	2025-11-29	36/18862	0.0136148	0.126329	0.107486	SYT1/SLC23A2/SH3GL2/RIMS2/RIMS1/RASAL1/NEDD4L/LLPH/CACNG7/BCL11A/AUTS2	11
BP	GO:0031069	hair follicle morphogenesis	2025-09-29	27/18862	0.0137468	0.127169	0.1082	TP63/TGFB2/SHH/GLI2/FOXQ1/FOXE1/FGFR2/FGF10/BCL2	9
BP	GO:0060441	epithelial tube branching involved in lung morphogenesis	2025-09-29	27/18862	0.0137468	0.127169	0.1082	WNT2B/TNC/SOX9/SHH/RSPO2/HOXA5/FGFR2/FGF10/CELSR1	9
BP	GO:0008584	male gonad development	30/2829	134/18862	0.0143629	0.132582	0.112805	WT1/WNT5A/WNT2B/UTF1/TLR3/TGFB2/TEX11/SOX9/SOX8/SFRP1/RRM1/RAD21L1/NTRK1/NHLH2/NASP/LRP2/LHX9/LHB/KIT/KIF18A/INHBA/HOXA9/HOXA11/FANCA/ESR1/DHX37/DHH/BRIP1/BCL2/AR	30
BP	GO:0008406	gonad development	44/2829	212/18862	0.0143753	0.132582	0.112805	WT1/WNT5A/WNT2B/VGF/UTF1/TLR3/TGFB2/TEX11/SOX9/SOX8/SLIT3/SLIT2/SFRP1/SALL1/RRM1/RAD21L1/PGR/PCYT1B/NTRK1/NHLH2/NASP/MSH4/LRP2/LHX9/LHB/KIT/KIF18A/INHBB/INHBA/HSPA5/HOXA9/HOXA11/GPR149/FGF8/FANCA/ESR1/DMC1/DHX37/DHH/BRIP1/BRCA2/BCL2/ARRB1/AR	44
BP	GO:0032368	regulation of lipid transport	34/2829	156/18862	0.0144161	0.132758	0.112955	TRH/TNFRSF11A/THBS1/TAC1/SSTR4/SPP1/SLC12A2/SHH/PON1/POMC/PLA2G4A/PLA2G10/PCSK9/NUS1/NPY5R/MYB/MAP2K6/LIPG/ITGB3/GRM7/ENPP7/CYP8B1/CYP4F2/CRHR1/CES1/BMP6/ATP8A2/ATP8A1/AGTR1/ADORA2A/ADORA1/ACSL5/ABCG8/ABCA1	34
BP	GO:0007589	body fluid secretion	21/2829	86/18862	0.0144744	0.132895	0.113072	XDH/UMPS/TAC1/SLC6A3/SLC4A5/SLC22A4/PRLR/P2RY2/OXTR/OPRK1/NPR3/NPPB/NLRP6/NEUROG1/NEURL1/NCOR2/FOXB1/FGF10/CAD/AQP5/ADORA1	21
BP	GO:2000779	regulation of double-strand break repair	21/2829	86/18862	0.0144744	0.132895	0.113072	ZNF365/TIMELESS/TEX15/SLF2/SLF1/RTEL1/RMI2/RIF1/RADX/RAD51/PRKDC/POLQ/PARP9/KHDC3L/HELB/FUS/FIGNL1/FANCB/ERCC6/DEK/CYREN	21
BP	GO:0072091	regulation of stem cell proliferation	2025-12-29	41/18862	0.0145528	0.133017	0.113176	TERT/SOX18/SOX11/PTPRC/HNRNPU/GJA1/FERMT2/FERMT1/FBLN1/EIF2AK2/CCNE1/ACE	12
BP	GO:1902100	negative regulation of metaphase/anaphase transition of cell cycle	2025-12-29	41/18862	0.0145528	0.133017	0.113176	ZWINT/USP44/TRIP13/SPDL1/PLK1/MAD2L1/KNTC1/GEN1/CENPF/CDK5RAP2/CCNB1/BUB1B	12
BP	GO:1905314	semi-lunar valve development	2025-12-29	41/18862	0.0145528	0.133017	0.113176	TNFRSF1B/TGFB2/STRA6/SOX9/SLIT3/SLIT2/ROCK2/RB1/NPPA/HEYL/GATA5/BMPR2	12
BP	GO:0010810	regulation of cell-substrate adhesion	45/2829	218/18862	0.0147452	0.134575	0.114501	WNT1/VWC2/VIT/THY1/THBS1/TACSTD2/SPRY4/SPOCK2/SPOCK1/SFRP1/ROCK2/RCC2/RAC2/PTPRO/PREX1/PLAU/PIK3R1/ONECUT1/NRP1/NID1/NEXMIF/MDK/KDR/IQGAP1/HOXA7/GPM6B/GBP1/FN1/FMN1/FERMT2/FERMT1/FBLN1/EPHA3/EFNA5/ECM2/DOCK5/DMP1/DLC1/CORO2B/CDK6/CD3E/CCL28/CCDC80/BCL2/AJAP1	45
BP	GO:0010632	regulation of epithelial cell migration	58/2829	293/18862	0.0149807	0.136521	0.116157	WNT7A/WNT5A/VIL1/TMSB4X/THBS1/TGFBR2/TGFB2/TBXA2R/TACSTD2/TAC1/SPRED1/SOX9/SLIT2/SERPINF1/SEMA5A/ROCK2/RHOJ/RGCC/PTPRG/PTGS2/PLPP3/PLCG2/PDPK1/NUS1/NRP2/NRP1/MIR210/MIR200C/MIR200A/MIR196A1/MIR132/MIR126/MET/MCC/MAP3K3/LGMN/KDR/ITGB3/ITGA2/IQSEC1/INSL3/HDAC9/GATA2/FLT4/FGF4/FGF2/FGF18/FGF10/ETS1/DOCK5/DNAJA4/DCN/CCBE1/CARD10/BMPR2/BMPER/ADGRB1/ADGRA2	58
BP	GO:0003071	renal system process involved in regulation of systemic arterial blood pressure	2025-08-29	23/18862	0.0151373	0.137335	0.11685	PTPRO/PCSK5/GJA1/F2RL1/CYP4F2/CORO2B/AGTR1/ADORA1	8
BP	GO:0010996	response to auditory stimulus	2025-08-29	23/18862	0.0151373	0.137335	0.11685	STRA6/SLITRK6/NRXN2/NEUROG1/MDK/KIAA0319/ERCC8/ATP8A2	8
BP	GO:0021544	subpallium development	2025-08-29	23/18862	0.0151373	0.137335	0.11685	SLITRK5/INHBA/FOXP2/FGF8/DLX1/BCL11B/ASCL1/ALDH1A3	8
BP	GO:0008038	neuron recognition	13/2829	46/18862	0.0151817	0.137356	0.116867	TNFRSF21/SEMA5A/ROBO4/NTM/NRCAM/NEXN/NCAM2/GAP43/FOXG1/EPHA3/DSCAML1/DSCAM/CNTN4	13
BP	GO:0086001	cardiac muscle cell action potential	19/2829	76/18862	0.0151845	0.137356	0.116867	TBX18/SLC8A1/SCN5A/SCN3B/SCN1A/NEDD4L/KCNJ8/KCNE3/KCNA5/GJC1/GJA1/FGF12/CTNNA3/CAV3/CAMK2D/CALM1/CACNA1G/CACNA1D/ANK2	19
BP	GO:0022409	positive regulation of cell-cell adhesion	55/2829	276/18862	0.0153943	0.138092	0.117494	WNT5A/WNT3A/VSIR/TNFRSF14/TJP1/THY1/TGFBR2/TFRC/TESPA1/SHH/RUNX3/RNASE10/RAG1/PTPRC/PODXL/PLPP3/PIK3R1/PIEZO1/PDPK1/PCK1/PAK3/PAK2/NOD2/NLRP3/MYB/MDK/LGALS9/LEF1/LCK/KIF26B/ITGA4/IL36B/IL27RA/IL15/IHH/IGF1/HSPH1/HLX/GRAP2/GPAM/GLI2/FOXP3/FOXA2/ETS1/EBI3/CORO1A/CD83/CD74/CD3E/CD160/CCL19/CARD11/BMP7/ALOX5/ADAM19	55
BP	GO:0031098	stress-activated protein kinase signaling cascade	55/2829	276/18862	0.0153943	0.138092	0.117494	ZMYND11/XDH/WNT7A/WNT5A/WNT16/ULK4/TRAF5/TRAF3/TLR9/TLR3/TIRAP/TGFB2/SH3RF3/SH3RF2/SFRP1/ROR2/RNF13/RIPK1/RASGRP1/RAPGEF1/PBK/PAK5/PAK3/PAK2/PAGE4/NRK/NPPA/NOD2/MYC/MLKL/MECOM/MDFIC/MAPK1/MAP3K3/LGALS9/KLHL31/IRAK2/INAVA/HIPK2/GSTP1/FLT4/FGF19/F2RL1/ERCC6/EPHB1/EIF2AK2/EDAR/DAXX/DACT1/CCN2/CCL19/CAV3/BIRC7/ARHGEF6/AIDA	55
BP	GO:0050890	cognition	55/2829	276/18862	0.0153943	0.138092	0.117494	TTC36/TLR2/TBR1/TAC1/SYT11/SYNJ1/STRA6/SOBP/SLC8A3/SLC6A4/SLC24A2/SLC12A5/SHROOM4/SERPINF1/RPS6KB1/RAG1/PTCHD1/PAK5/OXTR/NTRK1/NRXN3/NRXN2/NPTX2/NLGN4Y/NEUROG1/MME/MFSD2A/MAPK1/MAP1A/LGMN/KIT/KCNK2/KCNK10/JAKMIP1/GTF2A1L/GRIN2B/GRIN1/GABRA5/FOXB1/FEN1/EIF4EBP2/EGR2/DRD1/DKK1/DBH/CLDN5/CHRNA7/CHRNA4/CHD7/CALB1/C1QL1/BDNF/ATP8A1/AFF2/ADORA1	55
BP	GO:0035019	somatic stem cell population maintenance	18/2829	71/18862	0.0154601	0.138092	0.117494	ZIC3/WNT7A/TP63/SOX9/SKI/SIX2/SFRP1/SALL4/SALL1/PRDM14/PAX2/MYC/KIT/GATA2/FGF2/FGF10/DPPA4/BMP7	18
BP	GO:0010165	response to X-ray	2025-10-29	32/18862	0.0155402	0.138092	0.117494	XRCC2/THBD/SFRP1/RAD51/NUCKS1/ERCC8/ERCC6/BRCC3/BRCA2/BLM	10
BP	GO:0033687	osteoblast proliferation	2025-10-29	32/18862	0.0155402	0.138092	0.117494	SOX8/SFRP1/OSR2/NPR3/HPSE/FIGNL1/FGFR2/EIF2AK2/CTHRC1/BCL2	10
BP	GO:0035767	endothelial cell chemotaxis	2025-10-29	32/18862	0.0155402	0.138092	0.117494	TMSB4X/THBS1/SEMA5A/NRP1/MET/LGMN/KDR/FGF4/FGF2/FGF18	10
BP	GO:0090022	regulation of neutrophil chemotaxis	2025-10-29	32/18862	0.0155402	0.138092	0.117494	TIRAP/SLIT2/RIPOR2/RAC2/NOD2/MDK/JAM3/DAPK2/CD74/CCL19	10
BP	GO:0042733	embryonic digit morphogenesis	14/2829	51/18862	0.0155611	0.138092	0.117494	WNT7A/WNT5A/SHH/SALL1/ROR2/OSR2/LRP4/IHH/HOXD13/HOXA11/GLI2/FZD6/CHST11/ALX4	14
BP	GO:0046850	regulation of bone remodeling	14/2829	51/18862	0.0155611	0.138092	0.117494	UBASH3B/TNFRSF11B/TNFRSF11A/TFRC/SPP1/SIGLEC15/SFRP1/PPARGC1B/MDK/ITGB3/IL20RA/CD38/CALCA/CA2	14
BP	GO:0001885	endothelial cell development	17/2829	66/18862	0.0156603	0.138092	0.117494	WNT7A/TJP1/SOX18/S1PR3/ROCK2/ROBO4/RDX/RAPGEF3/RAPGEF1/PDE2A/MET/F2RL1/COL22A1/COL15A1/CLDN5/CLDN1/CDH5	17
BP	GO:0034332	adherens junction organization	17/2829	66/18862	0.0156603	0.138092	0.117494	TJP1/RDX/PAK2/NECTIN3/KIFC3/JAM3/INAVA/FERMT2/CDH8/CDH5/CDH22/CDH20/CDH2/CDH19/CDH17/CADM1/BMP6	17
BP	GO:0019748	secondary metabolic process	15/2829	56/18862	0.0157412	0.138092	0.117494	WNT5A/TRPC1/SLC45A2/OPN3/N6AMT1/FMO1/DDC/CYP2D6/CYP2A13/CYP1A2/BCL2/AKR1C4/AKR1C2/ACMSD/ABCC2	15
BP	GO:0030888	regulation of B cell proliferation	16/2829	61/18862	0.0157631	0.138092	0.117494	WNT3A/VAV3/TNFRSF4/TNFRSF21/TLR9/TIRAP/TFRC/PTPRC/NFATC2/IL13/CD74/CD38/CD22/CARD11/BLK/BCL2	16
BP	GO:0060538	skeletal muscle organ development	34/2829	157/18862	0.0158216	0.138092	0.117494	WT1/WNT3A/SVIL/STRA6/STAC3/SOX8/SOX11/SKI/SHH/RPS6KB1/RIPOR2/RB1/POPDC2/PAX5/NEURL1/MYOZ2/MYOZ1/MYOG/HLX/HEYL/HDAC9/EPHB1/EGR2/DNER/DISP1/DDX5/DCN/CYP26B1/CHRND/CHRNA1/CAV2/BVES/BCL2/ACTA1	34
BP	GO:0010623	programmed cell death involved in cell development	2025-05-29	11/18862	0.0158522	0.138092	0.117494	PRKDC/NTRK1/KIT/DNASE1L3/BCL2	5
BP	GO:0021936	regulation of cerebellar granule cell precursor proliferation	2025-05-29	11/18862	0.0158522	0.138092	0.117494	ZNF423/SLC6A4/SHH/GLI2/CEND1	5
BP	GO:0032621	interleukin-18 production	2025-05-29	11/18862	0.0158522	0.138092	0.117494	TLR9/TLR2/NOD2/NLRP9/DHX9	5
BP	GO:0033625	positive regulation of integrin activation	2025-05-29	11/18862	0.0158522	0.138092	0.117494	PIEZO1/P2RY12/FERMT2/FERMT1/CDH17	5
BP	GO:0042416	dopamine biosynthetic process	2025-05-29	11/18862	0.0158522	0.138092	0.117494	TGFB2/SLC6A3/GCH1/DDC/DAO	5
BP	GO:0045060	negative thymic T cell selection	2025-05-29	11/18862	0.0158522	0.138092	0.117494	SHH/PTPRC/CD74/CD3E/AIRE	5
BP	GO:0051610	serotonin uptake	2025-05-29	11/18862	0.0158522	0.138092	0.117494	SLC6A4/SLC22A3/NOS1/ITGB3/GPM6B	5
BP	GO:0070673	response to interleukin-18	2025-05-29	11/18862	0.0158522	0.138092	0.117494	TICAM2/IL18R1/IL18BP/CLDN1/ALOX5	5
BP	GO:0097104	postsynaptic membrane assembly	2025-05-29	11/18862	0.0158522	0.138092	0.117494	NRXN2/NLGN4Y/NLGN1/LRP4/CDH2	5
BP	GO:0099566	regulation of postsynaptic cytosolic calcium ion concentration	2025-05-29	11/18862	0.0158522	0.138092	0.117494	WNT5A/SLC8A3/SLC8A1/GRM1/CALB1	5
BP	GO:2000049	positive regulation of cell-cell adhesion mediated by cadherin	2025-05-29	11/18862	0.0158522	0.138092	0.117494	WNT5A/WNT3A/TJP1/FOXA2/ADAM19	5
BP	GO:0030308	negative regulation of cell growth	39/2829	185/18862	0.0159115	0.138412	0.117766	WT1/WNT5A/WNT3A/WFDC1/TGFB2/TCHP/SPP1/SPART/SLIT3/SLIT2/SFRP1/SEMA6D/SEMA5B/SEMA5A/SEMA3G/SEMA3D/SEMA3C/RGS4/RERG/RB1/NRP1/NPPB/MINAR1/MEG3/KIAA0319/INHBA/GJA1/FSTL4/FHL1/ESR2/ENPP1/DCC/DCBLD2/CDHR2/CDA/CAV3/BMPR2/BCL2/BCL11A	39
BP	GO:0001832	blastocyst growth	2025-07-29	19/18862	0.0162712	0.140345	0.11941	SALL4/NCAPG2/NBN/IGF1/GINS4/BRCA2/ACVR1C	7
BP	GO:0006883	cellular sodium ion homeostasis	2025-07-29	19/18862	0.0162712	0.140345	0.11941	SLC8A1/SLC12A2/NEDD4L/ATP4B/ATP1B2/ATP1A3/ATP12A	7
BP	GO:0043031	negative regulation of macrophage activation	2025-07-29	19/18862	0.0162712	0.140345	0.11941	TAFA3/SYT11/PTPRC/NR1D1/CST7/CD200/ADGRF5	7
BP	GO:0072074	kidney mesenchyme development	2025-07-29	19/18862	0.0162712	0.140345	0.11941	WT1/SIX2/SHH/PKD2/PAX2/MYC/BMP7	7
BP	GO:0072087	renal vesicle development	2025-07-29	19/18862	0.0162712	0.140345	0.11941	SOX9/SOX8/SIX2/SALL1/PAX2/KIF26B/FMN1	7
BP	GO:0072234	metanephric nephron tubule development	2025-07-29	19/18862	0.0162712	0.140345	0.11941	SOX9/SOX8/POU3F3/PKD2/PAX2/FAT4/CALB1	7
BP	GO:0031032	actomyosin structure organization	40/2829	191/18862	0.016404	0.141291	0.120216	TRPM7/TJP1/TGFB3/TACSTD2/TAC1/SORBS1/SFRP1/ROCK2/RGCC/RAPGEF3/PPM1E/PIK3R1/PHACTR1/PGM5/PAK2/NRP1/NEB/MYOZ2/MYOZ1/MYLK3/MYH3/MET/LMOD2/FRMD5/FRMD3/FERMT2/EPB41L4A/EPB41L3/ECT2/DLC1/CORO2B/CNN3/CIT/CCN2/CCDC88A/CAV3/CAPN3/ARRB1/ACTN2/ACTA1	40
BP	GO:0120254	olefinic compound metabolic process	27/2829	119/18862	0.0164465	0.141349	0.120265	SDR16C5/RPE65/RDH13/PTGS2/PLA2G4A/PLA2G2F/PLA2G10/LHB/GSTP1/GSTA1/GRIN1/DKK3/CYP4F2/CYP4F11/CYP2D6/CYP2B6/CYP2A13/CYP1A2/CYP17A1/BMP6/BCO2/BCO1/ALOX5/ALDH8A1/ALDH1A3/AKR1C4/AKR1C2	27
BP	GO:0006029	proteoglycan metabolic process	21/2829	87/18862	0.0164569	0.141349	0.120265	VCAN/UST/SPOCK2/NCAN/IHH/IGF1/HS3ST5/HS3ST4/HS3ST3B1/HPSE/GLCE/FOXL1/DSEL/DCN/COL2A1/CHST8/CHST3/CHST11/CHST10/BMPR2/ADAMTS12	21
BP	GO:0006282	regulation of DNA repair	29/2829	130/18862	0.0166557	0.141579	0.120461	ZNF365/TIMELESS/TEX15/SLF2/SLF1/RTEL1/RMI2/RIF1/RADX/RAD51/PRKDC/POLQ/PCNA/PARP9/KHDC3L/HELB/FUS/FIGNL1/FGF10/FANCB/EYA2/EYA1/ERCC8/ERCC6/DHX9/DEK/CYREN/BRCC3/BRCA1	29
BP	GO:0001325	formation of extrachromosomal circular DNA	2025-06-29	15/18862	0.0167611	0.141579	0.120461	SLX1A/RTEL1/NBN/EXO1/DNA2/BLM	6
BP	GO:0001977	renal system process involved in regulation of blood volume	2025-06-29	15/18862	0.0167611	0.141579	0.120461	PTPRO/GJA1/F2RL1/CYP4F2/CORO2B/ADORA1	6
BP	GO:0007076	mitotic chromosome condensation	2025-06-29	15/18862	0.0167611	0.141579	0.120461	SMC4/SMC2/NUSAP1/NCAPH/NCAPG/NCAPD3	6
BP	GO:0036376	sodium ion export across plasma membrane	2025-06-29	15/18862	0.0167611	0.141579	0.120461	SLC8A1/SLC4A4/ATP4B/ATP1B2/ATP1A3/ATP12A	6
BP	GO:0043584	nose development	2025-06-29	15/18862	0.0167611	0.141579	0.120461	STRA6/SKI/GNG8/CHD7/ASCL1/ALDH1A3	6
BP	GO:0045176	apical protein localization	2025-06-29	15/18862	0.0167611	0.141579	0.120461	RDX/MAL/JAM3/INSC/CELSR1/ATP8B1	6
BP	GO:0050965	detection of temperature stimulus involved in sensory perception of pain	2025-06-29	15/18862	0.0167611	0.141579	0.120461	NTRK1/EPHB1/CXCL12/CALCA/ANO1/ADORA1	6
BP	GO:0051770	positive regulation of nitric-oxide synthase biosynthetic process	2025-06-29	15/18862	0.0167611	0.141579	0.120461	TLR9/TLR2/NOD2/MAP2K6/KDR/IL33	6
BP	GO:0072075	metanephric mesenchyme development	2025-06-29	15/18862	0.0167611	0.141579	0.120461	WT1/SHH/PKD2/PAX2/MYC/BMP7	6
BP	GO:0090656	t-circle formation	2025-06-29	15/18862	0.0167611	0.141579	0.120461	SLX1A/RTEL1/NBN/EXO1/DNA2/BLM	6
BP	GO:0090737	telomere maintenance via telomere trimming	2025-06-29	15/18862	0.0167611	0.141579	0.120461	SLX1A/RTEL1/NBN/EXO1/DNA2/BLM	6
BP	GO:1901021	positive regulation of calcium ion transmembrane transporter activity	2025-11-29	37/18862	0.0168125	0.141818	0.120664	TRDN/STAC3/STAC/RGN/PLCG2/PKD2/KCNE3/FGF14/CRACR2A/CALM1/ANK2	11
BP	GO:0090257	regulation of muscle system process	49/2829	243/18862	0.0172765	0.145526	0.123819	TRPC3/TNNI3K/TNFRSF1B/TMEM38B/TBXA2R/STRIT1/SLC8A3/SLC8A1/SCN5A/RPS6KB1/ROCK2/RGS4/PVALEF/PLCE1/P2RX1/OXTR/NPPA/NOS1/NEUROG1/MYOG/MYL9/MYBPH/MIR17HG/LMCD1/KIT/KCNMA1/ITGA2/IGF1/GUCY1A1/GATA5/DOCK5/CTNNA3/CHRNA3/CHRM2/CHGA/CCN2/CAV3/CAMK2D/CALM1/CALCRL/CALCA/ATP2B1/ARHGAP42/ANK2/ADRA2C/ADRA2A/ADRA1B/ADRA1A/ADORA1	49
BP	GO:0120032	regulation of plasma membrane bounded cell projection assembly	39/2829	186/18862	0.0172997	0.145526	0.123819	WRAP73/WNT1/TGFB3/TENM2/TCHP/TACSTD2/SYNE2/SLIT2/SAXO1/RIPOR2/RDX/RCC2/RAC2/PODXL/PLPPR5/PLD1/PLCE1/PIK3R1/P2RY12/NRP1/NLGN1/NEURL1/MNS1/MIR196A1/MCIDAS/KIT/GAP43/F2RL1/EPS8L3/EPS8/ENTR1/DZIP1/DNM3/DCDC2/CEP135/CCL19/CCDC88A/AUTS2/ATP8B1	39
BP	GO:0010714	positive regulation of collagen metabolic process	2025-09-29	28/18862	0.0176233	0.146973	0.12505	VSIR/TGFB3/RGCC/MYB/ITGA2/IHH/F2/CCN2/AMELX	9
BP	GO:0035883	enteroendocrine cell differentiation	2025-09-29	28/18862	0.0176233	0.146973	0.12505	WNT5A/PDPK1/PAX6/NKX6-1/INSM1/CLOCK/CDK6/CDH2/BMP6	9
BP	GO:0014075	response to amine	2025-12-29	42/18862	0.0176636	0.146973	0.12505	RGS4/RGS17/RANBP2/OXTR/NQO1/KCNC2/ITGA2/HNMT/HDAC9/DBH/CALM1/CAD	12
BP	GO:0033046	negative regulation of sister chromatid segregation	2025-12-29	42/18862	0.0176636	0.146973	0.12505	ZWINT/USP44/TRIP13/SPDL1/PLK1/MAD2L1/KNTC1/GEN1/CENPF/CDK5RAP2/CCNB1/BUB1B	12
BP	GO:0033048	negative regulation of mitotic sister chromatid segregation	2025-12-29	42/18862	0.0176636	0.146973	0.12505	ZWINT/USP44/TRIP13/SPDL1/PLK1/MAD2L1/KNTC1/GEN1/CENPF/CDK5RAP2/CCNB1/BUB1B	12
BP	GO:0050885	neuromuscular process controlling balance	2025-12-29	42/18862	0.0176636	0.146973	0.12505	USH1G/USH1C/POU4F3/POU4F1/PCDH15/NKX6-2/NEUROG1/NBN/IGDCC3/CDH23/ALDH1A3/ADCY5	12
BP	GO:0071604	transforming growth factor beta production	2025-12-29	42/18862	0.0176636	0.146973	0.12505	THBS1/TGFB2/PTGS2/MYB/LTBP1/LGALS9/ITGB8/IL13/FOXP3/FN1/FERMT1/CD200	12
BP	GO:2000816	negative regulation of mitotic sister chromatid separation	2025-12-29	42/18862	0.0176636	0.146973	0.12505	ZWINT/USP44/TRIP13/SPDL1/PLK1/MAD2L1/KNTC1/GEN1/CENPF/CDK5RAP2/CCNB1/BUB1B	12
BP	GO:0045216	cell-cell junction organization	43/2829	209/18862	0.0177522	0.14731	0.125336	UGT8/TLN2/TJP1/TGFB3/TGFB2/SDK1/ROCK2/RDX/PTPRO/PKP4/PARD6G/PAK2/NECTIN3/MTDH/MPP7/KIFC3/JAM3/INAVA/GRHL1/GJC1/GJB6/GJA4/GJA1/FERMT2/F2RL1/ESAM/EPB41L3/ECT2/CLDN6/CLDN5/CLDN19/CLDN14/CLDN1/CDH8/CDH5/CDH22/CDH20/CDH2/CDH19/CDH17/CADM1/BMP6/ACE	43
BP	GO:0051651	maintenance of location in cell	43/2829	209/18862	0.0177522	0.14731	0.125336	VPS13A/UBASH3B/TRPC1/TRDN/TMSB4X/TMEM38B/THY1/SYNE1/SLC8A1/SLC30A4/SCIN/S100A9/RYR3/PTPRC/PLCG2/PKD2/PDPK1/NOS1/LIME1/LCN2/LCK/ITPR2/IL13/HSPA5/HSP90B1/HNRNPU/GPSM2/GJA1/FTHL17/FGF2/F2RL3/F2/DRD1/CORO1A/CHD7/CCL19/CCDC88A/CAPN3/CAMK2D/CALM1/BARD1/APLNR/ANK2	43
BP	GO:0015909	long-chain fatty acid transport	18/2829	72/18862	0.0178029	0.147331	0.125355	THBS1/SSTR4/SLC27A2/SLC25A20/RPS6KB1/PLIN2/PLA2G4F/PLA2G4A/PLA2G2F/PLA2G2E/PLA2G2A/PLA2G10/MFSD2A/CPT1A/BDKRB2/ACSL5/ACE/ABCD2	18
BP	GO:0036465	synaptic vesicle recycling	18/2829	72/18862	0.0178029	0.147331	0.125355	WNT7A/WNT3A/SYT11/SYT1/SYNJ2/SYNJ1/STON2/SH3GL2/RAB27B/NLGN4Y/NLGN1/FGF14/DNM3/DNAJC6/CANX/CALM1/BTBD8/AMPH	18
BP	GO:0007088	regulation of mitotic nuclear division	25/2829	109/18862	0.0179369	0.14804	0.125958	ZWINT/USP44/TRIP13/SPDL1/RGCC/RCC1/RB1/PLK1/NUSAP1/NEK2/MKI67/MAD2L1/KNTC1/KIF20B/IGF1/GEN1/FGF8/FBXO43/ESPL1/CENPF/CDK5RAP2/CCNB1/CAV2/BUB1B/BMP7	25
BP	GO:1902414	protein localization to cell junction	25/2829	109/18862	0.0179369	0.14804	0.125958	ZDHHC3/ZDHHC15/WNT7A/WNT5A/TJP1/SHISA6/RAB8A/RAB27B/PCLO/PAK2/NSG1/NRXN2/NLGN1/NECTIN3/MPP7/MAP1A/KIF5A/KIF3A/JAM3/GRIP2/GRIP1/FERMT2/CDH5/CACNG7/ADAM22	25
BP	GO:1903034	regulation of response to wounding	35/2829	164/18862	0.0180013	0.148371	0.12624	WFDC1/VTN/VIL1/UBASH3B/THBS1/THBD/TBXA2R/SPP1/SLC12A2/SIGLEC10/SH2B3/PLPP3/PLAU/PLAT/MYOZ1/MYLK/MDK/KIAA0319/INSL3/HPSE/GJA1/FOXA2/FGF2/FERMT2/FERMT1/F7/F2RL1/F2/F11/DUOX2/CLDN19/CLDN1/ALOX5/AJAP1/ADRA2A	35
BP	GO:0015872	dopamine transport	13/2829	47/18862	0.0181801	0.149238	0.126978	SYT9/SYT6/SYT13/SYT11/SYT10/SYT1/SLC6A3/SLC22A3/KCNA2/DRD1/CXCL12/CHRNA4/CHRM5	13
BP	GO:0045839	negative regulation of mitotic nuclear division	13/2829	47/18862	0.0181801	0.149238	0.126978	ZWINT/USP44/TRIP13/SPDL1/PLK1/MAD2L1/KNTC1/GEN1/CENPF/CDK5RAP2/CCNB1/BUB1B/BMP7	13
BP	GO:0120163	negative regulation of cold-induced thermogenesis	13/2829	47/18862	0.0181801	0.149238	0.126978	ZNF423/RB1/PLCL2/NR1D1/NPR3/MAP2K6/LNPEP/LAMA4/IL18R1/IL15/ID1/HOXC10/CIDEA	13
BP	GO:0071900	regulation of protein serine/threonine kinase activity	91/2829	492/18862	0.018204	0.149238	0.126978	WNT5A/TRIB2/TNFRSF11A/TLR9/TLR6/TIAM1/THY1/THBS1/TGFB3/TFAP4/TELO2/TCL1B/SPRY4/SPRED1/SLC8A3/SLC8A1/SH2B3/SFRP1/SBK2/ROR2/RIPK1/RGS4/RGCC/RET/RB1/RASGRP1/PTPRC/PPEF2/PLK1/PLCE1/PKIB/PKD2/PDGFD/PBK/PAK3/NTRK3/NPPA/NOD2/NEK10/MST1R/MLKL/MIR26B/MDFIC/MAPK1/MAP2K6/LIME1/KIT/ITGA1/IRGM/IRAK2/IQGAP1/INAVA/IL34/IGF1/GSTP1/GRM1/GHR/FZD10/FLT3/FLT1/FGF2/FGF18/FGF10/FERMT2/ERCC6/DUSP4/DUSP21/DKK1/DIRAS3/DA…	91
BP	GO:0007062	sister chromatid cohesion	16/2829	62/18862	0.0183684	0.149785	0.127442	SMC3/SMC1B/SLF2/SLF1/SGO2/SFPQ/RB1/RAD21L1/PLK1/MEIKIN/HASPIN/FEN1/ESPL1/ESCO2/DSCC1/BUB1B	16
BP	GO:0008344	adult locomotory behavior	16/2829	62/18862	0.0183684	0.149785	0.127442	SLITRK6/SEZ6/PREX2/KLHL1/HIPK2/GBX1/FXN/FOXA2/FGF12/DRD1/DMBX1/DAB1/CXCL12/CHD7/CEND1/ADAM22	16
BP	GO:0019933	cAMP-mediated signaling	16/2829	62/18862	0.0183684	0.149785	0.127442	SOX9/RIMS2/RAPGEF4/RAPGEF3/PEX5L/PDE4A/PDE3A/PDE2A/PCLO/GPR62/GNAI1/GLP1R/EIF4EBP2/APLNR/ADGRG6/ADCY2	16
BP	GO:0032835	glomerulus development	16/2829	62/18862	0.0183684	0.149785	0.127442	WT1/RET/PTPRO/PODXL/PLCE1/PDGFD/PAX2/NID1/MAGI2/KIRREL3/IQGAP1/HEYL/COL4A4/COL4A3/BMP7/BCL2	16
BP	GO:0002886	regulation of myeloid leukocyte mediated immunity	14/2829	52/18862	0.0184333	0.150114	0.127722	VAMP7/RAC2/PRAM1/PDPK1/LGALS9/IL13/GATA2/FGR/F2RL1/DNASE1L3/C3/C12orf4/BLK/ADGRE2	14
BP	GO:0036297	interstrand cross-link repair	15/2829	57/18862	0.0184808	0.150301	0.127881	SLX1A/RAD51AP2/RAD51/POLN/NUCKS1/NEIL3/FANCL/FANCI/FANCD2/FANCB/FANCA/EXO5/DCLRE1C/DCLRE1A/ATR	15
BP	GO:0045582	positive regulation of T cell differentiation	21/2829	88/18862	0.0186461	0.151444	0.128854	VSIR/TGFBR2/TESPA1/SHH/RUNX3/RAG1/PTPRC/PCK1/NLRP3/MYB/MDK/LGALS9/LEF1/IL36B/IHH/HLX/GLI2/FOXP3/CD83/CD74/CCL19	21
BP	GO:0051092	positive regulation of NF-kappaB transcription factor activity	34/2829	159/18862	0.0189627	0.153608	0.130695	WNT5A/TRIML1/TRIM37/TRIM25/TRAF5/TNFSF18/TNFRSF11A/TLR9/TLR6/TLR3/TLR2/TIRAP/TFRC/SLCO3A1/S100A9/RPS6KA5/ROR1/RIPK3/RIPK1/NTRK1/NOD2/NLRP3/MTDH/LGALS9/IRAK2/IL18R1/EIF2AK2/DHX9/CLOCK/CAT/CARD11/CAPN3/AR/ALK	34
BP	GO:2000241	regulation of reproductive process	34/2829	159/18862	0.0189627	0.153608	0.130695	WT1/WNT5A/TRIP13/TOPAZ1/TEX101/SPINK13/SPATA22/SOX9/SHH/SFRP1/SERPINF1/SEMG2/RNASE10/RGN/PRDM7/PRDM14/PLA2G10/PIWIL2/PDE3A/OXTR/LHFPL2/INHBB/INHBA/IGF1/HOXD13/GPR149/GJA1/FBXO43/ESR1/DHX37/BMP7/AR/ANKRD31/ACVR1C	34
BP	GO:0032943	mononuclear cell proliferation	56/2829	285/18862	0.0190482	0.154097	0.131111	WNT3A/VTCN1/VSIR/VAV3/TNFSF18/TNFRSF4/TNFRSF21/TNFRSF1B/TNFRSF14/TMEM131L/TLR9/TIRAP/TGFBR2/TFRC/TAC1/SOX11/SHH/SFTPD/SCGB1A1/RIPK3/RASGRP1/RAC2/PTPRC/PLCL2/PLA2G2F/NFATC2/MS4A1/LMO1/LGALS9B/LGALS9/LGALS3/LEF1/IL27RA/IL27/IL15/IL13/IHH/IGF1/HELLS/GPAM/FOXP3/FLT3LG/FLT3/FGF10/EBI3/CR2/CORO1A/CD74/CD3E/CD38/CD22/CCL19/CARD11/BLK/BCL2/ACE	56
BP	GO:0035303	regulation of dephosphorylation	43/2829	210/18862	0.0191741	0.154911	0.131804	TGFB2/SYTL2/SPRED1/SH3RF2/SH2D4A/RRP1B/ROCK2/RIPK3/RIMBP2/RGN/RCAN2/RCAN1/PTPRC/PPP6R3/PPP3R2/PPP2R5C/PPP2R2B/PPP1R42/PPP1R36/PPP1R2B/PPP1R1A/PPARGC1B/PHACTR2/PHACTR1/PCDH11X/MYOZ1/MAGI2/LGALS3/KNL1/ITGA2/ITGA1/IGFBP3/HSP90B1/FARP1/EIF2AK2/DLC1/CHRM5/CEP192/CDH5/CDCA2/CD33/CALM1/ADORA1	43
BP	GO:2000027	regulation of animal organ morphogenesis	37/2829	176/18862	0.0192429	0.155261	0.132102	ZNRF3/WT1/WNT7A/WNT5A/WNT3A/WNT2B/WNT1/VANGL1/TNFRSF11B/TIAM1/TACSTD2/SOX9/SOX8/SIX2/SHH/SFRP1/RSPO2/ROR2/ROR1/PAX2/NTN4/MAGI2/JHY/HOXA11/GPC3/GATA5/FZD6/FGF8/FGF10/DKK1/DACT1/CTHRC1/CELSR1/CAV3/BMP7/AR/AJAP1	37
BP	GO:0043506	regulation of JUN kinase activity	20/2829	83/18862	0.0192699	0.155275	0.132113	WNT5A/TNFRSF11A/TLR9/TLR6/TIAM1/SFRP1/ROR2/RIPK1/PPEF2/NPPA/MLKL/MDFIC/GSTP1/FZD10/ERCC6/DKK1/DAXX/CCL19/BIRC7/AIDA	20
BP	GO:0030010	establishment of cell polarity	30/2829	137/18862	0.0193305	0.155293	0.132129	WNT7A/WNT5A/UST/SPDL1/SIPA1L3/SHH/ROCK2/RIPOR2/RAB11FIP2/PLK1/NSFL1C/MPP7/MAD2L1/KIF26B/KIF20B/JAM3/INSC/HSP90AA1/GPSM2/GJA1/FGF10/FEZ1/FERMT1/EPHB1/DCTN1/CYP26B1/CDK5RAP2/CDH5/CCL19/AMOTL2	30
BP	GO:0019228	neuronal action potential	2025-10-29	33/18862	0.0193736	0.155293	0.132129	SCN8A/SCN5A/SCN1A/SCN11A/P2RX1/KCNMB2/KCNA2/FGF12/CHRNA1/CACNA1G	10
BP	GO:0032941	secretion by tissue	2025-10-29	33/18862	0.0193736	0.155293	0.132129	TAC1/SLC4A5/P2RY2/OPRK1/NPR3/NLRP6/NEUROG1/FGF10/AQP5/ADORA1	10
BP	GO:0051482	positive regulation of cytosolic calcium ion concentration involved in phospholipase C-activating G protein-coupled signaling pathway	2025-10-29	33/18862	0.0193736	0.155293	0.132129	OPRL1/GRM1/GPR20/GPR18/GNA15/F2RL3/F2RL1/DRD1/CALCA/AGTR1	10
BP	GO:0050730	regulation of peptidyl-tyrosine phosphorylation	52/2829	262/18862	0.019401	0.15531	0.132143	WNT3A/VTN/TNFSF18/TNFRSF14/THY1/SOCS3/SH2B3/SFRP1/PTPRC/PDGFD/PARP9/PARP14/PAK2/NRP1/NOD2/NEURL1/NCAPG2/LRP8/LRP4/KIT/ITGB3/IQGAP1/IL34/IL24/IL15/IL13/IGF1/HPX/GPRC5B/GPRC5A/GHR/FLT3/FGF8/FGF10/FCGR1A/ERCC6/EHD4/EFNA5/DOK7/CSF3/CSF2/CNTN1/CD74/CD3E/CBLC/BMP6/BDNF/AFAP1L2/ADRA2A/ADRA1A/ADORA1/ACE	52
BP	GO:0003094	glomerular filtration	2025-08-29	24/18862	0.0197872	0.157169	0.133725	XPNPEP3/PTPRO/MCAM/GJA1/F2RL1/CORO2B/ADORA1/ADGRF5	8
BP	GO:0003309	type B pancreatic cell differentiation	2025-08-29	24/18862	0.0197872	0.157169	0.133725	WNT5A/PDPK1/NKX6-1/INSM1/CLOCK/CDK6/CDH2/BMP6	8
BP	GO:0007628	adult walking behavior	2025-08-29	24/18862	0.0197872	0.157169	0.133725	KLHL1/HIPK2/GBX1/FXN/DRD1/DAB1/CHD7/CEND1	8
BP	GO:0016540	protein autoprocessing	2025-08-29	24/18862	0.0197872	0.157169	0.133725	SPRTN/SHH/PCSK9/MYRF/IHH/FXN/FAM111A/DHH	8
BP	GO:0060037	pharyngeal system development	2025-08-29	24/18862	0.0197872	0.157169	0.133725	TGFB2/RIPPLY3/PLXNA2/NKX2-6/FGF8/BMPR2/BMP7/ADGRF5	8
BP	GO:0086064	cell communication by electrical coupling involved in cardiac conduction	2025-08-29	24/18862	0.0197872	0.157169	0.133725	TRDN/SLC8A1/GJC1/GJA1/CAMK2D/CALM1/ATP1B2/ATP1A3	8
BP	GO:0000187	activation of MAPK activity	33/2829	154/18862	0.0199744	0.15845	0.134815	WNT5A/THBS1/TGFB3/SBK2/RIPK1/RET/PTPRC/PLCE1/PBK/PAK3/NTRK3/NOD2/MLKL/MDFIC/MAPK1/MAP2K6/KIT/ITGA1/IRAK2/INAVA/IGF1/GRM1/GHR/FGF2/FGF10/ERCC6/DAXX/CHRNA7/CD74/CCL19/BIRC7/ARRB1/ALK	33
BP	GO:0060491	regulation of cell projection assembly	39/2829	188/18862	0.0203678	0.161287	0.137229	WRAP73/WNT1/TGFB3/TENM2/TCHP/TACSTD2/SYNE2/SLIT2/SAXO1/RIPOR2/RDX/RCC2/RAC2/PODXL/PLPPR5/PLD1/PLCE1/PIK3R1/P2RY12/NRP1/NLGN1/NEURL1/MNS1/MIR196A1/MCIDAS/KIT/GAP43/F2RL1/EPS8L3/EPS8/ENTR1/DZIP1/DNM3/DCDC2/CEP135/CCL19/CCDC88A/AUTS2/ATP8B1	39
BP	GO:0003151	outflow tract morphogenesis	18/2829	73/18862	0.0204111	0.161287	0.137229	WNT5A/TGFBR2/TGFB2/SOX18/SOX11/SEMA3C/PLXND1/NRP2/NRP1/NPY5R/MIR17HG/LRP2/HEYL/FGFR2/FGF8/CLDN5/BMPR2/BMP7	18
BP	GO:0033077	T cell differentiation in thymus	18/2829	73/18862	0.0204111	0.161287	0.137229	WNT1/TOX/TMEM131L/TESPA1/SHH/RIPK3/RAG1/PTPRC/PRKDC/IHH/GLI2/FOXP3/CD74/CD3E/CARD11/BCL2/BCL11B/AIRE	18
BP	GO:0048286	lung alveolus development	2025-11-29	38/18862	0.0205386	0.162085	0.137908	TMEM38B/TGFB3/STRA6/SFTPD/PGR/MAN1A2/HOXA5/FLT4/FGFR2/FGF10/BMPR2	11
BP	GO:0099565	chemical synaptic transmission, postsynaptic	24/2829	105/18862	0.0209002	0.164727	0.140156	WNT7A/SLC8A3/SEZ6/RIMS2/RIMS1/RGS4/P2RX1/OPRM1/NLGN1/INSYN2A/INSYN1/IGSF11/GRIN2B/GRIN1/GRID2/CHRND/CHRNB4/CHRNA7/CHRNA5/CHRNA4/CHRNA3/CHRNA1/ADORA2A/ADORA1	24
BP	GO:0071692	protein localization to extracellular region	71/2829	375/18862	0.0209649	0.165025	0.140409	VGF/TVP23A/TRH/TLR2/TIAM1/TGFB3/TGFB2/SYT9/STXBP5/SLC16A1/SLC12A2/SFRP1/SELENOT/SEL1L/RIMS2/RAPGEF4/RAPGEF3/RAB8A/RAB11FIP2/PDIA4/PCSK5/PCLO/OPRM1/NR1D1/NKX6-1/MIA2/MAFA/LTBP1/KCNS3/KCNC2/KCNA5/ITPR2/INHBB/ILDR2/IL13/IGF1/HNF1A/GNPTAB/GLP1R/GJA1/GCK/FOXA2/FBN2/F2RL1/EFNA5/DISP1/CTAGE9/CTAGE6/CTAGE1/CPT1A/CPLX3/COPG2/CLOCK/CHGA/CFTR/CD38/CD33/CD200/CANX/CACNA1E/CACNA1D/BMP6/BLK/ANO1/ALOX5/ADRA2C/A…	71
BP	GO:0001754	eye photoreceptor cell differentiation	2025-12-29	43/18862	0.0212474	0.165848	0.141109	USH1C/TULP1/THY1/SOX9/SOX8/RDH13/IHH/GNGT1/FSCN2/DSCAM/CEP290/CABP4	12
BP	GO:0022602	ovulation cycle process	2025-12-29	43/18862	0.0212474	0.165848	0.141109	TGFB3/TGFB2/SLIT3/SLIT2/PGR/NPY5R/MAP2K6/INHBA/HSPA5/GPR149/ESR1/ARRB1	12
BP	GO:0032309	icosanoid secretion	2025-12-29	43/18862	0.0212474	0.165848	0.141109	TNFRSF11A/SSTR4/PLA2G4F/PLA2G4A/PLA2G2F/PLA2G2E/PLA2G2A/PLA2G10/MAP2K6/CYP4F2/BDKRB2/ACE	12
BP	GO:0035094	response to nicotine	2025-12-29	43/18862	0.0212474	0.165848	0.141109	SLC6A3/NTRK1/NKX6-1/MAPK1/KCNK1/IL13/GNAT3/CHRNA7/CHRNA5/CHRNA4/CHRNA3/BCL2	12
BP	GO:0043300	regulation of leukocyte degranulation	2025-12-29	43/18862	0.0212474	0.165848	0.141109	VAMP7/RAC2/PRAM1/PDPK1/LGALS9/IL13/GATA2/FGR/F2RL1/C12orf4/BLK/ADGRE2	12
BP	GO:0046189	phenol-containing compound biosynthetic process	2025-12-29	43/18862	0.0212474	0.165848	0.141109	WNT5A/TRPC1/TGFB2/SLC6A3/SLC45A2/OPN3/MOXD1/INSM1/GCH1/DDC/DBH/DAO	12
BP	GO:0007586	digestion	30/2829	138/18862	0.021259	0.165848	0.141109	VIL1/UCN2/TLR9/TFF2/TAC1/SOX9/SLC9A4/SLC5A1/SLC2A5/SERPINA3/PTGER3/OXTR/OPRK1/NPR3/NPC1L1/NOD2/NEUROG1/MUC13/IREB2/INAVA/HRH2/GUCA2B/FGF10/ENPP7/CYP8B1/CHRM5/AQP5/AKR1C2/ADRA2A/ABCG8	30
BP	GO:0001649	osteoblast differentiation	45/2829	223/18862	0.0214961	0.167471	0.14249	WNT3A/VCAN/TP63/TNC/SYNCRIP/SPP1/SOX9/SOX8/SOX11/SMAD5/SKI/SHH/SFRP1/SATB2/RUNX2/RSPO2/MRC2/MIR210/MIR200C/LEF1/IHH/IGFBP3/IGF1/IFITM1/ID3/HNRNPU/GLI2/GDPD2/FIGNL1/FGFR2/FERMT2/FBN2/DNAJC13/DHX9/DHH/DDX5/CYP24A1/CTHRC1/CHRD/CDK6/CAT/BMPR2/BMP7/BMP6/AMELX	45
BP	GO:2000351	regulation of endothelial cell apoptotic process	15/2829	58/18862	0.0215689	0.167471	0.14249	THBS1/TERT/SEMA5A/RGCC/PDPK1/MIR590/MIR132/MIR126/KDR/ITGA4/IL13/GATA2/CDH5/CD248/CD160	15
BP	GO:0002673	regulation of acute inflammatory response	13/2829	48/18862	0.0216039	0.167471	0.14249	TNFRSF11A/TAC1/PTGS2/PTGER3/OSMR/NPY5R/NLRP3/GSTP1/DNASE1L3/C3/C2CD4B/ASH1L/ADORA1	13
BP	GO:0038084	vascular endothelial growth factor signaling pathway	13/2829	48/18862	0.0216039	0.167471	0.14249	XDH/VEGFD/NUS1/NRP2/NRP1/KDR/FLT4/FLT3/FLT1/DCN/CCBE1/ADGRA2/ADAMTS3	13
BP	GO:2000191	regulation of fatty acid transport	13/2829	48/18862	0.0216039	0.167471	0.14249	TRH/TNFRSF11A/THBS1/SSTR4/PLA2G4A/PLA2G10/NPY5R/MAP2K6/GRM7/CYP4F2/ADORA2A/ADORA1/ACSL5	13
BP	GO:0007215	glutamate receptor signaling pathway	14/2829	53/18862	0.0216898	0.167712	0.142696	TIAM1/SULT1A4/NECAB2/GRM8/GRM7/GRM3/GRM1/GRIN3A/GRIN2B/GRIN1/GRIK4/GRID2/GRID1/GNAQ	14
BP	GO:0071320	cellular response to cAMP	14/2829	53/18862	0.0216898	0.167712	0.142696	WT1/SLC8A3/SLC8A1/RAPGEF3/RAPGEF1/PKD2/PDE2A/PCK1/ITPR2/HSPA5/EEF2K/CFTR/AQP9/AQP8	14
BP	GO:0046330	positive regulation of JNK cascade	20/2829	84/18862	0.0218302	0.167975	0.142919	WNT7A/WNT5A/WNT16/TRAF5/TRAF3/TLR9/TLR3/TIRAP/SH3RF3/SH3RF2/RIPK1/RASGRP1/NOD2/HIPK2/FLT4/FGF19/F2RL1/EDAR/CCN2/CCL19	20
BP	GO:0061053	somite development	20/2829	84/18862	0.0218302	0.167975	0.142919	XRCC2/WNT5A/WNT3A/WNT1/TBXT/TBX18/SOX11/SHH/SFRP1/SEMA3C/ROR2/PRKDC/POGLUT1/PLXNA2/PCDH8/LFNG/LEF1/IHH/FOXB1/DMRT2	20
BP	GO:0021895	cerebral cortex neuron differentiation	2025-07-29	20/18862	0.0218608	0.167975	0.142919	TOX/EMX1/DRD1/DLX1/CHD5/C21orf91/ASCL1	7
BP	GO:0032891	negative regulation of organic acid transport	2025-07-29	20/18862	0.0218608	0.167975	0.142919	TRH/THBS1/RGS4/NPY5R/GRM7/CYP4F2/ADORA1	7
BP	GO:0035330	regulation of hippo signaling	2025-07-29	20/18862	0.0218608	0.167975	0.142919	WWC3/WWC2/WTIP/SOX11/MOB3B/FRMD1/CIT	7
BP	GO:0007254	JNK cascade	39/2829	189/18862	0.0220566	0.168962	0.143759	ZMYND11/WNT7A/WNT5A/WNT16/ULK4/TRAF5/TRAF3/TLR9/TLR3/TIRAP/SH3RF3/SH3RF2/SFRP1/ROR2/RIPK1/RASGRP1/RAPGEF1/NPPA/NOD2/MLKL/MECOM/MDFIC/KLHL31/IRAK2/HIPK2/GSTP1/FLT4/FGF19/F2RL1/ERCC6/EPHB1/EDAR/DAXX/DACT1/CCN2/CCL19/BIRC7/ARHGEF6/AIDA	39
BP	GO:1905952	regulation of lipid localization	39/2829	189/18862	0.0220566	0.168962	0.143759	VSTM2A/TRH/TNFRSF11A/THBS1/TAC1/SSTR4/SPP1/SLC12A2/SHH/PON1/POMC/PLIN2/PLA2G4A/PLA2G10/PCSK9/NUS1/NPY5R/MYB/MAP2K6/LIPG/ITGB3/GRM7/FITM1/ENPP7/CYP8B1/CYP4F2/CRHR1/CIDEA/CES1/C3/BMP6/ATP8A2/ATP8A1/AGTR1/ADORA2A/ADORA1/ACSL5/ABCG8/ABCA1	39
BP	GO:0022604	regulation of cell morphogenesis	59/2829	305/18862	0.0222044	0.168962	0.143759	WTIP/WNT5A/VIL1/TIAM1/TACSTD2/SYT1/STRIP2/SPRY4/SLC23A2/SH3KBP1/RIMS2/RIMS1/RHOJ/RHOBTB2/RDX/RCC2/RASAL1/RAC2/PRKDC/PREX1/PLXND1/PLXNC1/PLXNA4/PLXNA2/PEAK3/PALMD/PAK3/NTNG2/NRP1/NEDD4L/MFSD2A/MDK/LRP8/LARP4/KIT/KDR/ITGA7/HCK/GRIP1/GBP1/FN1/FMNL3/FGR/FGD3/FERMT2/FBLN1/F2/EPS8/EPB41L3/EFNA5/EEF2K/DOCK5/DLC1/CORO1A/CACNG7/BVES/BCL11A/ATP10A/ANKRD27	59
BP	GO:0007611	learning or memory	47/2829	235/18862	0.0222197	0.168962	0.143759	TTC36/TLR2/TBR1/TAC1/SYT11/SYNJ1/STRA6/SLC8A3/SLC6A4/SLC24A2/SLC12A5/SERPINF1/RPS6KB1/RAG1/PTCHD1/PAK5/OXTR/NTRK1/NRXN3/NRXN2/NPTX2/NLGN4Y/NEUROG1/MME/MAPK1/MAP1A/LGMN/KIT/KCNK2/KCNK10/GRIN2B/GRIN1/GABRA5/FOXB1/FEN1/EIF4EBP2/EGR2/DRD1/DKK1/DBH/CLDN5/CHRNA7/CALB1/C1QL1/BDNF/ATP8A1/AFF2	47
BP	GO:0035066	positive regulation of histone acetylation	2025-09-29	29/18862	0.0222377	0.168962	0.143759	RPS6KA5/PIWIL2/NOS1/NAP1L2/GLYR1/FOXP3/BRCA1/AUTS2/ARRB1	9
BP	GO:0035115	embryonic forelimb morphogenesis	2025-09-29	29/18862	0.0222377	0.168962	0.143759	WNT7A/TP63/SHH/RSPO2/OSR2/HOXA9/HOXA11/CRABP2/ALX4	9
BP	GO:0050482	arachidonic acid secretion	2025-09-29	29/18862	0.0222377	0.168962	0.143759	SSTR4/PLA2G4F/PLA2G4A/PLA2G2F/PLA2G2E/PLA2G2A/PLA2G10/BDKRB2/ACE	9
BP	GO:0055075	potassium ion homeostasis	2025-09-29	29/18862	0.0222377	0.168962	0.143759	SLC9A4/SLC12A5/SLC12A2/KCNMA1/KCNA5/ATP4B/ATP1B2/ATP1A3/ATP12A	9
BP	GO:1903963	arachidonate transport	2025-09-29	29/18862	0.0222377	0.168962	0.143759	SSTR4/PLA2G4F/PLA2G4A/PLA2G2F/PLA2G2E/PLA2G2A/PLA2G10/BDKRB2/ACE	9
BP	GO:0071902	positive regulation of protein serine/threonine kinase activity	60/2829	311/18862	0.02236	0.169496	0.144213	WNT5A/TNFRSF11A/TLR9/TLR6/TIAM1/THBS1/TGFB3/TELO2/TCL1B/SBK2/ROR2/RIPK1/RGCC/RET/RASGRP1/PTPRC/PLCE1/PKD2/PDGFD/PBK/PAK3/NTRK3/NOD2/NEK10/MST1R/MLKL/MIR26B/MDFIC/MAPK1/MAP2K6/KIT/ITGA1/IRGM/IRAK2/IQGAP1/INAVA/IL34/IGF1/GRM1/GHR/FZD10/FLT3/FLT1/FGF2/FGF18/FGF10/FERMT2/ERCC6/DKK1/DAXX/CHRNA7/CDC6/CD74/CCNB1/CCL19/CALM1/BIRC7/ARRB1/ALK/ADRA2A	60
BP	GO:0002687	positive regulation of leukocyte migration	29/2829	133/18862	0.0223633	0.169496	0.144213	WNT5A/VEGFD/TNFSF18/TNFRSF14/TIRAP/THY1/THBS1/RIPOR2/RAC2/PRSS56/PDGFD/P2RY12/MDK/MAPK1/LGMN/LGALS9/LGALS3/JAM3/JAM2/ITGA4/ITGA2/IL34/F7/F2RL1/DAPK2/CXCL12/CD74/CCL20/CCL19	29
BP	GO:0046651	lymphocyte proliferation	55/2829	282/18862	0.0228751	0.172801	0.147026	WNT3A/VTCN1/VSIR/VAV3/TNFSF18/TNFRSF4/TNFRSF21/TNFRSF1B/TNFRSF14/TMEM131L/TLR9/TIRAP/TGFBR2/TFRC/TAC1/SOX11/SHH/SFTPD/SCGB1A1/RIPK3/RASGRP1/RAC2/PTPRC/PLCL2/PLA2G2F/NFATC2/MS4A1/LMO1/LGALS9B/LGALS9/LGALS3/LEF1/IL27RA/IL27/IL15/IL13/IHH/IGF1/HELLS/GPAM/FOXP3/FLT3LG/FLT3/FGF10/EBI3/CR2/CORO1A/CD74/CD3E/CD38/CD22/CCL19/CARD11/BLK/BCL2	55
BP	GO:0045927	positive regulation of growth	50/2829	253/18862	0.0231563	0.172801	0.147026	WT1/WNT3A/VIL1/TGFBR2/TGFB2/SYT1/SLC6A3/SLC23A2/SFRP1/SEMA5A/S100A9/RPS6KB1/RIMS2/RIMS1/RFTN1/RASAL1/PRKDC/POU3F2/NRP1/NEDD4L/N6AMT1/MIR590/MIR17HG/MFSD2A/MAPK1/ISLR2/IGFBP1/IGF1/HLX/GPAM/GHR/FXN/FN1/FGFR2/FGF8/FGF2/F2/EXOSC2/DSCAM/CXCL12/CRABP2/CHD7/CD38/CCNB1/CAPN3/CACNG7/BMPR2/BDNF/BCL2/ATP8A2	50
BP	GO:0150115	cell-substrate junction organization	24/2829	106/18862	0.0232899	0.172801	0.147026	THY1/THBS1/SORBS1/SFRP1/ROCK2/RCC2/PIK3R1/PDPK1/NRP1/KDR/ITGB4/ITGA2/IQSEC1/IQGAP1/GPM6B/FN1/FMN1/FERMT2/EPHA3/EFNA5/DLC1/CORO2B/BCL2/ACTN2	24
BP	GO:0045739	positive regulation of DNA repair	18/2829	74/18862	0.0233023	0.172801	0.147026	TIMELESS/SLF2/SLF1/RIF1/PRKDC/PCNA/PARP9/KHDC3L/FUS/FGF10/FANCB/EYA2/EYA1/ERCC8/ERCC6/DHX9/BRCC3/BRCA1	18
BP	GO:0098657	import into cell	46/2829	230/18862	0.023476	0.172801	0.147026	THBS1/SLC9A4/SLC8A3/SLC8A1/SLC6A4/SLC6A3/SLC6A20/SLC5A2/SLC5A1/SLC38A1/SLC34A1/SLC2A5/SLC27A2/SLC24A2/SLC22A4/SLC22A3/SLC1A2/SLC15A3/SLC15A2/SLC15A1/SLC12A5/SLC12A2/RPS6KB1/RGS4/RAMP3/NOS1/MIR210/LRP2/KCNK9/KCNJ9/KCNJ8/ITGB3/ITGA4/GSG1L/GRM1/GPM6B/FAM155A/DRD1/DNM3/CACNG7/ATP4B/ATP1B2/ATP1A3/ATP12A/ACSL5/ABCC9	46
BP	GO:0001710	mesodermal cell fate commitment	2025-06-29	16/18862	0.0234806	0.172801	0.147026	WNT3A/SIX2/PAX2/HOXA11/EYA2/DKK1	6
BP	GO:0021924	cell proliferation in external granule layer	2025-06-29	16/18862	0.0234806	0.172801	0.147026	ZNF423/SLC6A4/SHH/GLI2/GBX2/CEND1	6
BP	GO:0021930	cerebellar granule cell precursor proliferation	2025-06-29	16/18862	0.0234806	0.172801	0.147026	ZNF423/SLC6A4/SHH/GLI2/GBX2/CEND1	6
BP	GO:0033151	V(D)J recombination	2025-06-29	16/18862	0.0234806	0.172801	0.147026	TCF7/RAG1/PRKDC/LEF1/DCLRE1C/BCL11B	6
BP	GO:0098962	regulation of postsynaptic neurotransmitter receptor activity	2025-06-29	16/18862	0.0234806	0.172801	0.147026	SHISA9/SHISA6/NPTX2/NPTX1/DLGAP3/DLGAP2	6
BP	GO:0030073	insulin secretion	42/2829	207/18862	0.0235513	0.172801	0.147026	VGF/TRH/TIAM1/SYT9/SLC16A1/SFRP1/SELENOT/RIMS2/RAPGEF4/RAPGEF3/RAB11FIP2/PCLO/NR1D1/NKX6-1/MAFA/KCNS3/KCNC2/KCNA5/ITPR2/INHBB/ILDR2/HNF1A/GLP1R/GJA1/GCK/FOXA2/EFNA5/CPT1A/CPLX3/CLOCK/CHGA/CFTR/CD38/CACNA1E/CACNA1D/BLK/ANO1/ALOX5/ADRA2C/ADRA2A/ADCY5/ACVR1C	42
BP	GO:0035249	synaptic transmission, glutamatergic	21/2829	90/18862	0.0236984	0.172801	0.147026	UNC13C/TSHZ3/SYT1/ROR2/P2RX1/OXTR/NTRK1/NLGN1/GRM8/GRM7/GRM3/GRM1/GRIK4/GRID2/GRID1/DRD1/CDH8/CDH2/CACNG7/ADORA2A/ADORA1	21
BP	GO:0060349	bone morphogenesis	21/2829	90/18862	0.0236984	0.172801	0.147026	TRIP11/TGFBR2/TGFB3/SP5/SOX9/SKI/RAB23/OSR2/NEUROG1/MMP16/IHH/HOXA11/FREM1/FGFR2/FGF4/FGF18/CYP26B1/COL2A1/COL27A1/BMPR2/BMP6	21
BP	GO:1903035	negative regulation of response to wounding	21/2829	90/18862	0.0236984	0.172801	0.147026	WFDC1/VTN/UBASH3B/THBS1/THBD/SPP1/SLC12A2/SIGLEC10/SH2B3/PLAU/PLAT/MYOZ1/MDK/KIAA0319/GJA1/FGF2/F2/F11/CLDN19/ALOX5/AJAP1	21
BP	GO:0001569	branching involved in blood vessel morphogenesis	2025-10-29	34/18862	0.0238553	0.172801	0.147026	TGFBR2/SHH/PLXND1/NRP1/MDK/LEF1/KDR/IHH/GBX2/FGF8	10
BP	GO:0008156	negative regulation of DNA replication	2025-10-29	34/18862	0.0238553	0.172801	0.147026	TIPIN/TIMELESS/SLFN11/MCIDAS/GMNN/ENPP7/CDC6/BRCA2/BLM/ATR	10
BP	GO:0051294	establishment of spindle orientation	2025-10-29	34/18862	0.0238553	0.172801	0.147026	SPDL1/PLK1/NSFL1C/MAD2L1/INSC/GPSM2/GJA1/FGF10/DCTN1/CDK5RAP2	10
BP	GO:0060428	lung epithelium development	2025-10-29	34/18862	0.0238553	0.172801	0.147026	TMEM38B/STRA6/SOX9/SHH/NFIB/IL13/HOXA5/FGFR2/FGF10/ASCL1	10
BP	GO:2000758	positive regulation of peptidyl-lysine acetylation	2025-10-29	34/18862	0.0238553	0.172801	0.147026	RPS6KA5/PIWIL2/NOS1/NAP1L2/GLYR1/FOXP3/DIP2A/BRCA1/AUTS2/ARRB1	10
BP	GO:0001973	G protein-coupled adenosine receptor signaling pathway	2025-05-29	12/18862	0.0238717	0.172801	0.147026	P2RY12/NECAB2/ADORA2A/ADORA1/ADCY5	5
BP	GO:0002002	regulation of angiotensin levels in blood	2025-05-29	12/18862	0.0238717	0.172801	0.147026	MME/CPA3/CMA1/CES1/ACE	5
BP	GO:0002003	angiotensin maturation	2025-05-29	12/18862	0.0238717	0.172801	0.147026	MME/CPA3/CMA1/CES1/ACE	5
BP	GO:0010454	negative regulation of cell fate commitment	2025-05-29	12/18862	0.0238717	0.172801	0.147026	WNT3A/TNFSF18/TBX21/NKX6-2/DKK1	5
BP	GO:0021527	spinal cord association neuron differentiation	2025-05-29	12/18862	0.0238717	0.172801	0.147026	WNT3A/WNT1/MDGA1/LMO4/ASCL1	5
BP	GO:0030208	dermatan sulfate biosynthetic process	2025-05-29	12/18862	0.0238717	0.172801	0.147026	VCAN/UST/NCAN/DSEL/DCN	5
BP	GO:0030259	lipid glycosylation	2025-05-29	12/18862	0.0238717	0.172801	0.147026	GLT6D1/B4GALNT2/B4GALNT1/B3GALT1/A3GALT2	5
BP	GO:0032230	positive regulation of synaptic transmission, GABAergic	2025-05-29	12/18862	0.0238717	0.172801	0.147026	ZDHHC3/TAC1/OXTR/NLGN1/ADRA1A	5
BP	GO:0034135	regulation of toll-like receptor 2 signaling pathway	2025-05-29	12/18862	0.0238717	0.172801	0.147026	TLR6/TIRAP/NOD2/F2RL1/CYBA	5
BP	GO:0035588	G protein-coupled purinergic receptor signaling pathway	2025-05-29	12/18862	0.0238717	0.172801	0.147026	P2RY12/NECAB2/ADORA2A/ADORA1/ADCY5	5
BP	GO:0038003	opioid receptor signaling pathway	2025-05-29	12/18862	0.0238717	0.172801	0.147026	OPRM1/OPRL1/OPRK1/NPBWR2/NPBWR1	5
BP	GO:0038180	nerve growth factor signaling pathway	2025-05-29	12/18862	0.0238717	0.172801	0.147026	RAPGEF1/NTRK1/MAGI2/CORO1A/BDNF	5
BP	GO:0042363	fat-soluble vitamin catabolic process	2025-05-29	12/18862	0.0238717	0.172801	0.147026	CYP4F2/CYP4F11/CYP26B1/CYP24A1/CRABP1	5
BP	GO:0043383	negative T cell selection	2025-05-29	12/18862	0.0238717	0.172801	0.147026	SHH/PTPRC/CD74/CD3E/AIRE	5
BP	GO:0046541	saliva secretion	2025-05-29	12/18862	0.0238717	0.172801	0.147026	TAC1/OPRK1/NEUROG1/FGF10/AQP5	5
BP	GO:0051340	regulation of ligase activity	2025-05-29	12/18862	0.0238717	0.172801	0.147026	TMSB4X/RIPK3/RGN/GCLM/ATPSCKMT	5
BP	GO:0051956	negative regulation of amino acid transport	2025-05-29	12/18862	0.0238717	0.172801	0.147026	TRH/RGS4/NPY5R/GRM7/ADORA1	5
BP	GO:0060134	prepulse inhibition	2025-05-29	12/18862	0.0238717	0.172801	0.147026	SLC6A3/GRIN3A/GRID2/DRD1/ADORA2A	5
BP	GO:0097154	GABAergic neuron differentiation	2025-05-29	12/18862	0.0238717	0.172801	0.147026	INHBA/GATA2/DRD1/DLX1/ASCL1	5
BP	GO:0070997	neuron death	65/2829	342/18862	0.0243265	0.175886	0.14965	XRCC2/WNT5A/WNT3A/WNT1/UNC5B/TP63/TNFRSF21/TNFRSF1B/TMTC4/TLR6/TGFB3/TGFB2/TERT/TBC1D24/SULT1A4/SLC30A10/SLC23A2/SERPINF1/RB1/POU4F3/POU4F1/PDPK1/PCSK9/PAK3/NTRK1/NQO1/NES/NAIP/MYB/MIR200C/MIR200A/MDK/LGMN/KIF14/ITGA1/IL13/HSPA5/HIPK2/GRIN2B/GRID2/GCLM/GABRA5/FOXQ1/FOXB1/FGF8/EPHB1/EIF2S1/EFNB2/DLX1/DKK1/DCC/DAXX/CSF3/CORO1A/CIT/CHRNA7/CHGA/CD200/BDNF/BCL2/BARHL1/ASCL1/ARRB1/ADORA2A/ADORA1	65
BP	GO:0048041	focal adhesion assembly	20/2829	85/18862	0.024644	0.177971	0.151425	THY1/THBS1/SORBS1/SFRP1/ROCK2/RCC2/PDPK1/NRP1/KDR/ITGA2/IQGAP1/GPM6B/FMN1/FERMT2/EPHA3/EFNA5/DLC1/CORO2B/BCL2/ACTN2	20
BP	GO:0032411	positive regulation of transporter activity	25/2829	112/18862	0.0246821	0.178037	0.15148	TRPC6/TRDN/TMSB4X/TCAF1/STAC3/STAC/SGK2/RGN/PON1/PLCG2/PKD2/PDZK1/NPPA/LRRC55/KCNE3/KCNC2/FGF14/CRACR2A/CFTR/CALM1/ATPSCKMT/ATP1B2/ANK2/ACTN2/ABCB1	25
BP	GO:0006690	icosanoid metabolic process	27/2829	123/18862	0.024731	0.178179	0.151602	TLR2/PTGS2/PON1/PLA2G4F/PLA2G4A/PLA2G2F/PLA2G10/MIR132/GSTP1/GSTA1/GGT5/GGT3P/DPEP2/DPEP1/CYP4F8/CYP4F22/CYP4F2/CYP4F11/CYP2D6/CYP2B6/CYP2A13/CYP1A2/CPA1/CD74/ALOX5/AKR1C4/AKR1C2	27
BP	GO:0002066	columnar/cuboidal epithelial cell development	2025-11-29	39/18862	0.0248384	0.178368	0.151762	WNT5A/PDPK1/PAX6/NKX6-1/NKX3-2/INSM1/HOXA5/CLOCK/CDK6/CDH2/BMP6	11
BP	GO:0070372	regulation of ERK1 and ERK2 cascade	58/2829	301/18862	0.0249096	0.178368	0.151762	TNFRSF11A/TNFAIP8L3/TIRAP/TIMP3/TIAM1/STYX/SSTR4/SPRY4/SPRED1/SLC30A10/RASGRP1/RAPGEF1/RAMP3/PTPRC/PLA2G2A/PDGFD/OPRM1/NTRK1/NRP1/NPY5R/NOD2/NLRP6/NEK10/NECAB2/MIR200C/MIR126/LMO3/LGALS9/KDR/HCRTR1/GSTP1/GBP1/FN1/FLT4/FGFR2/FGF8/FGF4/FGF2/FGF19/FGF18/FGF10/FERMT2/FBLN1/FAM83D/F2RL1/EPHB1/DUSP4/CNKSR3/CHRNA7/CHI3L1/CD74/CCN2/CCL20/CCL19/BMPER/ARRB1/ADRA1A/ACKR3	58
BP	GO:0048488	synaptic vesicle endocytosis	15/2829	59/18862	0.0250305	0.178368	0.151762	SYT11/SYT1/SYNJ2/SYNJ1/STON2/SH3GL2/RAB27B/NLGN4Y/NLGN1/DNM3/DNAJC6/CANX/CALM1/BTBD8/AMPH	15
BP	GO:0090303	positive regulation of wound healing	15/2829	59/18862	0.0250305	0.178368	0.151762	VTN/THBS1/THBD/TBXA2R/PLPP3/MYLK/INSL3/HPSE/FERMT2/FERMT1/F7/F2/DUOX2/CLDN1/ADRA2A	15
BP	GO:0140238	presynaptic endocytosis	15/2829	59/18862	0.0250305	0.178368	0.151762	SYT11/SYT1/SYNJ2/SYNJ1/STON2/SH3GL2/RAB27B/NLGN4Y/NLGN1/DNM3/DNAJC6/CANX/CALM1/BTBD8/AMPH	15
BP	GO:0051091	positive regulation of DNA-binding transcription factor activity	52/2829	266/18862	0.0252763	0.178368	0.151762	ZIC2/WNT5A/WNT3A/WNT1/TRIML1/TRIM37/TRIM25/TRAF5/TNFSF18/TNFRSF11A/TLR9/TLR6/TLR3/TLR2/TIRAP/TFRC/SLCO3A1/SHH/S100A9/RPS6KA5/ROR1/RIPK3/RIPK1/RGCC/PPRC1/PPARGC1B/PLPP3/NTRK1/NOD2/NLRP3/NKX6-1/NHLH2/NEUROG1/MTDH/LRP8/LGALS9/KIT/IRAK2/IL18R1/HIPK2/ESR2/ESR1/EIF2AK2/DHX9/CSF3/CLOCK/CD200/CAT/CARD11/CAPN3/AR/ALK	52
BP	GO:0055001	muscle cell development	35/2829	168/18862	0.0253049	0.178368	0.151762	WFIKKN1/TBX18/SYPL2/STAC3/SORBS2/SLC8A1/SKI/RIPOR2/RGS4/PGM5/NKX2-6/NFATC2/NEB/MYOZ2/MYOZ1/MYOG/MYLK3/MYH3/LMOD2/IGF1/HNRNPU/HDAC9/FER1L5/DYSF/DNER/CCNB1/CAV3/CAV2/CAPN3/BVES/BCL2/ANK2/ADRA1A/ACTN2/ACTA1	35
BP	GO:0051235	maintenance of location	61/2829	319/18862	0.0253349	0.178368	0.151762	VSTM2A/VPS13A/UBASH3B/TRPC1/TRDN/TMSB4X/TMEM38B/THY1/SYNE1/SOAT1/SLC8A1/SLC30A4/SCIN/S100A9/RYR3/PTPRC/PLIN2/PLCG2/PLA2G10/PKD2/PDPK1/NOS1/LTBP1/LIME1/LCN2/LCK/ITPR2/ITGB3/IL13/IGSF11/HSPA5/HSP90B1/HNRNPU/GPSM2/GJA1/FTHL17/FITM1/FGF2/FBN2/F2RL3/F2/ENPP1/DZIP1/DRD1/CPT1A/CORO1A/CIDEA/CHD7/CES1/CCL19/CCDC88A/CAPN3/CAMK2D/CALM1/C3/BARD1/B4GALNT1/APLNR/ANK2/ACVR1C/ABCA1	61
BP	GO:0003254	regulation of membrane depolarization	2025-12-29	44/18862	0.0253422	0.178368	0.151762	SCN5A/SCN3B/NEDD4L/KDR/GCLM/FHL1/FGF12/DCN/CAV3/CAMK2D/CACNA1G/BCL2	12
BP	GO:0045124	regulation of bone resorption	2025-12-29	44/18862	0.0253422	0.178368	0.151762	UBASH3B/TNFRSF11B/TNFRSF11A/TFRC/SPP1/SIGLEC15/PPARGC1B/ITGB3/IL20RA/CD38/CALCA/CA2	12
BP	GO:0051985	negative regulation of chromosome segregation	2025-12-29	44/18862	0.0253422	0.178368	0.151762	ZWINT/USP44/TRIP13/SPDL1/PLK1/MAD2L1/KNTC1/GEN1/CENPF/CDK5RAP2/CCNB1/BUB1B	12
BP	GO:1905819	negative regulation of chromosome separation	2025-12-29	44/18862	0.0253422	0.178368	0.151762	ZWINT/USP44/TRIP13/SPDL1/PLK1/MAD2L1/KNTC1/GEN1/CENPF/CDK5RAP2/CCNB1/BUB1B	12
BP	GO:0051784	negative regulation of nuclear division	14/2829	54/18862	0.0253588	0.178368	0.151762	ZWINT/USP44/TRIP13/SPDL1/PLK1/MAD2L1/KNTC1/GEN1/FBXO43/CENPF/CDK5RAP2/CCNB1/BUB1B/BMP7	14
BP	GO:0010842	retina layer formation	2025-08-29	25/18862	0.0253687	0.178368	0.151762	SDK1/RDH13/MEGF11/IGFN1/HIPK2/DSCAM/CALB1/ATP8A2	8
BP	GO:0017145	stem cell division	2025-08-29	25/18862	0.0253687	0.178368	0.151762	WNT7A/WNT3A/TGFB2/NCOA3/NAP1L2/KIT/HOXB4/ETV5	8
BP	GO:0072207	metanephric epithelium development	2025-08-29	25/18862	0.0253687	0.178368	0.151762	WT1/SOX9/SOX8/POU3F3/PKD2/PAX2/FAT4/CALB1	8
BP	GO:0090659	walking behavior	2025-08-29	25/18862	0.0253687	0.178368	0.151762	KLHL1/HIPK2/GBX1/FXN/DRD1/DAB1/CHD7/CEND1	8
BP	GO:0097205	renal filtration	2025-08-29	25/18862	0.0253687	0.178368	0.151762	XPNPEP3/PTPRO/MCAM/GJA1/F2RL1/CORO2B/ADORA1/ADGRF5	8
BP	GO:0099560	synaptic membrane adhesion	2025-08-29	25/18862	0.0253687	0.178368	0.151762	SLITRK2/PCDH8/NTNG2/NLGN1/MDGA1/LRRC4C/LRRC4/FLRT3	8
BP	GO:1990776	response to angiotensin	2025-08-29	25/18862	0.0253687	0.178368	0.151762	SLC30A10/ROCK2/IQGAP1/CDC6/CA2/BRIP1/AGTR1/ACTN2	8
BP	GO:2000050	regulation of non-canonical Wnt signaling pathway	2025-08-29	25/18862	0.0253687	0.178368	0.151762	ZNRF3/WNT5B/WNT5A/TIAM1/SFRP1/GPC3/DKK1/DACT1	8
BP	GO:0048010	vascular endothelial growth factor receptor signaling pathway	22/2829	96/18862	0.0254654	0.178842	0.152165	VTN/VEGFD/VAV3/ROCK2/PIK3R1/PAK2/NRP2/NRP1/NEDD4/NCF2/MIR200C/KDR/ITGB3/HSP90AA1/GRB10/FLT4/FLT1/FGF18/FGF10/ELMO1/CYBA/CLEC14A	22
BP	GO:0001895	retina homeostasis	19/2829	80/18862	0.0255805	0.179444	0.152678	USP45/USH1G/USH1C/TULP1/TUB/RPE65/RP1L1/RDH12/POTEI/POTEF/PIGR/PCDH15/MDM1/ERCC6/CIB2/CDH23/ATP1B2/AIPL1/ABCA4	19
BP	GO:0007098	centrosome cycle	28/2829	129/18862	0.0258723	0.181284	0.154243	XRCC2/WDR62/VPS4B/TRIM37/STIL/SLC16A1/ROCK2/PLK4/PLK1/PKD2/PARD6G/NSFL1C/NEK2/MDM1/KIF3A/KIF11/KIAA1614/HAUS7/HAUS6/HAUS1/GEN1/DCTN1/CEP192/CEP135/CENPJ/CDK5RAP2/BRCA2/BRCA1	28
BP	GO:0009306	protein secretion	69/2829	367/18862	0.0259905	0.181741	0.154632	VGF/TVP23A/TRH/TLR2/TIAM1/TGFB3/TGFB2/SYT9/STXBP5/SLC16A1/SLC12A2/SFRP1/SELENOT/SEL1L/RIMS2/RAPGEF4/RAPGEF3/RAB8A/RAB11FIP2/PDIA4/PCSK5/PCLO/OPRM1/NR1D1/NKX6-1/MIA2/MAFA/KCNS3/KCNC2/KCNA5/ITPR2/INHBB/ILDR2/IL13/IGF1/HNF1A/GNPTAB/GLP1R/GJA1/GCK/FOXA2/F2RL1/EFNA5/DISP1/CTAGE9/CTAGE6/CTAGE1/CPT1A/CPLX3/COPG2/CLOCK/CHGA/CFTR/CD38/CD33/CD200/CANX/CACNA1E/CACNA1D/BMP6/BLK/ANO1/ALOX5/ADRA2C/ADRA2A/ADORA…	69
BP	GO:0070304	positive regulation of stress-activated protein kinase signaling cascade	26/2829	118/18862	0.025997	0.181741	0.154632	XDH/WNT7A/WNT5A/WNT16/TRAF5/TRAF3/TLR9/TLR3/TIRAP/TGFB2/SH3RF3/SH3RF2/RNF13/RIPK1/RASGRP1/NOD2/MAP3K3/INAVA/HIPK2/FLT4/FGF19/F2RL1/EIF2AK2/EDAR/CCN2/CCL19	26
BP	GO:0002700	regulation of production of molecular mediator of immune response	31/2829	146/18862	0.026506	0.185089	0.15748	ZPBP2/WNT5A/TNFRSF4/TNFRSF1B/TNFRSF14/TLR9/TLR3/TGFB3/TGFB2/TFRC/TBX21/RIF1/PTPRC/PRKDC/NOD2/NLRP3/KLK7/IL33/IL27RA/IL18R1/IL13/HPX/GPRC5B/FOXP3/F2RL1/CLNK/CD74/CD226/CD22/CD160/C17orf99	31
BP	GO:0031345	negative regulation of cell projection organization	37/2829	180/18862	0.0266264	0.185718	0.158015	ZNF365/WNT5A/WNT3A/TRPC6/TRAK2/THY1/TCHP/TACSTD2/SPP1/SPOCK1/SPART/SLIT2/SEMA6D/SEMA5B/SEMA5A/SEMA3G/SEMA3D/SEMA3C/PTPRO/PTPRG/NRP1/NR2F1/NLGN1/MIR210/MIR196A1/MINAR1/LRP4/KIAA0319/ID1/GRIN2B/FSTL4/EFNB2/DNM3/DCC/DAB1/CD38/BCL11A	37
BP	GO:0051783	regulation of nuclear division	29/2829	135/18862	0.0269486	0.187537	0.159564	ZWINT/WNT5A/USP44/TRIP13/SPDL1/RGCC/RCC1/RB1/PRDM7/PLK1/PIWIL2/PDE3A/NUSAP1/NEK2/MKI67/MAD2L1/KNTC1/KIF20B/IGF1/GEN1/FGF8/FBXO43/ESPL1/CENPF/CDK5RAP2/CCNB1/CAV2/BUB1B/BMP7	29
BP	GO:0060048	cardiac muscle contraction	29/2829	135/18862	0.0269486	0.187537	0.159564	TNNI3K/TMEM38B/SMAD5/SLC8A1/SCN5A/SCN3B/SCN1A/NPPA/NOS1/NEDD4L/MAP2K6/KCNJ8/KCNE3/KCNA5/GJC1/GJA1/FGF12/CTNNA3/CHGA/CCN2/CAV3/CAMK2D/CALM1/CACNA1G/CACNA1D/ANK2/ADRA1B/ADRA1A/ADORA1	29
BP	GO:0032231	regulation of actin filament bundle assembly	23/2829	102/18862	0.0271311	0.188466	0.160354	VIL1/TJP1/TGFB3/TACSTD2/TAC1/SYNPO/SFRP1/ROCK2/RGCC/RDX/RAPGEF3/PPM1E/PIK3R1/PFN3/PAK2/NRP1/MET/ID1/FERMT2/DLC1/CORO2B/CCN2/CCDC88A	23
BP	GO:0007265	Ras protein signal transduction	64/2829	338/18862	0.0271456	0.188466	0.160354	TIAM1/TGFB2/STARD8/SPRY4/SCAI/ROCK2/RIPOR2/RHOJ/RERG/RDX/RCC1/RB1/RASGRP3/RASGRP2/RASGRP1/RASGRF2/RASAL1/RASA4B/RAPGEF3/RAPGEF1/RALGPS2/RAC2/RAB9B/RAB39A/PSD2/PLD1/PLCE1/NTRK1/NRP1/NRAS/MET/LAT/KIF14/KANK2/IQSEC1/IGF1/GRAP2/GPSM2/GPR20/GPR18/G3BP1/FGF2/FGF10/FARP2/F2RL3/F2RL1/ERBIN/ERAS/EPS8L3/EPS8/ELMO1/DNMT1/DLC1/CELSR1/CCDC125/CAVIN4/AUTS2/ARRB1/ARHGEF28/ARHGAP42/AGTR1/ADRA2A/ADRA1A/ABCA1	64
BP	GO:0033044	regulation of chromosome organization	53/2829	273/18862	0.0271743	0.188466	0.160354	ZWINT/WDR5/USP44/TRIP13/TOP2A/TACC3/SPDL1/SMG1/SLX1A/SLF2/SLF1/SFPQ/SDR16C5/RTEL1/RPS6KA5/RMI2/RIF1/RB1/PLK1/PKIB/PIWIL2/NOS1/NEK2/NBN/NAP1L2/MYC/MYB/MCM2/MAPK1/MAD2L1/KNTC1/JDP2/HNRNPU/HECW2/GLYR1/GEN1/FOXP3/FEN1/ESPL1/DNMT1/DKC1/DCP2/CENPF/CENPE/CDK5RAP2/CDC6/CCT5/CCNB1/BUB1B/BRCA1/AUTS2/ATR/ARRB1	53
BP	GO:0007219	Notch signaling pathway	38/2829	186/18862	0.0272295	0.188635	0.160498	ZNF423/WNT1/TSPAN5/TP63/TGFBR2/TGFB2/SUSD5/SOX9/SORBS2/SEL1L/S1PR3/POGLUT1/PLXND1/ONECUT1/NOD2/NEURL1/MYC/MIR126/MDK/MAML2/LFNG/KIT/KCNA5/HEYL/GATA5/GATA2/FGF10/FAT4/DTX1/DNER/DLX1/DLK1/CNTN1/BMP7/BMP2K/BEND6/ASCL1/ARRB1	38
BP	GO:0008543	fibroblast growth factor receptor signaling pathway	25/2829	113/18862	0.0273189	0.189041	0.160843	WNT5A/TRIM71/THBS1/SPRY4/SPRED1/SETX/PRDM14/MAPK1/LRIT3/KIF16B/HNRNPM/FLRT3/FGFR2/FGF8/FGF5/FGF4/FGF3/FGF2/FGF19/FGF18/FGF12/FGF10/FAT4/CCN2/ANOS1	25
BP	GO:0050673	epithelial cell proliferation	79/2829	428/18862	0.0274056	0.189233	0.161007	XDH/WNT7A/WNT5A/WNT3A/WNT16/WFDC1/VEGFD/VASH2/TP63/THBS1/TGM1/TGFB2/SOX9/SOX11/SHH/SFRP1/SERPINF1/SERPINB1/SEMA5A/SDR16C5/SCN5A/RUNX3/RGN/RGCC/RB1/PRKDC/PGR/PDPK1/PAX2/OSR2/NRP2/NRP1/NRAS/NR1D1/NOD2/NKX6-1/NFIB/MYC/MIR132/MIR126/MDK/MCC/MAPK1/LAMB1/KIT/KDR/ITGB3/ITGA4/IHH/IGFBP3/IGF1/ID2/ID1/HOXA5/GPC3/GJA1/GATA2/FLT4/FLT1/FGFR2/FGF2/FGF10/FERMT1/ESR1/DLX6/CXCL12/COL4A3/CLDN1/CDK6/CAV2/BRCA2/BMPR…	79
BP	GO:0035592	establishment of protein localization to extracellular region	69/2829	368/18862	0.0274298	0.189233	0.161007	VGF/TVP23A/TRH/TLR2/TIAM1/TGFB3/TGFB2/SYT9/STXBP5/SLC16A1/SLC12A2/SFRP1/SELENOT/SEL1L/RIMS2/RAPGEF4/RAPGEF3/RAB8A/RAB11FIP2/PDIA4/PCSK5/PCLO/OPRM1/NR1D1/NKX6-1/MIA2/MAFA/KCNS3/KCNC2/KCNA5/ITPR2/INHBB/ILDR2/IL13/IGF1/HNF1A/GNPTAB/GLP1R/GJA1/GCK/FOXA2/F2RL1/EFNA5/DISP1/CTAGE9/CTAGE6/CTAGE1/CPT1A/CPLX3/COPG2/CLOCK/CHGA/CFTR/CD38/CD33/CD200/CANX/CACNA1E/CACNA1D/BMP6/BLK/ANO1/ALOX5/ADRA2C/ADRA2A/ADORA…	69
BP	GO:0008045	motor neuron axon guidance	2025-09-29	30/18862	0.0276558	0.189233	0.161007	SLIT2/SLIT1/RAC2/PLXNA4/NTN3/LHX4/FGF8/EGR2/CHN1	9
BP	GO:0010800	positive regulation of peptidyl-threonine phosphorylation	2025-09-29	30/18862	0.0276558	0.189233	0.161007	WNT5A/TRPC6/STOX1/PLK1/MAPK1/IRGM/CHI3L1/CALM1/BMP7	9
BP	GO:0051491	positive regulation of filopodium assembly	2025-09-29	30/18862	0.0276558	0.189233	0.161007	TGFB3/TENM2/RIPOR2/PLPPR5/PIK3R1/NRP1/NLGN1/NEURL1/DNM3	9
BP	GO:0070633	transepithelial transport	2025-09-29	30/18862	0.0276558	0.189233	0.161007	SLC5A1/SLC23A2/SLC1A2/SLC12A2/CSF2/CLDN19/CFTR/ABCC2/ABCB1	9
BP	GO:0090183	regulation of kidney development	2025-09-29	30/18862	0.0276558	0.189233	0.161007	WT1/WNT2B/TACSTD2/SOX9/SOX8/SIX2/RET/PAX2/MYC	9
BP	GO:0150117	positive regulation of cell-substrate junction organization	2025-09-29	30/18862	0.0276558	0.189233	0.161007	THY1/SFRP1/PIK3R1/NRP1/KDR/IQSEC1/IQGAP1/FMN1/FERMT2	9
BP	GO:1905144	response to acetylcholine	2025-09-29	30/18862	0.0276558	0.189233	0.161007	ROCK2/OPRM1/LY6H/GNAQ/GNA15/CHRNA7/CHRNA3/CHRM5/CHRM2	9
BP	GO:1905145	cellular response to acetylcholine	2025-09-29	30/18862	0.0276558	0.189233	0.161007	ROCK2/OPRM1/LY6H/GNAQ/GNA15/CHRNA7/CHRNA3/CHRM5/CHRM2	9
BP	GO:0030512	negative regulation of transforming growth factor beta receptor signaling pathway	20/2829	86/18862	0.0277257	0.189289	0.161054	WNT1/WFIKKN1/TGFBR2/TGFB3/SPRED1/SKI/RASL11B/PRDM16/PMEPA1/PDPK1/ONECUT1/MIR17HG/LTBP1/LDLRAD4/IL17RD/HSPA5/FBN2/CIDEA/CHST11/CAV2	20
BP	GO:0032755	positive regulation of interleukin-6 production	20/2829	86/18862	0.0277257	0.189289	0.161054	WNT5A/TLR9/TLR6/TLR3/TLR2/TIRAP/POU2F2/POU2AF1/NOD2/MIR657/MBP/LGALS9/INAVA/IL33/IL17D/IL16/F2RL1/DHX9/CYBA/CD74	20
BP	GO:0051897	positive regulation of protein kinase B signaling	36/2829	175/18862	0.0281364	0.191879	0.163258	TNFAIP8L3/THBS1/SEMA5A/RET/RAMP3/RAC2/PIK3R1/P2RY12/NRG2/MTDH/MST1R/MIR132/MIR126/MET/LRP2/LCK/KIT/HSP90AA1/HPSE/FGFR2/FGF8/FGF5/FGF4/FGF3/FGF2/FGF19/FGF18/FGF10/FERMT2/F7/F10/ESR1/CSF3/CHI3L1/CCL19/AKR1C2	36
BP	GO:0001756	somitogenesis	16/2829	65/18862	0.028176	0.191935	0.163306	XRCC2/WNT5A/WNT3A/TBXT/TBX18/SFRP1/SEMA3C/ROR2/PRKDC/POGLUT1/PLXNA2/PCDH8/LFNG/LEF1/FOXB1/DMRT2	16
BP	GO:0046545	development of primary female sexual characteristics	22/2829	97/18862	0.0284165	0.193122	0.164315	WT1/VGF/SLIT3/SLIT2/SFRP1/PGR/PCYT1B/MSH4/LHX9/LHFPL2/KIT/INHBB/INHBA/HSPA5/GPR149/FANCA/ESR1/DMC1/DACH2/BRCA2/BCL2/ARRB1	22
BP	GO:0030325	adrenal gland development	2025-07-29	21/18862	0.0286501	0.193122	0.164315	WT1/STRA6/SALL1/MDK/INSM1/DKK3/ASCL1	7
BP	GO:0033630	positive regulation of cell adhesion mediated by integrin	2025-07-29	21/18862	0.0286501	0.193122	0.164315	TGFB2/RET/PODXL/PIEZO1/P2RY12/FERMT1/CD3E	7
BP	GO:0035024	negative regulation of Rho protein signal transduction	2025-07-29	21/18862	0.0286501	0.193122	0.164315	SCAI/RIPOR2/MET/DLC1/CCDC125/ARHGAP42/ADRA1A	7
BP	GO:0036303	lymph vessel morphogenesis	2025-07-29	21/18862	0.0286501	0.193122	0.164315	SOX18/PTPN14/LGALS12/FLT4/CLEC14A/CCBE1/BMPR2	7
BP	GO:0060479	lung cell differentiation	2025-07-29	21/18862	0.0286501	0.193122	0.164315	TMEM38B/SOX9/NFIB/IL13/HOXA5/FGF10/ASCL1	7
BP	GO:0060487	lung epithelial cell differentiation	2025-07-29	21/18862	0.0286501	0.193122	0.164315	TMEM38B/SOX9/NFIB/IL13/HOXA5/FGF10/ASCL1	7
BP	GO:0071636	positive regulation of transforming growth factor beta production	2025-07-29	21/18862	0.0286501	0.193122	0.164315	THBS1/PTGS2/MYB/LGALS9/FOXP3/FERMT1/CD200	7
BP	GO:0072170	metanephric tubule development	2025-07-29	21/18862	0.0286501	0.193122	0.164315	SOX9/SOX8/POU3F3/PKD2/PAX2/FAT4/CALB1	7
BP	GO:0001523	retinoid metabolic process	24/2829	108/18862	0.0286971	0.193122	0.164315	UGT1A3/UGT1A1/STRA6/SDR16C5/RPE65/RLBP1/RDH13/RDH12/LRP8/LRP2/LIPE/GPC3/CYP2D6/CYP26B1/CYP1A2/CRABP2/CRABP1/BCO2/BCO1/ALDH8A1/ALDH1A3/AKR1C4/ADH1A/ABCA4	24
BP	GO:0034446	substrate adhesion-dependent cell spreading	24/2829	108/18862	0.0286971	0.193122	0.164315	TACSTD2/SPRY4/RCC2/PREX1/PIK3R1/NTNG2/NTN4/NRP1/MDK/LAMC3/LAMB1/KIF14/ITGB3/ITGA8/ITGA4/GBP1/FN1/FERMT3/FERMT2/FBLN1/EFNA5/DOCK5/BVES/ANTXR1	24
BP	GO:0034113	heterotypic cell-cell adhesion	15/2829	60/18862	0.0288898	0.194156	0.165195	THY1/RNASE10/PTPRC/MBP/LCK/JAM3/ITGB3/ITGAD/ITGA7/ITGA4/GLDN/CTNNA3/CD58/CD200/BMP7	15
BP	GO:0007519	skeletal muscle tissue development	31/2829	147/18862	0.0289142	0.194156	0.165195	WNT3A/SVIL/STAC3/SOX8/SOX11/SKI/SHH/RPS6KB1/RIPOR2/RB1/POPDC2/PAX5/NEURL1/MYOZ2/MYOZ1/MYOG/HLX/HEYL/HDAC9/EPHB1/EGR2/DNER/DDX5/DCN/CYP26B1/CHRND/CHRNA1/CAV2/BVES/BCL2/ACTA1	31
BP	GO:0008608	attachment of spindle microtubules to kinetochore	2025-10-29	35/18862	0.0290379	0.194348	0.165358	SEH1L/RCC2/RB1/NEK2/MIS12/KNL1/HNRNPU/ECT2/CENPE/CCNB1	10
BP	GO:0021955	central nervous system neuron axonogenesis	2025-10-29	35/18862	0.0290379	0.194348	0.165358	SLIT2/PLXNA4/NFIB/HSP90AA1/GLI2/EPHB6/EPHB1/DCLK1/DCC/B4GALT6	10
BP	GO:0048854	brain morphogenesis	2025-10-29	35/18862	0.0290379	0.194348	0.165358	WNT5A/SLIT1/SLC6A4/SLC4A10/PAX2/FZD6/FGF8/FANCD2/EMX1/CDH2	10
BP	GO:0007212	dopamine receptor signaling pathway	2025-11-29	40/18862	0.0297551	0.19842	0.168823	SULT1A4/RGS4/NSG2/NSG1/GNG2/GNA15/GNA14/DRD1/CAV2/ALK/ADCY5	11
BP	GO:0014047	glutamate secretion	2025-11-29	40/18862	0.0297551	0.19842	0.168823	TRH/SYT1/SLC1A2/RIMS1/PPFIA2/NPY5R/GRM7/GJA1/APBA1/ADORA2A/ADORA1	11
BP	GO:0150077	regulation of neuroinflammatory response	2025-11-29	40/18862	0.0297551	0.19842	0.168823	TNFRSF1B/TAFA3/SYT11/PTPRC/PTGS2/NR1D1/IL33/IGF1/CTSC/CST7/CD200	11
BP	GO:0048863	stem cell differentiation	49/2829	251/18862	0.0298042	0.19842	0.168823	WNT7A/WNT3A/TP63/TGFB2/TBXT/TACSTD2/SOX9/SOX8/SOX21/SOX18/SOX11/SHH/SFRP1/SEMA6D/SEMA5B/SEMA5A/SEMA3G/SEMA3D/SEMA3C/RET/PUS7/PTPRC/PRKDC/PAX2/NUDT21/NSUN2/NRP2/NRP1/NOLC1/MYB/MAPK1/LMO2/LMO1/KIT/KBTBD8/HOXB4/HOXA7/HNRNPU/GBX2/GATA2/FN1/FGFR2/ESR1/EIF2AK2/DNMT3L/CDH2/BMP7/ALX1/ACE	49
BP	GO:0001837	epithelial to mesenchymal transition	32/2829	153/18862	0.0298083	0.19842	0.168823	WNT5A/WNT16/TIAM1/TGFBR2/TGFB3/TGFB2/SPRED1/SOX9/SFRP1/RGCC/OLFM1/NOLC1/MIR590/MDK/LEF1/LDLRAD4/KBTBD8/IL17RD/HNRNPAB/HEYL/FOXF2/FOXA2/FGFR2/FGF8/FERMT2/FAM83D/EPHA3/EOMES/DDX5/BMP7/AMELX/ALX1	32
BP	GO:0022029	telencephalon cell migration	13/2829	50/18862	0.0298569	0.198515	0.168904	SYNE2/SLIT2/POU3F3/POU3F2/P2RY12/NRG3/LRP8/LAMB1/FOXG1/FOXB1/DRD1/DAB1/CXCL12	13
BP	GO:0014911	positive regulation of smooth muscle cell migration	2025-12-29	45/18862	0.0299847	0.198515	0.168904	VTN/TERT/SEMA6D/RPS6KB1/PDGFD/NRP1/MDK/ITGA2/IQGAP1/IGF1/DOCK5/BCL2	12
BP	GO:0021545	cranial nerve development	2025-12-29	45/18862	0.0299847	0.198515	0.168904	SLITRK6/SALL1/POU4F3/POU4F1/PLXNA4/PAX2/NTRK1/NRP2/NEUROG1/EGR2/CHD7/ATP8B1	12
BP	GO:0048538	thymus development	2025-12-29	45/18862	0.0299847	0.198515	0.168904	SLC46A2/SHH/RIPK3/RAG1/PRKDC/MAPK1/LMO4/FOXE1/FGF10/BCL2/BCL11B/AIRE	12
BP	GO:0098534	centriole assembly	2025-12-29	45/18862	0.0299847	0.198515	0.168904	WDR62/VPS4B/TRIM37/STIL/PLK4/MDM1/MCIDAS/CEP192/CEP135/CENPJ/CDK5RAP2/BRCA1	12
BP	GO:0071559	response to transforming growth factor beta	50/2829	257/18862	0.030072	0.198878	0.169213	WNT7A/WNT5A/WNT1/WFIKKN1/THBS1/TGFBR2/TGFB3/TGFB2/SPRED1/SOX9/SOX11/SMAD5/SKI/SFRP1/RUNX3/ROCK2/RASL11B/PRDM16/PMEPA1/PDPK1/PDGFD/PDE3A/PDE2A/ONECUT1/MXRA5/MIR17HG/LTBP1/LEFTY2/LEFTY1/LDLRAD4/ITGB8/IL17RD/ID1/HSPA5/HIPK2/FMOD/FGFR2/FERMT2/FERMT1/FBN2/DLX1/DKK3/CLDN5/CLDN1/CILP/CIDEA/CHST11/CDH5/CAV3/CAV2	50
BP	GO:0032414	positive regulation of ion transmembrane transporter activity	23/2829	103/18862	0.0301311	0.199054	0.169362	TRPC6/TRDN/TMSB4X/TCAF1/STAC3/STAC/RGN/PLCG2/PKD2/PDZK1/NPPA/LRRC55/KCNE3/KCNC2/FGF14/CRACR2A/CFTR/CALM1/ATPSCKMT/ATP1B2/ANK2/ACTN2/ABCB1	23
BP	GO:0007178	transmembrane receptor protein serine/threonine kinase signaling pathway	67/2829	358/18862	0.03046	0.20101	0.171027	ZNF423/ZFYVE16/WNT5A/WNT1/WFIKKN1/VWC2L/VWC2/THBS1/TGFBR2/TGFB3/TGFB2/SPRED1/SPART/SOX11/SMAD5/SLC33A1/SKI/SHH/SFRP1/RUNX2/ROR2/RASL11B/PRDM16/PMEPA1/PDPK1/ONECUT1/MIR17HG/MAGI2/LTBP1/LRP2/LEFTY2/LEFTY1/LEF1/LDLRAD4/KIAA0319/ITGB8/INHBB/INHBA/IL17RD/ID1/HSPA5/HIPK2/GPC3/FMOD/FGF10/FERMT2/FERMT1/FBN2/DSG4/DLX1/DKK3/DKK1/DDX5/CLDN5/CILP/CIDEA/CHST11/CHRD/CFC1/CDH5/CAV3/CAV2/BMPR2/BMPER/BMP7/BMP6/AC…	67
BP	GO:0002685	regulation of leukocyte migration	41/2829	205/18862	0.0309712	0.204163	0.17371	WNT5A/VEGFD/TNFSF18/TNFRSF14/TIRAP/THY1/THBS1/SLIT2/RIPOR2/RIPK3/RAC2/PRSS56/PDGFD/P2RY12/NOD2/MTUS1/MDK/MAPK1/LGMN/LGALS9/LGALS3/JAM3/JAM2/ITGA4/ITGA2/IL34/IL33/IL27RA/HOXA7/FUT9/F7/F2RL1/DAPK2/CXCL12/CD74/CD200/CCL28/CCL20/CCL19/AIRE/ADORA1	41
BP	GO:0060996	dendritic spine development	22/2829	98/18862	0.0316196	0.205797	0.1751	ZNF365/ZDHHC15/WNT7A/TIAM1/SLC12A5/SDK1/PPFIA2/PAK3/PAK2/NLGN1/NEURL1/LRP8/LLPH/IQSEC1/FSTL4/EPHB1/EEF2K/DOCK10/DNM3/DIP2A/C21orf91/ASAP1	22
BP	GO:0001696	gastric acid secretion	2025-06-29	17/18862	0.0317904	0.205797	0.1751	TFF2/SLC9A4/PTGER3/OXTR/HRH2/CHRM5	6
BP	GO:0001946	lymphangiogenesis	2025-06-29	17/18862	0.0317904	0.205797	0.1751	SOX18/PTPN14/FLT4/CLEC14A/CCBE1/BMPR2	6
BP	GO:0021513	spinal cord dorsal/ventral patterning	2025-06-29	17/18862	0.0317904	0.205797	0.1751	SOX1/SHH/GLI2/DBX1/CHRD/ASCL1	6
BP	GO:0021534	cell proliferation in hindbrain	2025-06-29	17/18862	0.0317904	0.205797	0.1751	ZNF423/SLC6A4/SHH/GLI2/GBX2/CEND1	6
BP	GO:0030903	notochord development	2025-06-29	17/18862	0.0317904	0.205797	0.1751	WNT5A/STIL/SOX9/ID3/GLI2/COL2A1	6
BP	GO:0032305	positive regulation of icosanoid secretion	2025-06-29	17/18862	0.0317904	0.205797	0.1751	TNFRSF11A/SSTR4/PLA2G4A/PLA2G10/MAP2K6/CYP4F2	6
BP	GO:0033631	cell-cell adhesion mediated by integrin	2025-06-29	17/18862	0.0317904	0.205797	0.1751	PODXL/PLPP3/PIEZO1/ITGA4/FERMT3/CD3E	6
BP	GO:0034134	toll-like receptor 2 signaling pathway	2025-06-29	17/18862	0.0317904	0.205797	0.1751	TLR6/TLR2/TIRAP/NOD2/F2RL1/CYBA	6
BP	GO:0042693	muscle cell fate commitment	2025-06-29	17/18862	0.0317904	0.205797	0.1751	WT1/WNT3A/TBX18/MYOG/FGF10/DKK1	6
BP	GO:0046068	cGMP metabolic process	2025-06-29	17/18862	0.0317904	0.205797	0.1751	PDE2A/PDE1A/NPPB/NPPA/GUCY1A2/GUCY1A1	6
BP	GO:0048535	lymph node development	2025-06-29	17/18862	0.0317904	0.205797	0.1751	TOX/TNFRSF11A/RIPK3/IL15/CXCR5/CD248	6
BP	GO:0050961	detection of temperature stimulus involved in sensory perception	2025-06-29	17/18862	0.0317904	0.205797	0.1751	NTRK1/EPHB1/CXCL12/CALCA/ANO1/ADORA1	6
BP	GO:0060749	mammary gland alveolus development	2025-06-29	17/18862	0.0317904	0.205797	0.1751	TNFRSF11A/ID2/HOXA5/FOXB1/ESR1/AR	6
BP	GO:0061377	mammary gland lobule development	2025-06-29	17/18862	0.0317904	0.205797	0.1751	TNFRSF11A/ID2/HOXA5/FOXB1/ESR1/AR	6
BP	GO:0097094	craniofacial suture morphogenesis	2025-06-29	17/18862	0.0317904	0.205797	0.1751	TGFB3/RAB23/NEUROG1/MMP16/FREM1/FGF4	6
BP	GO:2000104	negative regulation of DNA-dependent DNA replication	2025-06-29	17/18862	0.0317904	0.205797	0.1751	TIPIN/TIMELESS/SLFN11/GMNN/BRCA2/BLM	6
BP	GO:0021952	central nervous system projection neuron axonogenesis	2025-08-29	26/18862	0.0319599	0.206147	0.175398	SLIT2/PLXNA4/NFIB/GLI2/EPHB6/EPHB1/DCLK1/DCC	8
BP	GO:0036152	phosphatidylethanolamine acyl-chain remodeling	2025-08-29	26/18862	0.0319599	0.206147	0.175398	PLAAT4/PLA2G4F/PLA2G4A/PLA2G2F/PLA2G2E/PLA2G2A/PLA2G10/MBOAT1	8
BP	GO:1904861	excitatory synapse assembly	2025-08-29	26/18862	0.0319599	0.206147	0.175398	WNT7A/WNT5A/VSTM5/NRXN2/NLGN1/LRRTM1/LRRC4/GRID2	8
BP	GO:0002790	peptide secretion	74/2829	401/18862	0.0320169	0.206147	0.175398	VGF/TVP23A/TRH/TLR2/TIAM1/TGFB3/TGFB2/SYT9/STXBP5/SLC16A10/SLC16A1/SLC12A2/SFRP1/SELENOT/SEL1L/RIMS2/RAPGEF4/RAPGEF3/RAB8A/RAB11FIP2/PDIA4/PCSK5/PCLO/OPRM1/NR1D1/NKX6-1/MIA2/MAFA/KCNS3/KCNC2/KCNA5/ITPR2/INHBB/ILDR2/IL13/IGF1/HNF1A/GNPTAB/GLP1R/GJA1/GCK/FOXA2/F2RL1/EFNA5/DISP1/CTAGE9/CTAGE6/CTAGE1/CRHR1/CPT1A/CPLX3/COPG2/CLOCK/CHGA/CHD7/CFTR/CD74/CD38/CD33/CD200/CANX/CACNA1E/CACNA1D/BMP6/BLK/ANO1/…	74
BP	GO:0045787	positive regulation of cell cycle	73/2829	395/18862	0.0320546	0.206147	0.175398	WNT5A/VPS4B/TOPAZ1/TGM1/TGFB2/TFAP4/TERT/SVIL/STOX1/SLF2/SLF1/SLC6A4/SFPQ/RXFP3/RPS6KB1/ROCK2/RGCC/RDX/RCC2/RB1/PRDM7/POU4F1/PLSCR1/PLK4/PKP4/PKD2/PIWIL2/PCNA/NUSAP1/NUPR2/NSFL1C/NEUROG1/MYOG/MIR590/MIR26B/MAD2L1/LSM11/LGMN/KIF23/KIF20B/KIF14/KCNA5/INSM1/IGF1/ID2/HNRNPU/GTSE1/GPSM2/GEN1/FOXG1/FGFR2/FGF8/FGF10/FEN1/FAM83D/ESPL1/ECT2/E2F8/CXCR5/CSPP1/CNOT6/CIT/CENPJ/CDC7/CDC6/CDC14B/CCNB1/CCN2/BRCA…	73
BP	GO:0050817	coagulation	65/2829	347/18862	0.0320707	0.206147	0.175398	WNT3A/VTN/VAV3/UBASH3B/TXK/TRPC7/TRPC6/TRPC3/THBS1/THBD/TBXA2R/SLC4A1/SHH/SH2B3/SEMG2/PRSS56/PROZ/PLSCR1/PLCG2/PLAU/PLAT/PLA2G4A/PIK3R1/PEAR1/PDPK1/P2RY12/P2RX1/NFE2/MYL9/MAPK1/LCP2/LCK/ITPR2/ITGB3/ITGA2/HS3ST5/HPSE/GP5/GNG2/GNAQ/GNA15/GNA14/GATA5/GATA2/FZD6/FOXA2/FN1/FERMT3/FBLN1/F7/F2RL3/F2RL1/F2/F11/F10/ENTPD1/DGKH/CYP4F2/CYP4F11/CBX5/BLK/ARRB1/ADRA2C/ADRA2A/ADORA2A	65
BP	GO:0040013	negative regulation of locomotion	70/2829	377/18862	0.032124	0.206147	0.175398	WNT5A/WNT3A/TP53INP1/THY1/THBS1/TCAF1/TBXA2R/TACSTD2/SRGAP3/SPRED1/SLIT2/SHH/SFRP1/SERPINF1/SEMG2/SEMA6D/SEMA5B/SEMA5A/SEMA3G/SEMA3D/SEMA3C/SCAI/RIPOR2/RGN/RGCC/PTPRT/PTPRO/PTPRG/PIP5KL1/NRP1/NRG3/NEXMIF/MIR200C/MIR196A1/MIR132/MIR126/MCTP1/MCC/MAGI2/LDLRAD4/IL33/IL27RA/IL24/IGFBP3/IFITM1/HOXA7/GSTP1/GJA1/FRMD5/FGF2/FBLN1/DPEP1/DNAJA4/DLC1/DCN/CXCL12/CLDN5/CLDN19/CHRD/CD74/CD200/CCL28/CCDC125/CAR…	70
BP	GO:0009584	detection of visible light	16/2829	66/18862	0.0321811	0.206147	0.175398	TULP1/SEMA5B/RPE65/PRPH2/PDE6A/OPN4/OPN3/GRK4/GPR52/GNGT1/GNAQ/EYS/CALM1/ATP8A2/AIPL1/ABCA4	16
BP	GO:0046635	positive regulation of alpha-beta T cell activation	16/2829	66/18862	0.0321811	0.206147	0.175398	TGFBR2/SHH/RUNX3/PTPRC/NLRP3/MYB/LGALS9/IHH/HSPH1/HLX/FOXP3/EBI3/CD83/CD3E/CD160/CCL19	16
BP	GO:1902117	positive regulation of organelle assembly	16/2829	66/18862	0.0321811	0.206147	0.175398	WRAP73/VPS4B/SAXO1/PLK4/PIP4K2A/MNS1/GPSM2/G3BP1/ENTR1/DZIP1/CSF2/CNOT6/CEP135/CENPJ/CCDC88A/ASAP1	16
BP	GO:0030183	B cell differentiation	29/2829	137/18862	0.0322279	0.206231	0.175469	TLR9/SFRP1/RAG1/PTPRC/PRKDC/POU2AF1/PLCL2/PLCG2/PIK3R1/ONECUT1/NTRK1/MS4A1/MIR17HG/LYL1/LFNG/KIT/ITM2A/ITGA4/INHBA/HDAC9/FLT3/DOCK10/DCLRE1C/CR2/CDH17/CD79B/CARD11/C17orf99/BCL2	29
BP	GO:1902107	positive regulation of leukocyte differentiation	32/2829	154/18862	0.0323877	0.206822	0.175972	VSIR/TOX/TGFBR2/TESPA1/SHH/RUNX3/ROR2/RIPK1/RB1/RAG1/PTPRC/PRKDC/PPARGC1B/POU4F1/PCK1/NLRP3/MYB/MDK/LGALS9/LEF1/IL36B/IL34/IL15/IHH/HLX/GLI2/FOXP3/CD83/CD74/CD101/CCL19/CA2	32
BP	GO:1903708	positive regulation of hemopoiesis	32/2829	154/18862	0.0323877	0.206822	0.175972	VSIR/TOX/TGFBR2/TESPA1/SHH/RUNX3/ROR2/RIPK1/RB1/RAG1/PTPRC/PRKDC/PPARGC1B/POU4F1/PCK1/NLRP3/MYB/MDK/LGALS9/LEF1/IL36B/IL34/IL15/IHH/HLX/GLI2/FOXP3/CD83/CD74/CD101/CCL19/CA2	32
BP	GO:0051259	protein complex oligomerization	45/2829	229/18862	0.0326284	0.208142	0.177095	VSTM5/TRPM7/TRPM6/TP63/TK1/SYT1/SLC1A2/SCARA5/SAMHD1/RYR3/RRM1/RIPOR2/PRPH2/POLQ/PKD2/NUDT21/MS4A1/MLKL/MAT1A/LRRC8C/KCTD19/KCTD16/KCTD12/KCNV1/KCNS3/KCNS1/KCNC4/KCNC2/KCNA6/KCNA5/KCNA2/GSDMD/GRIN2B/GRIN1/FUS/EHD4/ECT2/DISP1/CPSF6/CLDN1/CD74/BLM/BEND3/AQP5/ALDH1A3	45
BP	GO:0050866	negative regulation of cell activation	40/2829	200/18862	0.0327513	0.208709	0.177577	VTCN1/VSIR/UBASH3B/TNFSF18/TNFRSF21/TNFRSF14/TMEM131L/TIGIT/THBD/TBX21/TAFA3/SYT11/SOX11/SHH/SH2B3/SFTPD/SFRP1/SCGB1A1/RUNX3/RIPOR2/PTPRC/PLA2G2F/NR1D1/MDK/LGALS9B/LGALS9/LGALS3/INHBA/IHH/HLX/FOXP3/FGR/F2/DTX1/CST7/CLNK/CD74/CD200/BLK/ADGRF5	40
BP	GO:0045471	response to ethanol	27/2829	126/18862	0.0328274	0.208976	0.177805	UGT1A1/TRH/TP53INP1/TNC/TBXA2R/SLC6A3/SLC23A2/SETD7/RPS6KB1/RGS4/OPRM1/NQO1/NLRP3/KCNC2/ITPR2/IL13/GSTP1/GRIN3A/GRIN2B/GRIN1/FGFR2/DBH/CSF3/CPT1A/CLDN1/CAT/CA3	27
BP	GO:0051090	regulation of DNA-binding transcription factor activity	81/2829	444/18862	0.0331078	0.20985	0.178548	ZIC2/WNT5A/WNT3A/WNT1/TRIML1/TRIM37/TRIM25/TRAIP/TRAF5/TRAF3/TNFSF18/TNFRSF4/TNFRSF11A/TMSB4X/TLR9/TLR6/TLR3/TLR2/TIRAP/TFRC/TBXT/SLCO3A1/SHH/SGK3/S100A9/RPS6KA5/ROR1/RIPK3/RIPK1/RGCC/RB1/PPRC1/PPARGC1B/POU4F1/PLPP3/PLA2G10/PKD2/NWD1/NTRK1/NOD2/NLRP3/NLRP2/NKX6-1/NHLH2/NEUROG1/MTDH/MAPK1/LRP8/LGALS9/KIT/IRAK2/IL18R1/ID3/ID2/ID1/HIPK2/HEYL/HCK/FZD6/FOXP3/FOXA2/FANCD2/FANCA/ESR2/ESR1/ERBIN/EOMES/EN…	81
BP	GO:0002367	cytokine production involved in immune response	21/2829	93/18862	0.0331604	0.20985	0.178548	WNT5A/TNFRSF1B/TNFRSF14/TLR3/TGFB3/TGFB2/TBX21/NOD2/NLRP3/KIT/INAVA/IL18R1/GPRC5B/FOXP3/F2RL1/DENND1B/CLNK/CHGA/CD74/CD226/CD160	21
BP	GO:0014013	regulation of gliogenesis	21/2829	93/18862	0.0331604	0.20985	0.178548	ZNF365/TNFRSF1B/TLR2/SOX8/SOX11/SKI/SHH/PLAG1/NR1D1/NKX6-2/NKX6-1/MYB/MDK/LRP2/IL34/GJC2/F2/ETV5/EGR2/DLX1/DAB1	21
BP	GO:0003170	heart valve development	15/2829	61/18862	0.0331703	0.20985	0.178548	TNFRSF1B/TGFBR2/TGFB2/STRA6/SOX9/SLIT3/SLIT2/ROCK2/RB1/PDE2A/OLFM1/NPPA/HEYL/GATA5/BMPR2	15
BP	GO:0035036	sperm-egg recognition	15/2829	61/18862	0.0331703	0.20985	0.178548	ZPBP2/TEX101/SPESP1/KCNU1/HVCN1/CRISP1/CLGN/CCT5/CATSPERB/CATSPER4/CATSPER2/CATSPER1/ADAM2/ADAM18/ACR	15
BP	GO:1903961	positive regulation of anion transmembrane transport	15/2829	61/18862	0.0331703	0.20985	0.178548	TERT/TCAF1/SORBS1/SLC34A1/PIK3R1/OPN3/IGF1/GPC3/FGF19/CFTR/CA2/C3/C2CD5/ACSL5/ABCB1	15
BP	GO:0000018	regulation of DNA recombination	23/2829	104/18862	0.0333753	0.210504	0.179105	ZSCAN4/ZNF365/TIMELESS/TFRC/TEX15/TBX21/SMARCAD1/RTEL1/RMI2/RIF1/RADX/RAD51/PTPRC/PRDM7/POLQ/IL27RA/HELB/FUS/FOXP3/FIGNL1/FANCB/ERCC6/BLM	23
BP	GO:0007159	leukocyte cell-cell adhesion	68/2829	366/18862	0.0338455	0.210504	0.179105	VTCN1/VSIR/TNFSF18/TNFRSF21/TNFRSF14/TMEM131L/TIGIT/THY1/TGFBR2/TFRC/TESPA1/TBX21/SHH/SFTPD/SELPLG/SCGB1A1/S100A9/RUNX3/RIPOR2/RAG1/RAC2/PTPRC/PLA2G2F/PIK3R1/PDPK1/PCK1/PAK3/PAK2/NOD2/NLRP3/MYB/MDK/LGALS9B/LGALS9/LGALS3/LEF1/LCK/JAM2/ITGA4/IL36B/IL27RA/IL15/IHH/IGF1/HSPH1/HLX/GRAP2/GPAM/GLI2/GCNT1/FUT9/FOXP3/FERMT3/ETS1/EBI3/DTX1/CXCL12/CORO1A/CD83/CD74/CD3E/CD160/CCL28/CCL19/CARD11/BMP7/ALOX5/AD…	68
BP	GO:0002088	lens development in camera-type eye	18/2829	77/18862	0.0338489	0.210504	0.179105	WNT7A/WNT5B/WNT5A/WNT2B/TGFBR2/SPRED1/SOX11/SOX1/SLITRK6/SKI/NHS/NECTIN3/LCTL/HIPK2/FGF2/CRYGN/BIRC7/BFSP2	18
BP	GO:0009583	detection of light stimulus	18/2829	77/18862	0.0338489	0.210504	0.179105	TULP1/TRPC3/SEMA5B/RPE65/PRPH2/PDE6A/OPN4/OPN3/GRK4/GPR52/GNGT1/GNAQ/EYS/CALM1/CABP4/ATP8A2/AIPL1/ABCA4	18
BP	GO:0032228	regulation of synaptic transmission, GABAergic	2025-09-29	31/18862	0.0339377	0.210504	0.179105	ZDHHC3/TAC1/PLCL2/PHF24/OXTR/NPY5R/NLGN1/ADRA1A/ADORA1	9
BP	GO:0043171	peptide catabolic process	2025-09-29	31/18862	0.0339377	0.210504	0.179105	TRHDE/LVRN/LNPEP/GGT5/GGT3P/ERAP1/DPEP1/CPQ/ACE	9
BP	GO:0048741	skeletal muscle fiber development	2025-09-29	31/18862	0.0339377	0.210504	0.179105	STAC3/SKI/RIPOR2/MYOG/HDAC9/DNER/CAV2/BCL2/ACTA1	9
BP	GO:0051955	regulation of amino acid transport	2025-09-29	31/18862	0.0339377	0.210504	0.179105	TRH/SV2A/SLC38A3/SLC12A2/RGS4/NPY5R/GRM7/ADORA2A/ADORA1	9
BP	GO:0035265	organ growth	34/2829	166/18862	0.0340135	0.210504	0.179105	WWC3/WWC2/WT1/TMEM38B/TGFBR2/TGFB2/SOX9/SORBS2/SLC6A4/SHH/RSPO2/RGS4/PLAG1/MIR590/MIR17HG/MAPK1/MAEL/KCNK2/IGF1/HLX/GJA1/FXN/FGFR2/FGF8/FGF2/FGF10/ESR1/COL27A1/CCNB1/CAV3/BNC2/BCL2/AR/ADRA1A	34
BP	GO:0050879	multicellular organismal movement	14/2829	56/18862	0.0340436	0.210504	0.179105	STRIT1/STAC3/STAC/SLC8A3/RPS6KB1/PVALEF/MYH3/MAP1A/HIPK2/CHRND/CHRNA1/CAV3/ATP8A2/ASCL1	14
BP	GO:0050881	musculoskeletal movement	14/2829	56/18862	0.0340436	0.210504	0.179105	STRIT1/STAC3/STAC/SLC8A3/RPS6KB1/PVALEF/MYH3/MAP1A/HIPK2/CHRND/CHRNA1/CAV3/ATP8A2/ASCL1	14
BP	GO:0097035	regulation of membrane lipid distribution	14/2829	56/18862	0.0340436	0.210504	0.179105	SLC4A1/PLSCR1/MFSD2A/ATP9A/ATP8B1/ATP8A2/ATP8A1/ATP11A/ATP10D/ATP10A/ANO4/ABCB1/ABCA4/ABCA1	14
BP	GO:0002674	negative regulation of acute inflammatory response	2025-05-29	13/18862	0.0340987	0.210504	0.179105	NPY5R/NLRP3/GSTP1/ASH1L/ADORA1	5
BP	GO:0007171	activation of transmembrane receptor protein tyrosine kinase activity	2025-05-29	13/18862	0.0340987	0.210504	0.179105	PRLR/PILRB/NRG3/EFNA5/CHRNA3	5
BP	GO:0014048	regulation of glutamate secretion	2025-05-29	13/18862	0.0340987	0.210504	0.179105	TRH/NPY5R/GRM7/ADORA2A/ADORA1	5
BP	GO:0016322	neuron remodeling	2025-05-29	13/18862	0.0340987	0.210504	0.179105	NTN4/FARP2/C3/C1QL1/BCL11A	5
BP	GO:0019755	one-carbon compound transport	2025-05-29	13/18862	0.0340987	0.210504	0.179105	SLC14A2/SLC14A1/CA2/AQP9/AQP5	5
BP	GO:0021794	thalamus development	2025-05-29	13/18862	0.0340987	0.210504	0.179105	TAL2/SHH/PTCHD1/GBX2/FOXB1	5
BP	GO:0030205	dermatan sulfate metabolic process	2025-05-29	13/18862	0.0340987	0.210504	0.179105	VCAN/UST/NCAN/DSEL/DCN	5
BP	GO:0033604	negative regulation of catecholamine secretion	2025-05-29	13/18862	0.0340987	0.210504	0.179105	SYT11/P2RY12/CHGA/ADRA2C/ADRA2A	5
BP	GO:0051984	positive regulation of chromosome segregation	2025-05-29	13/18862	0.0340987	0.210504	0.179105	SMC6/RCC2/HNRNPU/CDC6/CCNB1	5
BP	GO:0051988	regulation of attachment of spindle microtubules to kinetochore	2025-05-29	13/18862	0.0340987	0.210504	0.179105	RCC2/NEK2/HNRNPU/ECT2/CCNB1	5
BP	GO:0060080	inhibitory postsynaptic potential	2025-05-29	13/18862	0.0340987	0.210504	0.179105	RIMS2/RIMS1/INSYN2A/INSYN1/CHRNA4	5
BP	GO:0099640	axo-dendritic protein transport	2025-05-29	13/18862	0.0340987	0.210504	0.179105	SFPQ/RAB27B/MAP1A/KIF5A/HNRNPU	5
BP	GO:0003176	aortic valve development	2025-10-29	36/18862	0.0349698	0.2148	0.182759	TNFRSF1B/SOX9/SLIT3/SLIT2/ROCK2/RB1/NPPA/HEYL/GATA5/BMPR2	10
BP	GO:0006691	leukotriene metabolic process	2025-10-29	36/18862	0.0349698	0.2148	0.182759	TLR2/PLA2G4A/GGT5/GGT3P/DPEP2/DPEP1/CYP4F2/CYP4F11/CPA1/ALOX5	10
BP	GO:0035136	forelimb morphogenesis	2025-10-29	36/18862	0.0349698	0.2148	0.182759	WNT7A/TP63/SHH/RSPO2/OSR2/HOXA9/HOXA11/FMN1/CRABP2/ALX4	10
BP	GO:0071709	membrane assembly	2025-10-29	36/18862	0.0349698	0.2148	0.182759	SYT11/SPTBN1/RFTN1/NRXN2/NLGN4Y/NLGN1/LRP4/CDH2/CAV3/CAV2	10
BP	GO:0086010	membrane depolarization during action potential	2025-10-29	36/18862	0.0349698	0.2148	0.182759	SLC8A1/SCN8A/SCN5A/SCN3B/SCN1A/SCN11A/CAV3/CACNA1G/CACNA1D/ANK2	10
BP	GO:0002702	positive regulation of production of molecular mediator of immune response	22/2829	99/18862	0.0350865	0.214853	0.182805	WNT5A/TNFRSF4/TNFRSF14/TLR9/TFRC/TBX21/RIF1/PTPRC/NOD2/NLRP3/KLK7/IL33/IL18R1/IL13/HPX/GPRC5B/F2RL1/CLNK/CD74/CD226/CD160/C17orf99	22
BP	GO:0019233	sensory perception of pain	22/2829	99/18862	0.0350865	0.214853	0.182805	TAC1/SCN3B/SCN1A/SCN11A/PHF24/OPRM1/OPRL1/OPRK1/NTRK1/MME/MAPK1/KCNA2/ITGA2/GRM1/EPHB1/CXCL12/CHRNA4/CALCA/ATPSCKMT/ANO1/ADRA2C/ADORA1	22
BP	GO:0003044	regulation of systemic arterial blood pressure mediated by a chemical signal	2025-12-29	46/18862	0.0352092	0.214853	0.182805	SLC2A5/PCSK5/OXTR/MME/F2RL1/CPA3/CMA1/CES1/AGTR1/ADRA1B/ADRA1A/ACE	12
BP	GO:0032413	negative regulation of ion transmembrane transporter activity	17/2829	72/18862	0.0352306	0.214853	0.182805	TRDN/TLR9/THADA/PKD2/PCSK9/NEDD4L/NEDD4/KCNE3/HECW2/HECW1/FGF12/CRHR1/CAV3/CAMK2D/CALM1/ADRA2A/ACTN2	17
BP	GO:0086003	cardiac muscle cell contraction	17/2829	72/18862	0.0352306	0.214853	0.182805	SCN5A/SCN3B/SCN1A/NEDD4L/KCNJ8/KCNE3/KCNA5/GJC1/GJA1/FGF12/CTNNA3/CAV3/CAMK2D/CACNA1G/CACNA1D/ANK2/ADORA1	17
BP	GO:0007099	centriole replication	2025-11-29	41/18862	0.0353293	0.214853	0.182805	WDR62/VPS4B/TRIM37/STIL/PLK4/MDM1/CEP192/CEP135/CENPJ/CDK5RAP2/BRCA1	11
BP	GO:0009268	response to pH	2025-11-29	41/18862	0.0353293	0.214853	0.182805	TTPA/SLC38A3/SERPINF1/PCK1/LGMN/KCNK18/INSRR/HVCN1/GPR31/GJA1/CA2	11
BP	GO:0033574	response to testosterone	2025-11-29	41/18862	0.0353293	0.214853	0.182805	THBS1/TBXA2R/SPP1/RPS6KB1/ROCK2/NQO1/NASP/HOXD13/FOXP2/CAD/AR	11
BP	GO:0046636	negative regulation of alpha-beta T cell activation	2025-11-29	41/18862	0.0353293	0.214853	0.182805	VSIR/TNFSF18/TNFRSF14/TBX21/SHH/RUNX3/LGALS9B/LGALS9/IHH/HLX/FOXP3	11
BP	GO:0060119	inner ear receptor cell development	2025-11-29	41/18862	0.0353293	0.214853	0.182805	USH1G/USH1C/TRIP11/SLITRK6/RIPOR2/LHFPL5/GABRA5/FAT4/CTHRC1/CDH23/ATP8B1	11
BP	GO:0051056	regulation of small GTPase mediated signal transduction	60/2829	319/18862	0.0355017	0.215687	0.183514	VAV3/TIAM1/TGFB2/STARD8/SRGAP3/SPRY4/SLIT2/SIPA1L3/SCAI/RIPOR2/RHOJ/RHOBTB2/RDX/RASGRP1/RASGRF2/RASAL1/RASA4B/RAPGEF1/RALGPS2/RAC2/PSD2/PREX1/PLCE1/NTRK1/NRP1/MET/MCF2L/KIF14/KANK2/IQSEC1/IGF1/GPR20/GPR18/FGF10/FGD3/FAM13B/F2RL3/F2RL1/ERBIN/EPS8L3/EPS8/ECT2/DLC1/DEPDC7/DEPDC1B/CHN1/CCDC125/CAVIN4/AUTS2/ARRB1/ARHGEF6/ARHGEF28/ARHGAP9/ARHGAP42/ARHGAP39/ARHGAP31/ARHGAP20/ARHGAP11A/ADRA1A/ABCA1	60
BP	GO:0050806	positive regulation of synaptic transmission	30/2829	144/18862	0.0361875	0.219243	0.18654	ZDHHC3/TSHZ3/TAC1/SYT1/SLC8A3/SLC4A8/SLC24A2/ROR2/RIMS2/RIMS1/RASGRF2/OXTR/NTRK1/NSG1/NLGN1/MME/MAPK1/LGMN/LAMA2/IGSF11/GRIN2B/DRD1/CRHR2/CLSTN2/CHRNA7/CALB1/CACNG7/ADRA1A/ADORA2A/ADORA1	30
BP	GO:0032874	positive regulation of stress-activated MAPK cascade	25/2829	116/18862	0.0365294	0.219243	0.18654	XDH/WNT7A/WNT5A/WNT16/TRAF5/TRAF3/TLR9/TLR3/TIRAP/TGFB2/SH3RF3/SH3RF2/RIPK1/RASGRP1/NOD2/MAP3K3/INAVA/HIPK2/FLT4/FGF19/F2RL1/EIF2AK2/EDAR/CCN2/CCL19	25
BP	GO:0006687	glycosphingolipid metabolic process	16/2829	67/18862	0.0365883	0.219243	0.18654	UGT8/ST8SIA5/ST8SIA2/ST6GALNAC5/KIT/ITGB8/GBA3/GALC/ESYT3/ENPP7/CLN6/CERK/B4GALT6/B4GALNT1/B3GALT1/A3GALT2	16
BP	GO:0010812	negative regulation of cell-substrate adhesion	16/2829	67/18862	0.0365883	0.219243	0.18654	WNT1/THBS1/TACSTD2/SPRY4/SPOCK1/RCC2/PTPRO/PIK3R1/NEXMIF/HOXA7/GBP1/FBLN1/EFNA5/DLC1/CORO2B/AJAP1	16
BP	GO:0019226	transmission of nerve impulse	16/2829	67/18862	0.0365883	0.219243	0.18654	SCN8A/SCN5A/SCN1A/SCN11A/P2RX1/KCNMB2/KCNA2/JAM3/ITGA2/FGF12/DRD1/CLDN19/CHRNA1/CHRM5/CACNG7/CACNA1G	16
BP	GO:0033555	multicellular organismal response to stress	16/2829	67/18862	0.0365883	0.219243	0.18654	THBS1/TAC1/RPS6KB1/RET/RAG1/NTRK1/NOS1/KIAA0319/GJA4/GJA1/GCH1/GABRA5/DBH/CALCA/BCL2/ADRA2A	16
BP	GO:1904377	positive regulation of protein localization to cell periphery	16/2829	67/18862	0.0365883	0.219243	0.18654	WNT3A/VIL1/STAC3/STAC/SPTBN1/SORBS1/RAMP3/RAB11FIP2/PIK3R1/PDPK1/NKD2/LGALS3/GPSM2/GNAI1/EPHA3/DPP10	16
BP	GO:0046578	regulation of Ras protein signal transduction	38/2829	190/18862	0.0366439	0.219243	0.18654	TGFB2/STARD8/SPRY4/SCAI/RIPOR2/RDX/RASGRP1/RASGRF2/RASAL1/RASA4B/RAPGEF1/RALGPS2/PSD2/PLCE1/NTRK1/NRP1/MET/KIF14/KANK2/IQSEC1/IGF1/GPR20/GPR18/FGF10/F2RL3/F2RL1/ERBIN/EPS8L3/EPS8/DLC1/CCDC125/CAVIN4/AUTS2/ARRB1/ARHGEF28/ARHGAP42/ADRA1A/ABCA1	38
BP	GO:0009190	cyclic nucleotide biosynthetic process	2025-07-29	22/18862	0.0367315	0.219243	0.18654	NPPB/NPPA/GUCY1A2/GUCY1A1/ADCY9/ADCY5/ADCY2	7
BP	GO:0030277	maintenance of gastrointestinal epithelium	2025-07-29	22/18862	0.0367315	0.219243	0.18654	TLR9/TFF2/SOX9/SERPINA3/NOD2/MUC13/INAVA	7
BP	GO:0036150	phosphatidylserine acyl-chain remodeling	2025-07-29	22/18862	0.0367315	0.219243	0.18654	PLA2G4F/PLA2G4A/PLA2G2F/PLA2G2E/PLA2G2A/PLA2G10/MBOAT1	7
BP	GO:0043369	CD4-positive or CD8-positive, alpha-beta T cell lineage commitment	2025-07-29	22/18862	0.0367315	0.219243	0.18654	TOX/TNFSF18/TBX21/SLAMF6/SHH/FOXP3/BCL2	7
BP	GO:0045061	thymic T cell selection	2025-07-29	22/18862	0.0367315	0.219243	0.18654	TOX/SHH/PTPRC/CD74/CD3E/CARD11/AIRE	7
BP	GO:0052652	cyclic purine nucleotide metabolic process	2025-07-29	22/18862	0.0367315	0.219243	0.18654	NPPB/NPPA/GUCY1A2/GUCY1A1/ADCY9/ADCY5/ADCY2	7
BP	GO:0072243	metanephric nephron epithelium development	2025-07-29	22/18862	0.0367315	0.219243	0.18654	SOX9/SOX8/POU3F3/PKD2/PAX2/FAT4/CALB1	7
BP	GO:0086012	membrane depolarization during cardiac muscle cell action potential	2025-07-29	22/18862	0.0367315	0.219243	0.18654	SLC8A1/SCN5A/SCN3B/CAV3/CACNA1G/CACNA1D/ANK2	7
BP	GO:2000648	positive regulation of stem cell proliferation	2025-07-29	22/18862	0.0367315	0.219243	0.18654	TERT/SOX11/PTPRC/HNRNPU/GJA1/FERMT2/CCNE1	7
BP	GO:2000773	negative regulation of cellular senescence	2025-07-29	22/18862	0.0367315	0.219243	0.18654	TERT/SLC30A10/RBL1/PRKDC/MIR590/MAP3K3/CDK6	7
BP	GO:1901214	regulation of neuron death	57/2829	302/18862	0.0372968	0.222401	0.189227	XRCC2/WNT5A/WNT3A/WNT1/UNC5B/TNFRSF1B/TLR6/TGFB3/TGFB2/TERT/SULT1A4/SLC30A10/SLC23A2/SERPINF1/POU4F1/PDPK1/PCSK9/PAK3/NTRK1/NQO1/NES/NAIP/MYB/MIR200C/MIR200A/MDK/LGMN/KIF14/ITGA1/IL13/HIPK2/GRIN2B/GRID2/GCLM/GABRA5/FOXQ1/FOXB1/FGF8/EPHB1/EIF2S1/EFNB2/DLX1/DKK1/DCC/DAXX/CSF3/CORO1A/CHRNA7/CHGA/CD200/BDNF/BCL2/BARHL1/ASCL1/ARRB1/ADORA2A/ADORA1	57
BP	GO:0030166	proteoglycan biosynthetic process	15/2829	62/18862	0.0378943	0.225524	0.191884	VCAN/UST/NCAN/IGF1/HS3ST5/HS3ST3B1/GLCE/FOXL1/DSEL/DCN/CHST8/CHST3/CHST11/CHST10/BMPR2	15
BP	GO:0032233	positive regulation of actin filament bundle assembly	15/2829	62/18862	0.0378943	0.225524	0.191884	VIL1/TGFB3/TAC1/SYNPO/SFRP1/ROCK2/RGCC/RAPGEF3/PPM1E/PFN3/NRP1/ID1/FERMT2/CCN2/CCDC88A	15
BP	GO:0140029	exocytic process	18/2829	78/18862	0.0380446	0.226199	0.192459	VAMP7/UNC13C/SYTL2/SYT9/SYT1/SYNJ1/SV2A/STXBP5/STX11/SNPH/SCFD2/RAB8A/P2RX1/OTOF/NLGN1/EXOC6/CPLX3/CFTR	18
BP	GO:0051403	stress-activated MAPK cascade	50/2829	261/18862	0.0385093	0.22874	0.19462	ZMYND11/XDH/WNT7A/WNT5A/WNT16/ULK4/TRAF5/TRAF3/TLR9/TLR3/TIRAP/TGFB2/SH3RF3/SH3RF2/SFRP1/ROR2/RIPK1/RASGRP1/RAPGEF1/PBK/PAGE4/NPPA/NOD2/MYC/MLKL/MECOM/MDFIC/MAPK1/MAP3K3/LGALS9/KLHL31/IRAK2/INAVA/HIPK2/GSTP1/FLT4/FGF19/F2RL1/ERCC6/EPHB1/EIF2AK2/EDAR/DAXX/DACT1/CCN2/CCL19/CAV3/BIRC7/ARHGEF6/AIDA	50
BP	GO:0007044	cell-substrate junction assembly	22/2829	100/18862	0.0388285	0.230189	0.195854	THY1/THBS1/SORBS1/SFRP1/ROCK2/RCC2/PDPK1/NRP1/KDR/ITGB4/ITGA2/IQGAP1/GPM6B/FN1/FMN1/FERMT2/EPHA3/EFNA5/DLC1/CORO2B/BCL2/ACTN2	22
BP	GO:0060079	excitatory postsynaptic potential	22/2829	100/18862	0.0388285	0.230189	0.195854	WNT7A/SLC8A3/SEZ6/RIMS2/RIMS1/RGS4/P2RX1/OPRM1/NLGN1/IGSF11/GRIN2B/GRIN1/GRID2/CHRND/CHRNB4/CHRNA7/CHRNA5/CHRNA4/CHRNA3/CHRNA1/ADORA2A/ADORA1	22
BP	GO:0043491	protein kinase B signaling	52/2829	273/18862	0.0388693	0.230209	0.19587	XDH/TNFAIP8L3/THBS1/SOX9/SH2B3/SETX/SEMA5A/RPS6KB1/RET/RAPGEF1/RAMP3/RAC2/PPP2R5C/PIK3R1/PEAR1/PAX2/P2RY12/NTRK3/NTRK1/NRG2/MTDH/MST1R/MIR200C/MIR132/MIR126/MET/MAGI2/LRP2/LCK/KIT/KDR/IGF1/HSP90AA1/HPSE/FGFR2/FGF8/FGF5/FGF4/FGF3/FGF2/FGF19/FGF18/FGF10/FERMT2/F7/F10/ESR1/CSF3/CHI3L1/CCL19/CAV3/AKR1C2	52
BP	GO:0043551	regulation of phosphatidylinositol 3-kinase activity	14/2829	57/18862	0.0391106	0.231414	0.196895	WDR91/VAV3/TNFAIP8L3/SOCS3/PIK3R4/PIK3R1/P2RY12/NOD2/KIT/FLT3/FLT1/FGR/FGF2/CCL19	14
BP	GO:0002360	T cell lineage commitment	2025-08-29	27/18862	0.0396285	0.232457	0.197783	TOX/TNFSF18/TBX21/SLAMF6/SHH/PRKDC/FOXP3/BCL2	8
BP	GO:0002675	positive regulation of acute inflammatory response	2025-08-29	27/18862	0.0396285	0.232457	0.197783	TNFRSF11A/TAC1/PTGS2/PTGER3/OSMR/NPY5R/C3/C2CD4B	8
BP	GO:0032967	positive regulation of collagen biosynthetic process	2025-08-29	27/18862	0.0396285	0.232457	0.197783	TGFB3/RGCC/MYB/ITGA2/IHH/F2/CCN2/AMELX	8
BP	GO:0033688	regulation of osteoblast proliferation	2025-08-29	27/18862	0.0396285	0.232457	0.197783	SOX8/SFRP1/NPR3/HPSE/FGFR2/EIF2AK2/CTHRC1/BCL2	8
BP	GO:0035235	ionotropic glutamate receptor signaling pathway	2025-08-29	27/18862	0.0396285	0.232457	0.197783	TIAM1/SULT1A4/GRIN3A/GRIN2B/GRIN1/GRIK4/GRID2/GRID1	8
BP	GO:0048265	response to pain	2025-08-29	27/18862	0.0396285	0.232457	0.197783	THBS1/TAC1/RET/NTRK1/GJA4/GCH1/DBH/CALCA	8
BP	GO:0048665	neuron fate specification	2025-08-29	27/18862	0.0396285	0.232457	0.197783	SOX1/POU4F1/POU3F2/MYT1L/HOXC10/GLI2/DBX1/ASCL1	8
BP	GO:1903859	regulation of dendrite extension	2025-08-29	27/18862	0.0396285	0.232457	0.197783	SYT1/SLC23A2/RIMS2/RIMS1/RASAL1/NEDD4L/CACNG7/BCL11A	8
BP	GO:2000463	positive regulation of excitatory postsynaptic potential	2025-08-29	27/18862	0.0396285	0.232457	0.197783	WNT7A/RIMS2/RIMS1/RGS4/NLGN1/IGSF11/GRIN1/CHRNA7	8
BP	GO:0003205	cardiac chamber development	31/2829	151/18862	0.040263	0.235953	0.200758	WNT5A/TRIP11/TGFBR2/TGFB2/STRA6/SOX11/SLIT3/SLIT2/SEMA3C/SCN5A/SALL4/SALL1/POU4F1/PLXND1/PDE2A/NRP2/NRP1/NPY5R/MIR17HG/LRP2/LMO4/KCNK2/HEYL/FGFR2/FGF8/CHD7/CAV3/BMPR2/BMP7/ANK2/ADGRG6	31
BP	GO:0035282	segmentation	21/2829	95/18862	0.0408736	0.239302	0.203607	XRCC2/WT1/WNT5A/WNT3A/TBXT/TBX18/SFRP1/SEMA3C/ROR2/PRKDC/POGLUT1/PLXNA2/PLD6/PCDH8/NRP2/NEUROG1/LFNG/LEF1/FOXB1/EGR2/DMRT2	21
BP	GO:0090329	regulation of DNA-dependent DNA replication	2025-12-29	47/18862	0.0410478	0.239469	0.203749	TIPIN/TIMELESS/SLFN11/RFC3/PCNA/NBN/GMNN/E2F8/DSCC1/CDC7/BRCA2/BLM	12
BP	GO:0009954	proximal/distal pattern formation	2025-09-29	32/18862	0.0411368	0.239469	0.203749	TP63/LRP4/HOXC10/HOXA9/HOXA11/GLI2/FGF10/DLX1/CYP26B1	9
BP	GO:0010453	regulation of cell fate commitment	2025-09-29	32/18862	0.0411368	0.239469	0.203749	WNT5A/WNT3A/TNFSF18/TBX21/NKX6-2/LMO4/FGF2/DKK1/AR	9
BP	GO:0034331	cell junction maintenance	2025-09-29	32/18862	0.0411368	0.239469	0.203749	TJP1/PCLO/KIFC3/INAVA/FERMT2/F2RL1/DCTN1/CLDN1/C1QL1	9
BP	GO:0071312	cellular response to alkaloid	2025-09-29	32/18862	0.0411368	0.239469	0.203749	TMEM38B/SLC8A1/SLC34A1/RYR3/RAD51/OPRM1/DDC/CASP7/BLM	9
BP	GO:0098801	regulation of renal system process	2025-09-29	32/18862	0.0411368	0.239469	0.203749	TAC1/PTPRO/NPPB/GJA1/F2RL1/CORO2B/AGTR1/ADORA2A/ADORA1	9
BP	GO:0031023	microtubule organizing center organization	29/2829	140/18862	0.0415758	0.239679	0.203928	XRCC2/WDR62/VPS4B/TRIM37/STIL/SLC16A1/ROCK2/PLK4/PLK1/PKD2/PARD6G/NSFL1C/NEK2/MDM1/MCIDAS/KIF3A/KIF11/KIAA1614/HAUS7/HAUS6/HAUS1/GEN1/DCTN1/CEP192/CEP135/CENPJ/CDK5RAP2/BRCA2/BRCA1	29
BP	GO:0035148	tube formation	29/2829	140/18862	0.0415758	0.239679	0.203928	WNT5A/TRIM71/TGFB2/STIL/SOX9/SOX8/SOX11/SKI/SHH/SFRP1/SALL4/RET/PODXL/PAX2/MIR210/LRP2/LMO4/KIF20B/FZD6/FGFR2/FGF8/FGF2/FGF10/EDAR/DLC1/CTHRC1/CEP290/CELSR1/BMP7	29
BP	GO:0021575	hindbrain morphogenesis	2025-11-29	42/18862	0.0415978	0.239679	0.203928	ZNF365/WNT7A/WNT1/TRNP1/KIF14/HSPA5/GRID2/GLI2/DLC1/DAB1/CEND1	11
BP	GO:1901659	glycosyl compound biosynthetic process	2025-11-29	42/18862	0.0415978	0.239679	0.203928	UMPS/TK1/PRTFDC1/NME9/NME7/NME5/LCMT2/DHFR2/CDA/CAD/ADA2	11
BP	GO:0007599	hemostasis	64/2829	346/18862	0.0416779	0.239679	0.203928	WNT3A/VTN/VAV3/UBASH3B/TXK/TRPC7/TRPC6/TRPC3/THBS1/THBD/TBXA2R/SLC4A1/SHH/SH2B3/PRSS56/PROZ/PLSCR1/PLCG2/PLAU/PLAT/PLA2G4A/PIK3R1/PEAR1/PDPK1/P2RY12/P2RX1/NFE2/MYL9/MAPK1/LCP2/LCK/ITPR2/ITGB3/ITGA2/HPSE/GP5/GNG2/GNAQ/GNA15/GNA14/GATA5/GATA2/FZD6/FOXA2/FN1/FLI1/FERMT3/FBLN1/F7/F2RL3/F2RL1/F2/F11/F10/ENTPD1/DGKH/CYP4F2/CYP4F11/CBX5/BLK/ARRB1/ADRA2C/ADRA2A/ADORA2A	64
BP	GO:0046329	negative regulation of JNK cascade	2025-10-29	37/18862	0.0416948	0.239679	0.203928	ZMYND11/SH3RF2/SFRP1/NPPA/MECOM/KLHL31/GSTP1/F2RL1/DACT1/AIDA	10
BP	GO:0046471	phosphatidylglycerol metabolic process	2025-10-29	37/18862	0.0416948	0.239679	0.203928	PLA2G4F/PLA2G4A/PLA2G2F/PLA2G2E/PLA2G2A/PLA2G10/LPGAT1/LPCAT1/LCLAT1/GPAM	10
BP	GO:0046621	negative regulation of organ growth	2025-10-29	37/18862	0.0416948	0.239679	0.203928	WWC3/WWC2/TGFBR2/SLC6A4/RGS4/MIR17HG/KCNK2/GJA1/FXN/CAV3	10
BP	GO:0060412	ventricular septum morphogenesis	2025-10-29	37/18862	0.0416948	0.239679	0.203928	WNT5A/TGFBR2/TGFB2/SOX11/SLIT3/SLIT2/MIR17HG/HEYL/FGFR2/BMPR2	10
BP	GO:0007250	activation of NF-kappaB-inducing kinase activity	2025-06-29	18/18862	0.0417991	0.239679	0.203928	TLR6/TLR3/TIRAP/COPS8/CHI3L1/CARD10	6
BP	GO:0010766	negative regulation of sodium ion transport	2025-06-29	18/18862	0.0417991	0.239679	0.203928	PCSK9/NEDD4L/NEDD4/HECW2/HECW1/CAMK2D	6
BP	GO:0032026	response to magnesium ion	2025-06-29	18/18862	0.0417991	0.239679	0.203928	TNFRSF11B/THBS1/SLC34A1/RYR3/KCNC2/BMP6	6
BP	GO:0034587	piRNA metabolic process	2025-06-29	18/18862	0.0417991	0.239679	0.203928	TDRD12/PLD6/PIWIL4/PIWIL2/MYBL1/MAEL	6
BP	GO:0070269	pyroptosis	2025-06-29	18/18862	0.0417991	0.239679	0.203928	ZBP1/NLRP9/NAIP/GSDMD/GSDMA/DHX9	6
BP	GO:0072189	ureter development	2025-06-29	18/18862	0.0417991	0.239679	0.203928	TBX18/SOX9/SOX8/SHH/RET/PAX2	6
BP	GO:0097623	potassium ion export across plasma membrane	2025-06-29	18/18862	0.0417991	0.239679	0.203928	NPPA/KCNT2/KCNK5/KCNK18/KCNE3/KCNA5	6
BP	GO:0001819	positive regulation of cytokine production	79/2829	437/18862	0.0419931	0.240567	0.204683	ZBP1/WNT5A/WNT3A/TXK/TNFRSF14/TLR9/TLR6/TLR3/TLR2/TIRAP/TIGIT/THBS1/SPTBN1/SLAMF6/ROCK2/RIPK1/RGCC/RASGRP1/PTPRC/PTGS2/PRKDC/POU2F2/POU2AF1/POLR3H/POLR3F/POLR3B/PLCG2/PIK3R1/PANX1/NOD2/NLRP9/NLRP3/NLRP2/MYB/MIR657/MIR132/MDK/MBP/LGALS9/IRF8/INAVA/IL33/IL27RA/IL27/IL18R1/IL17D/IL16/IL15/IL13/HSP90AA1/HPSE/GSDMD/GPRC5B/FOXP3/FLT4/FGR/FERMT1/F2RL1/EIF2AK2/EBI3/DHX9/CYBA/CSF2/CLNK/CD83/CD74/CD58/CD3E…	79
BP	GO:0021782	glial cell development	24/2829	112/18862	0.042308	0.241918	0.205833	TLR2/SOX11/SKI/SHH/S100A9/ROR2/ROR1/POU3F2/POU3F1/NR1D1/NKX6-2/NCMAP/MYRF/MDK/LAMC3/ITGB4/GSTP1/EIF2B3/CDK6/B4GALT6/ASCL1/ADORA2A/ADGRG6/ADAM22	24
BP	GO:0032609	interferon-gamma production	24/2829	112/18862	0.042308	0.241918	0.205833	WNT5A/VSIR/TXK/TLR9/TLR3/SLAMF6/SCGB1A1/RIPK3/RASGRP1/NOD2/LGALS9B/LGALS9/IRF8/INHBA/IL33/IL27RA/IL27/IL18R1/FOXP3/F2RL1/EBI3/CD3E/CD226/CD160	24
BP	GO:0019722	calcium-mediated signaling	39/2829	198/18862	0.042707	0.243972	0.20758	TMEM38B/SULT1A4/SLC8A1/SAMD14/RGN/RCAN2/RCAN1/PTPRC/PTGFR/PLCG2/PLCE1/PDPK1/P2RY12/NUDT4/NFATC3/NFATC2/MYOZ2/MYOZ1/MCTP1/LMCD1/LAT/KDR/IRGM/IGF1/GRIN2B/GRIN1/GPR143/GBP1/CXCR5/CD3E/CD22/CCRL2/CCR4/CCL20/CAMK2D/CALM1/ANK2/AGTR1/ACKR3	39
BP	GO:0046634	regulation of alpha-beta T cell activation	22/2829	101/18862	0.0428565	0.244598	0.208113	VSIR/TNFSF18/TNFRSF14/TGFBR2/TBX21/SHH/RUNX3/PTPRC/NLRP3/MYB/LGALS9B/LGALS9/IL27/IHH/HSPH1/HLX/FOXP3/EBI3/CD83/CD3E/CD160/CCL19	22
BP	GO:0014015	positive regulation of gliogenesis	15/2829	63/18862	0.0430828	0.245431	0.208822	ZNF365/TNFRSF1B/TLR2/SOX8/SHH/PLAG1/NKX6-2/NKX6-1/MYB/MDK/LRP2/IL34/GJC2/ETV5/EGR2	15
BP	GO:0017156	calcium-ion regulated exocytosis	15/2829	63/18862	0.0430828	0.245431	0.208822	VAMP7/UNC13C/SYT9/SYT6/SYT13/SYT11/SYT10/SYT1/SCIN/RIMS2/RIMS1/RAPGEF4/CADPS/CACNA1G/ADRA2A	15
BP	GO:0002573	myeloid leukocyte differentiation	40/2829	204/18862	0.0431752	0.245729	0.209076	UBASH3B/TNFRSF11A/TLR3/TLR2/TGFBR2/TFRC/SIGLEC15/SFRP1/ROR2/RIPK1/RB1/PPARGC1B/POU4F1/PIK3R1/OSTM1/MYC/LILRB3/LEF1/KIT/ITGB8/IREB2/INHBA/IL34/IL15/HOXA7/GPC3/GATA2/GAB3/FARP2/F2RL1/EFNA2/CSF3/CSF2/CDK6/CD74/CD101/CCL19/CBFA2T3/CA2/BATF2	40
BP	GO:0045766	positive regulation of angiogenesis	35/2829	175/18862	0.0434318	0.246731	0.209928	WNT5A/VEGFD/VASH2/TLR3/TJP1/THBS1/TGFBR2/TERT/TBXA2R/SEMA5A/RLN2/RAPGEF3/PDPK1/MTDH/MIR210/MIR132/MIR126/MDK/KDR/ITGB8/HIPK2/GATA2/FLT1/FGF2/FGF18/ETS1/CMA1/CHRNA7/CHI3L1/CDH5/CCBE1/C3/BRCA1/BMPER/APLNR	35
BP	GO:1904018	positive regulation of vasculature development	35/2829	175/18862	0.0434318	0.246731	0.209928	WNT5A/VEGFD/VASH2/TLR3/TJP1/THBS1/TGFBR2/TERT/TBXA2R/SEMA5A/RLN2/RAPGEF3/PDPK1/MTDH/MIR210/MIR132/MIR126/MDK/KDR/ITGB8/HIPK2/GATA2/FLT1/FGF2/FGF18/ETS1/CMA1/CHRNA7/CHI3L1/CDH5/CCBE1/C3/BRCA1/BMPER/APLNR	35
BP	GO:0070374	positive regulation of ERK1 and ERK2 cascade	41/2829	210/18862	0.0436024	0.247471	0.210558	TNFRSF11A/TNFAIP8L3/TIRAP/SSTR4/SLC30A10/RASGRP1/RAPGEF1/RAMP3/PTPRC/PLA2G2A/PDGFD/OPRM1/NTRK1/NRP1/NPY5R/NOD2/NECAB2/MIR126/LGALS9/KDR/HCRTR1/FLT4/FGFR2/FGF8/FGF4/FGF2/FGF19/FGF18/FGF10/FERMT2/F2RL1/CHRNA7/CHI3L1/CD74/CCN2/CCL20/CCL19/BMPER/ARRB1/ADRA1A/ACKR3	41
BP	GO:0007052	mitotic spindle organization	25/2829	118/18862	0.0438453	0.248619	0.211534	WRAP73/WDR62/VPS4B/TOGARAM2/TACC3/STIL/SMC3/RCC1/PRC1/PLK1/PCNT/NEK2/KIFC1/KIF4B/KIF4A/KIF23/KIF11/HNRNPU/GPSM2/GNAI1/EFHC2/DCTN1/CEP192/CENPE/CCNB1	25
BP	GO:0050671	positive regulation of lymphocyte proliferation	28/2829	135/18862	0.043992	0.24899	0.21185	WNT3A/VAV3/TNFRSF4/TLR9/TIRAP/TGFBR2/TFRC/TAC1/SHH/PTPRC/NFATC2/LGALS9/IL27RA/IL15/IL13/IGF1/GPAM/FOXP3/FLT3LG/FGF10/EBI3/CORO1A/CD74/CD3E/CD38/CCL19/CARD11/BCL2	28
BP	GO:0051384	response to glucocorticoid	28/2829	135/18862	0.043992	0.24899	0.21185	UGT1A1/UCP3/TRH/TFAP4/SSTR4/SLIT3/SLIT2/SERPINF1/SCGB1A1/RPS6KB1/PPARGC1B/PCNA/PCK1/PAPPA/HNRNPU/HNMT/GSTP1/GPR83/FLT3/CLDN1/CALM1/CAD/BMP6/BCL2/ATP2B1/AGL/ACSBG1/ABCC2	28
BP	GO:0043087	regulation of GTPase activity	87/2829	487/18862	0.044127	0.249523	0.212304	WNT5A/VAV3/USP6/TIAM1/THY1/TBC1D24/STXBP5/STARD8/SRGAP3/SLIT2/SIPA1L3/SGSM2/SFRP1/SEC23B/RRP1B/RIPOR2/RGS7/RGS5/RGS4/RGS20/RGS17/RGPD8/RGPD6/RGPD5/RGN/RDX/RCC2/RASGRP3/RASGRP2/RASGRP1/RASAL1/RASA4B/RAPGEF3/RAPGEF1/RANBP2/RABEP1/RAB11FIP2/PREX2/PREX1/PLXND1/PLXNC1/PLXNA4/PLXNA2/PKP4/NTRK3/NTRK1/NRP1/MET/IQSEC1/IQGAP1/GNAQ/GIT2/FZD10/FICD/FGD3/FERMT2/FAM13B/F2RL1/EVI5/EPHA3/EIF5/EIF2S1/EFNA5/ECT2/D…	87
BP	GO:0061045	negative regulation of wound healing	17/2829	74/18862	0.0446287	0.251943	0.214362	WFDC1/VTN/UBASH3B/THBS1/THBD/SLC12A2/SH2B3/PLAU/PLAT/MYOZ1/GJA1/FGF2/F2/F11/CLDN19/ALOX5/AJAP1	17
BP	GO:0032649	regulation of interferon-gamma production	23/2829	107/18862	0.0446783	0.251943	0.214362	WNT5A/VSIR/TXK/TLR9/TLR3/SLAMF6/SCGB1A1/RIPK3/RASGRP1/NOD2/LGALS9B/LGALS9/IRF8/INHBA/IL33/IL27RA/IL27/IL18R1/FOXP3/EBI3/CD3E/CD226/CD160	23
BP	GO:2001022	positive regulation of response to DNA damage stimulus	23/2829	107/18862	0.0446783	0.251943	0.214362	TIMELESS/SPRED1/SLF2/SLF1/RIF1/PRKDC/PCNA/PARP9/NSMCE4A/MYC/KHDC3L/FUS/FGF10/FANCB/EYA2/EYA1/ERCC8/ERCC6/DHX9/DDX5/BRCC3/BRCA1/ATR	23
BP	GO:0042100	B cell proliferation	21/2829	96/18862	0.0451879	0.254582	0.216608	WNT3A/VAV3/TNFRSF4/TNFRSF21/TLR9/TIRAP/TFRC/RASGRP1/PTPRC/PLCL2/NFATC2/MS4A1/LEF1/IL13/CR2/CD74/CD38/CD22/CARD11/BLK/BCL2	21
BP	GO:0071621	granulocyte chemotaxis	26/2829	124/18862	0.0452592	0.25475	0.21675	VAV3/TNFSF18/TIRAP/THBS1/TGFB2/SLIT2/S100A9/RIPOR2/RAC2/PREX1/NOD2/MDK/MAPK1/LGALS3/JAM3/ITGA1/IL34/DPEP1/DAPK2/CXCL5/CXCL3/CSF3R/CD74/CCL20/CCL19/ADGRE2	26
BP	GO:0007043	cell-cell junction assembly	30/2829	147/18862	0.0461201	0.2578	0.219345	UGT8/TLN2/TJP1/ROCK2/PTPRO/PKP4/PARD6G/PAK2/MTDH/MPP7/JAM3/GJC1/GJB6/GJA4/GJA1/ESAM/EPB41L3/ECT2/CLDN6/CLDN5/CLDN19/CLDN14/CLDN1/CDH8/CDH5/CDH22/CDH20/CDH2/CDH19/ACE	30
BP	GO:0042738	exogenous drug catabolic process	2025-07-29	23/18862	0.0461789	0.2578	0.219345	NUDT15/NR1I2/NOS1/CYP2D6/CYP2B6/CYP2A13/CYP1A2	7
BP	GO:0048668	collateral sprouting	2025-07-29	23/18862	0.0461789	0.2578	0.219345	WNT3A/SPP1/SPART/FSTL4/DCC/CRABP2/BDNF	7
BP	GO:1904385	cellular response to angiotensin	2025-07-29	23/18862	0.0461789	0.2578	0.219345	SLC30A10/ROCK2/CDC6/CA2/BRIP1/AGTR1/ACTN2	7
BP	GO:0007596	blood coagulation	63/2829	342/18862	0.0461886	0.2578	0.219345	WNT3A/VTN/VAV3/UBASH3B/TXK/TRPC7/TRPC6/TRPC3/THBS1/THBD/TBXA2R/SLC4A1/SHH/SH2B3/PRSS56/PROZ/PLSCR1/PLCG2/PLAU/PLAT/PLA2G4A/PIK3R1/PEAR1/PDPK1/P2RY12/P2RX1/NFE2/MYL9/MAPK1/LCP2/LCK/ITPR2/ITGB3/ITGA2/HPSE/GP5/GNG2/GNAQ/GNA15/GNA14/GATA5/GATA2/FZD6/FOXA2/FN1/FERMT3/FBLN1/F7/F2RL3/F2RL1/F2/F11/F10/ENTPD1/DGKH/CYP4F2/CYP4F11/CBX5/BLK/ARRB1/ADRA2C/ADRA2A/ADORA2A	63
BP	GO:0003179	heart valve morphogenesis	13/2829	53/18862	0.0461967	0.2578	0.219345	TGFBR2/TGFB2/STRA6/SOX9/SLIT3/SLIT2/ROCK2/RB1/OLFM1/NPPA/HEYL/GATA5/BMPR2	13
BP	GO:0021885	forebrain cell migration	13/2829	53/18862	0.0461967	0.2578	0.219345	SYNE2/SLIT2/POU3F3/POU3F2/P2RY12/NRG3/LRP8/LAMB1/FOXG1/FOXB1/DRD1/DAB1/CXCL12	13
BP	GO:0051653	spindle localization	13/2829	53/18862	0.0461967	0.2578	0.219345	SPDL1/PLK1/NUSAP1/NSFL1C/MAD2L1/INSC/GPSM2/GJA1/FGF10/ESPL1/DCTN1/CDK5RAP2/ASPM	13
BP	GO:0007612	learning	27/2829	130/18862	0.0465581	0.2578	0.219345	TTC36/TLR2/TBR1/TAC1/SYT11/SYNJ1/STRA6/SLC8A3/SLC24A2/SLC12A5/RAG1/PAK5/NRXN3/NRXN2/NPTX2/NLGN4Y/MAP1A/LGMN/KIT/GRIN1/GABRA5/FOXB1/DRD1/DBH/CLDN5/C1QL1/ATP8A1	27
BP	GO:1903844	regulation of cellular response to transforming growth factor beta stimulus	27/2829	130/18862	0.0465581	0.2578	0.219345	WNT1/WFIKKN1/THBS1/TGFBR2/TGFB3/SPRED1/SOX11/SKI/RASL11B/PRDM16/PMEPA1/PDPK1/ONECUT1/MIR17HG/LTBP1/LDLRAD4/IL17RD/HSPA5/HIPK2/FERMT1/FBN2/DLX1/DKK3/CIDEA/CHST11/CAV3/CAV2	27
BP	GO:0002638	negative regulation of immunoglobulin production	2025-05-29	14/18862	0.0466578	0.2578	0.219345	ZPBP2/PRKDC/IL33/FOXP3/CD22	5
BP	GO:0003413	chondrocyte differentiation involved in endochondral bone morphogenesis	2025-05-29	14/18862	0.0466578	0.2578	0.219345	TRIP11/TGFBR2/SOX9/IHH/COL27A1	5
BP	GO:0009111	vitamin catabolic process	2025-05-29	14/18862	0.0466578	0.2578	0.219345	CYP4F2/CYP4F11/CYP26B1/CYP24A1/CRABP1	5
BP	GO:0010649	regulation of cell communication by electrical coupling	2025-05-29	14/18862	0.0466578	0.2578	0.219345	TRDN/SLC8A1/GJA1/CAMK2D/CALM1	5
BP	GO:0010935	regulation of macrophage cytokine production	2025-05-29	14/18862	0.0466578	0.2578	0.219345	WNT5A/TGFB3/TGFB2/GPRC5B/CD74	5
BP	GO:0042249	establishment of planar polarity of embryonic epithelium	2025-05-29	14/18862	0.0466578	0.2578	0.219345	WNT5A/SFRP1/FOXF2/CTHRC1/CELSR1	5
BP	GO:0045059	positive thymic T cell selection	2025-05-29	14/18862	0.0466578	0.2578	0.219345	TOX/SHH/PTPRC/CD74/CD3E	5
BP	GO:0045217	cell-cell junction maintenance	2025-05-29	14/18862	0.0466578	0.2578	0.219345	TJP1/KIFC3/INAVA/FERMT2/F2RL1	5
BP	GO:0050930	induction of positive chemotaxis	2025-05-29	14/18862	0.0466578	0.2578	0.219345	VEGFD/IL16/FGF10/CXCL12/ARTN	5
BP	GO:0050966	detection of mechanical stimulus involved in sensory perception of pain	2025-05-29	14/18862	0.0466578	0.2578	0.219345	SCN1A/PHF24/NTRK1/ITGA2/CXCL12	5
BP	GO:0150116	regulation of cell-substrate junction organization	16/2829	69/18862	0.0466851	0.2578	0.219345	THY1/THBS1/SFRP1/ROCK2/RCC2/PIK3R1/NRP1/KDR/IQSEC1/IQGAP1/GPM6B/FMN1/FERMT2/EPHA3/EFNA5/DLC1	16
BP	GO:0002683	negative regulation of immune system process	73/2829	403/18862	0.0471152	0.25994	0.221166	ZPBP2/VTCN1/VSIR/UBASH3B/TRAF3IP1/TNFSF18/TNFRSF21/TNFRSF14/TMEM131L/TLR3/TIGIT/THY1/THBS1/TGFB3/TGFB2/TBX21/TAFA3/SYT11/SUSD4/SOX9/SOX11/SLIT2/SHH/SFTPD/SFRP1/SCGB1A1/SAMHD1/RUNX3/RIPOR2/PTPRC/PRKDC/PLCL2/PLA2G2F/PIK3R1/PARP14/NR1D1/NPY5R/NOD2/NMI/NLRP6/MYC/MIR26B/MDK/LYAR/LILRB3/LGALS9B/LGALS9/LGALS3/INHBA/IL33/IL27RA/IL17D/IHH/HOXA7/HLX/GPAM/GBP1/GATA2/FOXP3/FGR/DTX1/CXCL12/CST7/CLNK/CDK6/CD74…	73
BP	GO:0042116	macrophage activation	22/2829	102/18862	0.047181	0.260069	0.221276	WNT5A/TLR6/TLR3/TLR2/THBS1/TAFA3/SYT11/PTPRC/PLA2G4A/PLA2G10/NR1D1/NMI/IL33/IL13/FER1L5/DYSF/CTSC/CST7/CSF2/CD74/CD200/ADGRF5	22
BP	GO:0002695	negative regulation of leukocyte activation	36/2829	182/18862	0.0472798	0.260379	0.22154	VTCN1/VSIR/TNFSF18/TNFRSF21/TNFRSF14/TMEM131L/TIGIT/TBX21/TAFA3/SYT11/SOX11/SHH/SFTPD/SFRP1/SCGB1A1/RUNX3/RIPOR2/PTPRC/PLA2G2F/NR1D1/MDK/LGALS9B/LGALS9/LGALS3/INHBA/IHH/HLX/FOXP3/FGR/DTX1/CST7/CLNK/CD74/CD200/BLK/ADGRF5	36
BP	GO:0010799	regulation of peptidyl-threonine phosphorylation	2025-12-29	48/18862	0.0475291	0.260586	0.221716	WNT5A/TTC36/TRPC6/STOX1/SPRED1/PPEF2/PLK1/MAPK1/IRGM/CHI3L1/CALM1/BMP7	12
BP	GO:0051293	establishment of spindle localization	2025-12-29	48/18862	0.0475291	0.260586	0.221716	SPDL1/PLK1/NUSAP1/NSFL1C/MAD2L1/INSC/GPSM2/GJA1/FGF10/ESPL1/DCTN1/CDK5RAP2	12
BP	GO:0110151	positive regulation of biomineralization	2025-12-29	48/18862	0.0475291	0.260586	0.221716	TGFB3/SLC8A1/OSR2/GPM6B/FBN2/FBLN7/BMPR2/BMP7/BMP6/ATP2B1/AMELX/ALOX5	12
BP	GO:2000243	positive regulation of reproductive process	18/2829	80/18862	0.0475499	0.260586	0.221716	WT1/WNT5A/TOPAZ1/SOX9/SHH/RNASE10/PRDM7/PRDM14/PLA2G10/PIWIL2/PDE3A/OXTR/LHFPL2/INHBB/INHBA/DHX37/AR/ANKRD31	18
BP	GO:0106027	neuron projection organization	20/2829	91/18862	0.0476359	0.260586	0.221716	ZNF365/ZDHHC15/WNT7A/TIAM1/PPFIA2/PAK3/NLGN1/MAP1A/LRP8/LGMN/GRIN2B/EPHB1/EEF2K/DOCK10/DNM3/DIP2A/DCTN1/CHRNA7/ATP1A3/ABCD2	20
BP	GO:2001251	negative regulation of chromosome organization	20/2829	91/18862	0.0476359	0.260586	0.221716	ZWINT/USP44/TRIP13/TOP2A/SPDL1/SLX1A/RTEL1/PLK1/NBN/MCM2/MAD2L1/KNTC1/HNRNPU/GEN1/ESPL1/DCP2/CENPF/CDK5RAP2/CCNB1/BUB1B	20
BP	GO:0032946	positive regulation of mononuclear cell proliferation	28/2829	136/18862	0.0477498	0.260586	0.221716	WNT3A/VAV3/TNFRSF4/TLR9/TIRAP/TGFBR2/TFRC/TAC1/SHH/PTPRC/NFATC2/LGALS9/IL27RA/IL15/IL13/IGF1/GPAM/FOXP3/FLT3LG/FGF10/EBI3/CORO1A/CD74/CD3E/CD38/CCL19/CARD11/BCL2	28
BP	GO:0045446	endothelial cell differentiation	25/2829	119/18862	0.0478821	0.260586	0.221716	ZEB1/XDH/WNT7A/TJP1/SOX18/S1PR3/ROCK2/ROBO4/RDX/RAPGEF3/RAPGEF1/PDE2A/NRP1/MIR200C/MET/KDR/ID1/F2RL1/COL22A1/COL15A1/CLDN5/CLDN1/CDH5/BMPR2/BMP6	25
BP	GO:0031349	positive regulation of defense response	66/2829	361/18862	0.0482149	0.260586	0.221716	ZBP1/WNT5A/VAMP7/TXK/TNFSF18/TNFRSF11A/TLR9/TLR3/TLR2/TAFA3/TAC1/SLAMF6/SH2D1B/SFPQ/S100A9/RPS6KA5/RIPK1/RASGRP1/PTGS2/PTGER3/PRKDC/POLR3F/POLR3B/PLSCR1/PLCG2/PLA2G2A/PDPK1/PDE2A/PARP9/PAK3/PAK2/OSMR/NRAS/NPY5R/NOD2/NMI/MUCL1/MUC13/MUC12/MIR126/MDK/KLK7/ITGA2/IRGM/IL33/IL16/IL15/HSP90AA1/HPX/HCK/GPRC5B/GJA1/F2RL1/ETS1/DHX9/CYBA/CTSC/CLOCK/CLNK/CD226/CD160/CARD11/CADM1/C3/C2CD4B/AGTR1	66
BP	GO:0009566	fertilization	38/2829	194/18862	0.048357	0.260586	0.221716	ZPBP2/TRPC7/TRPC6/TRPC3/TEX11/TEX101/TDRD12/SYT6/SYCP2/SPINK13/SPESP1/SPAG1/SLC22A16/RNASE10/RIMS1/RAD21L1/PRDM14/PLA2G10/NECTIN3/MST1R/MAEL/LHFPL2/KCNU1/HVCN1/HOXA9/HOXA11/CRISP1/CLGN/CCT5/CATSPERB/CATSPER4/CATSPER2/CATSPER1/ASH1L/AR/ADAM2/ADAM18/ACR	38
BP	GO:0006688	glycosphingolipid biosynthetic process	2025-08-29	28/18862	0.0484307	0.260586	0.221716	UGT8/ST8SIA5/ST8SIA2/ST6GALNAC5/B4GALT6/B4GALNT1/B3GALT1/A3GALT2	8
BP	GO:0060603	mammary gland duct morphogenesis	2025-08-29	28/18862	0.0484307	0.260586	0.221716	WNT5A/PGR/GLI2/FGFR2/FGF10/ESR1/CAV3/AR	8
BP	GO:0090344	negative regulation of cell aging	2025-08-29	28/18862	0.0484307	0.260586	0.221716	WNT1/TERT/SLC30A10/RBL1/PRKDC/MIR590/MAP3K3/CDK6	8
BP	GO:0095500	acetylcholine receptor signaling pathway	2025-08-29	28/18862	0.0484307	0.260586	0.221716	OPRM1/LY6H/GNAQ/GNA15/CHRNA7/CHRNA3/CHRM5/CHRM2	8
BP	GO:0048634	regulation of muscle organ development	2025-11-29	43/18862	0.0485932	0.260586	0.221716	WNT3A/SHH/SFMBT1/RPS6KB1/NEUROG1/MYOG/LEF1/FGF8/FGF3/CENPF/BCL2	11
BP	GO:0001938	positive regulation of endothelial cell proliferation	23/2829	108/18862	0.0490027	0.260586	0.221716	WNT5A/VEGFD/VASH2/SEMA5A/PDPK1/NRP2/NRP1/NRAS/MIR132/MIR126/MDK/KDR/ITGB3/ITGA4/GATA2/FLT4/FGF2/CXCL12/CAV2/BMPR2/BMP6/APLNR/AGTR1	23
BP	GO:0009163	nucleoside biosynthetic process	2025-10-29	38/18862	0.0492505	0.260586	0.221716	UMPS/TK1/PRTFDC1/NME9/NME7/NME5/DHFR2/CDA/CAD/ADA2	10
BP	GO:0042417	dopamine metabolic process	2025-10-29	38/18862	0.0492505	0.260586	0.221716	TGFB2/SULT1A4/SNCAIP/SLC6A3/MOXD1/GCH1/DRD1/DDC/DBH/DAO	10
BP	GO:0072175	epithelial tube formation	26/2829	125/18862	0.0492845	0.260586	0.221716	WNT5A/TRIM71/TGFB2/STIL/SOX9/SOX8/SOX11/SKI/SFRP1/SALL4/RET/PODXL/PAX2/LRP2/LMO4/KIF20B/FZD6/FGFR2/FGF8/FGF2/FGF10/DLC1/CTHRC1/CEP290/CELSR1/BMP7	26
BP	GO:0010922	positive regulation of phosphatase activity	2025-09-29	33/18862	0.049298	0.260586	0.221716	RIPK3/RGN/PTPRC/PPARGC1B/MAGI2/ITGA2/ITGA1/CD33/CALM1	9
BP	GO:0014046	dopamine secretion	2025-09-29	33/18862	0.049298	0.260586	0.221716	SYT9/SYT6/SYT13/SYT11/SYT10/SYT1/KCNA2/CXCL12/CHRNA4	9
BP	GO:0014059	regulation of dopamine secretion	2025-09-29	33/18862	0.049298	0.260586	0.221716	SYT9/SYT6/SYT13/SYT11/SYT10/SYT1/KCNA2/CXCL12/CHRNA4	9
BP	GO:0015695	organic cation transport	2025-09-29	33/18862	0.049298	0.260586	0.221716	SLC6A20/SLC25A20/SLC25A19/SLC22A4/SLC22A3/SLC22A16/PDZK1/CHRNA3/ADORA2A	9
BP	GO:0015721	bile acid and bile salt transport	2025-09-29	33/18862	0.049298	0.260586	0.221716	SLCO2B1/SLC51B/SLC10A4/NCOA2/ATP8B1/AQP9/AKR1C4/ABCC3/ABCC2	9
BP	GO:0042573	retinoic acid metabolic process	2025-09-29	33/18862	0.049298	0.260586	0.221716	UGT1A3/UGT1A1/CYP26B1/CRABP2/CRABP1/BCO2/ALDH8A1/ALDH1A3/ADH1A	9
BP	GO:0086019	cell-cell signaling involved in cardiac conduction	2025-09-29	33/18862	0.049298	0.260586	0.221716	TBX18/SCN5A/SCN3B/KCNA5/GJC1/GJA1/CACNA1G/CACNA1D/ANK2	9
BP	GO:1905332	positive regulation of morphogenesis of an epithelium	2025-09-29	33/18862	0.049298	0.260586	0.221716	WNT5B/WNT2B/SOX9/SOX8/PAX2/MDK/GJA1/FGF2/AR	9
BP	GO:0000910	cytokinesis	34/2829	171/18862	0.0494128	0.260586	0.221716	VPS4B/SVIL/SPTBN1/SEPTIN4/SEPTIN11/SEPTIN10/RXFP3/ROCK2/PRC1/PLK4/PLK1/PKP4/PIK3R4/NUSAP1/KLHL13/KIF4B/KIF4A/KIF23/KIF20B/KIF14/ESPL1/ENTR1/EFHC2/ECT2/E2F8/DCDC1/CXCR5/CSPP1/CIT/CEP55/CDC6/CDC14B/CALM1/BRCA2	34
BP	GO:0050870	positive regulation of T cell activation	41/2829	212/18862	0.0496183	0.260586	0.221716	VSIR/TNFRSF14/THY1/TGFBR2/TFRC/TESPA1/SHH/RUNX3/RAG1/PTPRC/PIK3R1/PDPK1/PCK1/PAK3/PAK2/NOD2/NLRP3/MYB/MDK/LGALS9/LEF1/LCK/IL36B/IL27RA/IL15/IHH/IGF1/HSPH1/HLX/GRAP2/GPAM/GLI2/FOXP3/EBI3/CORO1A/CD83/CD74/CD3E/CD160/CCL19/CARD11	41
BP	GO:0002027	regulation of heart rate	21/2829	97/18862	0.0498221	0.260586	0.221716	TNNI3K/TAC1/SLC8A1/SCN5A/SCN3B/RGS4/POPDC2/NPPA/KCNE3/KCNA5/GCH1/CTNNA3/CAV3/CAMK2D/CALM1/CACNA1G/CACNA1D/BVES/ANK2/ADRA1B/ADRA1A	21
BP	GO:0070665	positive regulation of leukocyte proliferation	30/2829	148/18862	0.0498403	0.260586	0.221716	WNT3A/VAV3/TNFRSF4/TLR9/TIRAP/TGFBR2/TFRC/TAC1/SHH/PTPRC/NFATC2/MAPK1/LGALS9/IL34/IL27RA/IL15/IL13/IGF1/GPAM/FOXP3/FLT3LG/FGF10/EBI3/CORO1A/CD74/CD3E/CD38/CCL19/CARD11/BCL2	30
BP	GO:0003129	heart induction	2025-04-29	10/18862	0.049906	0.260586	0.221716	WNT5A/WNT3A/GATA5/DKK1	4
BP	GO:0006228	UTP biosynthetic process	2025-04-29	10/18862	0.049906	0.260586	0.221716	NME9/NME7/NME5/CAD	4
BP	GO:0006855	drug transmembrane transport	2025-04-29	10/18862	0.049906	0.260586	0.221716	SLC22A3/ATP8B1/ABCC3/ABCC2	4
BP	GO:0006971	hypotonic response	2025-04-29	10/18862	0.049906	0.260586	0.221716	SLC12A5/MYLK/ITGA2/AQP5	4
BP	GO:0008300	isoprenoid catabolic process	2025-04-29	10/18862	0.049906	0.260586	0.221716	CYP26B1/CRABP1/BCO2/BCO1	4
BP	GO:0018242	protein O-linked glycosylation via serine	2025-04-29	10/18862	0.049906	0.260586	0.221716	POGLUT3/POGLUT1/MGAT5B/GALNT16	4
BP	GO:0019532	oxalate transport	2025-04-29	10/18862	0.049906	0.260586	0.221716	SLC26A9/SLC26A8/SLC26A2/SLC26A10	4
BP	GO:0019614	catechol-containing compound catabolic process	2025-04-29	10/18862	0.049906	0.260586	0.221716	SULT1A4/SLC6A3/MOXD1/DBH	4
BP	GO:0030238	male sex determination	2025-04-29	10/18862	0.049906	0.260586	0.221716	SOX9/INSRR/DHH/AR	4
BP	GO:0032536	regulation of cell projection size	2025-04-29	10/18862	0.049906	0.260586	0.221716	WNT7A/VIL1/USH1C/CDHR2	4
BP	GO:0033083	regulation of immature T cell proliferation	2025-04-29	10/18862	0.049906	0.260586	0.221716	TMEM131L/SHH/IHH/FOXP3	4
BP	GO:0035860	glial cell-derived neurotrophic factor receptor signaling pathway	2025-04-29	10/18862	0.049906	0.260586	0.221716	RET/GFRA3/GFRA2/GFRA1	4
BP	GO:0042424	catecholamine catabolic process	2025-04-29	10/18862	0.049906	0.260586	0.221716	SULT1A4/SLC6A3/MOXD1/DBH	4
BP	GO:0051351	positive regulation of ligase activity	2025-04-29	10/18862	0.049906	0.260586	0.221716	TMSB4X/RIPK3/GCLM/ATPSCKMT	4
BP	GO:0060272	embryonic skeletal joint morphogenesis	2025-04-29	10/18862	0.049906	0.260586	0.221716	OSR2/HOXA11/COL2A1/BMP7	4
BP	GO:0071670	smooth muscle cell chemotaxis	2025-04-29	10/18862	0.049906	0.260586	0.221716	SLIT2/PDGFD/MDK/GSTP1	4
BP	GO:0099639	neurotransmitter receptor transport, endosome to plasma membrane	2025-04-29	10/18862	0.049906	0.260586	0.221716	RAB8A/NSG1/GRIP2/GRIP1	4
BP	GO:0106072	negative regulation of adenylate cyclase-activating G protein-coupled receptor signaling pathway	2025-04-29	10/18862	0.049906	0.260586	0.221716	SSTR4/OPRM1/MRAP2/MRAP	4
BP	GO:1900426	positive regulation of defense response to bacterium	2025-04-29	10/18862	0.049906	0.260586	0.221716	NOD2/KLK7/F2RL1/CYBA	4
BP	GO:1901894	regulation of ATPase-coupled calcium transmembrane transporter activity	2025-04-29	10/18862	0.049906	0.260586	0.221716	TLR9/THADA/STRIT1/RGN	4
BP	GO:1902337	regulation of apoptotic process involved in morphogenesis	2025-04-29	10/18862	0.049906	0.260586	0.221716	TNFRSF1B/TGFB2/PAX2/BMP7	4
BP	GO:1904321	response to forskolin	2025-04-29	10/18862	0.049906	0.260586	0.221716	GNAI1/CFTR/ADCY5/ADCY2	4
BP	GO:1904322	cellular response to forskolin	2025-04-29	10/18862	0.049906	0.260586	0.221716	GNAI1/CFTR/ADCY5/ADCY2	4
BP	GO:1990535	neuron projection maintenance	2025-04-29	10/18862	0.049906	0.260586	0.221716	MAP1A/DCTN1/ATP1A3/ABCD2	4
BP	GO:2000121	regulation of removal of superoxide radicals	2025-04-29	10/18862	0.049906	0.260586	0.221716	GCH1/FBLN5/DHFR/BMP7	4
BP	GO:2001225	regulation of chloride transport	2025-04-29	10/18862	0.049906	0.260586	0.221716	GABRE/CFTR/ATP8B1/ABCB1	4
BP	GO:0002200	somatic diversification of immune receptors	17/2829	75/18862	0.049944	0.260586	0.221716	TFRC/TCF7/TBX21/SAMHD1/RIF1/RAG1/PTPRC/PRKDC/POLQ/PMS2/NBN/LEF1/IL27RA/FOXP3/EXO1/DCLRE1C/BCL11B	17
BP	GO:0006305	DNA alkylation	17/2829	75/18862	0.049944	0.260586	0.221716	WT1/TEX15/TDRD12/PRDM14/PLD6/PIWIL4/PIWIL2/N6AMT1/MYC/MIS18A/MAEL/HELLS/EHMT2/DNMT3L/DNMT1/BRCA1/BEND3	17
BP	GO:0006306	DNA methylation	17/2829	75/18862	0.049944	0.260586	0.221716	WT1/TEX15/TDRD12/PRDM14/PLD6/PIWIL4/PIWIL2/N6AMT1/MYC/MIS18A/MAEL/HELLS/EHMT2/DNMT3L/DNMT1/BRCA1/BEND3	17
BP	GO:0043536	positive regulation of blood vessel endothelial cell migration	17/2829	75/18862	0.049944	0.260586	0.221716	TMSB4X/THBS1/RHOJ/PTGS2/PDPK1/NUS1/MIR210/MIR200A/MIR132/MIR126/MAP3K3/KDR/HDAC9/GATA2/FGF2/FGF18/ETS1	17
BP	GO:0097529	myeloid leukocyte migration	42/2829	218/18862	0.0499555	0.260586	0.221716	VEGFD/VAV3/UMODL1/TNFSF18/TNFRSF11A/TIRAP/THBS1/TGFB2/SLIT2/SFTPD/S100A9/ROR2/RIPOR2/RAC2/PTPRO/PREX1/PDGFD/P2RY12/NOD2/MTUS1/MDK/MAPK1/LGMN/LGALS3/KIT/JAM3/ITGA1/IL34/FLT1/DPEP1/DAPK2/CXCL5/CXCL3/CXCL12/CSF3R/CHGA/CD74/CD200/CCL20/CCL19/CALCA/ADGRE2	42
BP	GO:0050678	regulation of epithelial cell proliferation	68/2829	374/18862	0.050271	0.262008	0.222926	XDH/WNT7A/WNT5A/WNT3A/WFDC1/VEGFD/VASH2/TP63/THBS1/TGM1/TGFB2/SOX9/SOX11/SHH/SFRP1/SERPINF1/SEMA5A/SCN5A/RUNX3/RGN/RGCC/RB1/PRKDC/PGR/PDPK1/PAX2/OSR2/NRP2/NRP1/NRAS/NR1D1/NOD2/NFIB/MYC/MIR132/MIR126/MDK/MCC/LAMB1/KDR/ITGB3/ITGA4/IHH/IGF1/ID1/HOXA5/GPC3/GJA1/GATA2/FLT4/FLT1/FGFR2/FGF2/FGF10/DLX6/CXCL12/COL4A3/CLDN1/CDK6/CAV2/BRCA2/BMPR2/BMP6/BCL11B/AR/APLNR/ALOX5/AGTR1	68
BP	GO:0007015	actin filament organization	78/2829	435/18862	0.0503998	0.262456	0.223308	WIPF1/VIL1/USH1C/TMSB4X/TJP1/TGFB3/TACSTD2/TAC1/SYNPO/SVIL/SPTBN5/SPTBN1/SORBS2/SORBS1/SLIT2/SHROOM4/SH3KBP1/SFRP1/SEMA5A/SCIN/SAMD14/ROCK2/RHOBTB2/RGS4/RGCC/RDX/RAPGEF3/RAC2/PSTPIP1/PREX1/PPM1E/PPARGC1B/PIK3R1/PHACTR1/PFN3/PAK3/PAK2/NRP1/NEB/MYO5C/MYO5A/MICAL2/MET/LMOD2/KHDC3L/KANK4/ID1/HSP90B1/HCK/GDPD2/GAS7/GAS2L3/FSCN3/FSCN2/FMN1/FERMT2/F2RL1/ESAM/EPS8/ELMO1/DLC1/CXCL12/CTNNA3/CSF3/CORO6/CORO…	78
BP	GO:0016101	diterpenoid metabolic process	24/2829	114/18862	0.0506657	0.263617	0.224295	UGT1A3/UGT1A1/STRA6/SDR16C5/RPE65/RLBP1/RDH13/RDH12/LRP8/LRP2/LIPE/GPC3/CYP2D6/CYP26B1/CYP1A2/CRABP2/CRABP1/BCO2/BCO1/ALDH8A1/ALDH1A3/AKR1C4/ADH1A/ABCA4	24
BP	GO:0030509	BMP signaling pathway	31/2829	154/18862	0.0507524	0.263844	0.224488	ZNF423/ZFYVE16/WNT5A/WNT1/VWC2L/VWC2/TGFB3/TGFB2/SPART/SOX11/SMAD5/SLC33A1/SKI/SFRP1/RUNX2/ROR2/LRP2/LEFTY2/LEFTY1/LEF1/HIPK2/GPC3/DSG4/DLX1/DDX5/CHRD/CDH5/BMPR2/BMPER/BMP7/BMP6	31
BP	GO:0003158	endothelium development	28/2829	137/18862	0.0517371	0.268734	0.228649	ZEB1/XDH/WNT7A/TJP1/SOX18/S1PR3/ROCK2/ROBO4/RDX/RAPGEF3/RAPGEF1/PDE2A/NRP1/MIR200C/MET/KDR/ID1/GJA4/GJA1/F2RL1/COL22A1/COL15A1/CLDN5/CLDN1/CDH5/BMPR2/BMP6/ADAMTS12	28
BP	GO:0006576	cellular biogenic amine metabolic process	22/2829	103/18862	0.0518118	0.268895	0.228786	TRH/TGFB2/SULT1A4/SNCAIP/SLC6A3/SLC22A3/SARDH/MOXD1/INSM1/IDO2/HNMT/GCH1/DRD1/DDC/DBH/DAO/CHDH/BHMT/AOC1/AGMAT/ACMSD/AADAT	22
BP	GO:0045123	cellular extravasation	16/2829	70/18862	0.0524089	0.271763	0.231226	THY1/SELPLG/RIPOR2/RIPK3/PDGFD/MDK/JAM3/JAM2/ITGA4/ITGA1/IL27RA/GCNT1/FUT9/CXCL12/CCL28/ADD2	16
BP	GO:0030516	regulation of axon extension	20/2829	92/18862	0.0526076	0.272332	0.23171	WNT5A/WNT3A/SEMA6D/SEMA5B/SEMA5A/SEMA3G/SEMA3D/SEMA3C/PLXNA4/OLFM1/NRP1/NRCAM/NKX6-1/KIAA0319/ISLR2/FN1/DSCAM/DPYSL2/CXCL12/BMPR2	20
BP	GO:1901655	cellular response to ketone	20/2829	92/18862	0.0526076	0.272332	0.23171	UGT3A2/TNC/TFAP4/SPP1/SFRP1/SERPINF1/RPS6KB1/ROCK2/PTGFR/PCK1/LARP1/GNG2/GNAI1/CFTR/ATP2B1/AR/AKR1C2/ADCY5/ADCY2/ABCC2	20
BP	GO:0055078	sodium ion homeostasis	13/2829	54/18862	0.0528038	0.273117	0.232378	TAC1/SLC8A1/SLC12A2/NPPB/NEDD4L/CYP4F2/ATP4B/ATP1B2/ATP1A3/ATP12A/AGTR1/ADORA2A/ADORA1	13
BP	GO:0002699	positive regulation of immune effector process	42/2829	219/18862	0.0531536	0.273363	0.232587	WNT5A/VAMP7/TNFRSF4/TNFRSF14/TLR9/TFRC/TBX21/SLAMF6/SH2D1B/RIF1/RASGRP1/RAPGEF1/RAC2/PTPRC/PDPK1/PCK1/NOD2/NLRP3/MYB/LGALS9/KLK7/IL33/IL18R1/IL13/HPX/HLX/GPRC5B/GATA2/FOXP3/FGR/F2RL1/CLNK/CD74/CD226/CD160/CCL19/CADM1/C3/C17orf99/C12orf4/BLK/ADGRE2	42
BP	GO:0002089	lens morphogenesis in camera-type eye	2025-06-29	19/18862	0.0535812	0.273363	0.232587	SOX11/SOX1/SKI/NECTIN3/LCTL/HIPK2	6
BP	GO:0007350	blastoderm segmentation	2025-06-29	19/18862	0.0535812	0.273363	0.232587	WT1/WNT5A/TBXT/PLD6/NRP2/NEUROG1	6
BP	GO:0007413	axonal fasciculation	2025-06-29	19/18862	0.0535812	0.273363	0.232587	TNFRSF21/SEMA5A/NRCAM/NCAM2/EPHA3/CNTN4	6
BP	GO:0021511	spinal cord patterning	2025-06-29	19/18862	0.0535812	0.273363	0.232587	SOX1/SHH/GLI2/DBX1/CHRD/ASCL1	6
BP	GO:0031290	retinal ganglion cell axon guidance	2025-06-29	19/18862	0.0535812	0.273363	0.232587	SLIT2/SLIT1/PTPRO/POU4F3/NRP1/EPHB1	6
BP	GO:0032303	regulation of icosanoid secretion	2025-06-29	19/18862	0.0535812	0.273363	0.232587	TNFRSF11A/SSTR4/PLA2G4A/PLA2G10/MAP2K6/CYP4F2	6
BP	GO:0033005	positive regulation of mast cell activation	2025-06-29	19/18862	0.0535812	0.273363	0.232587	VAMP7/IL13/HAVCR1/GATA2/FGR/CD226	6
BP	GO:0034138	toll-like receptor 3 signaling pathway	2025-06-29	19/18862	0.0535812	0.273363	0.232587	TLR3/TIRAP/RIPK1/RFTN1/F2RL1/COLEC12	6
BP	GO:0043046	DNA methylation involved in gamete generation	2025-06-29	19/18862	0.0535812	0.273363	0.232587	TDRD12/PLD6/PIWIL4/PIWIL2/MAEL/DNMT3L	6
BP	GO:0086014	atrial cardiac muscle cell action potential	2025-06-29	19/18862	0.0535812	0.273363	0.232587	SCN5A/SCN3B/KCNA5/GJC1/GJA1/ANK2	6
BP	GO:0086026	atrial cardiac muscle cell to AV node cell signaling	2025-06-29	19/18862	0.0535812	0.273363	0.232587	SCN5A/SCN3B/KCNA5/GJC1/GJA1/ANK2	6
BP	GO:0086066	atrial cardiac muscle cell to AV node cell communication	2025-06-29	19/18862	0.0535812	0.273363	0.232587	SCN5A/SCN3B/KCNA5/GJC1/GJA1/ANK2	6
BP	GO:0098719	sodium ion import across plasma membrane	2025-06-29	19/18862	0.0535812	0.273363	0.232587	SLC9A4/SLC8A1/SLC5A2/SLC5A1/SLC34A1/SLC12A2	6
BP	GO:0106030	neuron projection fasciculation	2025-06-29	19/18862	0.0535812	0.273363	0.232587	TNFRSF21/SEMA5A/NRCAM/NCAM2/EPHA3/CNTN4	6
BP	GO:2000042	negative regulation of double-strand break repair via homologous recombination	2025-06-29	19/18862	0.0535812	0.273363	0.232587	RMI2/RIF1/RADX/POLQ/HELB/FANCB	6
BP	GO:0006821	chloride transport	23/2829	109/18862	0.0536207	0.273363	0.232587	SLC4A8/SLC4A10/SLC4A1/SLC26A9/SLC26A8/SLC26A2/SLC26A10/SLC12A5/SLC12A2/GABRE/GABRD/GABRA5/CLIC5/CLCNKB/CLCN5/CLCA4/CFTR/ATP8B1/APOL1/ANO5/ANO4/ANO1/ABCB1	23
BP	GO:0010594	regulation of endothelial cell migration	44/2829	231/18862	0.0536549	0.273363	0.232587	WNT7A/WNT5A/TMSB4X/THBS1/TBXA2R/SPRED1/SLIT2/SERPINF1/SEMA5A/ROCK2/RHOJ/RGCC/PTGS2/PLPP3/PDPK1/NUS1/NRP2/NRP1/MIR210/MIR200C/MIR200A/MIR196A1/MIR132/MIR126/MET/MAP3K3/LGMN/KDR/ITGB3/HDAC9/GATA2/FLT4/FGF4/FGF2/FGF18/ETS1/DNAJA4/DCN/CCBE1/CARD10/BMPR2/BMPER/ADGRB1/ADGRA2	44
BP	GO:0046631	alpha-beta T cell activation	30/2829	149/18862	0.053775	0.273748	0.232915	VSIR/TOX/TNFSF18/TNFRSF14/TGFBR2/TBX21/SLAMF6/SHH/RUNX3/PTPRC/NLRP3/MYB/LGALS9B/LGALS9/LEF1/IL27/IL18R1/IL15/IHH/HSPH1/HLX/FOXP3/EOMES/EBI3/CD83/CD3E/CD160/CCL19/BCL2/BCL11B	30
BP	GO:0032102	negative regulation of response to external stimulus	71/2829	394/18862	0.0544815	0.276736	0.235457	WNT5A/WNT3A/WFDC1/VTN/UBASH3B/TRAF3IP1/TNFRSF1B/THBS1/THBD/TAFA3/SYT11/SUSD4/SPP1/SOCS3/SLIT2/SLC6A3/SLC12A2/SIGLEC10/SH2B3/SERPINF1/SEMA6D/SEMA5B/SEMA5A/SEMA3G/SEMA3D/SEMA3C/SAMHD1/RB1/PTPRO/PTPRC/PLAU/PLAT/PBK/PARP14/NRP1/NR1D1/NPY5R/NOD2/NMI/NLRP6/NLRP3/MYOZ1/MIR590/MIR26B/MIR126/MDK/LYAR/LGALS9/KIAA0319/IL13/IGF1/GSTP1/GRIN3A/GRID2/GPR31/GJA1/FOXP3/FGF2/F2/F11/DRD1/CST7/CLDN19/CDH5/CD200/CALC…	71
BP	GO:0007286	spermatid development	31/2829	155/18862	0.0546569	0.276736	0.235457	ZPBP2/TTC26/TRIP13/TOPAZ1/SYCP3/SRPK1/SPINK2/SLC26A8/SEMG2/PYGO1/PLD6/NSUN2/NME5/NEURL1/NECTIN3/KNL1/KIT/JAM3/JAM2/HOOK1/FSIP2/FSCN3/DMC1/DHH/CHD5/CFTR/CFAP44/CATSPER4/CATSPER2/CABYR/BRIP1	31
BP	GO:0032330	regulation of chondrocyte differentiation	2025-12-29	49/18862	0.0546784	0.276736	0.235457	WNT9A/SOX9/SIX2/SCIN/NKX3-2/MDK/HOXA11/GLI2/FGF18/CCN2/BMP6/ADAMTS12	12
BP	GO:0032873	negative regulation of stress-activated MAPK cascade	2025-12-29	49/18862	0.0546784	0.276736	0.235457	ZMYND11/SH3RF2/SFRP1/PBK/NPPA/MYC/MECOM/KLHL31/GSTP1/F2RL1/DACT1/AIDA	12
BP	GO:0046580	negative regulation of Ras protein signal transduction	2025-12-29	49/18862	0.0546784	0.276736	0.235457	TGFB2/SPRY4/SCAI/RIPOR2/RASAL1/RASA4B/RAPGEF1/MET/DLC1/CCDC125/ARHGAP42/ADRA1A	12
BP	GO:0070303	negative regulation of stress-activated protein kinase signaling cascade	2025-12-29	49/18862	0.0546784	0.276736	0.235457	ZMYND11/SH3RF2/SFRP1/PBK/NPPA/MYC/MECOM/KLHL31/GSTP1/F2RL1/DACT1/AIDA	12
BP	GO:0072132	mesenchyme morphogenesis	2025-12-29	49/18862	0.0546784	0.276736	0.235457	WNT5A/WNT3A/TGFBR2/TGFB2/SOX9/MYC/LEF1/HEYL/GATA5/FGF8/BMP7/ACTA1	12
BP	GO:0021761	limbic system development	21/2829	98/18862	0.0547865	0.276825	0.235533	WNT3A/TBR1/POU3F2/OTP/NRP2/NKX2-6/MFSD2A/LRP8/LEF1/KIRREL3/KIF14/FOXB1/FGFR2/FEZ1/ETS1/EIF2B3/DLX1/DAB1/CDK6/ALK/ALDH1A3	21
BP	GO:0110020	regulation of actomyosin structure organization	21/2829	98/18862	0.0547865	0.276825	0.235533	TJP1/TGFB3/TACSTD2/TAC1/SFRP1/ROCK2/RGCC/RAPGEF3/PPM1E/PIK3R1/PAK2/NRP1/MYLK3/MET/FERMT2/ECT2/DLC1/CORO2B/CCN2/CCDC88A/CAV3	21
BP	GO:0032729	positive regulation of interferon-gamma production	15/2829	65/18862	0.0549289	0.27686	0.235562	WNT5A/TXK/TLR9/TLR3/SLAMF6/RASGRP1/LGALS9/IRF8/IL27RA/IL27/IL18R1/EBI3/CD3E/CD226/CD160	15
BP	GO:0090307	mitotic spindle assembly	15/2829	65/18862	0.0549289	0.27686	0.235562	WRAP73/VPS4B/TOGARAM2/SMC3/RCC1/PRC1/PLK1/NEK2/KIFC1/KIF4B/KIF4A/KIF23/KIF11/HNRNPU/CEP192	15
BP	GO:2000573	positive regulation of DNA biosynthetic process	15/2829	65/18862	0.0549289	0.27686	0.235562	RGCC/RFC3/PKIB/PCNA/PARM1/PAK3/NEK2/MYC/MAPK1/HSP90AA1/FGF2/DSCC1/DKC1/CCT5/ATR	15
BP	GO:0030004	cellular monovalent inorganic cation homeostasis	24/2829	115/18862	0.0552633	0.278316	0.236802	TTPA/SLC9A4/SLC8A1/SLC4A8/SLC4A5/SLC4A4/SLC4A10/SLC4A1/SLC12A2/RAB39A/RAB38/NEDD4L/MAPK1/KCNMA1/HVCN1/CLN6/CFTR/CA2/BCL2/ATP6V0A4/ATP4B/ATP1B2/ATP1A3/ATP12A	24
BP	GO:0055067	monovalent inorganic cation homeostasis	32/2829	161/18862	0.0554562	0.278829	0.237238	TTPA/TAC1/SLC9A4/SLC8A1/SLC4A8/SLC4A5/SLC4A4/SLC4A10/SLC4A1/SLC12A5/SLC12A2/RAB39A/RAB38/NPPB/NEDD4L/MAPK1/KCNMA1/KCNA5/HVCN1/CYP4F2/CLN6/CFTR/CA2/BCL2/ATP6V0A4/ATP4B/ATP1B2/ATP1A3/ATP12A/AGTR1/ADORA2A/ADORA1	32
BP	GO:0098739	import across plasma membrane	32/2829	161/18862	0.0554562	0.278829	0.237238	THBS1/SLC9A4/SLC8A3/SLC8A1/SLC6A20/SLC5A2/SLC5A1/SLC34A1/SLC2A5/SLC24A2/SLC22A4/SLC1A2/SLC15A3/SLC15A2/SLC15A1/SLC12A5/SLC12A2/RGS4/RAMP3/MIR210/LRP2/KCNK9/KCNJ9/KCNJ8/GRM1/FAM155A/ATP4B/ATP1B2/ATP1A3/ATP12A/ACSL5/ABCC9	32
BP	GO:0010863	positive regulation of phospholipase C activity	2025-11-29	44/18862	0.0563435	0.282594	0.240442	TXK/P2RY12/NTRK3/KIT/GNAQ/GNA15/FLT1/FGF2/ESR1/BDNF/ADRA1A	11
BP	GO:0048066	developmental pigmentation	2025-11-29	44/18862	0.0563435	0.282594	0.240442	USP13/SLC45A2/RAB38/MREG/KIT/IHH/GPR143/ENPP1/BCL2/ANKRD27/ADAMTS20	11
BP	GO:0150076	neuroinflammatory response	2025-11-29	44/18862	0.0563435	0.282594	0.240442	TNFRSF1B/TAFA3/SYT11/PTPRC/PTGS2/NR1D1/IL33/IGF1/CTSC/CST7/CD200	11
BP	GO:0042326	negative regulation of phosphorylation	73/2829	407/18862	0.0564259	0.282776	0.240596	XDH/UBASH3B/TTC36/TRIB2/TRAF3IP1/THY1/TFAP4/SPRY4/SPRED1/SOCS3/SLIT2/SLC8A3/SLC8A1/SLC4A1/SH3GL2/SH2B3/SFRP1/RGS4/RGN/RB1/PTPRT/PTPRQ/PTPRO/PTPRC/PTPN13/PRKDC/PPM1E/PPEF2/PMEPA1/PLPP3/PLK1/PKIB/PIP5KL1/PIP4K2A/PDPK1/PBK/PARP14/PAK2/NTRK3/NPPA/MYOG/MIR210/MIR132/LDLRAD4/KLHL31/KIRREL2/INSM1/INHBA/IGFBP3/HNRNPU/GSTP1/GPRC5A/GNAQ/GFRA2/FOXA2/FBLN1/ENPP1/DUSP4/DUSP21/DNAJC15/DKK1/CNKSR3/CIT/CCNB1/CBL…	73
BP	GO:0046777	protein autophosphorylation	43/2829	226/18862	0.0567333	0.283794	0.241462	VRK1/TXK/TRPM7/SMG1/RIPK3/RIPK1/PTPRC/PPP2R5C/PDPK1/PDGFD/PAK2/NTRK1/NEK2/NEK10/NBN/MYO3A/MELK/MAP3K3/KIT/KDR/IQGAP1/INSRR/HCK/GRK5/GFRA2/FLT4/FLT3/FLT1/FGR/FGFR2/EPHB1/ENPP1/EIF2S1/EIF2AK2/EEF2K/DAPK2/DAPK1/CAMK2D/CALM1/CAD/ATR/ALK/ACE	43
BP	GO:0002504	antigen processing and presentation of peptide or polysaccharide antigen via MHC class II	22/2829	104/18862	0.0567582	0.283794	0.241462	THBS1/SH3GL2/LGMN/KIF5A/KIF4B/KIF4A/KIF3A/KIF26A/KIF23/KIF18A/KIF15/KIF11/IFI30/DYNC1I1/DCTN1/CTSV/CENPE/CD74/CANX/AP1S3/AP1S2/ACTR10	22
BP	GO:0008277	regulation of G protein-coupled receptor signaling pathway	29/2829	144/18862	0.0569943	0.283794	0.241462	ZDHHC3/TUB/SSTR4/ROCK2/RGS5/RGS4/RGS20/RAMP3/PLCE1/PHF24/PDE6A/OPRM1/NECAB2/MRAP2/MRAP/MET/KCTD16/GRK5/GRK4/GPRASP1/GIT2/FGF8/F2/CHGA/CALM1/C3/ARRB1/APLNR/AIPL1	29
BP	GO:0015874	norepinephrine transport	2025-07-29	24/18862	0.057046	0.283794	0.241462	SLC6A3/SLC22A3/P2RY12/OXTR/ADRA2C/ADRA2A/ADORA2A	7
BP	GO:0032528	microvillus organization	2025-07-29	24/18862	0.057046	0.283794	0.241462	VIL1/USH1C/PODXL/PLD1/GLDN/CDHR2/ATP8B1	7
BP	GO:0045724	positive regulation of cilium assembly	2025-07-29	24/18862	0.057046	0.283794	0.241462	WRAP73/SAXO1/MNS1/ENTR1/DZIP1/CEP135/CCDC88A	7
BP	GO:0070193	synaptonemal complex organization	2025-07-29	24/18862	0.057046	0.283794	0.241462	TRIP13/TEX12/TEX11/SYCP2/RAD21L1/PLK1/C1orf146	7
BP	GO:0090023	positive regulation of neutrophil chemotaxis	2025-07-29	24/18862	0.057046	0.283794	0.241462	TIRAP/RIPOR2/RAC2/MDK/DAPK2/CD74/CCL19	7
BP	GO:1903861	positive regulation of dendrite extension	2025-07-29	24/18862	0.057046	0.283794	0.241462	SYT1/SLC23A2/RIMS2/RIMS1/RASAL1/NEDD4L/CACNG7	7
BP	GO:0010518	positive regulation of phospholipase activity	14/2829	60/18862	0.05748	0.284573	0.242125	TXK/PDPK1/P2RY12/NTRK3/KIT/GNAQ/GNA15/FLT1/FGFR2/FGF2/ESR1/BDNF/AGTR1/ADRA1A	14
BP	GO:1903078	positive regulation of protein localization to plasma membrane	14/2829	60/18862	0.05748	0.284573	0.242125	WNT3A/VIL1/STAC3/STAC/SPTBN1/SORBS1/RAMP3/RAB11FIP2/PIK3R1/PDPK1/NKD2/LGALS3/EPHA3/DPP10	14
BP	GO:0021587	cerebellum morphogenesis	2025-10-29	39/18862	0.0576685	0.284573	0.242125	ZNF365/WNT7A/WNT1/TRNP1/KIF14/HSPA5/GRID2/GLI2/DAB1/CEND1	10
BP	GO:0030501	positive regulation of bone mineralization	2025-10-29	39/18862	0.0576685	0.284573	0.242125	TGFB3/SLC8A1/OSR2/GPM6B/FBN2/BMPR2/BMP7/BMP6/ATP2B1/ALOX5	10
BP	GO:0044058	regulation of digestive system process	2025-10-29	39/18862	0.0576685	0.284573	0.242125	TFF2/TAC1/PTGER3/OXTR/OPRK1/NEUROG1/FGF10/ENPP7/CYP8B1/ABCG8	10
BP	GO:0072210	metanephric nephron development	2025-10-29	39/18862	0.0576685	0.284573	0.242125	WT1/SOX9/SOX8/SIX2/SALL1/RET/PKD2/PAX2/KIF26B/FMN1	10
BP	GO:0007631	feeding behavior	20/2829	93/18862	0.0579356	0.284573	0.242125	TRH/TBR1/STRA6/QRFP/POU4F1/PMCH/OXTR/OPRM1/NPY5R/NPB/NEGR1/MRAP2/MCHR1/HCRTR1/DMBX1/CPT1A/CFAP20/CALCA/ATP8A2/ADORA2A	20
BP	GO:0008585	female gonad development	20/2829	93/18862	0.0579356	0.284573	0.242125	WT1/VGF/SLIT3/SLIT2/SFRP1/PGR/PCYT1B/MSH4/LHX9/KIT/INHBB/INHBA/HSPA5/GPR149/FANCA/ESR1/DMC1/BRCA2/BCL2/ARRB1	20
BP	GO:0048709	oligodendrocyte differentiation	20/2829	93/18862	0.0579356	0.284573	0.242125	ZNF365/TNFRSF21/TNFRSF1B/TLR2/SOX9/SOX8/SOX11/SOX1/SLC8A3/SHH/NKX6-2/NKX6-1/MYRF/MDK/IL34/GSTP1/EIF2B3/DLX1/B4GALT6/ASCL1	20
BP	GO:0051591	response to cAMP	20/2829	93/18862	0.0579356	0.284573	0.242125	WT1/VGF/THBD/SLC8A3/SLC8A1/SLC6A3/RAPGEF3/RAPGEF1/PPARGC1B/PKLR/PKD2/PDE2A/PCK1/ITPR2/HSPA5/EEF2K/DUOX2/CFTR/AQP9/AQP8	20
BP	GO:0017015	regulation of transforming growth factor beta receptor signaling pathway	26/2829	127/18862	0.0581027	0.284573	0.242125	WNT1/WFIKKN1/THBS1/TGFBR2/TGFB3/SPRED1/SOX11/SKI/RASL11B/PRDM16/PMEPA1/PDPK1/ONECUT1/MIR17HG/LTBP1/LDLRAD4/IL17RD/HSPA5/HIPK2/FERMT1/FBN2/DKK3/CIDEA/CHST11/CAV3/CAV2	26
BP	GO:0018210	peptidyl-threonine modification	26/2829	127/18862	0.0581027	0.284573	0.242125	WNT5A/VRK1/TTC36/TRPC6/TGFBR2/STOX1/SPRED1/ROCK2/PRKDC/PPEF2/PLK1/PDPK1/MAPK1/IRGM/HIPK2/HASPIN/GALNTL6/GALNT16/EOGT/CIT/CHI3L1/CAMK2D/CALM1/CAD/BMP7/BCL2	26
BP	GO:0010669	epithelial structure maintenance	2025-08-29	29/18862	0.0584089	0.284573	0.242125	TLR9/TFF2/SOX9/SERPINA3/PIWIL4/NOD2/MUC13/INAVA	8
BP	GO:0021522	spinal cord motor neuron differentiation	2025-08-29	29/18862	0.0584089	0.284573	0.242125	SHH/MDGA2/LMO4/LHX4/HOXC10/GLI2/GBX1/DYNC2H1	8
BP	GO:0021799	cerebral cortex radially oriented cell migration	2025-08-29	29/18862	0.0584089	0.284573	0.242125	SYNE2/POU3F3/POU3F2/P2RY12/LRP8/LAMB1/FOXG1/DAB1	8
BP	GO:0040018	positive regulation of multicellular organism growth	2025-08-29	29/18862	0.0584089	0.284573	0.242125	VIL1/SLC6A3/POU3F2/GPAM/GHR/CHD7/BCL2/ATP8A2	8
BP	GO:0043032	positive regulation of macrophage activation	2025-08-29	29/18862	0.0584089	0.284573	0.242125	WNT5A/TLR6/THBS1/TAFA3/PLA2G4A/IL33/IL13/CTSC	8
BP	GO:0050690	regulation of defense response to virus by virus	2025-08-29	29/18862	0.0584089	0.284573	0.242125	PAK2/LCK/HCK/ELMO1/EIF2AK2/CD247/AP1S3/AP1S2	8
BP	GO:0060055	angiogenesis involved in wound healing	2025-08-29	29/18862	0.0584089	0.284573	0.242125	SLC12A2/MCAM/KDR/ITGB3/HPSE/GATA2/ETS1/ALOX5	8
BP	GO:0070723	response to cholesterol	2025-08-29	29/18862	0.0584089	0.284573	0.242125	TGFBR2/MLC1/LRP8/INHBA/GRAMD1B/F7/CYP8B1/CES1	8
BP	GO:0072337	modified amino acid transport	2025-08-29	29/18862	0.0584089	0.284573	0.242125	SLC7A9/SLC6A20/SLC25A20/SLC22A4/SLC22A16/PDZK1/LRP2/GJA1	8
BP	GO:0031646	positive regulation of nervous system process	2025-09-29	34/18862	0.0584573	0.284573	0.242125	TNFRSF1B/RIMS2/RIMS1/NCMAP/MYRF/ITGA2/EGR2/CST7/ATPSCKMT	9
BP	GO:0033280	response to vitamin D	2025-09-29	34/18862	0.0584573	0.284573	0.242125	TRIM25/TNC/SPP1/SFRP1/KANK2/IL15/CYP24A1/BMP7/ATP2B1	9
BP	GO:0044060	regulation of endocrine process	2025-09-29	34/18862	0.0584573	0.284573	0.242125	TAC1/POMC/INHBB/INHBA/GJA1/F2RL1/CRHR1/BMP6/AGTR1	9
BP	GO:0045777	positive regulation of blood pressure	2025-09-29	34/18862	0.0584573	0.284573	0.242125	TBXA2R/QRFP/OXTR/ID2/GLP1R/ADRA1B/ADRA1A/ADORA1/ACE	9
BP	GO:0090050	positive regulation of cell migration involved in sprouting angiogenesis	2025-09-29	34/18862	0.0584573	0.284573	0.242125	RHOJ/PTGS2/MIR132/MIR126/MAP3K3/KDR/HDAC9/GATA2/FGF2	9
BP	GO:2000352	negative regulation of endothelial cell apoptotic process	2025-09-29	34/18862	0.0584573	0.284573	0.242125	TERT/SEMA5A/PDPK1/MIR590/MIR126/KDR/IL13/GATA2/CDH5	9
BP	GO:0090288	negative regulation of cellular response to growth factor stimulus	23/2829	110/18862	0.0585408	0.284742	0.242269	XDH/WNT5A/WNT1/VWC2L/VWC2/THBS1/SPRY4/SPART/SLIT2/SKI/SFRP1/PRDM14/NEDD4/MIR200C/LRP2/HIPK2/FGF2/DLX1/DCN/CHRD/BMPER/ADGRA2/ADAMTS12	23
BP	GO:2001259	positive regulation of cation channel activity	16/2829	71/18862	0.0586033	0.284742	0.242269	TRDN/TMSB4X/STAC3/STAC/PLCG2/PKD2/NPPA/LRRC55/KCNE3/KCNC2/FGF14/CRACR2A/CALM1/ATPSCKMT/ANK2/ACTN2	16
BP	GO:0009798	axis specification	18/2829	82/18862	0.0586316	0.284742	0.242269	WT1/WNT7A/WNT5A/WNT1/TBXT/STIL/SKI/SIX2/SHH/SFRP1/PLD6/PKD1L1/PGAP1/NEUROG1/MNS1/GPC3/FOXA2/FGF10	18
BP	GO:0021543	pallium development	31/2829	156/18862	0.0587744	0.285209	0.242667	WNT3A/WDR62/TBR1/TACC3/SYNE2/SLIT2/POU3F3/POU3F2/PHACTR1/PAX5/P2RY12/MFSD2A/LRP8/LEF1/LAMB1/KIRREL3/KIF14/IGF2BP1/FOXP2/FOXG1/FGF8/FEZ1/FAT4/EMX1/EIF2B3/DLX1/DAB1/CDK6/CDH2/ASCL1/ALK	31
BP	GO:0009101	glycoprotein biosynthetic process	63/2829	347/18862	0.0589662	0.285914	0.243266	VCAN/UST/UGGT1/TRIP11/TRAK2/TMTC4/ST8SIA5/ST8SIA2/ST6GALNAC5/ST6GALNAC2/SOAT1/SLC51B/SDF2L1/POGLUT3/POGLUT1/PHLDA1/NUS1/NECAB2/NCAN/MUCL1/MUC13/MUC12/MGAT5B/MGAT4A/MAN1A2/ITM2A/IL33/IL15/IGF1/HS3ST5/HS3ST3B1/GXYLT2/GLCE/GCNT4/GCNT1/GALNTL6/GALNT8/GALNT6/GALNT17/GALNT16/GALNT10/FUT9/FUT6/FOXL1/EOGT/DSEL/DPY19L1/DERL3/DCN/CHST8/CHST3/CHST11/CHST10/CCL19/BMPR2/BCL2/B4GALT6/B4GALNT2/B3GNT5/B3GLCT/B3G…	63
BP	GO:0000075	cell cycle checkpoint	40/2829	209/18862	0.0594937	0.288243	0.245248	ZWINT/WDR76/USP44/TRIP13/TOPBP1/TIPIN/TIMELESS/SPDL1/SOX11/RGCC/PRKDC/PLK1/PCNA/NSUN2/NEK11/NBN/NABP1/MAD2L1/KNTC1/GTSE1/GEN1/FANCD2/ERCC6/E2F8/DNA2/CNOT6/CLSPN/CLOCK/CENPF/CDK5RAP2/CDC6/CDC45/CDC14B/CCNB1/BUB1B/BRIP1/BRCC3/BRCA1/BLM/ATR	40
BP	GO:0045620	negative regulation of lymphocyte differentiation	13/2829	55/18862	0.0600268	0.290444	0.247121	TNFSF18/TMEM131L/TBX21/SHH/SFRP1/RUNX3/MDK/INHBA/IHH/HLX/FOXP3/DTX1/CD74	13
BP	GO:0019886	antigen processing and presentation of exogenous peptide antigen via MHC class II	21/2829	99/18862	0.0600903	0.290444	0.247121	SH3GL2/LGMN/KIF5A/KIF4B/KIF4A/KIF3A/KIF26A/KIF23/KIF18A/KIF15/KIF11/IFI30/DYNC1I1/DCTN1/CTSV/CENPE/CD74/CANX/AP1S3/AP1S2/ACTR10	21
BP	GO:0043279	response to alkaloid	21/2829	99/18862	0.0600903	0.290444	0.247121	TMEM38B/TIAM1/TAC1/SLC8A1/SLC6A3/SLC34A1/SDK1/RYR3/RGS4/RAD51/OXTR/OPRM1/NQO1/HSPA5/HNMT/DDC/CPT1A/CASP7/CAD/BLM/ADORA2A	21
BP	GO:0003007	heart morphogenesis	45/2829	239/18862	0.0604775	0.292085	0.248517	ZIC3/WNT5A/WNT3A/WNT16/TGFBR2/TGFB2/TBXT/TBX21/TBR1/STIL/SOX9/SOX18/SOX11/SLIT3/SLIT2/SHH/SEMA3C/POU4F1/PLXND1/PKD2/OLFM1/NRP2/NRP1/NPY5R/MIR17HG/MICAL2/LRP2/LEFTY1/IHH/HEYL/GATA5/FGFR2/FGF8/FAT4/EOMES/DLC1/DKK1/COL5A1/COL2A1/CLDN5/CHD7/CAV3/BMPR2/BMP7/ADGRG6	45
BP	GO:0071560	cellular response to transforming growth factor beta stimulus	47/2829	251/18862	0.0606387	0.292633	0.248983	WNT7A/WNT5A/WNT1/WFIKKN1/THBS1/TGFBR2/TGFB3/TGFB2/SPRED1/SOX9/SOX11/SMAD5/SKI/SFRP1/RASL11B/PRDM16/PMEPA1/PDPK1/PDGFD/PDE3A/PDE2A/ONECUT1/MIR17HG/LTBP1/LEFTY2/LEFTY1/LDLRAD4/ITGB8/IL17RD/ID1/HSPA5/HIPK2/FMOD/FGFR2/FERMT2/FERMT1/FBN2/DLX1/DKK3/CLDN5/CLDN1/CILP/CIDEA/CHST11/CDH5/CAV3/CAV2	47
BP	GO:0009100	glycoprotein metabolic process	75/2829	421/18862	0.0608719	0.293372	0.249612	VCAN/UST/UGGT1/TRIP11/TRAK2/TMTC4/ST8SIA5/ST8SIA2/ST6GALNAC5/ST6GALNAC2/SPOCK2/SOAT1/SLC51B/SLC34A1/SEL1L/SDF2L1/POGLUT3/POGLUT1/PHLDA1/NUS1/NECAB2/NCCRP1/NCAN/MUCL1/MUC13/MUC12/MGAT5B/MGAT4A/MAN1A2/ITM2A/IL33/IL15/IHH/IGF1/HS3ST5/HS3ST4/HS3ST3B1/HPSE/GXYLT2/GNPTAB/GLCE/GCNT4/GCNT1/GALNTL6/GALNT8/GALNT6/GALNT17/GALNT16/GALNT10/FUT9/FUT6/FOXL1/FBXO17/EOGT/EDEM1/DSEL/DPY19L1/DERL3/DCN/COL2A1/CHST8/…	75
BP	GO:0014909	smooth muscle cell migration	19/2829	88/18862	0.0612683	0.293372	0.249612	VTN/TERT/SLIT2/SEMA6D/RPS6KB1/PLAU/PLAT/PDGFD/NRP1/MDK/ITGB3/ITGA2/IQGAP1/IGFBP3/IGF1/GSTP1/DOCK5/BCL2/ACE	19
BP	GO:0021915	neural tube development	29/2829	145/18862	0.0614179	0.293372	0.249612	WNT5A/WNT3A/WNT1/TRIM71/TGFB2/STIL/SOX11/SKI/SHH/SFRP1/SEMA3C/SALL4/PLXNA2/PKD2/PAX2/LRP2/LMO4/KIF20B/GLI2/GBX2/FZD6/FOXB1/FGF8/DLC1/DACT1/CTHRC1/CHRD/CELSR1/BMP7	29
BP	GO:0006828	manganese ion transport	2025-05-29	15/18862	0.0616062	0.293372	0.249612	TRPC7/TRPC6/TRPC3/TRPC1/SLC30A10	5
BP	GO:0010934	macrophage cytokine production	2025-05-29	15/18862	0.0616062	0.293372	0.249612	WNT5A/TGFB3/TGFB2/GPRC5B/CD74	5
BP	GO:0014061	regulation of norepinephrine secretion	2025-05-29	15/18862	0.0616062	0.293372	0.249612	P2RY12/OXTR/ADRA2C/ADRA2A/ADORA2A	5
BP	GO:0016114	terpenoid biosynthetic process	2025-05-29	15/18862	0.0616062	0.293372	0.249612	RPE65/HMGCS2/BCO1/ALDH8A1/ALDH1A3	5
BP	GO:0036342	post-anal tail morphogenesis	2025-05-29	15/18862	0.0616062	0.293372	0.249612	WNT5A/WNT3A/TP63/SP5/CHST11	5
BP	GO:0050651	dermatan sulfate proteoglycan biosynthetic process	2025-05-29	15/18862	0.0616062	0.293372	0.249612	VCAN/UST/NCAN/DSEL/DCN	5
BP	GO:0072283	metanephric renal vesicle morphogenesis	2025-05-29	15/18862	0.0616062	0.293372	0.249612	SIX2/SALL1/PAX2/KIF26B/FMN1	5
BP	GO:0090231	regulation of spindle checkpoint	2025-05-29	15/18862	0.0616062	0.293372	0.249612	USP44/MAD2L1/GEN1/CDK5RAP2/CCNB1	5
BP	GO:0090266	regulation of mitotic cell cycle spindle assembly checkpoint	2025-05-29	15/18862	0.0616062	0.293372	0.249612	USP44/MAD2L1/GEN1/CDK5RAP2/CCNB1	5
BP	GO:1900006	positive regulation of dendrite development	2025-05-29	15/18862	0.0616062	0.293372	0.249612	ZDHHC15/LRP8/IQGAP1/BMP7/ALK	5
BP	GO:1903504	regulation of mitotic spindle checkpoint	2025-05-29	15/18862	0.0616062	0.293372	0.249612	USP44/MAD2L1/GEN1/CDK5RAP2/CCNB1	5
BP	GO:2000052	positive regulation of non-canonical Wnt signaling pathway	2025-05-29	15/18862	0.0616062	0.293372	0.249612	WNT5B/WNT5A/SFRP1/GPC3/DKK1	5
BP	GO:2000095	regulation of Wnt signaling pathway, planar cell polarity pathway	2025-05-29	15/18862	0.0616062	0.293372	0.249612	ZNRF3/SFRP1/GPC3/DKK1/DACT1	5
BP	GO:2000846	regulation of corticosteroid hormone secretion	2025-05-29	15/18862	0.0616062	0.293372	0.249612	TAC1/POMC/CRHR1/BMP6/AGTR1	5
BP	GO:0009953	dorsal/ventral pattern formation	17/2829	77/18862	0.0618776	0.294435	0.250516	WNT7A/WNT3A/SOX1/SHH/SFRP1/LRP4/LMX1B/HOXA11/GLI2/FOXG1/FGF8/DYNC2H1/DSCAML1/DBX1/CHRD/ASCL1/AIDA	17
BP	GO:0006493	protein O-linked glycosylation	22/2829	105/18862	0.0620287	0.294696	0.250739	TRAK2/TMTC4/ST6GALNAC2/SDF2L1/POGLUT3/POGLUT1/MUCL1/MUC13/MUC12/MGAT5B/IL15/GXYLT2/GCNT4/GCNT1/GALNTL6/GALNT8/GALNT6/GALNT16/GALNT10/EOGT/B3GNT5/B3GLCT	22
BP	GO:1903707	negative regulation of hemopoiesis	22/2829	105/18862	0.0620287	0.294696	0.250739	UBASH3B/TNFSF18/TMEM131L/TLR3/TBX21/SHH/SFRP1/RUNX3/PIK3R1/MYC/MDK/LILRB3/INHBA/IL17D/IHH/HOXA7/HLX/GATA2/FOXP3/DTX1/CDK6/CD74	22
BP	GO:0031099	regeneration	37/2829	192/18862	0.0622723	0.295396	0.251334	WNT7A/WNT1/UGT1A1/TXK/TNC/TM4SF4/THY1/TGFBR2/SPP1/RGN/PRRX1/PCNA/MYOZ1/MYOG/MIR590/MDK/KIAA0319/JAM3/IHH/IGFBP1/IGF1/GSTP1/GAP43/FLT3/FGF10/F7/EYS/DHFR/CXCL12/CPT1A/CPQ/CLDN1/CCNB1/CAPN3/CAD/BCL2/BAAT	37
BP	GO:2000377	regulation of reactive oxygen species metabolic process	37/2829	192/18862	0.0622723	0.295396	0.251334	XDH/TLR6/THBS1/TGFBR2/SLC30A10/ROCK2/RIPK3/RIPK1/RGN/RAC2/PTGS2/PKD2/PAX2/PAGE4/MPV17L/MIR590/MIR132/HVCN1/HSP90AA1/GSTP1/GRIN1/GCH1/FBLN5/F2RL1/F2/DUOXA2/DHFR/CYBA/CCN6/BRCA1/BMP7/BCO2/BCL2/ALOX5/AGTR1/ADGRB1/ABCD2	37
BP	GO:1903037	regulation of leukocyte cell-cell adhesion	60/2829	330/18862	0.0625127	0.296096	0.25193	VTCN1/VSIR/TNFSF18/TNFRSF21/TNFRSF14/TMEM131L/TIGIT/THY1/TGFBR2/TFRC/TESPA1/TBX21/SHH/SFTPD/SCGB1A1/RUNX3/RIPOR2/RAG1/PTPRC/PLA2G2F/PIK3R1/PDPK1/PCK1/PAK3/PAK2/NOD2/NLRP3/MYB/MDK/LGALS9B/LGALS9/LGALS3/LEF1/LCK/ITGA4/IL36B/IL27RA/IL15/IHH/IGF1/HSPH1/HLX/GRAP2/GPAM/GLI2/FUT9/FOXP3/ETS1/EBI3/DTX1/CXCL12/CORO1A/CD83/CD74/CD3E/CD160/CCL28/CCL19/CARD11/ALOX5	60
BP	GO:0032648	regulation of interferon-beta production	2025-12-29	50/18862	0.0625168	0.296096	0.25193	TRAIP/TRAF3/TLR9/TLR3/TLR2/TIRAP/POLR3F/POLR3B/NMI/MIR26B/HSP90AA1/DHX9	12
BP	GO:0034308	primary alcohol metabolic process	20/2829	94/18862	0.0636294	0.300669	0.25582	SULT1A4/SDR16C5/RPE65/RDH13/RDH12/LIPE/IGF1/HAO1/GPD2/DKK3/CYP2D6/CYP1A2/BMP6/BCO1/ALDH3B1/ALDH1A3/AKR1C4/AKR1C2/ADH1A/ACSS1	20
BP	GO:0050764	regulation of phagocytosis	20/2829	94/18862	0.0636294	0.300669	0.25582	TULP1/TUB/TLR2/SYT11/SFTPD/RAPGEF1/PTPRC/PLSCR1/NOD2/LYAR/ITGA2/IL15/HCK/GATA2/FGR/FER1L5/F2RL1/DYSF/CYBA/C3	20
BP	GO:0061097	regulation of protein tyrosine kinase activity	20/2829	94/18862	0.0636294	0.300669	0.25582	WNT3A/THY1/PTPRC/PAK2/NEURL1/NCAPG2/LRP8/IL34/GPRC5B/GPRC5A/FCGR1A/ERCC6/DOK7/CBLC/BDNF/AFAP1L2/ADRA2A/ADRA1A/ADORA1/ACE	20
BP	GO:0009266	response to temperature stimulus	43/2829	228/18862	0.0638026	0.301254	0.256318	VGF/UCP3/TRH/TP53INP1/THBS1/STAC/SLC52A3/SLC12A5/SEH1L/SCARA5/SAXO1/RPS6KB1/RANBP2/PLAC8/PKLR/NUP54/NUP35/NUP188/NUP160/NTRK1/NOS1/MAPK1/IGF1/HSPH1/HSP90AA1/GMPR/GCLC/EPHB1/EIF2S1/EIF2B3/DNAJA4/DAXX/CXCL12/CIDEA/CDH8/CAMK2D/CALCA/BAG2/ATR/ATP2B1/ANO1/ADORA1/ABCC2	43
BP	GO:1903039	positive regulation of leukocyte cell-cell adhesion	44/2829	234/18862	0.063919	0.301572	0.256588	VSIR/TNFRSF14/THY1/TGFBR2/TFRC/TESPA1/SHH/RUNX3/RAG1/PTPRC/PIK3R1/PDPK1/PCK1/PAK3/PAK2/NOD2/NLRP3/MYB/MDK/LGALS9/LEF1/LCK/ITGA4/IL36B/IL27RA/IL15/IHH/IGF1/HSPH1/HLX/GRAP2/GPAM/GLI2/FOXP3/ETS1/EBI3/CORO1A/CD83/CD74/CD3E/CD160/CCL19/CARD11/ALOX5	44
BP	GO:0061512	protein localization to cilium	14/2829	61/18862	0.0647212	0.304891	0.259412	ZNF423/ZDHHC3/TULP2/TULP1/TUB/TTC26/RABEP1/LZTFL1/FSIP2/ENTR1/DZIP1/DYNC2H1/CCDC88A/BBS9	14
BP	GO:0003009	skeletal muscle contraction	2025-11-29	45/18862	0.0648714	0.304891	0.259412	STRIT1/STAC3/STAC/SLC8A3/RPS6KB1/PVALEF/MYH3/CHRND/CHRNA1/CAV3/ATP8A2	11
BP	GO:0032570	response to progesterone	2025-11-29	45/18862	0.0648714	0.304891	0.259412	TLR2/THBS1/TGFB3/TGFB2/OXTR/NCOA2/CD38/CATSPERB/CATSPER4/CATSPER2/CATSPER1	11
BP	GO:0085029	extracellular matrix assembly	2025-11-29	45/18862	0.0648714	0.304891	0.259412	THSD4/SOX9/RGCC/NTNG2/NTN4/MFAP4/LAMB1/IHH/GPM6B/FBLN5/ANTXR1	11
BP	GO:1901985	positive regulation of protein acetylation	2025-11-29	45/18862	0.0648714	0.304891	0.259412	RPS6KA5/RAPGEF3/PIWIL2/NOS1/NAP1L2/GLYR1/FOXP3/DIP2A/BRCA1/AUTS2/ARRB1	11
BP	GO:0035924	cellular response to vascular endothelial growth factor stimulus	16/2829	72/18862	0.0652812	0.306347	0.260651	XDH/VEGFD/NUS1/NRP2/NRP1/MIR196A1/KDR/GAS1/FLT4/FLT3/FLT1/DCN/CCBE1/ADGRA2/ADAMTS3/ADAMTS12	16
BP	GO:1903036	positive regulation of response to wounding	16/2829	72/18862	0.0652812	0.306347	0.260651	VTN/THBS1/THBD/TBXA2R/PLPP3/MYLK/MDK/INSL3/HPSE/FERMT2/FERMT1/F7/F2/DUOX2/CLDN1/ADRA2A	16
BP	GO:0043266	regulation of potassium ion transport	21/2829	100/18862	0.0657421	0.308273	0.26229	RGS4/NPPA/NOS1/NEDD4L/NEDD4/LRRC55/KCNS1/KCNIP1/KCNE3/KCNC2/KCNA5/FHL1/DRD1/DPP10/CAV3/CACNA1D/ATP1B2/ANK2/ADRA2A/ADORA1/ACTN2	21
BP	GO:1902115	regulation of organelle assembly	36/2829	187/18862	0.0659477	0.309001	0.262909	WRAP73/VPS4B/TRIM37/TCHP/SYNE2/STIL/SAXO1/RDX/RCC1/PLK4/PLK1/PIP4K2A/MNS1/MDM1/MCIDAS/LRRTM1/HNRNPU/HCK/GRID2/GPSM2/GAP43/G3BP1/FEZ2/FEZ1/ENTR1/DZIP1/DCDC2/CSF2/CNOT6/CEP135/CENPJ/CDK5RAP2/CCDC88A/CAV3/BRCA1/ASAP1	36
BP	GO:0060348	bone development	37/2829	193/18862	0.0663221	0.310068	0.263817	WNT1/TRIP11/TRIM45/TMEM38B/TGFBR2/TGFB3/SP5/SOX9/SMAD5/SKI/SIGLEC15/SH2B3/RGN/RAB23/PTPRC/PIP4K2A/OSR2/NEUROG1/MMP16/KIT/IHH/IGF1/HOXB4/HOXA11/GJA1/FREM1/FLI1/FGFR2/FGF8/FGF4/FGF18/FAT4/CYP26B1/COL2A1/COL27A1/BMPR2/BMP6	37
BP	GO:0009187	cyclic nucleotide metabolic process	2025-10-29	40/18862	0.066973	0.310068	0.263817	PDE4A/PDE2A/PDE1A/NPPB/NPPA/GUCY1A2/GUCY1A1/ADCY9/ADCY5/ADCY2	10
BP	GO:0032735	positive regulation of interleukin-12 production	2025-10-29	40/18862	0.066973	0.310068	0.263817	TLR9/TLR3/TLR2/TIRAP/NOD2/MDK/LGALS9/IRF8/IL16/CCL19	10
BP	GO:0060443	mammary gland morphogenesis	2025-10-29	40/18862	0.066973	0.310068	0.263817	WNT5A/TGFBR2/PGR/NRG3/GLI2/FGFR2/FGF10/ESR1/CAV3/AR	10
BP	GO:0001502	cartilage condensation	2025-06-29	20/18862	0.0671756	0.310068	0.263817	WNT7A/SOX9/ROR2/FGF4/COL2A1/CCN2	6
BP	GO:0006837	serotonin transport	2025-06-29	20/18862	0.0671756	0.310068	0.263817	SLC6A4/SLC22A3/P2RX1/NOS1/ITGB3/GPM6B	6
BP	GO:0021854	hypothalamus development	2025-06-29	20/18862	0.0671756	0.310068	0.263817	POU3F2/OTP/NRP2/NKX2-6/FOXB1/ETS1	6
BP	GO:0021871	forebrain regionalization	2025-06-29	20/18862	0.0671756	0.310068	0.263817	WNT2B/WNT1/SHH/PGAP1/FGF8/EMX1	6
BP	GO:0035988	chondrocyte proliferation	2025-06-29	20/18862	0.0671756	0.310068	0.263817	SOX9/SIX2/MMP16/IHH/CCN2/BMPR2	6
BP	GO:0044342	type B pancreatic cell proliferation	2025-06-29	20/18862	0.0671756	0.310068	0.263817	WNT3A/SFRP1/SERPINB1/NR1D1/NKX6-1/IGFBP3	6
BP	GO:0051570	regulation of histone H3-K9 methylation	2025-06-29	20/18862	0.0671756	0.310068	0.263817	SETD7/RIF1/PAX5/MYB/DNMT1/BRCA1	6
BP	GO:0090189	regulation of branching involved in ureteric bud morphogenesis	2025-06-29	20/18862	0.0671756	0.310068	0.263817	WNT2B/TACSTD2/SOX9/SOX8/SIX2/PAX2	6
BP	GO:1903978	regulation of microglial cell activation	2025-06-29	20/18862	0.0671756	0.310068	0.263817	TAFA3/SYT11/PTPRC/NR1D1/CTSC/CST7	6
BP	GO:1903351	cellular response to dopamine	19/2829	89/18862	0.0673889	0.310068	0.263817	SULT1A4/RGS4/NSG2/NSG1/MAPK1/ID1/HTR7/HTR4/HTR1D/HRH2/GNG2/GNA15/GNA14/DRD1/CHRM5/CHRM2/CAV2/ALK/ADCY5	19
BP	GO:0018958	phenol-containing compound metabolic process	22/2829	106/18862	0.0676308	0.310068	0.263817	WNT5A/TRPC1/TGFB2/SULT1A4/SNCAIP/SLC6A3/SLC45A2/SLC16A10/OPN3/MOXD1/INSM1/GCNT4/GCH1/FOXE1/DUOXA2/DUOX2/DRD1/DDC/DBH/DAO/CPQ/BCL2	22
BP	GO:0051058	negative regulation of small GTPase mediated signal transduction	13/2829	56/18862	0.0678822	0.310068	0.263817	TGFB2/SPRY4/SLIT2/SCAI/RIPOR2/RASAL1/RASA4B/RAPGEF1/MET/DLC1/CCDC125/ARHGAP42/ADRA1A	13
BP	GO:0072525	pyridine-containing compound biosynthetic process	2025-09-29	35/18862	0.0686409	0.310068	0.263817	SLC5A8/QPRT/PTGS2/PSAT1/PARP9/NMNAT2/NADK2/IDO2/ACMSD	9
BP	GO:0098926	postsynaptic signal transduction	2025-09-29	35/18862	0.0686409	0.310068	0.263817	WNT3A/OPRM1/LY6H/GNAQ/GNA15/CHRNA7/CHRNA3/CHRM5/CHRM2	9
BP	GO:0002637	regulation of immunoglobulin production	15/2829	67/18862	0.0688399	0.310068	0.263817	ZPBP2/TNFRSF4/TLR9/TFRC/TBX21/RIF1/PTPRC/PRKDC/IL33/IL27RA/IL13/HPX/FOXP3/CD22/C17orf99	15
BP	GO:0015800	acidic amino acid transport	15/2829	67/18862	0.0688399	0.310068	0.263817	TRH/SYT1/SLC25A13/SLC1A2/SLC12A2/RIMS1/PPFIA2/NPY5R/LRRC8C/GRM7/GRM1/GJA1/APBA1/ADORA2A/ADORA1	15
BP	GO:0045669	positive regulation of osteoblast differentiation	15/2829	67/18862	0.0688399	0.310068	0.263817	TP63/SOX11/SMAD5/RUNX2/MIR210/MIR200C/IGF1/IFITM1/GDPD2/FERMT2/FBN2/CTHRC1/BMPR2/BMP7/BMP6	15
BP	GO:0061371	determination of heart left/right asymmetry	15/2829	67/18862	0.0688399	0.310068	0.263817	ZIC3/WNT5A/WNT3A/TGFBR2/TBX21/TBR1/STIL/SOX18/SHH/PKD2/MMP21/MICAL2/IHH/FGF8/EOMES	15
BP	GO:2000514	regulation of CD4-positive, alpha-beta T cell activation	15/2829	67/18862	0.0688399	0.310068	0.263817	VSIR/TNFSF18/TGFBR2/TBX21/RUNX3/NLRP3/MYB/LGALS9B/LGALS9/IL27/HLX/FOXP3/CD83/CD160/CCL19	15
BP	GO:0051261	protein depolymerization	23/2829	112/18862	0.0693171	0.310068	0.263817	VPS4B/VIL1/SYNJ1/SVIL/SPTBN5/SPTBN1/SEMA5A/SCIN/RDX/NES/MICAL2/MAP6D1/MAP1A/LMOD2/KIF24/KIF19/KIF18B/KIF18A/F2RL1/EPS8/DNAJC6/ADD2/ACTN2	23
BP	GO:0022011	myelination in peripheral nervous system	2025-07-29	25/18862	0.069365	0.310068	0.263817	SKI/POU3F2/POU3F1/NCMAP/ITGB4/ADGRG6/ADAM22	7
BP	GO:0032292	peripheral nervous system axon ensheathment	2025-07-29	25/18862	0.069365	0.310068	0.263817	SKI/POU3F2/POU3F1/NCMAP/ITGB4/ADGRG6/ADAM22	7
BP	GO:0042737	drug catabolic process	2025-07-29	25/18862	0.069365	0.310068	0.263817	NUDT15/NR1I2/NOS1/CYP2D6/CYP2B6/CYP2A13/CYP1A2	7
BP	GO:0045745	positive regulation of G protein-coupled receptor signaling pathway	2025-07-29	25/18862	0.069365	0.310068	0.263817	NECAB2/MRAP2/MRAP/FGF8/F2/CHGA/C3	7
BP	GO:0051894	positive regulation of focal adhesion assembly	2025-07-29	25/18862	0.069365	0.310068	0.263817	THY1/SFRP1/NRP1/KDR/IQGAP1/FMN1/FERMT2	7
BP	GO:0060219	camera-type eye photoreceptor cell differentiation	2025-07-29	25/18862	0.069365	0.310068	0.263817	USH1C/THY1/SOX9/SOX8/IHH/DSCAM/CABP4	7
BP	GO:0060295	regulation of cilium movement involved in cell motility	2025-07-29	25/18862	0.069365	0.310068	0.263817	TEX101/SEMG2/RNASE10/RGN/PRDM14/CFAP20/CATSPER1	7
BP	GO:0071459	protein localization to chromosome, centromeric region	2025-07-29	25/18862	0.069365	0.310068	0.263817	SPDL1/RCC2/RB1/MIS12/KNL1/HASPIN/BUB1B	7
BP	GO:0097164	ammonium ion metabolic process	2025-07-29	25/18862	0.069365	0.310068	0.263817	TRH/SLC22A3/SARDH/HNMT/DDC/CHDH/BHMT	7
BP	GO:1902019	regulation of cilium-dependent cell motility	2025-07-29	25/18862	0.069365	0.310068	0.263817	TEX101/SEMG2/RNASE10/RGN/PRDM14/CFAP20/CATSPER1	7
BP	GO:0002604	regulation of dendritic cell antigen processing and presentation	2025-04-29	11/18862	0.0693653	0.310068	0.263817	THBS1/NOD2/CD74/CCL19	4
BP	GO:0006182	cGMP biosynthetic process	2025-04-29	11/18862	0.0693653	0.310068	0.263817	NPPB/NPPA/GUCY1A2/GUCY1A1	4
BP	GO:0031223	auditory behavior	2025-04-29	11/18862	0.0693653	0.310068	0.263817	STRA6/SLITRK6/NRXN2/NEUROG1	4
BP	GO:0032306	regulation of prostaglandin secretion	2025-04-29	11/18862	0.0693653	0.310068	0.263817	TNFRSF11A/PLA2G4A/PLA2G10/MAP2K6	4
BP	GO:0032308	positive regulation of prostaglandin secretion	2025-04-29	11/18862	0.0693653	0.310068	0.263817	TNFRSF11A/PLA2G4A/PLA2G10/MAP2K6	4
BP	GO:0032836	glomerular basement membrane development	2025-04-29	11/18862	0.0693653	0.310068	0.263817	WT1/NID1/COL4A4/COL4A3	4
BP	GO:0033079	immature T cell proliferation	2025-04-29	11/18862	0.0693653	0.310068	0.263817	TMEM131L/SHH/IHH/FOXP3	4
BP	GO:0033632	regulation of cell-cell adhesion mediated by integrin	2025-04-29	11/18862	0.0693653	0.310068	0.263817	PODXL/PIEZO1/FERMT3/CD3E	4
BP	GO:0034454	microtubule anchoring at centrosome	2025-04-29	11/18862	0.0693653	0.310068	0.263817	KIF3A/DCTN1/CEP19/CCDC68	4
BP	GO:0045602	negative regulation of endothelial cell differentiation	2025-04-29	11/18862	0.0693653	0.310068	0.263817	ZEB1/XDH/S1PR3/ID1	4
BP	GO:0046643	regulation of gamma-delta T cell activation	2025-04-29	11/18862	0.0693653	0.310068	0.263817	TCF7/PTPRC/NOD2/LEF1	4
BP	GO:0048635	negative regulation of muscle organ development	2025-04-29	11/18862	0.0693653	0.310068	0.263817	SFMBT1/LEF1/FGF8/FGF3	4
BP	GO:0060019	radial glial cell differentiation	2025-04-29	11/18862	0.0693653	0.310068	0.263817	LEF1/FGF10/EMX1/CDH2	4
BP	GO:0060368	regulation of Fc receptor mediated stimulatory signaling pathway	2025-04-29	11/18862	0.0693653	0.310068	0.263817	RAPGEF1/PTPRC/PLSCR1/CD226	4
BP	GO:0060579	ventral spinal cord interneuron fate commitment	2025-04-29	11/18862	0.0693653	0.310068	0.263817	SOX1/GLI2/DBX1/ASCL1	4
BP	GO:0060581	cell fate commitment involved in pattern specification	2025-04-29	11/18862	0.0693653	0.310068	0.263817	SOX1/GLI2/DBX1/ASCL1	4
BP	GO:0061029	eyelid development in camera-type eye	2025-04-29	11/18862	0.0693653	0.310068	0.263817	STRA6/SOX11/OSR2/INHBA	4
BP	GO:0061303	cornea development in camera-type eye	2025-04-29	11/18862	0.0693653	0.310068	0.263817	WNT9A/WNT2B/SOX11/PAX6	4
BP	GO:0070106	interleukin-27-mediated signaling pathway	2025-04-29	11/18862	0.0693653	0.310068	0.263817	IL27RA/IL27/EBI3/CANX	4
BP	GO:0090657	telomeric loop disassembly	2025-04-29	11/18862	0.0693653	0.310068	0.263817	SLX1A/RTEL1/RECQL4/BLM	4
BP	GO:0097048	dendritic cell apoptotic process	2025-04-29	11/18862	0.0693653	0.310068	0.263817	LGALS9/CXCL12/CCL19/BLK	4
BP	GO:0099624	atrial cardiac muscle cell membrane repolarization	2025-04-29	11/18862	0.0693653	0.310068	0.263817	SCN5A/NPPA/KCNA5/CACNA1D	4
BP	GO:1902287	semaphorin-plexin signaling pathway involved in axon guidance	2025-04-29	11/18862	0.0693653	0.310068	0.263817	PLXND1/PLXNC1/PLXNA4/PLXNA2	4
BP	GO:1902474	positive regulation of protein localization to synapse	2025-04-29	11/18862	0.0693653	0.310068	0.263817	ZDHHC3/WNT7A/WNT5A/NLGN1	4
BP	GO:1904748	regulation of apoptotic process involved in development	2025-04-29	11/18862	0.0693653	0.310068	0.263817	TNFRSF1B/TGFB2/PAX2/BMP7	4
BP	GO:1905383	protein localization to presynapse	2025-04-29	11/18862	0.0693653	0.310068	0.263817	WNT7A/RAB27B/MAP1A/KIF5A	4
BP	GO:2000668	regulation of dendritic cell apoptotic process	2025-04-29	11/18862	0.0693653	0.310068	0.263817	LGALS9/CXCL12/CCL19/BLK	4
BP	GO:2000826	regulation of heart morphogenesis	2025-04-29	11/18862	0.0693653	0.310068	0.263817	WNT5A/WNT3A/GATA5/DKK1	4
BP	GO:2001053	regulation of mesenchymal cell apoptotic process	2025-04-29	11/18862	0.0693653	0.310068	0.263817	SOX9/SHH/PAX2/BMP7	4
BP	GO:0050901	leukocyte tethering or rolling	2025-08-29	30/18862	0.0695919	0.310627	0.264293	SELPLG/JAM2/ITGA4/GCNT1/FUT9/CXCL12/CCL28/ADD2	8
BP	GO:0051968	positive regulation of synaptic transmission, glutamatergic	2025-08-29	30/18862	0.0695919	0.310627	0.264293	TSHZ3/ROR2/OXTR/NTRK1/NLGN1/DRD1/CACNG7/ADORA2A	8
BP	GO:0097711	ciliary basal body-plasma membrane docking	20/2829	95/18862	0.0696976	0.310873	0.264502	TUBB4B/SCLT1/PLK4/PLK1/PCNT/NEK2/MAPRE1/KIF24/HSP90AA1/HAUS7/HAUS6/HAUS1/DCTN1/CEP78/CEP290/CEP192/CEP162/CEP135/CENPJ/CDK5RAP2	20
BP	GO:0050867	positive regulation of cell activation	73/2829	412/18862	0.0699173	0.311626	0.265143	WNT5A/WNT3A/VSIR/VAV3/VAMP7/TOX/TNFRSF4/TNFRSF14/TLR9/TLR6/TIRAP/THY1/THBS1/TGFBR2/TFRC/TESPA1/TBX21/TAFA3/TAC1/SHH/SH3KBP1/RUNX3/RIF1/RAG1/PTPRC/PRKDC/PLA2G4A/PIK3R1/PDPK1/PCK1/PAK3/PAK2/NOD2/NLRP3/NFATC2/MYB/MDK/LGALS9/LEF1/LCK/IL36B/IL33/IL27RA/IL15/IL13/IHH/IGF1/HSPH1/HLX/HAVCR1/GRAP2/GPAM/GLI2/GATA2/FOXP3/FLT3LG/FGR/FGF10/F2RL1/EBI3/CTSC/CORO1A/CD83/CD74/CD3E/CD38/CD226/CD160/CCN2/CCL19/CARD…	73
BP	GO:0046879	hormone secretion	55/2829	302/18862	0.0700574	0.312023	0.265481	VGF/VAMP7/TRH/TIAM1/TAC1/SYT9/SPP1/SOX11/SLC16A10/SLC16A1/SFRP1/SELENOT/RIMS2/RAPGEF4/RAPGEF3/RAB11FIP2/POMC/PCLO/NR1D1/NKX6-1/MYB/MAFA/KCNS3/KCNC2/KCNA5/ITPR2/INHBB/INHBA/ILDR2/HNF1A/GLP1R/GJA1/GCK/FOXA2/EFNA5/CRHR1/CPT1A/CPLX3/CLOCK/CHGA/CHD7/CFTR/CD38/CACNA1E/CACNA1D/BMP6/BLK/ANO1/ALOX5/AGTR1/ADRA2C/ADRA2A/ADORA1/ADCY5/ACVR1C	55
BP	GO:0010469	regulation of signaling receptor activity	36/2829	188/18862	0.0702355	0.312589	0.265962	WFIKKN1/SHISA9/SHISA6/RASGRF2/RAMP3/PLAU/PCSK9/OPRM1/NRP1/NPTX2/NPTX1/NLGN1/NEURL1/NCOA3/NCAPG2/MTRNR2L8/LY6H/IL18BP/GSG1L/GRIN2B/GRIN1/GPRC5A/ESR2/DLGAP3/DLGAP2/DKK3/DKK1/DAPK1/CNRIP1/CBLC/CAV3/CACNG7/ADRA2C/ADRA2A/ADORA1/ACTN2	36
BP	GO:0071897	DNA biosynthetic process	37/2829	194/18862	0.0705559	0.313787	0.266981	TRIM25/TK1/TEX12/TERT/TELO2/SPRTN/SPATA22/RGN/RGCC/RFC3/REV3L/POLQ/POLN/POLE2/POLE/POLD3/POLA1/PKIB/PCNA/PARM1/PAK3/NEK2/MYC/MAPK1/KCNK2/HSP90AA1/HNRNPU/GJA1/FGF2/DSCC1/DKC1/DCP2/CENPF/CCT5/CCN2/BMPR2/ATR	37
BP	GO:0042110	T cell activation	83/2829	474/18862	0.0707262	0.314316	0.267431	WNT1/VTCN1/VSIR/TOX/TNFSF18/TNFRSF4/TNFRSF21/TNFRSF1B/TNFRSF14/TMEM131L/TIGIT/THY1/TGFBR2/TFRC/TESPA1/TCF7/TBX21/SLC46A2/SLAMF6/SHH/SFTPD/SCGB1A1/RUNX3/RIPOR2/RIPK3/RASGRP1/RAG1/RAC2/PTPRC/PRKDC/PREX1/PLA2G2F/PKNOX1/PIK3R1/PDPK1/PCK1/PAK3/PAK2/NOD2/NLRP3/NFATC2/MYB/MDK/LMO1/LGALS9B/LGALS9/LGALS3/LFNG/LEF1/LCK/LAT/KIT/IL36B/IL27RA/IL27/IL18R1/IL15/IHH/IGF1/HSPH1/HLX/GRAP2/GPAM/GLI2/FOXP3/FANCD2/FA…	83
BP	GO:0043542	endothelial cell migration	51/2829	278/18862	0.0708739	0.314744	0.267796	WNT7A/WNT5A/TMSB4X/THBS1/TBXA2R/SPRED1/SOX18/SLIT2/SERPINF1/SEMA5A/ROCK2/RHOJ/RGCC/PTGS2/PLXND1/PLPP3/PDPK1/NUS1/NRP2/NRP1/MIR210/MIR200C/MIR200A/MIR196A1/MIR132/MIR126/MET/MAP3K3/LGMN/LGALS12/KDR/ITGB3/ID1/HDAC9/GATA2/FLT4/FGF4/FGF2/FGF18/ETS1/EFNB2/DNAJA4/DCN/CLEC14A/CDH5/CCBE1/CARD10/BMPR2/BMPER/ADGRB1/ADGRA2	51
BP	GO:0030514	negative regulation of BMP signaling pathway	2025-12-29	51/18862	0.0710611	0.315118	0.268114	WNT5A/WNT1/VWC2L/VWC2/SPART/SKI/SFRP1/LRP2/HIPK2/DLX1/CHRD/BMPER	12
BP	GO:0032964	collagen biosynthetic process	2025-12-29	51/18862	0.0710611	0.315118	0.268114	TRAM2/TGFB3/RGCC/MYB/ITGA2/IHH/F2/COL5A1/CIITA/CCN2/AMELX/ADAMTS3	12
BP	GO:0042445	hormone metabolic process	41/2829	218/18862	0.0713421	0.316135	0.26898	UGT2B7/UGT1A3/UGT1A1/SPP1/SLC16A10/SHH/SDR16C5/RPE65/RDH13/RDH12/PCSK5/MME/LIPE/LHB/GHR/GCNT4/FOXE1/ESR1/DUOXA2/DUOX2/DKK3/CYP2D6/CYP26B1/CYP1A2/CYP17A1/CRABP2/CRABP1/CPQ/CPA3/CMA1/CHST8/CES1/BMP6/BCO2/BCO1/ALDH8A1/ALDH1A3/AKR1C4/AKR1C2/ADH1A/ACE	41
BP	GO:0016485	protein processing	42/2829	224/18862	0.0714322	0.316306	0.269125	XPNPEP3/VSIR/THBS1/SPRTN/SPCS3/SHH/PRSS12/PLAU/PLAT/PCSK9/PCSK5/NKD2/MYRF/MMP16/MME/LHB/LGMN/IHH/GAS1/FXN/FAM111A/F7/F11/ECEL1/DYNC2H1/DHH/CUZD1/CST7/CPZ/CPXM1/CPD/CPA3/CMA1/CES1/CCBE1/CARD18/BAG2/ASPRV1/ADAMTS3/ADAMTS2/ADAM19/ACE	42
BP	GO:1902106	negative regulation of leukocyte differentiation	21/2829	101/18862	0.0717496	0.317482	0.270125	UBASH3B/TNFSF18/TMEM131L/TLR3/TBX21/SHH/SFRP1/RUNX3/PIK3R1/MYC/MDK/LILRB3/INHBA/IHH/HOXA7/HLX/GATA2/FOXP3/DTX1/CDK6/CD74	21
BP	GO:0006721	terpenoid metabolic process	25/2829	124/18862	0.0721583	0.31906	0.271468	UGT1A3/UGT1A1/STRA6/SDR16C5/RPE65/RLBP1/RDH13/RDH12/LRP8/LRP2/LIPE/HMGCS2/GPC3/CYP2D6/CYP26B1/CYP1A2/CRABP2/CRABP1/BCO2/BCO1/ALDH8A1/ALDH1A3/AKR1C4/ADH1A/ABCA4	25
BP	GO:0042246	tissue regeneration	16/2829	73/18862	0.0724537	0.320079	0.272335	WNT7A/TXK/TM4SF4/TGFBR2/MYOZ1/MYOG/MIR590/MDK/IGFBP1/IGF1/GAP43/FGF10/EYS/CPQ/CCNB1/CAPN3	16
BP	GO:0042490	mechanoreceptor differentiation	14/2829	62/18862	0.0725457	0.320079	0.272335	USH1G/USH1C/TRIP11/TMEM132E/SLITRK6/RIPOR2/POU4F3/NTRK1/LHFPL5/GABRA5/FAT4/CTHRC1/CDH23/ATP8B1	14
BP	GO:0045453	bone resorption	14/2829	62/18862	0.0725457	0.320079	0.272335	UBASH3B/TNFRSF11B/TNFRSF11A/TFRC/SPP1/SIGLEC15/RAC2/PPARGC1B/ITGB3/IL20RA/IHH/CD38/CALCA/CA2	14
BP	GO:0015698	inorganic anion transport	33/2829	171/18862	0.0735711	0.32437	0.275986	SLC4A8/SLC4A5/SLC4A4/SLC4A10/SLC4A1/SLC34A2/SLC34A1/SLC26A9/SLC26A8/SLC26A2/SLC26A10/SLC22A8/SLC13A4/SLC12A5/SLC12A2/LRRC8C/LRRC8B/GABRE/GABRD/GABRA5/ENPP1/CLIC5/CLCNKB/CLCN5/CLCA4/CFTR/CCT8L2/ATP8B1/APOL1/ANO5/ANO4/ANO1/ABCB1	33
BP	GO:0002696	positive regulation of leukocyte activation	71/2829	401/18862	0.0738332	0.325291	0.27677	WNT5A/WNT3A/VSIR/VAV3/VAMP7/TOX/TNFRSF4/TNFRSF14/TLR9/TLR6/TIRAP/THY1/THBS1/TGFBR2/TFRC/TESPA1/TBX21/TAFA3/TAC1/SHH/SH3KBP1/RUNX3/RIF1/RAG1/PTPRC/PRKDC/PLA2G4A/PIK3R1/PDPK1/PCK1/PAK3/PAK2/NOD2/NLRP3/NFATC2/MYB/MDK/LGALS9/LEF1/LCK/IL36B/IL33/IL27RA/IL15/IL13/IHH/IGF1/HSPH1/HLX/HAVCR1/GRAP2/GPAM/GLI2/GATA2/FOXP3/FLT3LG/FGR/FGF10/F2RL1/EBI3/CTSC/CORO1A/CD83/CD74/CD3E/CD38/CD226/CD160/CCL19/CARD11/BC…	71
BP	GO:1903350	response to dopamine	19/2829	90/18862	0.0739128	0.325408	0.276869	SULT1A4/RGS4/NSG2/NSG1/MAPK1/ID1/HTR7/HTR4/HTR1D/HRH2/GNG2/GNA15/GNA14/DRD1/CHRM5/CHRM2/CAV2/ALK/ADCY5	19
BP	GO:0032956	regulation of actin cytoskeleton organization	63/2829	352/18862	0.0741871	0.325708	0.277125	VIL1/TMSB4X/TJP1/TGFB3/TACSTD2/TAC1/SYNPO/SVIL/SPTBN5/SPTBN1/SLIT2/SIGLEC15/SFRP1/SEMA5A/SCIN/ROCK2/RHOBTB2/RGS4/RGCC/RDX/RAPGEF3/RAC2/PREX1/PPM1E/PIK3R1/PFN3/PEAK3/PAK3/PAK2/NTRK3/NRP1/NEB/MYLK3/MET/MDK/LMOD2/KANK4/JAM3/IQGAP1/ID1/HCK/GPM6B/FZD10/FMN1/FERMT2/F2RL1/ESAM/EPS8/EPHA3/EFNA5/ECT2/DLC1/CXCL12/CSF3/CORO2B/CORO1A/CELSR1/CCN2/CCDC88A/CAV3/BAIAP2L2/ADD2/ACTN2	63
BP	GO:0042461	photoreceptor cell development	2025-11-29	46/18862	0.0741938	0.325708	0.277125	USH1C/TULP1/THY1/RP1L1/RDH13/PRPH2/MFSD2A/GNGT1/FSCN2/CEP290/CABP4	11
BP	GO:0051932	synaptic transmission, GABAergic	2025-11-29	46/18862	0.0741938	0.325708	0.277125	ZDHHC3/TAC1/PLCL2/PHF24/OXTR/NPY5R/NLGN1/GABRE/GABRA5/ADRA1A/ADORA1	11
BP	GO:1900274	regulation of phospholipase C activity	2025-11-29	46/18862	0.0741938	0.325708	0.277125	TXK/P2RY12/NTRK3/KIT/GNAQ/GNA15/FLT1/FGF2/ESR1/BDNF/ADRA1A	11
BP	GO:0034754	cellular hormone metabolic process	27/2829	136/18862	0.0743971	0.326367	0.277685	UGT2B7/UGT1A3/UGT1A1/SPP1/SHH/SDR16C5/RPE65/RDH13/RDH12/LIPE/LHB/ESR1/DKK3/CYP2D6/CYP26B1/CYP1A2/CYP17A1/CRABP2/CRABP1/BMP6/BCO2/BCO1/ALDH8A1/ALDH1A3/AKR1C4/AKR1C2/ADH1A	27
BP	GO:1901215	negative regulation of neuron death	37/2829	195/18862	0.0749769	0.328675	0.279648	XRCC2/WNT3A/WNT1/UNC5B/TNFRSF1B/TGFB3/TERT/SULT1A4/SLC30A10/SLC23A2/SERPINF1/POU4F1/PDPK1/NTRK1/NES/NAIP/MIR200C/MDK/LGMN/KIF14/IL13/HIPK2/GCLM/GABRA5/FOXQ1/FOXB1/FGF8/DLX1/CSF3/CORO1A/CHGA/CD200/BDNF/BCL2/BARHL1/ARRB1/ADORA2A	37
BP	GO:0030282	bone mineralization	23/2829	113/18862	0.0751865	0.329358	0.28023	TMEM38B/TGFB3/SOX9/SLC8A1/SLC24A3/SGMS2/RSPO2/ROR2/OSR2/OMD/IGF1/GPM6B/GPC3/FGR/FGFR2/FBN2/ENPP1/BMPR2/BMP7/BMP6/BMP2K/ATP2B1/ALOX5	23
BP	GO:0035304	regulation of protein dephosphorylation	28/2829	142/18862	0.0753243	0.329725	0.280543	SH3RF2/ROCK2/RGN/RCAN2/RCAN1/PTPRC/PPP6R3/PPP3R2/PPP2R5C/PPP2R2B/PPP1R36/PPP1R2B/PPP1R1A/PHACTR2/PHACTR1/MYOZ1/MAGI2/LGALS3/ITGA1/IGFBP3/HSP90B1/EIF2AK2/DLC1/CDH5/CDCA2/CD33/CALM1/ADORA1	28
BP	GO:0061448	connective tissue development	45/2829	243/18862	0.0754643	0.330102	0.280863	WT1/WNT9A/WNT7A/WNT5B/WNT5A/WNT2B/TRIP11/TGFBR2/SPART/SOX9/SOX8/SMAD5/SIX2/SCIN/SATB2/RUNX3/RUNX2/RSPO2/ROR2/PRRX1/PDGFD/OSR2/NKX3-2/NFIB/MDK/MATN3/ITGB8/IHH/HOXA5/HOXA11/GLI2/FGF4/FGF2/FGF18/COL5A1/COL2A1/COL27A1/CHST11/CHI3L1/CCN2/BMPR2/BMP7/BMP6/AMELX/ADAMTS12	45
BP	GO:0071774	response to fibroblast growth factor	29/2829	148/18862	0.0761384	0.332379	0.2828	WNT5A/TRIM71/TNC/THBS1/SPRY4/SPRED1/SFRP1/SETX/SCGB1A1/PRDM14/MAPK1/LRIT3/KIF16B/HNRNPM/GCLM/FLRT3/FGFR2/FGF8/FGF5/FGF4/FGF3/FGF2/FGF19/FGF18/FGF12/FGF10/FAT4/CCN2/ANOS1	29
BP	GO:0110149	regulation of biomineralization	20/2829	96/18862	0.0761475	0.332379	0.2828	TGFB3/SOX9/SLC8A1/SGMS2/ROCK2/OSR2/OMD/MMP20/GPM6B/FBN2/FBLN7/ENPP1/DMP1/BMPR2/BMP7/BMP6/BMP2K/ATP2B1/AMELX/ALOX5	20
BP	GO:1902476	chloride transmembrane transport	20/2829	96/18862	0.0761475	0.332379	0.2828	SLC4A8/SLC4A1/SLC26A9/SLC26A8/SLC26A2/SLC26A10/SLC12A5/SLC12A2/GABRE/GABRD/GABRA5/CLIC5/CLCNKB/CLCN5/CLCA4/CFTR/APOL1/ANO5/ANO4/ANO1	20
BP	GO:0032757	positive regulation of interleukin-8 production	13/2829	57/18862	0.0763829	0.332695	0.283069	WNT5A/TLR9/TLR3/TLR2/TIRAP/RIPK1/NOD2/LGALS9/IL17D/F2RL1/CD74/CD58/AFAP1L2	13
BP	GO:0045747	positive regulation of Notch signaling pathway	13/2829	57/18862	0.0763829	0.332695	0.283069	WNT1/TSPAN5/TP63/TGFB2/POGLUT1/NOD2/MIR126/MAML2/KIT/GATA5/FGF10/BMP2K/ASCL1	13
BP	GO:2000242	negative regulation of reproductive process	13/2829	57/18862	0.0763829	0.332695	0.283069	WT1/WNT5A/TRIP13/SPINK13/SERPINF1/SEMG2/RGN/IGF1/GPR149/GJA1/FBXO43/BMP7/ACVR1C	13
BP	GO:0043507	positive regulation of JUN kinase activity	15/2829	68/18862	0.0766011	0.332761	0.283126	WNT5A/TNFRSF11A/TLR9/TLR6/TIAM1/ROR2/RIPK1/MLKL/MDFIC/FZD10/ERCC6/DKK1/DAXX/CCL19/BIRC7	15
BP	GO:0045685	regulation of glial cell differentiation	15/2829	68/18862	0.0766011	0.332761	0.283126	ZNF365/TNFRSF21/TNFRSF1B/TLR2/SOX1/SHH/NR1D1/NKX6-2/NKX6-1/MDK/IL34/F2/EGR2/DLX1/DAB1	15
BP	GO:0007368	determination of left/right symmetry	24/2829	119/18862	0.0766155	0.332761	0.283126	ZIC3/WNT5A/WNT3A/TGFBR2/TBX21/TBR1/STIL/SOX18/SHH/PKD2/PKD1L1/NKX3-2/MMP21/MICAL2/LEFTY1/IHH/FGF8/FGF10/EOMES/DYNC2H1/DNAH11/DNAAF4/DNAAF2/CFC1	24
BP	GO:0043666	regulation of phosphoprotein phosphatase activity	24/2829	119/18862	0.0766155	0.332761	0.283126	SH3RF2/ROCK2/RGN/RCAN2/RCAN1/PTPRC/PPP6R3/PPP3R2/PPP2R5C/PPP2R2B/PPP1R36/PPP1R2B/PPP1R1A/PHACTR2/PHACTR1/MYOZ1/MAGI2/LGALS3/ITGA1/IGFBP3/HSP90B1/EIF2AK2/CD33/CALM1	24
BP	GO:1905039	carboxylic acid transmembrane transport	30/2829	154/18862	0.0768494	0.333324	0.283605	THBS1/STRA6/SLC7A9/SLC7A6/SLC6A20/SLC6A19/SLC6A15/SLC6A12/SLC5A8/SLC38A3/SLC38A1/SLC25A20/SLC25A13/SLC23A2/SLC22A4/SLC1A2/SLC16A7/SLC16A10/SLC16A1/SLC13A5/SLC13A2/RGS4/LRRC8C/LRP2/GRM1/CPT1A/AQP9/ACSL5/ABCD2/ABCB1	30
BP	GO:0001709	cell fate determination	2025-10-29	41/18862	0.0771806	0.333324	0.283605	WNT7A/WNT1/PRRX1/PAX2/NKX6-3/GATA2/FOXG1/DSCAML1/CYP26B1/ASCL1	10
BP	GO:0007520	myoblast fusion	2025-10-29	41/18862	0.0771806	0.333324	0.283605	WNT1/RIPOR2/NOS1/NFATC2/MYOG/JAM2/FER1L5/ERVFRD-1/CAV3/ADGRB1	10
BP	GO:0021983	pituitary gland development	2025-10-29	41/18862	0.0771806	0.333324	0.283605	WNT5A/SLC6A3/SALL1/POU3F2/OTP/GLI2/GATA2/FGF8/FGF10/ETS1	10
BP	GO:0042088	T-helper 1 type immune response	2025-10-29	41/18862	0.0771806	0.333324	0.283605	PLA2G4A/LEF1/IL33/IL27RA/IL27/IL18R1/IL18BP/HLX/EBI3/CCL19	10
BP	GO:0044091	membrane biogenesis	2025-10-29	41/18862	0.0771806	0.333324	0.283605	SYT11/SPTBN1/RFTN1/NRXN2/NLGN4Y/NLGN1/LRP4/CDH2/CAV3/CAV2	10
BP	GO:0051180	vitamin transport	2025-10-29	41/18862	0.0771806	0.333324	0.283605	TTPA/STRA6/SLC52A3/SLC52A1/SLC25A19/SLC23A2/RTBDN/LRP2/GC/AMN	10
BP	GO:2000781	positive regulation of double-strand break repair	2025-10-29	41/18862	0.0771806	0.333324	0.283605	TIMELESS/SLF2/SLF1/RIF1/PRKDC/PARP9/KHDC3L/FUS/FANCB/ERCC6	10
BP	GO:0007338	single fertilization	31/2829	160/18862	0.0774663	0.334322	0.284454	ZPBP2/TRPC7/TRPC6/TRPC3/TEX101/SYT6/SPINK13/SPESP1/SPAG1/SLC22A16/RNASE10/RIMS1/PLA2G10/MST1R/LHFPL2/KCNU1/HVCN1/HOXA9/HOXA11/CRISP1/CLGN/CCT5/CATSPERB/CATSPER4/CATSPER2/CATSPER1/ASH1L/AR/ADAM2/ADAM18/ACR	31
BP	GO:0001952	regulation of cell-matrix adhesion	25/2829	125/18862	0.0778768	0.335214	0.285212	THY1/THBS1/SFRP1/ROCK2/RCC2/PLAU/PIK3R1/ONECUT1/NRP1/NEXMIF/KDR/IQGAP1/HOXA7/GPM6B/FMN1/FERMT2/FERMT1/EPHA3/EFNA5/DLC1/CDK6/CD3E/CCL28/BCL2/AJAP1	25
BP	GO:0006022	aminoglycan metabolic process	33/2829	172/18862	0.0784486	0.335214	0.285212	VCAN/UST/STAB2/SPOCK2/PGLYRP1/OMD/NCAN/ITIH6/ITIH4/ITIH2/IL15/HS3ST5/HS3ST3B1/HS3ST3A1/HS3ST1/HPSE2/HPSE/GPC3/GLCE/FMOD/FGF2/DSEL/DCN/CLN6/CHST6/CHST3/CHST11/CHST1/CHI3L1/CEMIP2/B4GALT6/B3GALT5/B3GALT1	33
BP	GO:0002693	positive regulation of cellular extravasation	2025-05-29	16/18862	0.078936	0.335214	0.285212	THY1/RIPOR2/PDGFD/MDK/JAM3	5
BP	GO:0006206	pyrimidine nucleobase metabolic process	2025-05-29	16/18862	0.078936	0.335214	0.285212	UMPS/RRM1/MAPK1/CDA/CAD	5
BP	GO:0007351	tripartite regional subdivision	2025-05-29	16/18862	0.078936	0.335214	0.285212	WT1/WNT5A/TBXT/PLD6/NEUROG1	5
BP	GO:0008595	anterior/posterior axis specification, embryo	2025-05-29	16/18862	0.078936	0.335214	0.285212	WT1/WNT5A/TBXT/PLD6/NEUROG1	5
BP	GO:0016074	sno(s)RNA metabolic process	2025-05-29	16/18862	0.078936	0.335214	0.285212	RNF113B/NOLC1/FBLL1/EXOSC2/DKC1	5
BP	GO:0030949	positive regulation of vascular endothelial growth factor receptor signaling pathway	2025-05-29	16/18862	0.078936	0.335214	0.285212	VTN/ITGB3/GRB10/FGF18/FGF10	5
BP	GO:0032239	regulation of nucleobase-containing compound transport	2025-05-29	16/18862	0.078936	0.335214	0.285212	RIPK1/NSUN2/DHX9/CPSF6/ADORA1	5
BP	GO:0035729	cellular response to hepatocyte growth factor stimulus	2025-05-29	16/18862	0.078936	0.335214	0.285212	VIL1/NRP1/LGMN/GCLM/ADAMTS12	5
BP	GO:0035930	corticosteroid hormone secretion	2025-05-29	16/18862	0.078936	0.335214	0.285212	TAC1/POMC/CRHR1/BMP6/AGTR1	5
BP	GO:0046134	pyrimidine nucleoside biosynthetic process	2025-05-29	16/18862	0.078936	0.335214	0.285212	UMPS/TK1/DHFR2/CDA/CAD	5
BP	GO:0048243	norepinephrine secretion	2025-05-29	16/18862	0.078936	0.335214	0.285212	P2RY12/OXTR/ADRA2C/ADRA2A/ADORA2A	5
BP	GO:0050655	dermatan sulfate proteoglycan metabolic process	2025-05-29	16/18862	0.078936	0.335214	0.285212	VCAN/UST/NCAN/DSEL/DCN	5
BP	GO:0050884	neuromuscular process controlling posture	2025-05-29	16/18862	0.078936	0.335214	0.285212	POU4F1/GCH1/GBX1/FXN/ATP8A2	5
BP	GO:0061548	ganglion development	2025-05-29	16/18862	0.078936	0.335214	0.285212	RGS4/NRP2/NRP1/INSM1/ASCL1	5
BP	GO:0070431	nucleotide-binding oligomerization domain containing 2 signaling pathway	2025-05-29	16/18862	0.078936	0.335214	0.285212	SLC15A3/NOD2/IRGM/INAVA/ERBIN	5
BP	GO:0090036	regulation of protein kinase C signaling	2025-05-29	16/18862	0.078936	0.335214	0.285212	WNT5A/ULK4/SEZ6/FLT4/ADRA1A	5
BP	GO:0090336	positive regulation of brown fat cell differentiation	2025-05-29	16/18862	0.078936	0.335214	0.285212	VSTM2A/PTGS2/HNRNPU/FNDC5/BMP7	5
BP	GO:0099509	regulation of presynaptic cytosolic calcium ion concentration	2025-05-29	16/18862	0.078936	0.335214	0.285212	P2RX1/CALB1/ATP2B3/ATP2B1/ADORA1	5
BP	GO:1905153	regulation of membrane invagination	2025-05-29	16/18862	0.078936	0.335214	0.285212	SYT11/ITGA2/GATA2/F2RL1/C3	5
BP	GO:0007224	smoothened signaling pathway	26/2829	131/18862	0.0789865	0.335214	0.285212	ZNF423/TTC26/TGFBR2/STIL/SHH/SFRP1/ROR2/RB1/PTCHD1/PRRX1/NKX6-1/MOSMO/KIF7/IHH/HIPK2/GPC3/GLI2/GAS1/FGFR2/FGF10/ENPP1/DZIP1/DYNC2H1/DHH/DCDC2/CD3E	26
BP	GO:0007292	female gamete generation	26/2829	131/18862	0.0789865	0.335214	0.285212	TRIP13/TOP2A/SYCP2/PLK1/PLD6/PIWIL2/PGR/PDE3A/PAQR8/PAQR7/PANX1/NANOS1/MSH4/MEIKIN/MDK/INHBB/INHBA/IHH/IGF1/GPR149/DMC1/CGB7/CCNB1/BRCA2/BCL2L10/BCL2	26
BP	GO:0009410	response to xenobiotic stimulus	26/2829	131/18862	0.0789865	0.335214	0.285212	UGT1A4/UGT1A3/UGT1A1/SULT1A4/SLITRK5/SCGB1A1/RB1/PCNA/NR1I2/NQO1/N6AMT1/GSTP1/GSTA1/GRIN1/FMO3/FMO1/DPEP1/CYP2D6/CYP2B6/CYP2A13/CYP26B1/CYP1A2/CES1/AOC1/ACY3/ABCC2	26
BP	GO:1903706	regulation of hemopoiesis	73/2829	415/18862	0.0790613	0.335299	0.285285	WDR5/VSIR/UBASH3B/TOX/TNRC6A/TNFSF18/TMEM131L/TLR9/TLR3/THBS1/TGFBR2/TESPA1/TCF7/TBX21/SLC46A2/SHH/SFRP1/SCIN/RUNX3/ROR2/RIPK1/RB1/RAG1/PURB/PTPRC/PRKDC/PPARGC1B/POU4F1/PIK3R1/PCK1/NLRP3/NFE2/NFATC2/NCAPG2/MYL9/MYC/MYB/MIR17HG/MDK/LILRB3/LGALS9/LGALS3/LEF1/INHBA/IL36B/IL34/IL27/IL17D/IL15/IHH/HOXA9/HOXA7/HOXA5/HLX/GPR171/GLI2/GATA2/FOXP3/FANCD2/FANCA/ETS1/DTX1/CYP26B1/CSF3R/CSF3/CSF2/CDK6/CD83/CD…	73
BP	GO:0044782	cilium organization	72/2829	409/18862	0.0796189	0.33743	0.287098	ZNF423/WRAP73/UBXN10/TUBB4B/TUB/TTC36/TTC29/TTC26/TRIP11/TRAF3IP1/TMEM138/TEKT5/TCHP/SYNE2/SPAG1/SCLT1/SAXO1/RP1L1/RAB8A/RAB23/PLK4/PLK1/PKD2/PCNT/ONECUT1/NME5/NEURL1/NEK2/NEK1/MNS1/MCIDAS/MAPRE1/LRGUK/LCA5L/KIF3A/KIF24/KIF19/JHY/HYDIN/HSP90AA1/HAUS7/HAUS6/HAUS1/FSIP2/ENTR1/EHD4/DZIP1/DYNC2H1/DNAH8/DNAAF4/DNAAF2/DCTN1/DCDC2/CFAP74/CFAP44/CFAP20/CEP78/CEP290/CEP192/CEP19/CEP162/CEP135/CENPJ/CDK5RA…	72
BP	GO:0008593	regulation of Notch signaling pathway	22/2829	108/18862	0.0798565	0.337537	0.287189	WNT1/TSPAN5/TP63/TGFB2/POGLUT1/NOD2/NEURL1/MIR126/MAML2/LFNG/KIT/GATA5/GATA2/FGF10/DTX1/DLX1/DLK1/BMP7/BMP2K/BEND6/ASCL1/ARRB1	22
BP	GO:0001990	regulation of systemic arterial blood pressure by hormone	2025-09-29	36/18862	0.0798647	0.337537	0.287189	PCSK5/OXTR/MME/F2RL1/CPA3/CMA1/CES1/AGTR1/ACE	9
BP	GO:0014037	Schwann cell differentiation	2025-09-29	36/18862	0.0798647	0.337537	0.287189	SKI/POU3F2/POU3F1/NCMAP/LAMA2/ITGB4/EGR2/ADGRG6/ADAM22	9
BP	GO:0043029	T cell homeostasis	2025-09-29	36/18862	0.0798647	0.337537	0.287189	SLC46A2/RIPK3/RAG1/LMO1/LGALS9/GPAM/FOXP3/CORO1A/BCL2	9
BP	GO:0032608	interferon-beta production	2025-12-29	52/18862	0.0803238	0.339243	0.288641	TRAIP/TRAF3/TLR9/TLR3/TLR2/TIRAP/POLR3F/POLR3B/NMI/MIR26B/HSP90AA1/DHX9	12
BP	GO:0002690	positive regulation of leukocyte chemotaxis	19/2829	91/18862	0.080847	0.340983	0.290121	WNT5A/VEGFD/TNFSF18/TIRAP/THBS1/RIPOR2/RAC2/PRSS56/MDK/MAPK1/LGMN/LGALS9/IL34/F7/F2RL1/DAPK2/CXCL12/CD74/CCL19	19
BP	GO:0006942	regulation of striated muscle contraction	19/2829	91/18862	0.080847	0.340983	0.290121	TNNI3K/TMEM38B/STRIT1/SLC8A3/SLC8A1/SCN5A/NPPA/NOS1/MYBPH/CTNNA3/CHGA/CCN2/CAV3/CAMK2D/CALM1/ANK2/ADRA1B/ADRA1A/ADORA1	19
BP	GO:0001947	heart looping	14/2829	63/18862	0.0809637	0.34124	0.290339	ZIC3/WNT5A/WNT3A/TGFBR2/TBX21/TBR1/STIL/SOX18/SHH/PKD2/MICAL2/IHH/FGF8/EOMES	14
BP	GO:0003231	cardiac ventricle development	23/2829	114/18862	0.0813841	0.34173	0.290757	WNT5A/TRIP11/TGFBR2/TGFB2/STRA6/SOX11/SLIT3/SLIT2/SEMA3C/SCN5A/SALL4/SALL1/POU4F1/PDE2A/NPY5R/MIR17HG/LRP2/LMO4/KCNK2/HEYL/FGFR2/CHD7/BMPR2	23
BP	GO:0002335	mature B cell differentiation	2025-08-29	31/18862	0.0819934	0.34173	0.290757	POU2AF1/PLCL2/PLCG2/LFNG/ITM2A/DOCK10/CDH17/C17orf99	8
BP	GO:0003180	aortic valve morphogenesis	2025-08-29	31/18862	0.0819934	0.34173	0.290757	SOX9/SLIT3/SLIT2/ROCK2/RB1/NPPA/HEYL/GATA5	8
BP	GO:0034405	response to fluid shear stress	2025-08-29	31/18862	0.0819934	0.34173	0.290757	TGFB3/PKD2/MIR126/GJA1/ETS1/CSF2/CA2/ABCA1	8
BP	GO:0060122	inner ear receptor cell stereocilium organization	2025-08-29	31/18862	0.0819934	0.34173	0.290757	USH1G/USH1C/TRIP11/RIPOR2/LHFPL5/FAT4/CTHRC1/CDH23	8
BP	GO:0099084	postsynaptic specialization organization	2025-08-29	31/18862	0.0819934	0.34173	0.290757	NTNG2/NRXN2/NLGN1/LRRTM1/LRRC4/GRID2/GAP43/CDH2	8
BP	GO:2000193	positive regulation of fatty acid transport	2025-08-29	31/18862	0.0819934	0.34173	0.290757	TNFRSF11A/SSTR4/PLA2G4A/PLA2G10/MAP2K6/CYP4F2/ADORA2A/ACSL5	8
BP	GO:1903825	organic acid transmembrane transport	30/2829	155/18862	0.0821756	0.34173	0.290757	THBS1/STRA6/SLC7A9/SLC7A6/SLC6A20/SLC6A19/SLC6A15/SLC6A12/SLC5A8/SLC38A3/SLC38A1/SLC25A20/SLC25A13/SLC23A2/SLC22A4/SLC1A2/SLC16A7/SLC16A10/SLC16A1/SLC13A5/SLC13A2/RGS4/LRRC8C/LRP2/GRM1/CPT1A/AQP9/ACSL5/ABCD2/ABCB1	30
BP	GO:0072593	reactive oxygen species metabolic process	51/2829	281/18862	0.0822759	0.34173	0.290757	XDH/TLR6/TLR2/THBS1/TGFBR2/SLC30A10/SFTPD/ROCK2/RIPK3/RIPK1/RGN/RAC2/PXDNL/PTGS2/PREX1/PKD2/PAX2/PAGE4/NQO1/NOS1/NCF2/NCF1B/MPV17L/MIR590/MIR132/INAVA/IL19/HVCN1/HSP90AA1/GSTP1/GRIN1/GCH1/FBLN5/F2RL1/F2/DUOXA2/DUOX2/DHFR/CYP1A2/CYBA/CCN6/CCN2/CAT/BRCA1/BMP7/BCO2/BCL2/ALOX5/AGTR1/ADGRB1/ABCD2	51
BP	GO:0002320	lymphoid progenitor cell differentiation	2025-06-29	21/18862	0.0825858	0.34173	0.290757	SHH/PRKDC/NUDT21/KIT/FLT3/BCL2	6
BP	GO:0002363	alpha-beta T cell lineage commitment	2025-06-29	21/18862	0.0825858	0.34173	0.290757	TOX/TNFSF18/TBX21/SLAMF6/FOXP3/BCL2	6
BP	GO:0003177	pulmonary valve development	2025-06-29	21/18862	0.0825858	0.34173	0.290757	TNFRSF1B/TGFB2/STRA6/SLIT2/HEYL/BMPR2	6
BP	GO:0006833	water transport	2025-06-29	21/18862	0.0825858	0.34173	0.290757	SLC5A1/SLC14A1/CFTR/AQP9/AQP8/AQP5	6
BP	GO:0007130	synaptonemal complex assembly	2025-06-29	21/18862	0.0825858	0.34173	0.290757	TRIP13/TEX12/TEX11/SYCP2/RAD21L1/C1orf146	6
BP	GO:0016048	detection of temperature stimulus	2025-06-29	21/18862	0.0825858	0.34173	0.290757	NTRK1/EPHB1/CXCL12/CALCA/ANO1/ADORA1	6
BP	GO:0035929	steroid hormone secretion	2025-06-29	21/18862	0.0825858	0.34173	0.290757	TAC1/POMC/INHBA/CRHR1/BMP6/AGTR1	6
BP	GO:0048745	smooth muscle tissue development	2025-06-29	21/18862	0.0825858	0.34173	0.290757	STRA6/SOX9/SHH/PKD2/MYLK/IHH	6
BP	GO:0050908	detection of light stimulus involved in visual perception	2025-06-29	21/18862	0.0825858	0.34173	0.290757	TULP1/SEMA5B/RPE65/PRPH2/EYS/ATP8A2	6
BP	GO:0050962	detection of light stimulus involved in sensory perception	2025-06-29	21/18862	0.0825858	0.34173	0.290757	TULP1/SEMA5B/RPE65/PRPH2/EYS/ATP8A2	6
BP	GO:0061042	vascular wound healing	2025-06-29	21/18862	0.0825858	0.34173	0.290757	SLC12A2/MCAM/KDR/HPSE/GATA2/ALOX5	6
BP	GO:0072111	cell proliferation involved in kidney development	2025-06-29	21/18862	0.0825858	0.34173	0.290757	WT1/SHH/PDGFD/MYC/GPC3/BMP7	6
BP	GO:0098698	postsynaptic specialization assembly	2025-06-29	21/18862	0.0825858	0.34173	0.290757	NTNG2/NRXN2/NLGN1/LRRTM1/GRID2/GAP43	6
BP	GO:1902656	calcium ion import into cytosol	2025-06-29	21/18862	0.0825858	0.34173	0.290757	SLC8A3/SLC8A1/SLC24A2/RAMP3/MS4A1/FAM155A	6
BP	GO:0048515	spermatid differentiation	31/2829	161/18862	0.0827148	0.34173	0.290757	ZPBP2/TTC26/TRIP13/TOPAZ1/SYCP3/SRPK1/SPINK2/SLC26A8/SEMG2/PYGO1/PLD6/NSUN2/NME5/NEURL1/NECTIN3/KNL1/KIT/JAM3/JAM2/HOOK1/FSIP2/FSCN3/DMC1/DHH/CHD5/CFTR/CFAP44/CATSPER4/CATSPER2/CABYR/BRIP1	31
BP	GO:0051146	striated muscle cell differentiation	49/2829	269/18862	0.0828868	0.34173	0.290757	WT1/WNT3A/WNT1/WFIKKN1/TBX18/STAC3/SORBS2/SLC8A1/SKI/SHH/RIPOR2/RGS4/RB1/POPDC2/PGM5/NOS1/NKX2-6/NFATC2/NEB/MYOZ2/MYOZ1/MYOG/MYLK3/MYH3/MIR590/LMOD2/JAM2/IGF1/HNRNPU/HDAC9/FER1L5/ERVFRD-1/EFNB2/DNER/DKK1/CYP26B1/CDH2/CCNB1/CAV3/CAV2/CAPN3/CACYBP/BVES/BDNF/BCL2/ADRA1A/ADGRB1/ACTN2/ACTA1	49
BP	GO:0098659	inorganic cation import across plasma membrane	20/2829	97/18862	0.0829853	0.34173	0.290757	SLC9A4/SLC8A3/SLC8A1/SLC5A2/SLC5A1/SLC34A1/SLC24A2/SLC12A5/SLC12A2/RAMP3/MIR210/KCNK9/KCNJ9/KCNJ8/FAM155A/ATP4B/ATP1B2/ATP1A3/ATP12A/ABCC9	20
BP	GO:0099587	inorganic ion import across plasma membrane	20/2829	97/18862	0.0829853	0.34173	0.290757	SLC9A4/SLC8A3/SLC8A1/SLC5A2/SLC5A1/SLC34A1/SLC24A2/SLC12A5/SLC12A2/RAMP3/MIR210/KCNK9/KCNJ9/KCNJ8/FAM155A/ATP4B/ATP1B2/ATP1A3/ATP12A/ABCC9	20
BP	GO:0001945	lymph vessel development	2025-07-29	26/18862	0.0831458	0.34173	0.290757	SOX18/PTPN14/LGALS12/FLT4/CLEC14A/CCBE1/BMPR2	7
BP	GO:0002313	mature B cell differentiation involved in immune response	2025-07-29	26/18862	0.0831458	0.34173	0.290757	POU2AF1/PLCG2/LFNG/ITM2A/DOCK10/CDH17/C17orf99	7
BP	GO:0021772	olfactory bulb development	2025-07-29	26/18862	0.0831458	0.34173	0.290757	WNT5A/SLIT2/SKI/SALL1/KIF14/EFNA2/CHD7	7
BP	GO:0042634	regulation of hair cycle	2025-07-29	26/18862	0.0831458	0.34173	0.290757	WNT5A/TGFB2/TERT/HPSE/FERMT1/EPS8L3/CLOCK	7
BP	GO:0046639	negative regulation of alpha-beta T cell differentiation	2025-07-29	26/18862	0.0831458	0.34173	0.290757	TNFSF18/TBX21/SHH/RUNX3/IHH/HLX/FOXP3	7
BP	GO:0060351	cartilage development involved in endochondral bone morphogenesis	2025-07-29	26/18862	0.0831458	0.34173	0.290757	TRIP11/TGFBR2/SOX9/IHH/HOXA11/COL2A1/COL27A1	7
BP	GO:0061082	myeloid leukocyte cytokine production	2025-07-29	26/18862	0.0831458	0.34173	0.290757	WNT5A/TGFB3/TGFB2/KIT/GPRC5B/CHGA/CD74	7
BP	GO:0070920	regulation of production of small RNA involved in gene silencing by RNA	2025-07-29	26/18862	0.0831458	0.34173	0.290757	TERT/RMRP/RIPK1/NCOR2/MYCN/ESR1/DDX5	7
BP	GO:0071880	adenylate cyclase-activating adrenergic receptor signaling pathway	2025-07-29	26/18862	0.0831458	0.34173	0.290757	DRD1/CHGA/ADRA2C/ADRA2A/ADRA1B/ADRA1A/ADCY9	7
BP	GO:0009988	cell-cell recognition	17/2829	80/18862	0.0832004	0.34173	0.290757	ZPBP2/TEX101/SPESP1/LGALS3/KCNU1/HVCN1/CRISP1/CLGN/CCT5/CCL19/CATSPERB/CATSPER4/CATSPER2/CATSPER1/ADAM2/ADAM18/ACR	17
BP	GO:0035418	protein localization to synapse	17/2829	80/18862	0.0832004	0.34173	0.290757	ZDHHC3/ZDHHC15/WNT7A/WNT5A/SHISA6/RAB8A/RAB27B/PCLO/NSG1/NRXN2/NLGN1/MAP1A/KIF5A/GRIP2/GRIP1/CACNG7/ADAM22	17
BP	GO:0008361	regulation of cell size	33/2829	173/18862	0.0835445	0.342913	0.291763	WNT5A/WNT3A/VAV3/SPP1/SPART/SLC12A5/SLC12A2/SEMA6D/SEMA5B/SEMA5A/SEMA3G/SEMA3D/SEMA3C/RET/RDX/PLXNA4/OLFM1/NRP1/NRCAM/NKX6-1/KIAA0319/KCNMA1/ISLR2/FSTL4/FN1/DSCAM/DPYSL2/DCC/CXCL12/CRABP2/CAV3/BMPR2/BDNF	33
BP	GO:0009855	determination of bilateral symmetry	25/2829	126/18862	0.0838949	0.344121	0.292791	ZIC3/WNT5A/WNT3A/TGFBR2/TBX21/TBR1/STIL/SOX18/SHH/PKD2/PKD1L1/NKX3-2/MMP21/MICAL2/LEFTY1/IHH/FGF8/FGF10/EOMES/DYNC2H1/DNAH11/DNAAF4/DNAAF2/CFC1/AIDA	25
BP	GO:0009914	hormone transport	56/2829	312/18862	0.0842839	0.344258	0.292907	VGF/VAMP7/TRH/TIAM1/TAC1/SYT9/SPP1/SOX11/SLC16A10/SLC16A1/SFRP1/SELENOT/RIMS2/RAPGEF4/RAPGEF3/RAB11FIP2/POMC/PCLO/NR1D1/NKX6-1/MYB/MAFA/KCNS3/KCNC2/KCNA5/ITPR2/INHBB/INHBA/ILDR2/HNF1A/GLP1R/GJA1/GCK/FOXA2/EFNA5/CRHR1/CPT1A/CPLX3/CLOCK/CHGA/CHD7/CFTR/CD38/CACNA1E/CACNA1D/BMP6/BLK/ANO1/ALOX5/AGTR1/ADRA2C/ADRA2A/ADORA1/ADCY5/ACVR1C/ABCC2	56
BP	GO:0001774	microglial cell activation	2025-11-29	47/18862	0.0843218	0.344258	0.292907	TLR6/TLR3/TLR2/TAFA3/SYT11/PTPRC/NR1D1/IL33/IL13/CTSC/CST7	11
BP	GO:0007157	heterophilic cell-cell adhesion via plasma membrane cell adhesion molecules	2025-11-29	47/18862	0.0843218	0.344258	0.292907	TENM3/TENM2/NLGN1/NECTIN3/HMCN1/GRID2/FAT4/CEACAM8/CDH2/CADM1/AMIGO2	11
BP	GO:0010712	regulation of collagen metabolic process	2025-11-29	47/18862	0.0843218	0.344258	0.292907	VSIR/TGFB3/RGCC/MYB/MFAP4/ITGA2/IHH/F2/CIITA/CCN2/AMELX	11
BP	GO:0031952	regulation of protein autophosphorylation	2025-11-29	47/18862	0.0843218	0.344258	0.292907	PTPRC/PPP2R5C/PDGFD/NEK10/NBN/IQGAP1/GFRA2/ENPP1/EEF2K/CALM1/ACE	11
BP	GO:0045581	negative regulation of T cell differentiation	2025-11-29	47/18862	0.0843218	0.344258	0.292907	TNFSF18/TMEM131L/TBX21/SHH/RUNX3/MDK/IHH/HLX/FOXP3/DTX1/CD74	11
BP	GO:0070169	positive regulation of biomineral tissue development	2025-11-29	47/18862	0.0843218	0.344258	0.292907	TGFB3/SLC8A1/OSR2/GPM6B/FBN2/BMPR2/BMP7/BMP6/ATP2B1/AMELX/ALOX5	11
BP	GO:2001020	regulation of response to DNA damage stimulus	41/2829	221/18862	0.0844218	0.344436	0.293059	ZNF365/WDR76/TIMELESS/TEX15/SPRED1/SMG1/SLF2/SLF1/RTEL1/RMI2/RIF1/RADX/RAD51/PRKDC/POLQ/PCNA/PARP9/NSMCE4A/NEK4/MYC/KHDC3L/HELB/FUS/FIGNL1/FGF10/FANCB/EYA2/EYA1/ERCC8/ERCC6/DHX9/DEK/DDX5/CYREN/CXCL12/CD74/BRCC3/BRCA1/BCL2/ATR/ACKR3	41
BP	GO:0002495	antigen processing and presentation of peptide antigen via MHC class II	21/2829	103/18862	0.0848565	0.345512	0.293974	SH3GL2/LGMN/KIF5A/KIF4B/KIF4A/KIF3A/KIF26A/KIF23/KIF18A/KIF15/KIF11/IFI30/DYNC1I1/DCTN1/CTSV/CENPE/CD74/CANX/AP1S3/AP1S2/ACTR10	21
BP	GO:0030593	neutrophil chemotaxis	21/2829	103/18862	0.0848565	0.345512	0.293974	VAV3/TIRAP/TGFB2/SLIT2/S100A9/RIPOR2/RAC2/PREX1/NOD2/MDK/LGALS3/JAM3/ITGA1/DPEP1/DAPK2/CXCL5/CXCL3/CSF3R/CD74/CCL20/CCL19	21
BP	GO:2001237	negative regulation of extrinsic apoptotic signaling pathway	21/2829	103/18862	0.0848565	0.345512	0.293974	ZMYND11/UNC5B/THBS1/TERT/RPS6KB1/RIPK1/PAK5/LGALS3/IL19/IGF1/GSTP1/GCLM/FGF10/FAIM/EYA2/EYA1/CSF2/COL2A1/BRCA1/BCL2/AR	21
BP	GO:0051966	regulation of synaptic transmission, glutamatergic	15/2829	69/18862	0.084911	0.345512	0.293974	TSHZ3/SYT1/ROR2/OXTR/NTRK1/NLGN1/GRM8/GRM7/GRM3/GRM1/DRD1/CDH2/CACNG7/ADORA2A/ADORA1	15
BP	GO:0035306	positive regulation of dephosphorylation	13/2829	58/18862	0.0855381	0.347832	0.295948	RIPK3/RGN/PTPRC/PPARGC1B/MAGI2/ITGA2/ITGA1/DLC1/CDH5/CDCA2/CD33/CALM1/ADORA1	13
BP	GO:0043547	positive regulation of GTPase activity	72/2829	411/18862	0.0862545	0.350513	0.298229	WNT5A/VAV3/USP6/TIAM1/THY1/TBC1D24/STXBP5/STARD8/SRGAP3/SIPA1L3/SGSM2/SFRP1/SEC23B/RGS7/RGS5/RGS4/RGS20/RGS17/RGPD8/RGPD6/RGPD5/RGN/RCC2/RASGRP3/RASGRP2/RASGRP1/RASAL1/RASA4B/RAPGEF3/RAPGEF1/RANBP2/RABEP1/RAB11FIP2/PREX2/PREX1/PKP4/NTRK3/NTRK1/NRP1/IQSEC1/IQGAP1/GNAQ/GIT2/FZD10/FERMT2/FAM13B/F2RL1/EVI5/EIF5/ECT2/DOCK5/DOCK10/DLC1/DEPDC1B/DEPDC1/DENND1B/CHN1/CCL20/CCL19/CCDC125/CAV2/ASAP1/ARRB1/AR…	72
BP	GO:0032963	collagen metabolic process	22/2829	109/18862	0.0864908	0.35124	0.298848	VSIR/TRAM2/TGFB3/RGCC/MYB/MRC2/MMP7/MMP21/MMP20/MMP16/MFAP4/ITGA2/IHH/F2/COL5A1/COL15A1/CIITA/CCN2/AMELX/ADAMTS3/ADAMTS2/ADAMTS14	22
BP	GO:0045834	positive regulation of lipid metabolic process	29/2829	150/18862	0.0872022	0.353894	0.301106	VAV3/TNFAIP8L3/SORBS1/RGN/RAB38/PTGS2/PIK3R4/P2RY12/NR1D1/NOD2/MFSD2A/LPGAT1/KIT/FLT3/FLT1/FGR/FGF2/F2/ENPP7/CPT1A/CES1/CD74/CCL19/CCDC3/BMP6/AGTR1/ADORA1/ADGRF5/ABCD2	29
BP	GO:0001933	negative regulation of protein phosphorylation	64/2829	362/18862	0.0876606	0.355519	0.302489	XDH/UBASH3B/TTC36/TRIB2/TRAF3IP1/THY1/TFAP4/SPRY4/SPRED1/SOCS3/SLIT2/SLC8A3/SLC8A1/SH3GL2/SH2B3/SFRP1/RGS4/RGN/RB1/PTPRT/PTPRQ/PTPRO/PTPRC/PTPN13/PRKDC/PPM1E/PPEF2/PMEPA1/PLPP3/PLK1/PKIB/PIP5KL1/PDPK1/PBK/PARP14/PAK2/NTRK3/NPPA/MIR132/LDLRAD4/KLHL31/KIRREL2/INSM1/IGFBP3/GSTP1/GPRC5A/GNAQ/GFRA2/FBLN1/ENPP1/DUSP4/DUSP21/DKK1/CNKSR3/CIT/CCNB1/CBLC/CAV3/CALM1/BMP7/BDKRB2/ARRB1/AIDA/ADORA2A	64
BP	GO:0034404	nucleobase-containing small molecule biosynthetic process	23/2829	115/18862	0.0879142	0.356312	0.303163	XDH/UMPS/TK1/SAMHD1/PRTFDC1/PDE4A/PDE2A/PDE1A/NUDT4/NUDT15/NUDT10/NT5C1B/NT5C1A/NME9/NME7/NME5/ENTPD3/ENTPD1/ENPP1/DHFR2/CDA/CAD/ADA2	23
BP	GO:0031641	regulation of myelination	2025-10-29	42/18862	0.0883002	0.356992	0.303742	TNFRSF21/TNFRSF1B/NKX6-2/NCMAP/MYRF/KIF14/JAM2/EGR2/CTSC/CST7	10
BP	GO:1902622	regulation of neutrophil migration	2025-10-29	42/18862	0.0883002	0.356992	0.303742	TIRAP/SLIT2/RIPOR2/RAC2/NOD2/MDK/JAM3/DAPK2/CD74/CCL19	10
BP	GO:2001239	regulation of extrinsic apoptotic signaling pathway in absence of ligand	2025-10-29	42/18862	0.0883002	0.356992	0.303742	UNC5B/TERT/RET/INHBA/FGF10/EYA2/EYA1/CSF2/COL2A1/BCL2	10
BP	GO:0055117	regulation of cardiac muscle contraction	16/2829	75/18862	0.0883154	0.356992	0.303742	TNNI3K/TMEM38B/SLC8A1/SCN5A/NPPA/NOS1/CTNNA3/CHGA/CCN2/CAV3/CAMK2D/CALM1/ANK2/ADRA1B/ADRA1A/ADORA1	16
BP	GO:0042129	regulation of T cell proliferation	32/2829	168/18862	0.0885691	0.357782	0.304414	VTCN1/VSIR/TNFSF18/TNFRSF21/TNFRSF1B/TNFRSF14/TMEM131L/TGFBR2/TFRC/SHH/SFTPD/SCGB1A1/RIPK3/RAC2/PTPRC/PLA2G2F/LMO1/LGALS9B/LGALS9/LGALS3/IL27RA/IL27/IL15/IHH/IGF1/GPAM/FOXP3/EBI3/CORO1A/CD3E/CCL19/CARD11	32
BP	GO:0002562	somatic diversification of immune receptors via germline recombination within a single locus	14/2829	64/18862	0.089982	0.361452	0.307536	TFRC/TCF7/TBX21/RIF1/RAG1/PTPRC/PRKDC/NBN/LEF1/IL27RA/FOXP3/EXO1/DCLRE1C/BCL11B	14
BP	GO:0016444	somatic cell DNA recombination	14/2829	64/18862	0.089982	0.361452	0.307536	TFRC/TCF7/TBX21/RIF1/RAG1/PTPRC/PRKDC/NBN/LEF1/IL27RA/FOXP3/EXO1/DCLRE1C/BCL11B	14
BP	GO:0051893	regulation of focal adhesion assembly	14/2829	64/18862	0.089982	0.361452	0.307536	THY1/THBS1/SFRP1/ROCK2/RCC2/NRP1/KDR/IQGAP1/GPM6B/FMN1/FERMT2/EPHA3/EFNA5/DLC1	14
BP	GO:0090109	regulation of cell-substrate junction assembly	14/2829	64/18862	0.089982	0.361452	0.307536	THY1/THBS1/SFRP1/ROCK2/RCC2/NRP1/KDR/IQGAP1/GPM6B/FMN1/FERMT2/EPHA3/EFNA5/DLC1	14
BP	GO:0009799	specification of symmetry	25/2829	127/18862	0.0902166	0.361452	0.307536	ZIC3/WNT5A/WNT3A/TGFBR2/TBX21/TBR1/STIL/SOX18/SHH/PKD2/PKD1L1/NKX3-2/MMP21/MICAL2/LEFTY1/IHH/FGF8/FGF10/EOMES/DYNC2H1/DNAH11/DNAAF4/DNAAF2/CFC1/AIDA	25
BP	GO:0000731	DNA synthesis involved in DNA repair	2025-12-29	53/18862	0.0903122	0.361452	0.307536	TRIM25/TEX12/SPRTN/SPATA22/RFC3/REV3L/POLN/POLE2/POLE/POLD3/POLA1/PCNA	12
BP	GO:0014910	regulation of smooth muscle cell migration	17/2829	81/18862	0.0912523	0.361452	0.307536	VTN/TERT/SLIT2/SEMA6D/RPS6KB1/PLAU/PDGFD/NRP1/MDK/ITGA2/IQGAP1/IGFBP3/IGF1/GSTP1/DOCK5/BCL2/ACE	17
BP	GO:0031333	negative regulation of protein-containing complex assembly	27/2829	139/18862	0.0919131	0.361452	0.307536	VIL1/TRAF3IP1/TMSB4X/SVIL/SPTBN5/SPTBN1/SOX9/SLIT2/SCIN/RDX/PMEPA1/MAPRE1/LMOD2/LMO4/LDLRAD4/KIF14/KANK4/JAM3/HSPA5/EPS8/DNAJC15/DKK1/DACT1/CDH5/ANKRD27/AIDA/ADD2	27
BP	GO:0030038	contractile actin filament bundle assembly	21/2829	104/18862	0.0919658	0.361452	0.307536	TJP1/TGFB3/TACSTD2/TAC1/SORBS1/SFRP1/ROCK2/RGCC/RAPGEF3/PPM1E/PIK3R1/PHACTR1/PAK2/NRP1/MET/FERMT2/DLC1/CORO2B/CCN2/CCDC88A/ARRB1	21
BP	GO:0043149	stress fiber assembly	21/2829	104/18862	0.0919658	0.361452	0.307536	TJP1/TGFB3/TACSTD2/TAC1/SORBS1/SFRP1/ROCK2/RGCC/RAPGEF3/PPM1E/PIK3R1/PHACTR1/PAK2/NRP1/MET/FERMT2/DLC1/CORO2B/CCN2/CCDC88A/ARRB1	21
BP	GO:0001778	plasma membrane repair	2025-04-29	12/18862	0.0921122	0.361452	0.307536	SYT11/FER1L5/DYSF/CAV3	4
BP	GO:0007320	insemination	2025-04-29	12/18862	0.0921122	0.361452	0.307536	TAC1/SLC6A4/P2RX1/OXTR	4
BP	GO:0007638	mechanosensory behavior	2025-04-29	12/18862	0.0921122	0.361452	0.307536	STRA6/SLITRK6/NRXN2/NEUROG1	4
BP	GO:0009650	UV protection	2025-04-29	12/18862	0.0921122	0.361452	0.307536	SCARA3/MFAP4/FEN1/CAT	4
BP	GO:0010826	negative regulation of centrosome duplication	2025-04-29	12/18862	0.0921122	0.361452	0.307536	TRIM37/MDM1/CDK5RAP2/BRCA1	4
BP	GO:0014029	neural crest formation	2025-04-29	12/18862	0.0921122	0.361452	0.307536	SOX9/SFRP1/NOLC1/KBTBD8	4
BP	GO:0015893	drug transport	2025-04-29	12/18862	0.0921122	0.361452	0.307536	SLC22A3/ATP8B1/ABCC3/ABCC2	4
BP	GO:0021681	cerebellar granular layer development	2025-04-29	12/18862	0.0921122	0.361452	0.307536	WNT7A/KIF14/GRID2/CEND1	4
BP	GO:0032782	bile acid secretion	2025-04-29	12/18862	0.0921122	0.361452	0.307536	UGT1A3/SLC51B/CES1/ABCC2	4
BP	GO:0034086	maintenance of sister chromatid cohesion	2025-04-29	12/18862	0.0921122	0.361452	0.307536	SLF2/SLF1/RB1/DSCC1	4
BP	GO:0034088	maintenance of mitotic sister chromatid cohesion	2025-04-29	12/18862	0.0921122	0.361452	0.307536	SLF2/SLF1/RB1/DSCC1	4
BP	GO:0035739	CD4-positive, alpha-beta T cell proliferation	2025-04-29	12/18862	0.0921122	0.361452	0.307536	VSIR/TGFBR2/LGALS9B/LGALS9	4
BP	GO:0042308	negative regulation of protein import into nucleus	2025-04-29	12/18862	0.0921122	0.361452	0.307536	RAB23/MDFIC/FERMT1/CABP1	4
BP	GO:0045989	positive regulation of striated muscle contraction	2025-04-29	12/18862	0.0921122	0.361452	0.307536	NPPA/CHGA/CCN2/ADRA1A	4
BP	GO:0046051	UTP metabolic process	2025-04-29	12/18862	0.0921122	0.361452	0.307536	NME9/NME7/NME5/CAD	4
BP	GO:0046606	negative regulation of centrosome cycle	2025-04-29	12/18862	0.0921122	0.361452	0.307536	TRIM37/MDM1/CDK5RAP2/BRCA1	4
BP	GO:0046642	negative regulation of alpha-beta T cell proliferation	2025-04-29	12/18862	0.0921122	0.361452	0.307536	VSIR/TNFRSF14/LGALS9B/LGALS9	4
BP	GO:0047484	regulation of response to osmotic stress	2025-04-29	12/18862	0.0921122	0.361452	0.307536	MLC1/EFHD1/BDKRB2/ABCB1	4
BP	GO:0048820	hair follicle maturation	2025-04-29	12/18862	0.0921122	0.361452	0.307536	WNT5A/TGFB2/NSUN2/FERMT1	4
BP	GO:0051255	spindle midzone assembly	2025-04-29	12/18862	0.0921122	0.361452	0.307536	PRC1/KIF4B/KIF4A/KIF23	4
BP	GO:0061000	negative regulation of dendritic spine development	2025-04-29	12/18862	0.0921122	0.361452	0.307536	NLGN1/FSTL4/DNM3/ASAP1	4
BP	GO:0070278	extracellular matrix constituent secretion	2025-04-29	12/18862	0.0921122	0.361452	0.307536	TNFRSF1B/TMEM38B/RGCC/CCN2	4
BP	GO:0072017	distal tubule development	2025-04-29	12/18862	0.0921122	0.361452	0.307536	POU3F3/PKD2/PAX2/CALB1	4
BP	GO:0072520	seminiferous tubule development	2025-04-29	12/18862	0.0921122	0.361452	0.307536	RAD21L1/KIF18A/BRIP1/AR	4
BP	GO:0072584	caveolin-mediated endocytosis	2025-04-29	12/18862	0.0921122	0.361452	0.307536	NEDD4L/MLC1/MAPK1/CAV3	4
BP	GO:0097152	mesenchymal cell apoptotic process	2025-04-29	12/18862	0.0921122	0.361452	0.307536	SOX9/SHH/PAX2/BMP7	4
BP	GO:0106070	regulation of adenylate cyclase-activating G protein-coupled receptor signaling pathway	2025-04-29	12/18862	0.0921122	0.361452	0.307536	SSTR4/OPRM1/MRAP2/MRAP	4
BP	GO:0140289	protein mono-ADP-ribosylation	2025-04-29	12/18862	0.0921122	0.361452	0.307536	PARP9/PARP15/PARP14/PARP11	4
BP	GO:1901387	positive regulation of voltage-gated calcium channel activity	2025-04-29	12/18862	0.0921122	0.361452	0.307536	STAC3/STAC/KCNE3/FGF14	4
BP	GO:1904590	negative regulation of protein import	2025-04-29	12/18862	0.0921122	0.361452	0.307536	RAB23/MDFIC/FERMT1/CABP1	4
BP	GO:2000317	negative regulation of T-helper 17 type immune response	2025-04-29	12/18862	0.0921122	0.361452	0.307536	TNFSF18/TBX21/IL27RA/FOXP3	4
BP	GO:2000561	regulation of CD4-positive, alpha-beta T cell proliferation	2025-04-29	12/18862	0.0921122	0.361452	0.307536	VSIR/TGFBR2/LGALS9B/LGALS9	4
BP	GO:0006658	phosphatidylserine metabolic process	2025-09-29	37/18862	0.0921335	0.361452	0.307536	PLSCR1/PLA2G4F/PLA2G4A/PLA2G2F/PLA2G2E/PLA2G2A/PLA2G10/MFSD2A/MBOAT1	9
BP	GO:0046633	alpha-beta T cell proliferation	2025-09-29	37/18862	0.0921335	0.361452	0.307536	VSIR/TNFRSF14/TGFBR2/PTPRC/LGALS9B/LGALS9/IL15/EBI3/CD3E	9
BP	GO:0048713	regulation of oligodendrocyte differentiation	2025-09-29	37/18862	0.0921335	0.361452	0.307536	ZNF365/TNFRSF21/TNFRSF1B/TLR2/SOX1/SHH/MDK/IL34/DLX1	9
BP	GO:0030072	peptide hormone secretion	45/2829	247/18862	0.0928948	0.363972	0.309681	VGF/TRH/TIAM1/SYT9/SLC16A10/SLC16A1/SFRP1/SELENOT/RIMS2/RAPGEF4/RAPGEF3/RAB11FIP2/PCLO/NR1D1/NKX6-1/MAFA/KCNS3/KCNC2/KCNA5/ITPR2/INHBB/ILDR2/HNF1A/GLP1R/GJA1/GCK/FOXA2/EFNA5/CRHR1/CPT1A/CPLX3/CLOCK/CHGA/CHD7/CFTR/CD38/CACNA1E/CACNA1D/BLK/ANO1/ALOX5/ADRA2C/ADRA2A/ADCY5/ACVR1C	45
BP	GO:0051896	regulation of protein kinase B signaling	45/2829	247/18862	0.0928948	0.363972	0.309681	XDH/TNFAIP8L3/THBS1/SH2B3/SEMA5A/RET/RAPGEF1/RAMP3/RAC2/PPP2R5C/PIK3R1/P2RY12/NTRK3/NTRK1/NRG2/MTDH/MST1R/MIR200C/MIR132/MIR126/MET/MAGI2/LRP2/LCK/KIT/HSP90AA1/HPSE/FGFR2/FGF8/FGF5/FGF4/FGF3/FGF2/FGF19/FGF18/FGF10/FERMT2/F7/F10/ESR1/CSF3/CHI3L1/CCL19/CAV3/AKR1C2	45
BP	GO:0006979	response to oxidative stress	77/2829	444/18862	0.0930643	0.364385	0.310032	WNT16/WNT1/UCP3/TXNRD1/TRPC6/TP53INP1/TLR6/TBC1D24/STOX1/SRXN1/SLC8A1/SLC25A24/SLC23A2/SGK2/SFPQ/SETX/SCGB1A1/SCARA3/RIPK3/RIPK1/PYROXD1/PXDNL/PTGS2/PRODH/PPARGC1B/PKD2/PDGFD/PCNA/PAX2/PAGE4/NUDT15/NQO1/NME5/NCF2/MYB/MSRB3/MIR132/MET/MELK/MCTP1/MAPK1/KCNC2/KCNA5/IPCEF1/HNRNPM/HAO1/GSTP1/GPX2/GCLM/GCLC/GCH1/FXN/FGF8/FBLN5/FANCD2/ETV5/ETS1/ERCC8/ERCC6/EIF2S1/ECT2/DUOX2/DPEP1/DHFR/DAPK1/CYBA/CHRNA4/…	77
BP	GO:0008360	regulation of cell shape	29/2829	151/18862	0.0931192	0.364385	0.310032	VIL1/STRIP2/SH3KBP1/RHOJ/RHOBTB2/RDX/RAC2/PLXND1/PLXNC1/PLXNA4/PLXNA2/PEAK3/PALMD/KIT/KDR/ITGA7/HCK/FN1/FMNL3/FGR/FGD3/FERMT2/F2/EPS8/EPB41L3/DLC1/CORO1A/BVES/ATP10A	29
BP	GO:0000281	mitotic cytokinesis	15/2829	70/18862	0.0937752	0.366522	0.31185	VPS4B/SPTBN1/ROCK2/PLK1/NUSAP1/KIF4B/KIF4A/KIF23/KIF20B/ESPL1/EFHC2/ECT2/DCDC1/CIT/CEP55	15
BP	GO:1904063	negative regulation of cation transmembrane transport	18/2829	87/18862	0.0937851	0.366522	0.31185	TRDN/TLR9/THADA/RGS4/PKD2/PCSK9/NEDD4L/NEDD4/KCNE3/HECW2/HECW1/FGF12/CRHR1/CAV3/CAMK2D/CALM1/ADRA2A/ACTN2	18
BP	GO:1904019	epithelial cell apoptotic process	23/2829	116/18862	0.0947806	0.370176	0.31496	TMTC4/THBS1/TGFBR2/TERT/SEMA5A/RGCC/RB1/PDPK1/MIR590/MIR132/MIR126/MDK/KDR/ITGA4/IL13/GATA2/EIF2S1/E2F2/COL4A3/CDH5/CD248/CD160/BMPR2	23
BP	GO:0033628	regulation of cell adhesion mediated by integrin	2025-11-29	48/18862	0.0952601	0.370354	0.315111	TGFB2/RET/PODXL/PLAU/PIEZO1/P2RY12/NEXMIF/JAM3/FERMT3/FERMT1/CD3E	11
BP	GO:0030042	actin filament depolymerization	13/2829	59/18862	0.0953528	0.370354	0.315111	VIL1/SVIL/SPTBN5/SPTBN1/SEMA5A/SCIN/RDX/MICAL2/LMOD2/F2RL1/EPS8/ADD2/ACTN2	13
BP	GO:0019359	nicotinamide nucleotide biosynthetic process	2025-08-29	32/18862	0.0956122	0.370354	0.315111	SLC5A8/QPRT/PTGS2/PARP9/NMNAT2/NADK2/IDO2/ACMSD	8
BP	GO:0019363	pyridine nucleotide biosynthetic process	2025-08-29	32/18862	0.0956122	0.370354	0.315111	SLC5A8/QPRT/PTGS2/PARP9/NMNAT2/NADK2/IDO2/ACMSD	8
BP	GO:0032673	regulation of interleukin-4 production	2025-08-29	32/18862	0.0956122	0.370354	0.315111	SCGB1A1/NLRP3/LGALS9/LEF1/IL33/FOXP3/CD83/CD3E	8
BP	GO:0035590	purinergic nucleotide receptor signaling pathway	2025-08-29	32/18862	0.0956122	0.370354	0.315111	P2RY2/P2RY12/P2RX1/NECAB2/GPR171/ADORA2A/ADORA1/ADCY5	8
BP	GO:0042462	eye photoreceptor cell development	2025-08-29	32/18862	0.0956122	0.370354	0.315111	USH1C/TULP1/THY1/RDH13/GNGT1/FSCN2/CEP290/CABP4	8
BP	GO:0050974	detection of mechanical stimulus involved in sensory perception	2025-08-29	32/18862	0.0956122	0.370354	0.315111	SCN1A/PIEZO2/PHF24/NTRK1/LHFPL5/KIT/ITGA2/CXCL12	8
BP	GO:0071353	cellular response to interleukin-4	2025-08-29	32/18862	0.0956122	0.370354	0.315111	TUBA1B/TCF7/PARP14/MCM2/LEF1/IL24/HSPA5/CORO1A	8
BP	GO:1901099	negative regulation of signal transduction in absence of ligand	2025-08-29	32/18862	0.0956122	0.370354	0.315111	UNC5B/TERT/FGF10/EYA2/EYA1/CSF2/COL2A1/BCL2	8
BP	GO:1901889	negative regulation of cell junction assembly	2025-08-29	32/18862	0.0956122	0.370354	0.315111	WNT5A/TLR2/THBS1/SLIT1/ROCK2/RCC2/DLC1/ACE	8
BP	GO:2000515	negative regulation of CD4-positive, alpha-beta T cell activation	2025-08-29	32/18862	0.0956122	0.370354	0.315111	VSIR/TNFSF18/TBX21/RUNX3/LGALS9B/LGALS9/HLX/FOXP3	8
BP	GO:2001240	negative regulation of extrinsic apoptotic signaling pathway in absence of ligand	2025-08-29	32/18862	0.0956122	0.370354	0.315111	UNC5B/TERT/FGF10/EYA2/EYA1/CSF2/COL2A1/BCL2	8
BP	GO:0002042	cell migration involved in sprouting angiogenesis	19/2829	93/18862	0.0959669	0.371492	0.31608	THBS1/TBXA2R/SPRED1/SLIT2/RHOJ/PTGS2/NRP1/MIR200C/MIR196A1/MIR132/MIR126/MAP3K3/KDR/HDAC9/GATA2/FGF2/EFNB2/CLEC14A/CARD10	19
BP	GO:0032970	regulation of actin filament-based process	68/2829	389/18862	0.0962205	0.372239	0.316715	VIL1/TMSB4X/TJP1/TGFB3/TACSTD2/TAC1/SYNPO/SVIL/SPTBN5/SPTBN1/SLIT2/SIGLEC15/SFRP1/SEMA5A/SCN5A/SCIN/ROCK2/RHOBTB2/RGS4/RGCC/RDX/RAPGEF3/RAC2/PREX1/PPM1E/PIK3R1/PFN3/PEAK3/PAK3/PAK2/NTRK3/NRP1/NEB/MYLK3/MET/MDK/LMOD2/KANK4/JAM3/IQGAP1/ID1/HCK/GPM6B/FZD10/FMN1/FERMT2/F2RL1/ESAM/EPS8/EPHA3/EFNA5/ECT2/DLC1/CXCL12/CTNNA3/CSF3/CORO2B/CORO1A/CELSR1/CCN2/CCDC88A/CAV3/CAMK2D/BAIAP2L2/ANK2/ADORA1/ADD2/ACTN2	68
BP	GO:0060395	SMAD protein signal transduction	16/2829	76/18862	0.0970157	0.375078	0.31913	TGFB3/TGFB2/SMAD5/SLC33A1/SKI/ROR2/MAGI2/LEFTY2/LEFTY1/KIAA0319/INHBB/INHBA/HIPK2/CILP/BMP7/BMP6	16
BP	GO:0007266	Rho protein signal transduction	26/2829	134/18862	0.0976444	0.375438	0.319436	STARD8/SCAI/ROCK2/RIPOR2/RHOJ/RASGRF2/NRP1/MET/KANK2/GPR20/GPR18/F2RL3/F2RL1/EPS8L3/EPS8/DLC1/CELSR1/CCDC125/CAVIN4/ARRB1/ARHGEF28/ARHGAP42/AGTR1/ADRA2A/ADRA1A/ABCA1	26
BP	GO:0002825	regulation of T-helper 1 type immune response	2025-07-29	27/18862	0.0983769	0.375438	0.319436	PLA2G4A/IL33/IL27RA/IL27/IL18R1/HLX/CCL19	7
BP	GO:0007064	mitotic sister chromatid cohesion	2025-07-29	27/18862	0.0983769	0.375438	0.319436	SMC1B/SLF2/SLF1/RB1/RAD21L1/HASPIN/DSCC1	7
BP	GO:0007214	gamma-aminobutyric acid signaling pathway	2025-07-29	27/18862	0.0983769	0.375438	0.319436	SLC12A2/PLCL2/PHF24/GABRE/GABRA5/GABBR2/GABBR1	7
BP	GO:0021591	ventricular system development	2025-07-29	27/18862	0.0983769	0.375438	0.319436	SEMA6D/PAX5/NME5/HYDIN/CENPF/CDK6/ATP1B2	7
BP	GO:0034123	positive regulation of toll-like receptor signaling pathway	2025-07-29	27/18862	0.0983769	0.375438	0.319436	TLR9/TLR3/TLR2/TIRAP/TICAM2/F2RL1/CYBA	7
BP	GO:0071624	positive regulation of granulocyte chemotaxis	2025-07-29	27/18862	0.0983769	0.375438	0.319436	TIRAP/RIPOR2/RAC2/MDK/DAPK2/CD74/CCL19	7
BP	GO:0099623	regulation of cardiac muscle cell membrane repolarization	2025-07-29	27/18862	0.0983769	0.375438	0.319436	SCN5A/NPPA/KCNE3/KCNA5/CAV3/CACNA1D/ANK2	7
BP	GO:0010523	negative regulation of calcium ion transport into cytosol	2025-05-29	17/18862	0.09858	0.375438	0.319436	TRDN/PKD2/NOS1/CALM1/BCL2	5
BP	GO:0010759	positive regulation of macrophage chemotaxis	2025-05-29	17/18862	0.09858	0.375438	0.319436	TNFSF18/THBS1/MDK/MAPK1/IL34	5
BP	GO:0016045	detection of bacterium	2025-05-29	17/18862	0.09858	0.375438	0.319436	TLR6/TLR2/PGLYRP1/NOD2/NAIP	5
BP	GO:0021756	striatum development	2025-05-29	17/18862	0.09858	0.375438	0.319436	SLITRK5/INHBA/FOXP2/BCL11B/ALDH1A3	5
BP	GO:0031000	response to caffeine	2025-05-29	17/18862	0.09858	0.375438	0.319436	TMEM38B/SLC8A1/RYR3/CAD/ADORA2A	5
BP	GO:0031643	positive regulation of myelination	2025-05-29	17/18862	0.09858	0.375438	0.319436	TNFRSF1B/NCMAP/MYRF/EGR2/CST7	5
BP	GO:0035461	vitamin transmembrane transport	2025-05-29	17/18862	0.09858	0.375438	0.319436	STRA6/SLC25A19/SLC23A2/LRP2/GC	5
BP	GO:0048791	calcium ion-regulated exocytosis of neurotransmitter	2025-05-29	17/18862	0.09858	0.375438	0.319436	UNC13C/SYT6/SYT1/RIMS2/RIMS1	5
BP	GO:0050665	hydrogen peroxide biosynthetic process	2025-05-29	17/18862	0.09858	0.375438	0.319436	MPV17L/DUOXA2/DUOX2/CYP1A2/CYBA	5
BP	GO:0060457	negative regulation of digestive system process	2025-05-29	17/18862	0.09858	0.375438	0.319436	TFF2/PTGER3/OXTR/NEUROG1/ABCG8	5
BP	GO:0070206	protein trimerization	2025-05-29	17/18862	0.09858	0.375438	0.319436	SLC1A2/SCARA5/MLKL/DISP1/CD74	5
BP	GO:0070593	dendrite self-avoidance	2025-05-29	17/18862	0.09858	0.375438	0.319436	ROBO4/NEXN/DSCAML1/DSCAM/CNTN4	5
BP	GO:0071318	cellular response to ATP	2025-05-29	17/18862	0.09858	0.375438	0.319436	RYR3/P2RY2/P2RY12/HSP90B1/CIB2	5
BP	GO:0090136	epithelial cell-cell adhesion	2025-05-29	17/18862	0.09858	0.375438	0.319436	KIT/KIFC3/IHH/CTNNA3/BVES	5
BP	GO:1900424	regulation of defense response to bacterium	2025-05-29	17/18862	0.09858	0.375438	0.319436	SYT11/NOD2/KLK7/F2RL1/CYBA	5
BP	GO:1902358	sulfate transmembrane transport	2025-05-29	17/18862	0.09858	0.375438	0.319436	SLC26A9/SLC26A8/SLC26A2/SLC26A10/SLC13A4	5
BP	GO:0051402	neuron apoptotic process	42/2829	230/18862	0.0987511	0.375855	0.319792	XRCC2/UNC5B/TP63/TNFRSF21/TMTC4/TGFB3/TGFB2/TERT/SLC30A10/RB1/POU4F3/POU4F1/PDPK1/PCSK9/PAK3/NTRK1/NQO1/NES/NAIP/MYB/MIR200A/MDK/LGMN/KIF14/ITGA1/HSPA5/HIPK2/GRID2/GCLM/GABRA5/FOXQ1/FOXB1/FGF8/DLX1/CORO1A/CIT/BDNF/BCL2/BARHL1/ASCL1/ARRB1/ADORA2A	42
BP	GO:0031960	response to corticosteroid	29/2829	152/18862	0.0992961	0.376279	0.320152	UGT1A1/UCP3/TRH/TFAP4/SSTR4/SLIT3/SLIT2/SERPINF1/SCGB1A1/RPS6KB1/PPARGC1B/PCNA/PCK1/PAPPA/HNRNPU/HNMT/GSTP1/GPR83/FLT3/CLDN1/CCN2/CALM1/CAD/BMP6/BCL2/ATP2B1/AGL/ACSBG1/ABCC2	29
[truncated: 3,266 more rows]

## Sheet: DatasetS2C
DatasetS2C: REV-ERBα ChIP-seq overlapped peaks in 42D and LuCaP173.1
chr1	11138	11422
chr1	16553	16789
chr1	17367	17687
chr1	17840	18118
chr1	28811	29881
chr1	51590	51861
[truncated: 42,886 more rows]

## Sheet: DatasetS2D
DatasetS2D:Homer motif of REV-ERBα ChIP-seq peaks in 42D cells
[truncated: 441 more rows]

[truncated: 5 more sheets: DatasetS2E, DatasetS2F, DatasetS2G, DatasetS2H, DatasetS2I]
