# Supplementary material for: Circadian regulator REV-ERBα is a master regulator of tumor lineage plasticity and an effective therapeutic target
Source: Proc Natl Acad Sci U S A. 2025 Nov 13;122(46):e2513468122. doi: 10.1073/pnas.2513468122 (PMC12646269; doi:10.1073/pnas.2513468122)
Supplement: Supplementary file 4 — Dataset S03 (XLSX) [file pnas.2513468122.sd03.xlsx]

## Sheet: DatasetS3A
DatasetS3A: RNA-seq for LuCaP35CR parental tumor and LuCaP35ENZR tumors treated with 20 mg/kg SR8278 (i.p.)
symbol	LuCaP35CR	LuCaP35ENZR-Vehicle-rep1	LuCaP35ENZR-Vehicle-rep2	LuCaP35ENZR-Vehicle-rep3	LuCaP35ENZR-SR8278-rep1	LuCaP35ENZR-SR8278-rep2	LuCaP35ENZR-SR8278-rep3
TSPAN6	12.2924	9.73554	9.87483	9.46643	10.4431	10.9102	11.9896
TNMD	0	0	0	0	0	0	0
DPM1	67.2523	51.8589	48.6328	42.8224	47.4625	62.7567	53.1264
SCYL3	3.17202	2.41457	2.18791	2.99823	2.85269	3.13248	3.23492
C1orf112	2.55917	2.55914	2.33239	2.79746	2.63248	2.60924	2.51538
FGR	0	0	0	0	0	0	0.00432478
CFH	0	0	0	0.00193706	0	0	0
FUCA2	23.4561	18.95	20.3462	15.6588	17.6358	17.574	16.9931
GCLC	8.19549	5.37807	5.83671	8.95226	7.91616	8.90218	9.00249
NFYA	7.16574	7.90881	7.85518	8.58627	8.23194	9.18442	9.46951
STPG1	1.63542	1.6409	1.64596	1.75551	1.82488	1.61007	1.92592
NIPAL3	37.003	38.237	40.6758	45.9145	49.2599	46.0996	51.0193
LAS1L	38.8	35.4128	32.6443	32.6726	35.3316	33.332	32.2287
ENPP4	4.88898	3.43625	3.41468	4.29799	4.24382	6.02742	5.26867
SEMA3F	8.92392	11.0839	11.0305	9.36312	9.33796	7.63035	8.31845
CFTR	0	0	0	0.00185246	0	0	0.00705613
ANKIB1	7.92597	6.09035	6.26802	8.00818	8.60401	10.1351	9.76472
CYP51A1	1.76129	1.6485	2.46307	2.8232	2.7293	2.39031	2.46348
KRIT1	7.42239	7.49644	6.77897	8.32356	7.8921	8.75292	9.01117
RAD52	1.51966	2.28222	2.344	2.47392	2.45717	2.12582	2.33791
BAD	17.3673	15.6763	16.6355	17.4216	17.4204	17.0191	16.2382
LAP3	22.7971	18.7621	18.6142	14.1142	16.9306	17.0776	17.4575
CD99	0.101824	0.036116	0.0278202	0.00960863	0.0268719	0.0532692	0.013725
HS3ST1	0.13991	0.150689	0.165956	0.181616	0.0828512	0.119609	0.114071
AOC1	1.84	1.58569	1.77992	1.48944	1.53848	1.28854	1.32405
WNT16	0	0.0318244	0	0.0193528	0.018041	0	0
HECW1	0.0319266	0.0445883	0.0338012	0.020336	0.0231703	0.0386242	0.0150619
MAD1L1	0.578132	0.582361	0.602337	0.665574	0.547223	0.461738	0.461326
LASP1	17.8281	11.9407	11.7571	18.557	20.0195	18.542	18.2479
SNX11	9.02205	9.25059	8.88025	9.90133	11.5142	10.6283	11.1245
TMEM176A	0.0440537	0.0894906	0.140058	0.0816306	0.0718695	0.0796155	0.0431856
M6PR	11.2917	12.0465	11.9332	12.6152	13.9758	12.6713	14.3282
KLHL13	0.021948	0.0191079	0.0523336	0.0723007	0.0315936	0.0480158	0.0258186
CYP26B1	0.0472305	0.011825	0.0151814	0.0755049	0.0703867	0.00872065	0.0239669
ICA1	3.51245	3.95572	3.91024	3.95805	3.52436	4.02676	4.23297
DBNDD1	3.93765	3.75669	3.90923	3.31289	3.43215	2.80545	2.97914
ALS2	4.14877	4.49166	4.10734	3.98233	4.68545	4.56546	4.82675
CASP10	2.52877	2.74151	2.75559	2.35892	2.94235	2.82427	2.80395
CFLAR	5.82948	5.612	5.53546	5.10179	5.2828	5.22062	5.38977
TFPI	0.0380618	0.0202501	0.0142988	0.0202032	0.0263672	0.0273789	0.0179563
NDUFAF7	8.93756	8.03612	7.26104	7.41118	8.2825	10.2537	9.07382
RBM5	13.9531	19.4415	16.0758	17.29	16.24	15.8575	17.0805
MTMR7	0.222752	0.140651	0.117706	0.11919	0.193797	0.204891	0.131977
SLC7A2	11.231	11.6223	11.9061	9.10517	13.4334	15.4521	14.283
ARF5	58.7702	54.8413	67.4672	62.2072	60.9933	57.9303	57.8969
SARM1	1.48	2.05671	2.03308	1.99891	1.89115	1.6349	1.70924
POLDIP2	119.747	109.301	118.168	107.384	120.95	105.819	111
PLXND1	0.755454	0.357776	0.43157	0.353201	0.447067	0.492521	0.567769
AK2	49.3238	46.0715	45.4627	45.0042	47.0899	45.661	47.5021
CD38	0.00406506	0.00648823	0.00222128	0.00460317	0.00429114	0	0.00438345
FKBP4	60.1593	65.7708	65.3816	59.2626	55.9894	54.2707	55.5637
KDM1A	29.3836	32.1117	28.9746	23.8504	27.4295	27.4099	27.4888
RBM6	13.7059	20.3339	17.2517	16.7065	15.0805	15.147	15.0202
CAMKK1	4.39347	5.6914	4.92454	4.52452	4.39018	3.89388	4.14665
RECQL	5.01927	4.48143	4.24403	6.15142	6.24443	6.86069	7.18206
VPS50	2.76036	2.76	2.7268	2.88212	3.1877	3.65298	3.71713
HSPB6	0.0161823	0.0516572	0.0353703	0.0274867	0.0427058	0.0423287	0.0174498
ARHGAP33	1.87274	6.7138	4.75045	4.65823	3.26593	1.70723	2.32505
NDUFAB1	88.8228	77.4175	78.961	69.5487	72.5283	76.4708	74.4547
PDK4	0.129494	0.223089	0.205541	0.153619	0.107404	0.145167	0.149611
SLC22A16	0.206837	0.197321	0.229943	0.100956	0.240928	0.141788	0.253801
ZMYND10	1.73076	1.30172	1.18883	0.865808	1.98111	2.06179	2.03871
ABCB5	0	0.00160156	0	0	0	0.00472443	0
ARX	0.314897	0.273212	0.270018	1.11363	0.378437	0.339613	0.282097
SLC25A13	17.5158	15.465	16.0478	15.1607	16.3333	16.0044	16.6684
ST7-OT3	12.4905	10.6585	10.2785	8.94644	9.32387	9.45344	9.54449
CDC27	10.8397	9.47674	9.73996	12.3556	14.6799	16.287	16.3607
SLC4A1	0.0764245	0.0532791	0.0201605	0.0895255	0.111276	0.04136	0.0483096
CALCR	0	0	0	0	0	0	0
HCCS	30.6526	25.8797	27.128	24.5681	26.4742	26.4527	24.2447
DVL2	6.63054	7.31027	7.15807	6.46135	7.24673	6.14456	7.04315
PRSS22	1.56432	2.21111	1.90735	1.5665	1.30011	0.940517	1.32178
UPF1	16.3	25.2656	23.823	22.2112	20.615	18.0716	18.2929
SKAP2	1.32515	0.279323	0.284125	0.731704	0.298421	0.50442	0.533471
SLC25A5	525.589	478.116	479.749	447.73	468.927	450.198	467.335
MCUB	10.4126	8.65589	7.40422	7.8356	9.70902	10.4245	9.73671
HOXA11	0.283854	0.109248	0.0924043	0.300912	0.178509	0.139019	0.123737
POLR2J	38.3029	33.8855	44.0625	35.828	44.3191	35.5897	30.1483
DHX33	7.10886	6.88512	7.36451	7.12293	7.72966	7.68374	8.19017
MEOX1	0.0154411	0.00547677	0.01125	0	0	0	0
THSD7A	0	0.00135654	0.00139326	0.00288725	0	0.00133388	0.00137472
LIG3	2.60347	4.07965	4.01564	2.99451	3.53836	3.21373	3.37142
RPAP3	9.56485	6.92376	6.69237	6.35962	7.51931	8.84271	8.05799
ACSM3	13.5215	21.431	18.875	8.77014	9.58589	10.271	10.983
REXO5	2.19798	1.88473	1.99497	1.95204	2.26303	1.98082	2.18389
CIAPIN1	19.5753	20.1618	20.547	19.4508	21.3891	18.9651	20.5091
SPPL2B	7.16386	11.9166	10.0075	10.7078	9.1094	6.54886	7.82189
FAM214B	3.074	3.7891	3.15277	3.33321	3.28856	3.25725	3.64999
COPZ2	1.21189	1.3456	1.63704	1.78145	1.48589	1.42551	1.24999
PRKAR2B	58.5456	46.4785	48.1139	48.0739	57.7961	72.9846	63.1416
MSL3	11.1039	11.7035	10.8998	10.6551	11.6287	11.4743	11.9366
CREBBP	4.70659	5.83854	6.15827	6.4678	6.44617	5.3434	5.75824
TSPOAP1	1.50325	2.59063	2.31475	2.37064	1.92236	1.45344	1.7295
MPO	0.007903	0	0.00863693	0.00447458	0	0	0.00852199
PON1	0.0639579	0.162286	0.220446	0.0779955	0.0311608	0.0205904	0.0424414
GCFC2	6.76891	5.05129	4.37164	4.2583	4.92506	5.74584	5.55884
WDR54	3.72683	2.81998	3.00811	3.8285	4.45351	3.61902	3.70879
CROT	11.9406	9.19194	9.02788	7.66212	7.5622	7.70623	7.65245
ABCB4	0.0353252	0.01187	0.0203188	0.0147373	0.0353272	0.0389058	0.0180436
KMT2E	11.2816	9.48659	9.70874	11.7668	11.5235	12.4181	12.2808
RHBDD2	29.1274	36.484	39.0373	29.9324	32.5068	24.0797	27.3404
SOX8	2.04971	2.4754	2.33969	3.01522	1.87167	2.0229	2.56958
IBTK	6.15179	5.23367	5.43469	6.38005	7.28987	8.24338	7.71885
ZNF195	5.17636	4.96264	4.3395	4.14816	4.93355	5.47984	4.7765
MYCBP2	4.43199	4.14782	4.41194	4.49227	4.57517	4.32723	4.68396
FBXL3	7.14946	4.2957	4.47863	4.59375	4.96355	6.10539	5.2061
ITGAL	0.0301393	0.0114537	0.00235274	0.00243779	0.0386332	0.00675742	0.00696428
PDK2	2.63357	3.24319	3.05872	5.08353	4.9885	3.99226	4.35844
ITGA3	1.03055	1.36731	1.34995	2.69609	2.25225	1.95424	2.17348
ZFX	4.99534	5.17264	5.42049	5.95514	5.31548	5.59601	5.81386
LAMP2	57.043	50.1162	48.9515	56.6427	53.8544	56.7582	61.5897
ITGA2B	0.1255	0.189627	0.189273	0.15064	0.137779	0.118179	0.146156
ASB4	0	0	0	0	0	0	0
GDE1	22.619	18.062	17.5475	17.135	18.9611	20.1075	20.0902
REX1BD	14.64	20.6327	17.956	20.5715	16.6544	14.604	13.3658
CRLF1	1.71739	1.9797	1.81129	1.21807	1.48638	1.27038	1.28438
OSBPL7	0.487612	0.651948	0.56765	0.715408	0.293173	0.181892	0.297193
TMEM98	10.7069	10.0695	10.4742	12.4923	11.6625	9.74116	10.4912
YBX2	0.494805	1.22316	1.13097	1.04203	1.11153	1.01648	1.03459
KRT33A	0	0	0	0.012259	0	0	0
MAP3K14	2.04281	1.895	1.8162	2.9468	2.97827	2.43382	2.94221
ABCC8	0.657798	1.36051	1.01318	0.99627	0.959116	0.615124	0.769168
CACNG3	0	0	0	0	0	0	0
TMEM132A	5.92118	8.76568	8.98829	7.07172	6.40626	4.59134	5.49023
AP2B1	29.1625	30.7983	29.6811	35.7076	47.6286	43.8954	46.463
TAC1	0	0	0.0080651	0	0	0	0
ZNF263	8.9476	10.9682	10.4166	9.52776	10.7328	10.3757	10.9724
CX3CL1	6.16889	2.80009	2.19891	1.71671	1.60772	2.785	3.56083
SPATA20	9.28344	10.0671	9.00433	16.0405	12.2442	9.9809	11.0127
CACNA1G	0.256875	0.277913	0.239954	1.96141	1.39065	0.941437	1.05691
TNFRSF12A	2.43526	2.15003	2.75205	3.13328	2.30806	2.27979	2.20323
DLX6	0.00403972	0	0	0.00457448	0	0	0
MAP3K9	0.834674	1.15268	1.23059	1.24451	1.33589	1.17109	1.41922
RALA	3.68758	3.1512	2.77533	2.62167	3.07401	3.77079	3.3984
BAIAP2L1	8.06998	8.53446	8.56553	10.3779	8.67514	8.53169	9.3659
KDM7A	4.20058	3.96503	3.6945	3.6457	3.62316	5.1309	4.99959
ETV1	0.0115915	0.00308353	0.00316699	0.00328148	0.00152952	0.00758008	0.010937
AGK	10.379	9.35007	9.20778	8.94541	9.04669	9.56355	9.60847
ALDH3B1	0.294388	0.425123	0.289555	0.44289	0.295223	0.213412	0.283434
TTC22	4.42266	5.50421	5.66325	5.63869	5.2176	4.79112	4.56807
PHTF2	2.63641	2.00796	2.17678	2.40511	3.23723	3.90501	3.59185
CCL26	0.217086	0.188995	0.194111	0.0223476	0.0833308	0.371677	0.0638425
FARP2	3.13306	4.28938	4.29244	3.72623	4.08796	3.61896	4.16026
USH1C	0.684716	1.63251	1.29789	0.212338	0.152957	0.24376	0.189948
GGCT	185.666	141.219	141.743	143.913	151.997	184.594	153.366
DBF4	10.6648	7.20415	7.037	5.92469	7.15016	8.56931	8.50709
TBXA2R	0	0	0	0	0	0	0.00537926
IFRD1	9.00091	9.0767	8.24884	11.1699	11.9761	13.8811	14.3061
LGALS14	0	0	0	0	0	0	0
COX10	8.20517	8.09987	7.65186	9.05259	8.79135	8.20358	9.3878
GTF2IRD1	3.94103	3.849	3.60637	3.56436	3.66905	3.24629	3.51445
PAF1	13.8599	17.5262	18.2061	16.4693	18.0872	16.4576	14.9905
VPS41	7.92114	5.9884	5.51026	7.07868	7.28324	7.93092	8.32585
ARHGAP44	1.73093	1.67409	1.65542	1.98386	1.81452	1.91787	2.03486
ELAC2	12.5474	15.9775	16.0884	14.6907	15	13.4798	14.5554
SCIN	3.50512	4.84323	5.46036	8.97124	10.2081	10.3073	9.72706
ARSD	8.1616	9.20116	9.53685	11.1519	10.4817	9.88319	10.4593
PNPLA4	20.7314	16.1009	16.4836	16.0617	17.6999	19.1196	18.3907
MYH13	0.0351123	0.0233511	0.0287798	0.0198801	0.0602308	0.020665	0.0189312
ADIPOR2	18.2565	16.9972	17.649	17.1919	18.9316	18.313	19.62
CDKL3	0.278022	0.261885	0.263993	0.366436	0.288673	0.309968	0.535704
UPP2	0.0188475	0.0100275	0.0257472	0.026678	0.00497392	0.04437	0.0406473
PRSS21	0	0.00753717	0	0	0	0	0
MARK4	4.58443	3.79311	4.14698	3.8497	3.9946	3.37559	3.61186
PROM1	0.00187422	0.00598289	0.00409656	0.0212233	0.00395693	0.0156879	0.0262733
CCDC124	72.4096	62.6695	69.0806	77.1761	73.4509	70.396	59.3821
CEACAM21	0.00724921	0.00771364	0.00792243	0.00820883	0.00765239	0	0.007817
PAFAH1B1	9.71726	9.8655	9.71659	11.2424	11.6639	11.5232	11.8797
NOS2	0.0333644	0.017751	0.00729258	0	0.014088	0	0
DNAH9	0.0320016	0.0296861	0.0340767	0.0483171	0.0666966	0.0515124	0.0725554
KIAA0100	16.2428	14.519	14.8015	16.5855	18.5206	16.7217	18.143
SLC13A2	0	0	0	0	0	0.00451891	0
GAS7	0.344876	0.199632	0.152269	0.29524	0.206784	0.193411	0.243958
TRAPPC6A	59.4056	54.583	61.9521	65.477	58.8473	53.6871	54.1067
MATK	14.6934	14.8829	17.367	11.6397	13.2375	11.5399	12.1834
CEACAM7	0	0.00559668	0.0229927	0.00595597	0	0	0.0283584
CD79B	0	0	0	0	0	0	0
SCN4A	0.0320998	0.0125839	0.0240026	0.0172179	0.033885	0.0229798	0.0291486
ST7L	1.37595	1.22465	1.13202	1.12821	1.21493	1.41269	1.25218
TKTL1	0.561137	0.954526	0.838523	0.15129	0.221626	0.119819	0.13172
PAX6	0.0999118	0.0832449	0.0504748	0.0629729	0.101489	0.104537	0.0762292
RPUSD1	18.3861	20.592	21.6993	18.5636	17.624	14.6938	14.6824
RHBDF1	5.56015	11.5099	9.29294	10.2678	8.47934	6.46725	8.34988
LUC7L	5.97837	11.909	9.86199	10.824	8.83283	7.76817	9.04473
CACNA2D2	1.4171	1.6228	1.50535	1.93911	1.5913	1.59108	1.38788
BAIAP3	6.00755	9.12067	7.44994	6.07118	5.72186	4.58024	5.0798
TSR3	41.6196	41.3042	44.0147	42.4834	45.3306	41.2946	39.3919
PIGQ	10.8133	13.822	13.3028	15.4191	13.2155	10.153	10.7044
CRAMP1	2.93703	3.83699	3.68261	3.42569	3.14604	2.78398	3.10247
TEAD3	5.89613	7.3544	6.85861	7.0444	6.75037	5.81015	6.69335
SELE	0.0151941	0	0	0	0	0.012718	0.00983049
DNAJC11	14.2811	14.3152	13.9178	12.8286	13.7183	13.7635	12.7661
FMO3	0.00402339	0	0	0	0	0.0210482	0.0303696
MYLIP	7.67164	6.59894	6.25543	5.32155	5.75126	6.59447	6.46445
NOX1	0.165279	0.0937959	0.0963347	0.0935788	0.0930511	0.121051	0.118816
E2F2	2.42046	2.90698	3.25633	3.07336	3.38252	2.65808	2.94043
PSMB1	57.7762	49.9181	47.4154	42.5066	46.9662	50.3316	50.5271
SYN1	0.0434185	0.0277201	0.0189803	0.0049166	0	0.00454285	0.0140458
JARID2	4.70919	4.44399	4.25037	4.42763	4.81705	4.94174	4.69337
CDKL5	0.251189	0.172501	0.39912	0.394384	0.453216	0.436166	0.544608
CAMK1G	0.0104133	0	0.0113803	0	0.00549622	0.00544769	0.00561445
CDK11A	1.5323	3.86961	3.3816	2.62117	2.1494	1.7893	1.95913
NADK	18.0754	22.1932	20.6971	24.8274	21.6922	16.9492	19.1836
TFAP2B	0	0.00241106	0	0	0	0	0
TFAP2D	0	0	0	0	0	0	0
DLEC1	0.121985	0.0960162	0.0493076	0.0548745	0.0476269	0.0559482	0.0360381
CYTH3	0.26868	0.168473	0.222846	0.0760617	0.202588	0.160639	0.183665
ADAM22	0.33579	0.36824	0.322038	0.417747	0.394252	0.391966	0.466776
SYPL1	90.3899	76.4522	76.2217	75.719	85.5837	97.3815	93.3236
CYB561	68.4864	82.9147	88.4992	89.415	82.1762	71.6433	80.2217
SPAG9	3.14229	2.94579	3.09553	4.84017	5.23745	5.70666	5.50961
CELSR3	2.61425	4.31848	4.26415	4.87435	4.22694	3.29011	3.74713
AASS	0.68891	0.687836	0.772788	1.41587	1.55697	1.47654	1.36465
PLEKHG6	0.984467	0.720399	0.768494	0.577763	0.604197	0.530421	0.722999
SS18L2	36.6477	33.9132	33.7778	30.1116	32.8638	38.7701	30.0716
MPND	7.35069	8.35704	8.56096	10.2873	8.75008	8.88626	8.28571
MGST1	17.596	13.8233	13.3276	14.0364	12.4147	13.7942	12.8736
CRY1	7.09035	7.36301	7.22541	6.31469	6.24403	6.68999	6.85323
PGLYRP1	0.0193514	0.18532	0.0634455	0.021913	0.102138	0.080989	0.0834682
NFIX	65.7406	65.4755	76.0161	88.8009	89.4119	75.6127	77.1526
ST3GAL1	5.89307	2.82959	2.81024	1.99364	2.12135	2.27129	2.4045
MMP25	0.310672	0.679118	0.476072	0.630942	0.499056	0.392186	0.498867
IL32	3.77306	2.2638	2.37253	6.0425	4.99582	8.89036	9.51834
PKD1	3.80428	7.204	6.42698	6.35199	5.35078	3.93713	4.59679
MAPK8IP2	11.4278	12.3811	12.1356	11.9834	10.386	8.84167	8.87555
MED24	10.9611	13.7587	13.7134	17.2935	17.6254	13.8577	15.4688
RHOBTB2	1.25778	1.59071	1.62451	1.75038	1.89325	1.70372	1.71934
HEATR5B	4.6913	6.25292	5.49809	5.94872	6.0312	5.65995	6.43557
SEC62	19.599	15.0874	15.3978	17.3893	15.8692	20.1349	16.8455
RPS20	275.234	247.151	267.845	244.66	243.293	260.471	236.965
CSDE1	132.619	107.066	107.392	108.121	121.293	137.974	137.083
UBE3C	15.2945	14.6632	15.2665	15.0929	15.8309	15.465	15.9124
REV3L	1.47123	1.55356	1.66179	1.61901	1.79336	1.8092	1.97704
TENM1	0.906465	1.02892	1.00363	0.798901	0.987673	0.938256	0.770087
PAX7	0	0	0.00241199	0	0	0	0.0118995
MASP2	1.18648	0.843989	0.641171	0.887037	0.923784	0.641282	0.858833
IYD	0.669622	0.320492	0.361496	0.258845	0.149038	0.199776	0.188492
FAM76A	3.40208	2.94748	3.21222	2.49919	2.55219	3.02112	2.83428
TRAF3IP3	0.717324	0.640849	0.575675	0.889641	1.01911	1.19258	1.3454
POMT2	2.15702	2.99859	2.806	3.06187	3.0115	2.55392	2.89771
VTA1	7.55551	5.1957	4.9044	5.87904	6.52154	7.72261	7.79557
MLXIPL	1.02725	1.71503	1.11	1.06821	0.821687	0.632774	0.883047
BAZ1B	11.8212	12.9926	13.6682	12.1356	12.6851	12.8687	12.6747
RANBP9	17.0759	13.1424	12.8385	14.0238	15.1957	16.2897	15.7066
ETV7	1.54941	0.911769	0.711957	0.418692	0.731058	0.546522	0.841714
SPRTN	2.63986	2.58808	2.75868	2.19857	2.82652	2.9003	2.91277
EEF1AKNMT	10.0556	12.1913	12.398	11.5393	12.0522	11.7934	11.6009
DYRK4	3.37955	3.80834	3.91358	3.29236	3.27143	3.34794	3.45895
ZNF207	11.8678	14.2479	13.0324	12.3467	12.8557	13.371	12.8732
UQCRC1	120.458	131.598	135.315	120.758	125.431	116.178	115.198
STARD3NL	82.7199	68.7134	65.6669	62.4854	73.8067	83.6425	82.091
CD9	84.5989	93.9959	104.687	109.193	92.6566	91.2683	91.1066
HHATL	0.0240972	0.025641	0.021068	0	0.0152624	0	0.00519691
NCAPD2	16.04	19.481	18.9591	17.081	19.0407	16.6702	17.5164
IFFO1	0.00535575	0.0227955	0.00585313	0.0121294	0.00565362	0.0112074	0.0231009
GIPR	0.0264774	0.00939122	0.0385817	0.0299823	0.0155278	0.00923438	0.0285512
PHF7	5.40743	3.85731	3.86059	4.04116	3.63981	3.54031	4.11725
SEMA3G	2.1076	2.73672	3.27268	1.9521	2.0223	1.73679	1.58908
NISCH	10.8182	18.0769	16.6431	18.0146	15.5347	12.2817	14.4224
STAB1	0.37109	0.415868	0.382542	0.238419	0.294491	0.20928	0.265351
FUZ	0.358951	0.502563	0.43358	0.438558	0.518515	0.380511	0.473647
SLC6A13	0.00656752	0.0419296	0.0215323	0.0929612	0.0450631	0.0343578	0.0389505
IDS	6.55114	4.52172	4.6097	5.92925	5.59539	6.01978	6.00842
PRSS3	0.0502391	0.0801866	0.0366031	0.0758528	0.0353555	0.0876082	0.0812611
ZNF200	2.78548	3.04303	3.1193	2.948	2.95806	3.20607	3.2421
CD4	0.525945	0.38819	0.505016	0.354586	0.744541	0.521666	0.462235
LRRC23	3.30304	2.8156	2.67244	3.39932	3.50119	3.38913	4.01434
BTK	0.140091	0.17175	0.123147	0.127598	0.112519	0.165695	0.144496
HFE	0.645705	0.700134	0.837145	0.89521	0.842302	0.806607	0.910722
SCMH1	11.6458	13.9155	13.2409	12.9284	12.1976	10.3033	12.4735
FYN	0.131603	0.0660161	0.145879	0.185215	0.0674765	0.129827	0.115556
HIVEP2	1.28296	1.75044	1.89752	2.24861	2.16691	2.04038	2.2166
FMO1	0.0193406	0.00823188	0.00422735	0.00876034	0.0122498	0.020236	0.00834218
ELOA	12.2169	12.4331	13.0379	11.0948	12.9509	13.0691	12.7557
LYPLA2	27.2886	32.2977	36.3615	36.6558	31.914	26.9255	28.9949
CLCN6	1.68087	2.59416	2.23861	2.28087	2.35097	1.80071	2.39505
MRC2	0.781953	0.61161	0.537159	0.556578	0.720387	0.55677	0.532201
NME1-NME2	0	0	0	0	0	0	0
SLC6A7	0.0571154	0.0101291	0.0173388	0.0574899	0.0535929	0.0298798	0.0273729
TSPAN9	9.83161	10.3291	11.7573	13.5077	12.1004	10.7715	10.9619
BTBD7	2.92724	3.18019	3.26358	3.90084	3.74024	4.01079	4.12959
APBA3	1.96356	2.37754	2.71322	2.66932	2.26601	1.85767	2.02811
MKS1	3.62162	3.87545	4.21186	3.7451	4.23781	3.73923	4.11528
ABHD5	7.73957	9.95541	9.87445	11.1267	11.7264	12.3628	12.6371
ANOS1	0.275456	0.0956223	0.0832655	0.0641537	0.117548	0.112422	0.151675
AKAP8L	17.879	31.1568	24.6729	25.2233	21.438	18.5489	20.0925
MBTD1	3.23897	2.96059	3.27545	4.3557	4.7263	5.41943	5.00114
UTP18	12.0742	11.2459	10.2128	15.5396	17.7673	19.7159	19.3366
RNF216	1.56721	1.4127	1.41097	1.60072	1.33971	1.52687	1.79447
TTC19	10.6167	11.1652	10.9059	10.163	10.3345	11.5358	10.6298
PTBP1	46.5317	52.9074	51.1295	50.2685	51.4744	45.1404	47.1661
DPF1	0.240925	0.234739	0.329916	0.308974	0.42898	0.29156	0.266055
SYT7	40.9938	45.1816	49.5431	48.5195	49.1243	45.3062	48.7475
LARS2	23.815	26.8389	27.4892	25.2415	27.7767	25.2338	26.1121
PIK3C2A	11.5155	10.3009	10.6658	12.3747	12.9485	15.5283	14.8186
PLAUR	0.381383	0.339289	0.464631	0.573465	0.339895	0.32381	0.357319
ANLN	12.6282	9.85415	10.8402	12.4891	13.9201	15.3758	14.1396
WIZ	17.1412	16.4301	16.8557	16.2964	15.9968	14.0326	13.8831
RABGAP1	6.84027	7.81087	7.26278	7.39102	7.91581	8.0623	8.40421
DCN	0.00216906	0	0	0	0	0	0
QPCTL	5.63483	7.22718	7.35289	6.26222	6.16921	4.73359	5.46793
PPP5C	13.4376	12.2675	12.2005	12.4292	13.5057	12.5955	12.7554
CEP68	3.89568	3.49192	3.52463	3.33003	3.38061	3.43191	3.30349
MAP4K3	14.1971	9.63286	8.8947	8.4387	9.89577	11.1444	11.5722
ZBTB32	0.160959	0.599447	0.483743	0.307573	0.35575	0.210513	0.357979
TYROBP	0	0	0	0	0	0	0
TMEM159	21.0302	17.8858	16.4948	20.0455	20.1529	20.0604	23.3998
GABRA3	4.04067	3.67016	3.80219	4.17293	4.63721	4.58583	4.88029
BRCA1	4.52719	4.08791	3.98751	6.55688	7.20356	7.39666	7.26634
ERCC1	7.32131	8.16259	7.51241	7.43597	7.09281	6.1648	6.79272
CD22	0.00226222	0.0144429	0.00741691	0.00768503	0.00477607	0.00946778	0.00975761
SEMA3B	1.65466	3.08181	2.32047	2.71345	2.24902	1.57709	1.65923
MBTPS2	7.56036	6.81078	6.75804	7.88604	8.34331	9.66097	8.8779
PRICKLE3	5.23032	7.08789	7.75647	7.67628	7.13752	5.68698	6.31264
LTF	0.14763	0.0802894	0.0932187	0.0817288	0.0969675	0.0858136	0.113204
EXTL3	3.64134	4.14938	4.47823	4.61984	4.58147	4.06795	4.39022
NR1H4	0.0281881	0.0428486	0.0792151	0.00455994	0.0170033	0.0084266	0
ELOVL5	58.6917	42.0428	39.9182	39.9007	46.1565	50.8758	46.8499
ALOX5	1.68092	2.9214	2.61674	6.48861	3.52516	2.75145	3.64127
KDM5D	3.83256	6.02393	5.49668	5.6237	5.41968	5.10993	5.51721
CALCOCO1	5.4069	10.3686	8.73947	7.89401	6.95724	6.65005	7.13729
UBR7	15.1664	16.7641	15.6061	17.5499	18.6735	19.5623	17.6395
MAP4K5	4.95517	3.86983	3.58092	4.55308	4.50888	5.56145	5.25258
EHD3	6.43153	7.49595	7.7317	8.58975	7.1509	7.12864	7.93668
PSMC4	30.5393	30.3096	29.4204	28.6267	31.3259	30.9393	30.3066
MAN2B2	3.32275	3.5856	3.81614	3.70763	3.11249	3.0162	3.36856
SLC7A14	0	0	0	0	0	0	0
CLDN11	0.00230985	0.00491565	0.00757307	0.00261561	0.00731493	0.00483356	0
SLC25A39	108.67	121.439	129.044	153.469	147.112	127.568	141.001
MVP	6.70444	6.87082	6.61048	5.89115	4.52422	4.80949	5.23807
NUB1	17.5121	18.3436	16.8703	16.7104	17.6625	18.5222	18.2118
PGM3	14.7137	12.6427	11.6937	13.0198	13.5248	14.2282	14.8215
RWDD2A	11.8118	12.6992	12.0262	14.2098	14.319	14.3639	14.4183
CLK1	18.3527	32.7167	31.1813	34.0663	30.3773	33.0952	36.7528
POLR3B	5.55541	6.04255	5.5855	5.43342	5.59191	6.1877	6.07404
ANGEL1	4.37062	5.351	5.47684	6.01184	6.14778	4.99571	5.70613
RNF14	17.2968	13.574	13.1873	14.5594	15.2594	17.0364	16.6511
DNASE1L1	7.0677	7.70716	7.38118	8.47318	7.07261	6.31479	6.45353
DDX11	3.59056	6.71525	6.02239	4.83269	4.98811	3.77768	4.0853
HEBP1	9.69885	7.96844	8.46283	10.3685	9.65713	9.36855	10.5851
GPRC5A	1.97934	0.769386	0.801036	1.24125	0.726681	1.09508	1.36002
MAMLD1	0.0584633	0.077139	0.0357799	0.140349	0.0765265	0.0709571	0.0756509
CD6	0.177729	0.0796273	0.0971169	0.137701	0.202425	0.141914	0.161389
TACC3	6.46492	6.86093	6.19993	5.65066	6.08773	5.29927	5.3211
UFL1	11.0015	8.42372	8.89998	10.9423	9.72101	12.606	11.6811
POLA2	6.4628	7.73386	7.30498	6.80582	7.25891	5.62651	5.70167
ZC3H3	2.39747	2.86499	3.2976	2.99394	2.8107	2.09039	2.11008
CAPN1	14.42	17.3067	16.8196	14.9544	13.0137	11.1405	12.1499
ACPP	167.296	127.54	120.174	93.1027	134.342	142.689	129.016
MDH1	43.2341	37.5424	37.0603	34.3498	42.1223	41.5196	42.1402
SLC30A9	16.762	11.9836	12.2974	13.0499	14.315	16.622	15.8228
MTMR11	0.0242788	0.0387513	0.0165834	0.0412391	0.0480545	0.0190521	0.0425431
COX15	14.5634	14.5381	13.0506	15.3959	16.1797	15.3947	15.8516
CCDC88C	4.97959	5.68637	5.81088	5.50799	4.7819	4.10498	4.29351
YAF2	0.609303	0.450007	0.528215	0.490541	0.554989	0.742417	0.672274
ZMYND11	17.8106	15.3599	15.7326	20.5106	20.2553	24.9862	22.8454
WAS	0.210663	0.435864	0.313364	0.21867	0.339745	0.159189	0.227162
DPEP1	0	0	0	0	0	0	0
BID	4.40302	3.38128	3.13032	3.45285	3.24857	3.49203	3.10218
MATR3	49.3288	36.3499	35.6756	38.6782	40.5217	47.8132	46.1398
NPC1L1	0.185702	0.124205	0.107273	0.159216	0.240838	0.202627	0.363306
XYLT2	2.48767	2.8963	3.24741	4.95638	4.2898	3.88694	3.72587
RGPD5	0.0442317	0.124462	0.0687494	0.105739	0.131774	0.0503931	0.0741939
STMN4	1.59041	0.765135	0.88292	1.22138	1.60742	1.39407	1.0901
NUDCD3	5.10725	5.54293	5.79234	6.41673	6.4966	5.53973	5.77171
ISL1	0.00483449	0.00514421	0	0.00547445	0	0.0050583	0.00521314
CHDH	14.2006	16.1347	17.2956	13.339	13.269	12.3682	12.3285
IL20RA	10.7517	7.53818	7.42674	6.84798	7.54984	7.96397	7.90601
CLCA1	0	0.0044388	0	0	0	0	0
CLCA4	0.00808412	0	0	0.00457713	0	0	0
GLT8D1	17.3486	17.0555	15.293	14.2665	16.5257	17.1094	16.2443
ATP2C1	22.3519	21.2281	19.9272	26.0947	25.6307	27.2921	30.2176
IGF1	0.00172289	0.0311655	0.0433064	0.0156076	0.0254619	0.0144212	0.0185783
SLC38A5	1.86051	0.0258543	0.0417279	0.0550282	0.0916037	0.0835312	0.149719
RALBP1	38.8943	32.9653	33.6344	34.4383	33.4421	37.0087	37.2997
RUFY3	1.39675	1.1629	1.04532	2.3148	2.23261	2.13161	2.27133
CNTN1	0	0.00197886	0.00812969	0.0126354	0.00588944	0.00389162	0.0120323
SLC11A1	0.0433599	0.0734787	0.0649373	0.0818329	0.0762857	0.0504081	0.0502194
WWTR1	1.19407	0.937504	0.872384	1.13084	0.856635	1.0778	0.967925
AGPS	3.21596	1.11414	1.0737	1.96135	1.98629	2.26753	2.1005
CXorf56	15.3641	12.9178	13.6098	12.5424	13.9383	13.2389	13.452
ATP1A2	0.0265474	0.0188321	0.0145064	0.00501028	0.00467066	0.00694411	0
TTC27	12.5375	10.613	9.69072	10.1698	11.6047	11.1635	11.5713
ZNF582	0.565638	0.345193	0.463625	0.405031	0.417089	0.348132	0.47091
VSIG2	1.11892	0.869659	0.829399	0.672081	0.205417	0.325766	0.377705
PHLDB1	0.544568	0.53714	0.582523	0.713258	0.567407	0.508707	0.469638
MARCO	0.00670177	0.0356556	0.0146483	0	0.0070745	0.0280481	0.00722668
CYP24A1	0	0	0	0	0	0	0
PRDM11	0.571139	0.498295	0.54452	0.659181	0.710414	0.535941	0.572804
SYT13	2.84362	2.18667	2.07461	2.95826	2.43505	2.73069	2.62869
SNAI2	0.384653	0.305348	0.260232	0.435572	0.708969	0.594108	0.58596
CD74	13.3247	9.32188	7.4126	6.09986	5.92658	7.84301	11.2635
HGF	0	0.00666544	0.00171146	0	0	0.00163853	0
ZRANB1	4.48004	3.95317	3.77814	4.42546	4.65558	4.9088	4.68553
NCDN	4.16828	6.87761	6.34222	6.77044	5.84487	4.35828	4.92559
ADGRA2	0	0	0.00862592	0.00446888	0.0229127	0.00619374	0.01915
ZFP64	2.99488	3.12319	3.44276	3.91898	3.48306	3.24396	3.59234
MNAT1	6.55373	4.83319	4.79854	4.61279	5.15252	7.22677	5.99805
SAMD4A	0.649137	0.956294	1.09353	1.14992	1.01034	0.834912	0.981454
RUNX3	0.0215633	0.00655565	0.030299	0.0174413	0.0032518	0.00966925	0.0199305
MRE11	4.25473	4.1359	4.26567	4.47939	4.64248	5.46794	4.99637
PLEKHB1	3.88079	4.97393	5.50675	6.5278	7.22723	5.69172	6.12484
SERPINB1	4.70137	4.88277	3.93715	3.69703	3.53199	3.87773	3.78278
CYP3A43	0.0634038	0.0224886	0.0230973	0.0897462	0.0501976	0.0165848	0.0455799
SLC7A9	0.0590153	0.188389	0.181761	0.200483	0.113268	0.0842011	0.0636377
SPAST	4.7548	3.85642	3.61029	3.98596	4.46061	5.7076	5.05805
NRXN3	0.0595583	0.0545991	0.0360495	0.226192	0.107364	0.0795722	0.0820081
OSBPL5	7.67938	10.5006	10.2995	9.57082	10.2301	8.17548	8.70345
AQR	3.58727	3.69106	3.3655	3.28423	3.62044	3.51627	3.76829
CPS1	0.0173429	0.00993674	0.00874774	0.00151066	0.00844957	0.0111666	0.0172627
C8B	0	0	0	0	0	0	0
FHL1	54.4007	41.8192	33.3865	18.1241	10.9629	10.9949	12.7545
RTF2	22.1734	18.5658	19.207	16.8724	18.5378	18.7401	18.9255
GABRA1	0	0	0	0	0	0	0
NLRP2	4.36771	5.97205	5.2099	5.82561	5.58215	4.59532	5.09297
SLC45A4	0.689527	0.79915	0.797785	1.00808	1.00297	0.851852	0.968689
RNF10	26.7322	23.3132	24.0292	23.1976	24.621	22.7906	24.6473
ZNF839	5.6031	4.5909	4.3556	4.74168	5.2359	4.59768	4.59329
ZDHHC6	8.95161	9.86528	9.85605	10.4607	10.9956	11.6803	11.2121
GRAMD1B	0.0199654	0.0242794	0.00623415	0.0113042	0.0105379	0.0134291	0.0123024
RNH1	15.2556	19.3392	19.2267	19.5987	16.2776	13.8821	15.1975
NDUFS1	22.5508	23.146	23.9463	23.0243	24.0808	24.0784	24.5412
RB1CC1	21.8518	15.2286	16.4987	17.3603	20.8305	28.0955	27.7263
ERP44	20.4804	20.0851	17.8432	21.3843	17.9228	20.1972	19.9921
ALAS1	59.5998	50.4223	49.3433	42.3426	46.5595	41.6474	43.2955
BIRC3	3.97159	1.12799	1.47854	1.69358	1.51422	2.69726	2.78183
AKAP11	3.19672	2.36134	2.86886	3.76303	3.37006	3.85465	4.00294
GLRX2	20.9799	24.8235	24.077	20.2592	28.793	28.2246	27.0414
SNAPC1	2.42883	1.87553	1.81737	1.52665	1.7222	2.07473	2.06471
DERA	3.94376	3.49788	3.3784	3.80565	3.73386	4.05457	3.81418
STRAP	48.025	35.7598	34.8408	34.088	35.569	41.6901	35.8177
ABCC2	0.0693072	0.0452	0.0342068	0.0303801	0.0472012	0.0233922	0.0385732
DEF6	4.05124	5.66228	5.3728	3.8932	3.75644	3.8321	3.71327
PLEKHO1	0.757666	0.747491	1.0159	0.490264	0.535443	0.450775	0.414226
GCLM	7.43949	4.29724	4.16071	5.11746	5.35128	6.90707	6.42274
UBR2	3.84733	4.63552	4.34587	3.82298	4.00973	4.08151	4.15207
EHD2	0.0568258	0.0264541	0.034933	0.0402176	0.0337423	0.0483085	0.0382979
DEPDC1	15.7808	13.7182	13.6511	7.96619	17.65	19.9756	15.7572
CCDC28A	15.8561	14.2649	12.6605	15.8402	13.5953	14.3749	14.446
RRAGD	9.77671	11.0432	10.8558	12.8502	12.13	13.6152	13.3921
HSF2	7.54403	6.26056	5.1395	5.19684	5.91146	7.12175	6.68363
PHF20	6.83853	6.67365	6.85429	7.27897	7.60305	7.90106	8.11067
HSD17B6	4.42151	2.2121	2.0106	1.2083	1.2235	1.32819	1.24982
NR1H3	1.06964	0.892873	1.02453	1.26344	1.2654	0.99052	1.10702
TYMP	1.01928	0.681739	0.768393	0.635995	0.606058	0.509295	0.574233
NCAPH2	15.0621	17.909	17.2417	16.2818	16.0627	14.6426	14.5344
TOMM34	25.2037	22.3966	21.5185	25.3264	22.8037	20.3611	24.256
SEC63	67.3787	62.7607	58.324	58.4224	58.6569	67.8225	62.7408
KPNA6	9.9971	10.5206	10.7952	11.7951	12.2382	11.3974	12.3428
VIM	0.606148	0.358323	0.524431	1.39502	0.491744	0.569614	0.804926
RTEL1-TNFRSF6B	0.214917	0.758898	0.436695	0.508366	0.371394	0.234861	0.274667
FAS	12.4785	9.12129	9.56636	14.2245	15.5892	18.8352	19.6684
RNASET2	3.85923	5.75334	5.48272	4.19464	3.72941	3.56487	3.49511
CD44	7.35787	6.33004	6.80722	15.5876	9.56152	10.9455	13.1434
KCNG1	8.62835	4.68464	5.14752	6.52337	3.38955	3.04323	3.14192
AGPAT4	2.5025	3.15651	2.92418	2.20944	2.38339	2.26924	2.22049
SLAMF7	0.00288288	0	0	0.00652902	0	0	0.00621737
BTN3A1	3.67226	5.08352	4.69682	4.7955	4.62953	4.33635	4.99184
MIPEP	12.3422	13.3243	12.6437	10.6603	11.945	13.0633	13.5734
PRKCH	5.56275	4.14693	3.99989	2.98927	3.43279	3.69705	3.48446
INSRR	0.00546284	0.00581282	0.00298508	0	0.00288333	0	0.00294536
IFNGR1	12.9846	10.2759	10.2875	12.5127	11.8132	13.9316	15.1295
B4GALT7	4.84699	5.95793	6.07284	6.20272	5.76136	4.83172	4.79667
SH2D2A	1.19806	0.672818	0.927435	0.734854	0.655766	0.684795	0.753606
VRK2	7.44098	5.22213	5.56743	6.03848	6.55966	7.87686	7.13321
TNFRSF1B	1.27269	0.684986	0.663094	0.498542	0.738128	0.712255	0.594428
VEZT	11.3666	8.72911	9.21404	9.40481	10.4368	11.8861	12.1007
POU2F2	0.33647	0.479588	0.424157	0.912653	0.594725	0.615673	0.600768
BRD9	9.23723	8.56205	8.24181	8.95183	8.74914	7.77941	7.82135
SNX1	17.5031	18.0151	18.2396	19.1281	18.2676	18.5981	18.9078
TBPL1	10.2914	10.6801	10.1472	6.65975	8.6893	10.0851	10.3521
ARNTL2	0.0159622	0	0.00654171	0.0248534	0.00421249	0.0125259	0.00215155
BCLAF1	23.7686	18.1919	17.8114	19.3395	20.979	24.4927	22.9849
SLC39A9	11.4904	10.7951	10.9038	10.5507	10.8702	10.6414	11.9672
ANK1	1.2128	1.03789	0.838968	1.14543	1.31158	1.26489	1.25214
IBSP	0.00901228	0.00958966	0.00984923	0.071437	0	0.0094295	0.0291545
TFB1M	2.11337	2.05911	2.00354	2.35853	2.11802	2.3977	2.46011
RABEP1	7.95957	6.41058	6.38127	7.35118	7.70188	8.1986	8.30924
HMGB3	20.6027	15.9729	15.8449	12.3252	17.4774	19.4398	17.2399
NUP160	6.8024	7.78967	7.56729	6.88972	8.03823	7.69017	8.01318
BAK1	9.14588	10.4222	10.8832	9.87156	10.0934	8.8048	9.52941
MUSK	0	0	0	0	0	0	0
IKZF2	2.07856	1.5734	1.89714	2.03662	1.88295	2.31057	1.96641
GRN	34.6385	41.3559	38.396	50.7924	45.2894	35.8487	40.0918
FAM13B	4.57406	4.74733	4.52692	5.61756	5.9713	6.15625	6.48595
ARHGAP31	0.224199	0.315976	0.342378	0.43714	0.451393	0.324681	0.408268
CENPQ	4.74349	2.5408	2.70622	2.70391	3.40327	3.56669	3.54583
SARS	27.4955	27.4173	26.5915	27.9806	26.5785	27.2407	26.5549
RANBP3	6.50144	7.46358	7.3261	7.82617	7.18109	6.16996	6.59292
ARID4A	1.42681	1.49667	1.31586	1.476	1.39344	1.90893	1.81054
EIPR1	10.0366	8.03535	8.19748	7.7999	7.99192	7.94659	7.81522
PNPLA6	4.22828	4.12301	4.77419	5.27105	4.80326	4.27939	4.43594
IFT88	5.1596	5.13595	4.92862	7.4898	8.08681	9.95961	8.9
ALG1	10.3878	10.7961	11.4507	10.2574	10.7332	9.89269	9.81457
ZCCHC8	2.32323	3.50253	3.28544	3.09738	3.0499	2.9005	3.2106
ABCF2	16.8618	16.7688	16.5997	16.5435	17.0655	16.6887	17.463
CHPF2	11.0934	15.1747	13.7531	12.6894	11.3046	9.87006	11.2369
LRRC7	0.0503991	0.0344029	0.0446872	0.0269202	0.0421602	0.0318384	0.0379401
FUT8	0.126853	0.0243406	0.0772709	0.056516	0.0417089	0.0326373	0.0358789
UBA6	7.70994	6.95891	7.14327	7.16965	7.77722	9.30381	8.74488
GAB2	0.415664	0.405071	0.436275	0.32855	0.219391	0.312186	0.310648
ATP6V0A1	4.41709	6.26045	6.32428	7.59849	6.90888	5.06072	5.79851
PIAS1	2.39069	2.66217	2.60988	2.59442	2.67788	2.79764	3.16491
SLC4A7	5.34948	3.76653	4.42587	3.8902	4.18477	5.36215	4.94507
APBA2	5.1379	4.36631	4.20962	4.6581	5.24379	4.55019	4.67198
MAP2K3	11.5574	9.99347	12.0149	11.8236	10.3262	9.69555	10.2823
EFCAB1	0	0.00255394	0	0	0	0	0
TMSB10	694.795	531.749	632.039	459.93	436.107	448.186	423.921
ASTE1	1.94338	2.6	2.60817	2.24668	2.64802	2.68845	2.77074
RNF19A	35.1584	26.7616	25.0518	41.5157	34.0501	41.0493	44.1215
PEX3	9.84464	7.29271	7.37361	7.93839	7.74448	8.45682	8.74275
GABARAPL2	47.2592	40.8071	42.3182	45.0752	43.0475	44.3202	48.356
MYOC	0	0	0	0	0	0	0
SH3YL1	2.23751	1.50845	1.47291	1.73671	1.92197	2.43119	2.37643
FAM136A	40.896	33.6675	33.1578	30.1897	34.1198	37.6685	36.2024
VCL	8.089	8.85649	8.93773	9.50401	9.1468	8.6794	9.41122
DEPDC1B	10.7225	6.42729	7.09335	6.61191	8.49394	9.07774	8.81482
DAPK2	0.876185	0.42695	0.436269	0.598085	0.280932	0.304155	0.355408
NSMAF	6.56534	6.7094	6.47607	4.74473	5.77341	5.80992	5.37365
ADSS	14.4385	13.398	13.6278	13.8407	15.2174	15.8107	15.1103
STAP1	0	0.00895807	0.00920055	0	0	0.0176169	0
TIMP2	2.50067	2.94512	2.52746	1.96902	1.9191	1.9358	2.09374
RFC1	10.0974	9.01065	8.71016	8.72656	9.96666	10.5518	10.1139
TBC1D23	11.2046	9.61886	9.31352	9.94634	11.0821	13.7487	12.8468
CUL3	12.6166	9.89018	9.41673	9.3622	10.456	11.7308	11.3756
MYOM2	0.201241	0.109166	0.155245	0.218944	0.206185	0.185786	0.163816
OTC	0	0	0	0	0	0	0
CYP46A1	0.710654	0.871908	0.714779	0.880645	0.751751	0.609496	0.620121
ZZZ3	6.50711	5.83281	5.72699	5.4261	5.88283	6.70478	6.58146
SLC18A1	0.0213805	0.0720426	0.08957	0.258249	0.146703	0.104395	0.188284
USP2	0.491247	0.441044	0.466404	0.184266	0.200945	0.192746	0.304591
CASR	0	0	0	0	0	0	0.0027833
TUBG2	4.67951	6.68008	6.32257	7.83746	7.84209	6.41601	7.2303
RPL26L1	19.3913	13.985	16.6005	12.8225	16.5022	16.5443	15.0759
FLT4	0.291189	0.0452205	0.0275227	0.0303	0.049846	0.0230561	0.0254591
NSUN2	49.1349	45.8851	45.0032	57.8771	54.5816	58.4577	57.6276
FBXO42	5.86848	6.00846	5.62535	5.913	6.23743	5.64362	5.69765
MFAP3	12.1855	13.4117	13.905	14.8917	16.1075	15.5454	16.5167
MRI1	19.4965	29.1622	29.0615	27.0352	26.7091	20.5889	22.0408
METTL1	12.9336	13.8188	12.9205	11.991	13.0805	11.8359	12.4505
HOXC8	0.0147517	0	0.0322433	0.033409	0	0	0.0238607
AGA	3.98457	3.10922	2.85184	3.40909	3.35395	3.62407	3.34185
PI4K2B	10.8355	7.83161	8.30598	8.72658	9.5352	12.4243	10.7801
BOD1L1	1.77632	1.71719	1.8664	2.01147	1.84915	1.89349	2.06039
MAT2B	26.8709	21.1494	21.6126	21.6284	24.6692	25.9366	25.1707
TLL1	0	0	0	0	0	0	0
EDC4	5.02878	7.29872	6.42327	6.52002	6.03517	4.89319	5.89483
TRIO	5.70217	5.85569	6.20649	10.1922	9.39792	8.17118	9.19915
VCAN	2.65113	2.28217	1.45175	0.319143	0.510725	0.416767	0.401161
CLEC16A	3.84459	3.77133	3.97299	3.90136	3.91712	3.52829	3.56595
MSR1	0.0552896	0.0265692	0.0194917	0.0484712	0.0376546	0.035456	0.0307717
CDH1	61.4657	66.0396	64.1049	76.9048	69.013	65.3379	69.5222
MTREX	29.1707	20.1514	19.4028	24.7958	27.3207	31.4365	30.5625
DNAH5	1.4267	1.30303	1.1969	1.97086	1.85422	1.96881	2.01175
ZFYVE16	6.04318	4.94661	5.08848	5.82859	6.00327	7.35706	6.82457
RIPOR1	9.18099	10.2715	9.55161	9.28026	8.01513	7.09078	7.45074
C6	0	0	0	0	0	0	0
RAI14	4.23047	2.81199	2.81085	2.93093	3.18955	4.07926	4.25105
SOX30	0.00401411	0.00854256	0.00438689	0.0136365	0	0.00419995	0.0173141
PNKP	7.94094	12.4314	11.5838	10.6189	11.1561	8.62366	9.29079
BEST2	0.00526568	0.0168091	0.00575469	0.0238509	0.0111171	0.0110189	0.0227124
PHLPP2	0.497407	0.5091	0.546038	0.628923	0.583936	0.526269	0.541177
SPDL1	10.993	8.46956	7.96249	7.53694	8.95035	10.8275	9.21837
STAU2	20.404	13.5355	13.1691	20.0347	16.7805	17.1881	18.3437
SLC66A1	3.95269	5.27121	5.4479	5.9268	5.16912	4.26594	4.71536
CTNS	2.49711	4.52884	4.21675	4.99137	4.55347	3.68955	4.50993
RTN4R	1.05572	1.05231	1.11728	1.68689	1.12324	1.15699	1.1654
PHF23	12.9918	16.1201	17.3772	15.4656	15.5218	13.7189	14.641
CDH10	165.38	124.588	102.669	85.6117	112.76	121.033	111.028
INPP4A	4.32454	4.31828	4.21	5.05374	4.90635	4.99126	5.03581
RAB27B	5.59981	3.54083	3.97268	5.42825	5.21465	6.35336	5.63006
PSMA4	17.9938	12.0771	11.5638	11.9977	13.2531	15.5053	13.8904
MYO16	0.0196687	0	0.00330696	0.0171326	0.0271511	0.0158302	0.0130518
LSG1	11.2985	11.4377	10.736	11.3566	11.6491	11.3707	11.6596
PARP3	9.07452	7.41787	6.90099	6.31526	5.90727	5.32735	5.67515
TNC	0.0607291	0.0276942	0.0284438	0.0327467	0.0564749	0.0590019	0.0826366
THAP3	1.58765	2.18088	2.37079	2.42938	2.44891	2.1731	2.15476
RIPOR3	0.0718793	0.182575	0.126701	0.021005	0.0220288	0.0436685	0.025003
TDP1	5.53113	4.5903	4.55805	4.02859	4.85382	4.93035	4.63974
AIFM2	1.53304	1.47246	1.35812	1.03851	1.2173	0.934015	0.983088
C2orf83	0	0	0	0	0	0.00698515	0
SPATA7	1.35032	1.18657	1.19874	1.11351	1.23707	1.4001	1.25275
MED17	2.34738	3.82028	3.52227	3.14142	3.26159	3.00275	3.22855
RETSAT	13.2476	16.1657	16.3371	16.4274	14.7299	13.1657	13.9551
CAPG	2.42638	2.07001	2.11436	1.2709	1.13962	1.2358	1.10074
AP2S1	66.9094	63.5483	65.1433	52.832	57.3901	55.7284	49.9134
USH2A	0.0231016	0.0173517	0.00816815	0.0130799	0.0164967	0.0241711	0.0197823
ZPBP	0.00527166	0	0	0.0059695	0.0111297	0.00551571	0.0113691
TG	0.199007	0.0585992	0.0629211	0.099211	0.081916	0.0680971	0.0985243
ADAM28	0.0745	0.0459783	0.0358242	0.0489299	0.0204473	0.0514463	0.0610547
BARX2	12.4559	9.6731	10.8044	8.56979	7.78393	8.8185	9.36349
DCUN1D1	7.47167	5.48118	5.49378	6.22692	6.86438	8.46745	7.94436
JADE2	6.63005	5.82697	5.80741	3.91839	4.35563	4.09725	4.57254
ZIC2	20.6174	35.4023	33.0208	25.5346	19.4935	19.4579	17.0487
LCP2	0.0269274	0.00409321	0	0	0.00203036	0	0
TRIT1	10.056	9.71487	8.67985	8.47227	9.67087	9.8756	10.4092
ADRB1	8.55123	10.2787	10.4822	7.54306	9.66091	10.3267	9.17887
GUCA2B	0	0	0	0	0	0	0
CUL7	2.97574	4.60205	4.12328	4.50222	3.80764	2.96585	3.4197
CTNNA1	42.2629	40.7209	37.3861	37.3636	41.9899	42.5338	45.0728
PHKA2	19.5222	30.4952	26.2107	27.1705	33.2976	25.5022	29.5044
CNTLN	2.0766	1.66292	1.63637	1.9351	1.97408	2.3269	2.1279
EPHA3	0.0041753	0	0	0.00236401	0.00220376	0.0021843	0
HSPA5	254.124	305.503	283.973	368.604	360.159	386.862	394.752
DSG2	9.14535	5.96138	6.81152	7.92437	6.71478	7.26781	7.28884
GEMIN8	11.5821	13.2966	14.3349	11.5401	13.2759	13.3632	12.8673
OFD1	14.2616	15.2613	14.1199	13.8006	15.3989	17.8871	16.8137
GPM6B	5.1018	4.27918	4.63381	4.98204	4.78687	5.49983	5.52258
MAGEC2	0.00699798	0	0	0	0	0	0
PREX2	0.162925	0.0639353	0.0543006	0.0693482	0.0609881	0.0930923	0.120862
WDR37	6.2595	6.47965	6.19468	5.71846	5.68969	5.142	5.34456
YTHDC2	9.07009	9.41678	8.7397	8.97688	9.32298	9.69756	9.55964
CTPS2	13.3691	15.4122	14.5443	14.3972	14.3742	14.8241	14.6589
ATP6V1H	9.31238	8.96527	8.54681	8.51792	8.46643	8.80982	9.25956
POLR2B	34.8643	35.2413	34.1051	28.7207	33.1993	33.3607	33.4119
FAM214A	8.90793	7.85462	7.49885	6.06094	6.11682	6.47796	6.14449
ARAP2	0.100899	0.0489097	0.0600353	0.0253901	0.0390538	0.0797638	0.0411028
TPR	14.5501	16.9888	15.6473	15.1386	17.1409	16.9943	17.6459
CP	0.200516	0.0284483	0.0229572	0.0389245	0.0201588	0.0379636	0.032948
KIAA0556	4.47581	5.9157	6.05092	6.88083	6.61284	5.67982	5.96118
DTNBP1	3.04499	2.98261	2.75401	2.99315	2.89628	3.30059	3.03734
XK	0.310455	0.0797382	0.219366	0.44247	0.23449	0.322027	0.274166
ANO2	0.0668249	0.0426636	0.0267779	0.0252236	0.030568	0.0559348	0.0456373
C12orf4	6.82685	7.87357	7.59033	11.3147	10.8336	12.0632	11.3526
SCML1	13.6592	10.6425	10.648	8.61341	11.2777	13.9601	12.0533
WWC3	2.39332	2.29866	2.12115	2.75672	2.52023	2.55535	2.58711
ARHGAP6	9.10017	7.36862	6.82073	7.32743	6.35694	6.82587	6.991
FAM184B	0.0378728	0.0291049	0.0344916	0.0381211	0.0266528	0.0286189	0.0363015
MAP4	18.8324	23.7472	21.8284	20.4907	20.8207	17.6872	19.8333
GOPC	5.6833	5.53261	5.17186	5.85315	6.16669	7.12755	7.04891
ROS1	0.0354709	0.00754868	0.0038765	0.0140583	0.0112331	0.00371131	0.00573738
USP28	6.25145	6.76342	7.06365	6.91622	7.8773	7.72872	8.27793
HDAC9	115.782	105.873	114.715	113.925	115.28	140.158	136.597
TSPAN17	23.0141	19.8433	20.5644	22.0641	21.3525	18.813	20.6076
NOP16	22.0776	21.881	21.8508	18.8314	19.7544	21.7295	19.8486
CC2D2A	1.33546	1.35046	1.41117	1.17642	1.54779	1.56881	1.62081
RRM2B	41.3846	32.0322	34.8095	38.2035	40.3195	49.817	44.32
ZNF800	2.80921	2.5362	2.36302	2.60641	2.75218	2.98959	3.00849
TNFRSF17	0	0.0132608	0.0136198	0	0.0131555	0.0130394	0
SNX29	4.00798	4.74241	4.55271	4.18524	5.01198	4.82966	4.84053
LMO3	0.325664	0.509684	0.336629	0.175168	0.104565	0.140555	0.0673078
MRPS10	27.3509	17.2286	17.0383	18.058	18.5556	20.0776	19.3891
GUCA1A	0.0119034	0	0	0	0	0.00622726	0
RSF1	2.43163	2.28318	2.28887	2.58412	2.47063	2.92949	2.85881
VPS13D	3.92598	4.34484	4.24419	5.18243	4.9898	4.86201	5.26296
CELF2	1.98011	1.45739	1.51851	5.4532	2.56719	2.67197	2.81791
FAM120A	44.7735	33.5243	35.7295	40.8101	39.2626	40.7674	40.86
R3HDM1	4.91835	4.17099	4.35716	4.99211	5.03733	5.4543	5.48049
COL9A2	0.157757	0.150006	0.150398	0.228052	0.131099	0.0561908	0.112202
KITLG	0.0299882	0.00245457	0.00252101	0.0208972	0.0121754	0.0241358	0.00497492
ERCC8	5.28056	4.0528	3.73212	3.57082	4.84599	5.62729	5.74685
ADAMTS6	0	0.0034611	0	0.00552494	0.0103008	0.00680659	0
H6PD	5.55765	5.71806	5.43666	6.51509	5.98036	4.79834	5.57064
VAMP3	33.7774	30.1669	28.5339	27.5933	31.4141	34.6386	33.048
PER3	2.18138	2.2772	2.45541	2.65716	2.45343	2.45697	2.73253
UTS2	0.00777944	0	0	0.00880926	0	0	0.0167775
TNFRSF9	0.0264091	0.00234175	0.0072154	0.0149525	0.0185852	0.0161185	0.0569551
EPN3	10.2531	12.36	12.2812	20.2298	17.2933	13.9248	14.254
LTBP1	3.95044	5.16843	4.40249	2.2044	1.85028	2.10246	2.53787
RCN1	64.3694	47.877	43.9399	46.4586	47.6414	56.7665	53.7796
ELN	0.227886	0.335401	0.37241	0.279758	0.258546	0.231751	0.28248
RFC2	29.6052	23.3213	24.7377	26.2029	29.296	28.8725	25.5569
ARID1B	4.30426	3.52533	3.98059	4.41427	4.39958	3.97428	4.35901
CLPTM1L	46.6841	36.8458	41.164	49.2306	49.2603	45.0169	46.5347
NEDD4L	5.9898	6.29077	5.93018	5.07871	6.47713	6.37019	6.46733
FOXP3	0.273712	0.352857	0.362408	0.351668	0.477854	0.451604	0.573272
PPP1R3F	1.46909	1.19017	1.36834	1.28926	1.28646	0.957195	1.24932
HEXB	20.3317	18.1699	16.9188	17.5273	18.5772	19.0892	20.3229
PTCD2	0.857945	0.745258	0.838328	0.918122	1.03071	0.92895	1.06156
NEXMIF	0.494178	0.71625	0.703259	0.762231	0.719319	0.753885	0.696456
JKAMP	8.73134	8.63634	7.78148	7.97574	8.76049	8.40498	9.48429
DKK3	1.49823	1.2953	1.4026	1.08842	1.12802	1.08636	1.21465
ARHGEF5	2.97674	3.99053	4.60105	3.96468	4.33046	3.60316	4.27125
NFE2L3	2.3085	2.54014	1.78466	1.82318	1.83805	1.69831	2.01903
MCUR1	5.23551	4.4303	4.9424	6.10569	5.44413	6.29379	6.07222
LIMA1	21.8049	19.4115	19.397	17.6631	17.4623	20.082	20.0236
LETMD1	10.7131	14.3562	12.6319	13.2062	12.5451	10.8513	12.3118
SLC4A8	0.0232475	0.00412281	0.00508128	0.00350998	0.00899815	0.0089187	0.0208903
LAMC3	0.803614	0.773103	0.647655	0.592119	0.615895	0.543268	0.623209
PTGER3	13.9301	10.4684	10.2249	7.65414	18.1011	20.7955	12.5153
TNIP3	0.0147909	0.00786922	0.00404111	0.0041872	0	0.0116067	0.011962
MAPK9	21.5071	18.9496	18.6243	19.8067	18.2982	19.579	19.5173
COL23A1	1.07625	0.814458	0.823765	0.448771	0.164059	0.199198	0.205295
BCAR1	5.84007	7.93618	8.00168	7.61536	7.07671	6.05167	6.1518
FAM160A2	7.48427	11.1223	10.79	11.7731	10.2918	7.90771	9.82478
HERPUD1	54.2562	67.5335	62.2664	85.4825	78.9205	77.4091	87.0912
HOMER3	3.30613	2.96772	3.19934	3.78989	2.99573	2.30471	3.0031
RAD51	2.76281	2.5115	2.65446	2.92653	3.3945	3.02951	3.51191
POLQ	2.7362	3.06922	3.31914	3.05813	3.35309	3.49872	3.19186
PIK3CB	9.32711	7.81508	7.73954	9.07048	9.48987	10.7042	10.9955
CYBA	0.00830085	0.00441633	0.0272152	0.0563981	0.0306688	0.0217129	0.0313285
THOC3	17.6371	14.5465	13.388	12.6064	14.1286	13.797	12.6051
HEBP2	12.9724	10.0727	10.1351	9.88143	10.6304	10.8336	10.3441
MPHOSPH9	0.889742	0.906457	0.960548	1.13614	1.042	1.04695	1.09649
PLEKHA5	1.41682	1.26321	1.27315	1.07293	1.33048	1.58457	1.50984
PRSS8	23.5657	31.2372	31.5162	31.6386	23.4789	17.852	23.0655
SIKE1	7.90261	6.22806	6.66791	7.01336	7.40385	8.83981	8.20294
RRP12	4.84689	6.55671	5.95044	5.81778	5.56655	5.14649	5.11378
FNIP2	2.91531	1.87435	2.11002	2.1413	2.28711	2.68408	3.10909
MSMO1	18.5484	15.9432	15.6797	16.8357	17.4033	21.4184	20.4168
TTC17	11.7104	12.7418	11.6158	11.2696	11.7517	12.5394	12.818
ALX4	1.73254	0.293934	0.307186	0.581705	0.281368	0.360014	0.310937
FSTL4	0.823482	0.446926	0.461284	0.611508	0.351644	0.363693	0.256577
FOXN3	5.86087	4.54188	4.40674	5.86736	4.70045	5.48344	5.9645
METTL24	0	0	0	0	0.00829081	0	0.0169383
AKR7A2	25.0418	28.9353	31.7021	31.0321	28.4248	26.5531	26.5308
MRTO4	26.8094	22.8373	22.8026	20.6973	23.9694	25.1887	23.4468
NNAT	1.0635	2.80052	2.81762	2.82217	1.83707	1.25886	2.05034
USE1	8.33916	7.56832	9.33282	6.85352	7.01211	7.96364	7.01462
MCF2L2	0.28248	0.181644	0.240604	0.309902	0.306772	0.279965	0.293648
NRIP2	0.283332	0.491895	0.559533	0.529102	0.472248	0.353659	0.482406
LAMA3	0.395671	0.50654	0.519125	0.28003	0.224066	0.204838	0.255553
AP5M1	2.58264	2.23965	2.23368	2.611	2.71386	3.19991	3.25868
ANAPC4	1.1899	1.369	1.24148	1.47584	1.39935	1.38505	1.54573
KCNQ1	3.40342	1.18724	1.49547	1.38663	1.40745	1.36198	1.70636
TRAPPC3	24.9427	22.7197	22.8684	20.3804	20.3834	20.7035	20.9624
THRAP3	41.2841	40.5263	39.4112	39.9698	42.8131	42.5551	40.6252
PHPT1	26.5263	39.8783	35.7719	38.8562	32.9833	25.3307	25.9383
ENTPD2	1.56634	5.07888	4.53974	4.11662	2.72596	2.31986	2.74465
LY75	2.67004	1.14925	1.1267	0.340725	0.606838	0.743979	0.660877
ARID4B	4.88466	4.22824	4.57646	4.93996	4.63565	6.03632	5.50741
OPN3	0.242876	0.211056	0.327365	0.320865	0.41876	0.241414	0.318644
SDCCAG8	4.15738	3.91394	3.74807	4.36679	4.34438	4.56898	4.68626
PTPRN	0.0033732	0.00179465	0.00552969	0.0171888	0	0.00176468	0.0018187
HHAT	0.511918	0.26566	0.32788	0.430011	0.281268	0.259028	0.257908
KIF1B	4.67373	5.95019	6.27132	6.51052	6.50645	6.04526	6.76699
FOXC1	0.0248423	0.00377626	0.00387848	0	0.00374628	0.018566	0.00765373
TBC1D22A	5.99	6.26497	6.11368	6.04082	5.76417	5.40333	5.86272
SYNE2	1.79591	2.32303	2.37766	2.49026	2.29614	2.00033	2.01463
PLEKHH1	9.94385	14.5899	13.1449	11.8669	12.8573	10.5107	10.3227
ATP9A	9.96936	7.07144	8.08855	11.1544	10.2939	10.033	11.4909
SPO11	0	0	0	0	0	0	0
CBLN4	0	0	0	0	0	0	0
CHRDL2	0.10222	0.0425616	0.0971414	0.120784	0.0281491	0.0279005	0.0143773
FAM168A	9.01557	9.49082	10.6236	12.0342	13.1549	12.2598	12.6563
RELT	0.341603	0.454946	0.476895	0.406788	0.486231	0.415065	0.382618
GALC	1.97409	1.6357	1.41448	1.41939	1.84684	2.17015	1.97242
NOP58	55.4828	44.697	44.0099	39.1493	43.5486	49.0014	45.2732
SZRD1	36.9179	31.3939	35.4546	34.6258	36.9107	34.214	34.6251
KCNH2	3.86672	3.20629	3.15316	2.06982	2.13223	1.93729	2.17043
CUL1	24.1157	21.2481	19.1023	19.4238	22.9324	25.1541	25.454
FAM114A2	6.16475	5.58764	5.2781	5.63771	5.22183	6.25631	6.07125
CYFIP2	18.6085	24.8625	23.0102	16.3663	23.2182	19.0332	20.0489
TAB2	29.6227	16.1022	16.4169	18.8141	18.901	21.4873	21.8977
GINM1	16.0527	12.7943	12.9645	12.3524	13.5433	14.8115	15.432
EIF2AK2	12.2434	10.0662	9.25679	7.88209	9.89462	10.5692	10.2444
USP36	5.26843	7.72987	7.10809	7.08658	6.64284	5.59126	6.33021
KMT2C	3.02918	3.20556	3.53609	3.72981	3.64297	3.46875	3.77437
MCOLN3	0.353426	0.405169	0.317275	0.045262	0.139906	0.180492	0.151989
CCDC85A	0.00349899	0	0.00382394	0	0.00369359	0.00366098	0.00377305
PUM2	31.6238	27.618	28.0317	32.6333	31.905	35.4924	34.8004
MRPL43	7.81074	7.04144	6.95503	7.50673	7.82116	6.83408	7.41332
ITIH4	0.0663233	0.228003	0.153328	0.207977	0.123867	0.0774006	0.0990249
ITIH1	0	0.00652536	0.00335099	0	0	0.00641638	0.0033064
HPF1	24.897	17.7577	16.9765	17.5793	21.5395	21.9279	22.0447
ZFR	27.3121	17.9143	17.6414	21.1596	23.058	27.8961	25.8257
ZNF280C	1.44321	1.20614	1.03506	1.46743	1.3743	1.50688	1.4298
NPFFR2	7.93808	7.20227	7.92651	8.60098	9.58289	10.0174	10.3813
PHF21B	0.0314842	0.0103081	0.023821	0.0411369	0.0434615	0.0177379	0.023504
TRAF1	1.00247	1.48509	1.49695	2.5737	1.74013	1.58462	1.98957
RC3H2	4.39532	4.50483	4.82988	4.54394	5.00285	5.65948	5.25362
IL17RB	20.2757	18.5637	16.7255	14.2973	15.2356	16.1183	16.9728
TRAF3IP2	2.27716	2.62893	2.19121	1.78648	1.89881	1.88204	1.93048
GYG2	9.53832	7.68931	6.73642	6.61213	6.24057	5.86559	6.2141
DCBLD2	0.0481982	0.122297	0.089141	0.265895	0.272658	0.272837	0.283854
SERPINB3	0	0	0	0	0	0	0
SOAT1	14.9852	18.5209	19.92	18.8473	14.0801	14.8361	15.3031
PKP2	2.32052	2.25868	2.32847	2.0587	2.04027	2.32031	2.12682
MSH4	0.0341286	0.00907876	0.0512847	0.0289848	0.0180133	0.031245	0.00920041
F7	0.00367141	0.0156265	0.0160494	0	0.0038756	0.00384137	0
GDI2	114.546	95.2655	91.0028	88.3971	103.553	110.306	108.34
PRDM1	0.0393773	0.0162944	0.0239078	0.0297266	0.00692788	0.0137334	0.0141538
ATG5	30.0724	22.9979	22.5726	24.59	26.3983	29.5986	30.9379
TMCC3	7.78878	6.07588	5.63501	3.85777	4.27127	4.55353	5.19796
PITHD1	35.4443	29.7055	30.224	27.3325	30.822	30.1764	30.3097
MTA3	4.61184	3.64054	3.59372	3.48951	3.71173	3.78642	3.86825
USP13	7.83813	7.06676	6.61577	8.29808	9.26911	8.60172	8.94158
ATP11B	17.5041	15.9396	17.7057	19.9173	21.1886	25.0233	23.4089
LAMC2	2.87263	2.09367	1.70351	2.7441	3.54716	3.85004	4.07123
CDK14	1.74748	0.660987	0.569813	1.91423	1.34158	1.56414	1.61641
SEC61A1	98.2517	107.011	107.93	98.4062	91.3599	84.802	86.416
PPP1R12A	4.27248	3.84469	4.01337	4.593	4.55603	5.1986	5.28917
RASGRF1	0.931766	0.492744	0.515283	0.346406	0.527345	0.436063	0.50086
CAMK2B	2.27805	2.5094	2.18354	2.42491	1.9649	1.69383	1.58179
CROCC	1.09629	1.75982	1.47446	1.54377	1.33633	1.2325	0.992473
POLR3E	6.64196	7.2878	7.31816	7.11379	7.59577	7.09848	7.20335
ATP2B4	0.0931637	0.0808309	0.0422926	0.0892661	0.0590071	0.0839799	0.0710952
ZC3H11A	8.94584	11.7459	10.7687	11.7013	10.7413	11.4595	12.0581
RIOK2	20.1347	15.696	14.2915	13.2023	15.8333	18.4305	16.9139
YIPF1	13.9397	18.1123	17.4798	18.4234	18.8686	16.6435	20.1361
NDC1	16.1932	12.2589	12.0184	12.3945	13.4935	14.6291	14.3572
DGKG	0.0977263	0.0189068	0.00693519	0.00718591	0.0254555	0.0318703	0.0301088
FLYWCH1	3.02359	3.59942	3.69324	3.74429	3.52542	3.28997	3.31394
UNKL	6.66158	11.1993	9.20035	9.66559	7.64441	6.36694	6.6681
TBXAS1	0.517682	0.550848	0.490486	0.583695	0.609799	0.397519	0.368958
PARP12	5.2717	4.39225	4.24464	2.89942	3.35345	3.296	3.60965
ALDH18A1	35.528	41.3353	37.8611	32.8325	34.6764	31.1109	32.6736
TARBP1	14.2803	15.356	12.6606	15.6184	13.5587	12.2359	13.2256
GATB	1.92931	2.20045	1.85722	1.73381	2.09541	2.15874	1.95519
MXD1	1.65634	1.88384	1.75741	1.8433	2.0611	1.90747	2.53598
CDK17	5.97797	2.98233	3.11888	4.08713	4.28409	5.31284	4.97979
DNAJC25	5.02687	3.67487	3.38572	3.58133	3.49213	4.92135	3.78802
SLC2A3	0.031671	0.00722144	0.0271953	0.00256168	0.0167162	0.0899439	0.036591
PSD	0.274791	0.528651	0.490106	0.440612	0.313279	0.266811	0.298684
CTDP1	1.42806	1.3656	1.50113	1.64476	1.40037	1.44306	1.34945
YBX3	20.4771	21.3947	22.8333	21.797	22.0977	20.8156	21.8786
STYK1	6.09975	7.02311	6.47055	7.70898	7.86941	8.31509	8.15277
WNK1	12.1712	11.5881	12.332	13.5321	14.4643	13.9014	14.5266
CCAR1	18.2469	16.35	17.4133	16.7539	20.1939	23.1482	21.9648
OGFR	9.1563	10.714	10.6284	12.2474	11.2546	9.74141	9.6402
GNA15	7.60369	6.0823	7.21428	9.52801	11.6065	10.6169	11.1891
CREB3L3	0	0.00553607	0	0.00589148	0	0	0
PIGV	6.20846	7.68459	8.8516	10.9583	10.3068	8.41835	9.60008
PTPRU	2.25613	1.62412	1.78885	1.50407	1.3669	1.21956	1.74256
SNRNP40	13.4842	13.0989	13.0376	11.4194	14.3138	14.3376	15.0127
RIMBP2	0.111706	0.230934	0.214513	0.0704751	0.0555905	0.068457	0.0739942
COL11A1	0	0	0	0	0	0.00176382	0.00363564
QSER1	0.0171898	0.00844203	0.00578036	0.013476	0.00697916	0.0235196	0.0142586
MPC1	25.0451	20.8863	18.7234	19.6452	23.6601	26.8081	22.206
ACAA1	24.2504	25.1134	22.1075	14.0678	14.741	14.0733	13.2715
BCAT1	3.2599	1.91128	1.69662	3.37254	2.3645	2.72618	2.17166
HDAC7	3.70218	7.13654	6.4969	6.00392	5.18361	3.94846	4.60504
LZTS1	0.224647	0.285807	0.333572	0.483884	0.43304	0.35257	0.447621
PRDM6	0.0149016	0.00634251	0	0.0084371	0.0235955	0.00779573	0.00964124
WNT8A	0	0	0	0.0075526	0	0	0
SPAG4	0.839711	0.516249	0.380673	0.591652	0.54498	0.383974	0.623776
NCKAP1	12.6467	10.0211	10.3133	11.5402	11.6435	12.9325	13.1115
MRPS35	46.8047	35.7867	35.8783	36.2824	39.9246	45.4136	41.4135
GUCY1B1	1.12242	0.553373	0.498841	1.37268	1.08216	1.1783	1.5573
SFSWAP	4.36495	5.35106	5.08813	5.54546	4.99	4.26849	4.76747
TNK2	1.95237	4.15621	3.62847	3.15771	2.42419	1.93823	1.98825
MON2	2.41091	3.44579	3.19866	3.02759	3.18974	3.01501	3.21238
CDH3	0.458028	0.292423	0.258828	0.407338	0.330196	0.29689	0.411987
ARSF	0	0	0.00690876	0	0	0	0.00681682
GPBP1	23.9543	22.9623	20.6358	21.0113	23.5026	26.5206	26.4805
DGAT2	6.61134	5.79146	5.32605	5.94171	5.50546	4.88516	5.92608
ZNF112	1.8937	2.49662	2.47319	2.44779	2.59146	2.83377	3.44371
CS	56.0845	68.7763	67.4413	59.3931	61.956	55.3427	58.1187
LTK	0.00798452	0.0169921	0.017452	0.0361659	0.0295001	0.0292396	0.0516594
MRPS24	2.37282	2.40569	3.11764	3.32696	2.92131	2.57751	2.39767
ELMO2	6.62229	10.7765	9.79895	10.4712	10.5082	9.02343	9.75508
WAPL	14.5607	11.8605	12.2171	11.6553	13.5543	15.5512	14.3969
VMP1	31.1377	25.6404	23.2961	21.6745	23.7079	27.0355	25.9666
APPBP2	3.79503	3.87153	3.72501	4.36929	5.04709	5.42616	5.09024
POLD1	7.78962	10.2815	9.55051	10.8051	9.9637	8.0062	9.05229
SEZ6	0.0408592	0.0753599	0.0476306	0.200495	0.129395	0.0370507	0.138053
EIF4B	100.956	104.303	104.044	108.729	111.436	115.673	123.377
SLC6A16	0.216796	0.177133	0.190389	0.131515	0.19616	0.129618	0.19203
BICRA	1.98592	3.01568	3.17844	2.79314	2.7292	1.75356	1.94533
SPHK2	1.66945	2.28466	2.2198	2.55736	2.1319	1.65213	1.88522
RPL18	170.993	175.561	182.459	168.446	164.118	155.634	149.572
CA11	1.38323	1.87196	2.45098	2.129	1.85	1.91797	1.83188
ISOC2	17.2013	15.5756	18.2322	18.5692	19.5093	17.0419	15.8116
U2AF2	48.0459	55.9806	57.9955	55.3684	55.4825	49.0197	46.1389
EPN1	5.59028	5.97451	6.83119	6.54166	6.5015	5.67861	5.17184
MED29	16.8358	14.5163	16.6285	15.8926	17.5996	16.9804	17.3749
GSC2	0	0	0.0147405	0.0152734	0.014238	0	0
ZNF275	5.84093	6.80714	6.75005	6.38539	7.32232	6.41046	6.47563
MTMR1	6.43213	6.2721	5.44007	6.59241	6.68519	6.4763	6.52248
GPC1	4.89878	7.26719	7.58541	8.25915	6.23212	5.37391	5.3332
ADCK1	1.48318	1.70925	1.79848	2.21067	1.54907	1.56555	1.52588
HAGH	10.6287	11.2029	12.5052	12.1202	12.1183	11.6039	11.1997
RNF4	8.56294	8.39778	8.79684	8.23809	8.71751	8.13521	8.63224
CASP8	11.1091	9.56101	9.0756	8.42346	9.40184	9.74752	9.07306
LIMCH1	2.32302	0.611478	0.667281	1.6646	1.17262	1.44009	1.71793
INTS13	7.85579	8.96185	8.72645	7.53729	8.44659	9.83634	9.16728
TM7SF3	7.95556	7.82081	7.75836	9.08579	9.41562	9.23124	9.69158
DLX3	2.63264	2.15149	2.36676	1.98162	2.05856	1.7397	1.71548
SPA17	2.02102	2.19322	2.39008	2.5553	2.80594	3.17327	3.16939
TSPAN32	0.02204	0.0195434	0.0200724	0.020798	0.0310211	0.019217	0.00396105
CCN5	0.0951057	0.00595286	0.00917099	0.01267	0.0059056	0.0614612	0.0784242
DMRT3	0.0116741	0.0248439	0.0127582	0.0132194	0.0123233	0.0122145	0.0125884
ST3GAL6	0.117438	0.0778062	0.0823338	0.107892	0.205836	0.234157	0.231768
ATP2C2	3.62159	4.29322	3.59961	2.59666	2.67671	2.68678	2.60759
NGFR	0.10072	0.0535865	0.0623753	0.0570267	0.0637933	0.0421533	0.0760264
CDON	0.574407	0.581835	0.5746	0.964504	0.573053	0.486851	0.620814
TAF2	4.96923	4.572	4.68413	4.81491	5.01196	5.29948	5.58333
HIPK2	7.25326	6.72264	8.02868	8.57092	9.28196	8.26863	8.50224
TNPO3	11.0248	12.6379	12.5534	11.3539	12.33	11.9156	12.5695
BORCS8-MEF2B	0.0432925	0.115165	0.126168	0.0735352	0.106634	0.0905935	0.0700251
RFXANK	10.8881	13.3034	13.1829	11.7432	12.0225	11.2524	10.3783
TMEM161A	11.5889	16.4614	16.4196	17.547	16.0931	12.472	13.4719
LPAR2	6.27452	10.3133	10.8939	9.66232	7.48227	6.30083	6.95755
CTSA	9.37669	12.7091	11.7426	9.86356	9.5968	7.97111	9.5595
SUGP2	15.0287	18.2774	17.2129	16.7696	15.8911	13.7874	16.2097
SLC12A2	11.0089	9.78596	9.54252	18.5766	18.4897	24.1568	25.967
SNX24	4.9413	3.48297	3.22124	4.511	4.33779	5.69569	5.09979
EYA2	4.05512	3.88465	3.32904	3.56277	2.80905	3.08644	4.24816
CNN2	2.97772	2.8553	3.52997	1.19899	2.24351	1.92374	2.51023
ABCA7	3.15561	5.37067	4.57517	5.35529	4.44559	3.4829	3.46742
SNCAIP	0.0190211	0.0101199	0.00207876	0.00430782	0.0100395	0.00199017	0.0020511
DDX20	5.01162	5.18736	4.63208	4.52168	4.92381	5.23394	4.99727
BTBD1	28.1601	17.1905	16.6879	20.9053	21.5485	27.4321	25.2807
FAR2	0.146771	0.145215	0.0787938	0.104969	0.184834	0.269414	0.169374
BCAS1	7.34435	8.51033	7.35304	6.38342	7.42042	7.54011	6.53939
POU1F1	0.266405	0	0	0	0.00937405	0	0.0095757
CHI3L2	0.101485	0.062992	0.0369697	0.119707	0.044637	0.06194	0.0410375
SBNO2	13.4073	17.5777	17.4055	16.6513	14.5547	11.39	13.7953
PMS1	5.91538	6.41681	6.84484	7.15021	6.36046	7.95529	7.49007
HMG20B	38.7971	48.9433	44.3108	41.5112	40.4362	35.8951	35.1748
CALCRL	0	0	0.00743501	0.0231114	0.0119693	0.0118636	0.0195629
TAF11	46.4903	44.9741	45.5458	42.3093	48.0613	49.8328	50.0365
ANKS1A	3.32031	4.78874	4.19262	4.73531	4.49679	3.84617	4.23216
AP3D1	23.6866	25.1523	26.8582	29.7662	26.8371	23.7306	25.0509
ZNF76	4.21335	5.35023	5.25507	5.74716	5.48107	4.63602	5.12538
SLC9A3R2	18.8821	26.3269	30.2951	21.5861	21.4072	17.7687	17.4916
NTHL1	6.99516	7.74226	8.52206	8.26527	8.83684	7.70295	7.3081
UHRF1BP1	12.9753	11.3526	11.6031	12.6659	12.7172	13.4951	13.3502
GNAI3	3.1733	2.63297	2.61515	2.74975	2.99094	3.50207	3.34223
IPO5	61.0683	45.3675	43.985	42.1687	49.2489	50.4314	51.7344
OAT	34.8119	32.0974	33.5819	31.7829	37.5251	39.8572	38.7624
WDR3	7.23973	7.37745	7.1874	6.76853	6.78639	7.65434	7.4573
PKN2	11.0765	9.63654	9.72517	10.5	11.0997	13.7199	12.5148
WDR18	11.4502	13.8129	14.0188	14.3382	13.8904	12.4256	11.5248
TRAM2	0.774503	0.864899	1.12637	0.982089	0.894226	0.734387	1.00046
NTN1	1.99292	1.64213	1.70328	2.32347	2.30884	2.10345	2.50208
GLP2R	0.414398	0.232722	0.173605	0.148597	0.0923496	0.110804	0.0620633
MCM10	4.26369	4.87663	5.13147	4.85124	5.63614	5.31106	5.21194
DGKA	0.507398	1.29751	1.16717	0.93753	0.837983	0.662183	0.739815
ERBB3	16.3742	22.985	22.7102	26.5763	26.6944	25.8895	28.9085
ROPN1	0.0308388	0.00656291	0.0101108	0.00698423	0.0195324	0	0.00997628
ANKRD44	0.0549436	0.0521089	0.0874585	0.102793	0.070608	0.0574872	0.132662
KARS	54.6591	45.622	43.6168	42.0458	44.7171	47.0585	46.9578
ADAT1	5.89496	4.85815	5.69566	7.94496	7.0228	6.64557	7.41501
PDIA5	18.6764	20.9251	20.3277	14.9435	16.9232	16.0539	17.1493
TBC1D22B	7.50981	7.10447	7.41993	7.35548	7.44316	7.34375	7.79422
NDUFB4	122.638	104.454	108.426	90.2125	97.1858	101.367	98.8309
SPEN	5.71301	8.23025	8.28466	7.70711	8.07971	6.22861	7.18665
MYLK	1.0371	1.30686	1.29896	1.11318	0.796868	0.753003	0.845187
ZC3H15	34.1748	28.821	28.9579	27.5915	30.5218	35.0292	32.1543
MAP2K4	6.42761	5.46944	5.43894	5.59415	6.83657	7.42422	7.03885
PACC1	3.56214	3.17982	3.47491	2.93998	3.97224	3.89714	3.5885
SNAP91	0	0.00222908	0.00457883	0	0.00221138	0.00219185	0
SLK	8.87105	7.13206	7.40531	8.56735	9.12834	11.6748	10.0953
CYB5R4	1.66444	1.19713	1.09678	1.30673	1.35248	1.73998	1.80884
COL17A1	0.019514	0.00692139	0.00710873	0.0392839	0.0137329	0.00680579	0.00701413
GSTO2	5.19766	6.39439	6.20987	4.94425	5.64092	5.0195	4.77033
SEC61A2	3.46901	4.44087	3.60064	4.54466	4.2704	4.03538	4.35075
PRKCQ	0.00422852	0.00899885	0	0	0	0.00884857	0.00911944
TLE2	2.00127	2.94089	2.5529	3.09452	2.89933	1.91341	2.73473
ASB1	3.54436	3.63938	4.00708	4.8929	4.7498	4.4639	4.77289
FAM107B	8.9426	6.79076	6.70557	6.03537	6.27165	7.35858	7.45113
ME1	9.25421	4.62228	4.71578	4.58204	5.92504	8.01769	7.28706
TBC1D1	2.34325	1.30824	1.24081	1.69967	1.45255	1.46232	1.61022
CDK13	3.87487	3.9104	3.47858	3.3196	3.57599	3.84673	3.75396
MTHFD2	26.9276	21.0694	20.2296	23.2643	25.8883	31.2844	27.4972
SLC9A7	5.27573	4.65618	5.44696	7.22429	6.94861	6.51383	7.86929
FOXJ2	5.49485	7.14436	7.3063	7.49275	7.26517	7.0181	7.01101
YBX1	682.168	536.656	548.224	562.369	557.559	572.553	542.766
PDE4A	1.33334	0.811995	0.914164	0.937717	1.05562	0.954173	1.1258
PPP2R5A	11.0808	9.88374	9.59395	9.81703	10.5051	11.8149	10.6368
CTNNA2	0.343933	0.448605	0.323332	0.247078	0.234233	0.243773	0.231296
ELAVL1	16.8328	15.6295	16.6972	17.3299	17.4254	17.2344	17.1515
TIE1	0.00416283	0.00664428	0.00227471	0.00942777	0.0087887	0.0217777	0.00448888
DIP2B	5.99491	5.28863	5.65663	5.74844	6.33968	6.49053	6.99518
SMARCD1	11.5539	12.6895	11.8886	11.2064	11.9444	10.3176	11.315
KDM4A	5.51985	7.08602	7.15417	6.63492	7.00701	6.10236	7.36399
NFYC	7.28336	8.12623	7.77405	8.52051	7.98415	7.26258	7.21749
ZMYND12	0.114257	0.0742969	0.0346854	0.0934423	0.0670063	0.159395	0.0752925
SLC9A3	1.4719	2.2907	1.69613	1.66107	1.33708	0.806688	1.22008
NGEF	12.2412	13.8622	13.5734	11.5615	10.7904	9.57948	8.81929
ASPM	5.56784	3.78569	4.0942	3.60465	4.80447	5.63902	4.87897
CD84	0	0	0	0	0.00158918	0	0
ELOVL1	66.4248	79.4149	79.4873	58.6475	62.1111	51.811	62.2965
SPI1	0.0606075	0.136146	0.213427	0.297399	0.092413	0.105689	0.108924
ZNRD1	0	0.0121124	0.0912288	0.00429667	0	0.00794009	0
MPPED2	4.95992	5.06245	4.92269	6.48842	6.13831	6.79726	6.22086
CLDN18	0.0107729	0.00382103	0.0117734	0.00813267	0.0113721	0.00375722	0.0116167
ZBTB11	5.96135	6.77708	6.77778	7.18237	7.66333	8.95793	8.21108
ATXN3	0.37646	0.333815	0.340151	0.346294	0.324907	0.468324	0.439509
GOLGA5	33.4265	25.3048	23.2493	24.9182	28.8489	32.6468	31.5806
FGFR2	0.485775	0.22181	0.197303	0.136993	0.0844829	0.103211	0.118412
LRRC40	14.3726	8.42037	8.99148	9.78701	10.9901	14.2141	13.0655
ISOC1	35.3496	34.3205	34.0486	35.8325	37.543	42.0508	39.977
EML1	7.48238	7.55858	7.21221	7.45875	8.8406	8.43818	8.47363
TRMT11	4.93093	4.95473	4.60204	4.1291	4.95913	5.31637	5.40092
THUMPD1	13.2927	13.5125	13.026	13.4225	14.8321	16.4017	17.1841
MSANTD3	4.86134	3.09456	3.44513	4.04498	4.38117	4.55311	3.99508
KIF26A	0.43721	0.386221	0.437244	0.432033	0.29172	0.304248	0.344695
ATG2B	8.11956	9.63996	9.04259	9.1976	9.21209	8.85848	8.97003
ARFGEF1	6.75693	6.20324	6.64321	7.7161	7.03351	7.58801	7.83536
ACSM2B	0	0	0	0	0.00180288	0	0
ZFAT	1.34633	1.28933	1.22671	1.09733	1.17002	1.09253	1.08884
MTFR1	9.44818	7.30551	7.87826	9.45484	9.76396	11.0382	10.7594
STAG3	0.422064	0.958664	0.704309	0.533082	0.454106	0.492558	0.376351
FECH	7.75301	6.61236	6.80837	5.28382	6.04033	6.43349	6.27439
MYO9A	1.75289	1.94571	2.05702	1.85795	2.03556	2.04206	1.98588
DDX3Y	12.986	15.4276	15.2694	15.2714	14.8309	15.8331	17.9464
PFKP	22.438	19.4088	18.8668	15.2489	18.2663	19.6484	20.0479
IDI1	54.2606	37.884	36.5293	40.3864	46.6235	56.1308	54.8225
SP100	6.14385	4.16992	3.65528	2.84713	3.43044	4.27936	3.93051
KLF6	15.8599	9.87971	10.1223	14.0143	13.2704	14.3928	17.1314
PLPP1	448.233	471.706	448.741	254.52	341.047	337.485	347.228
NEO1	1.85212	1.34795	1.27	1.22262	1.17235	1.24103	1.26236
TRAM1	152.875	121.541	133.481	143.091	138.5	161.651	164.744
PHKA1	8.62748	11.3562	10.3447	10.2615	10.6846	10.2964	10.1834
TNFRSF1A	4.45299	4.69755	4.40649	5.27882	3.91843	4.10223	4.40037
CACNB1	3.94382	6.9384	6.20538	7.91538	6.92478	5.31623	6.00844
EVI5	1.62293	1.08738	1.08921	1.22772	1.03609	1.25241	1.37971
STOML1	0.398237	0.382651	0.516734	0.64853	0.545518	0.501681	0.450972
PKM	115.473	106.374	107.224	93.1235	102.552	99.8384	101.121
DHX29	32.2013	20.6663	20.7336	26.089	29.6022	33.7351	31.4958
DNTTIP2	8.00697	6.34904	6.00854	5.30669	6.49424	7.64478	7.0076
METTL22	1.84164	2.09793	1.96286	1.99176	2.13651	1.82799	2.21159
TP53BP1	3.76451	5.44933	5.00375	4.9466	5.55098	4.8657	5.23091
TRO	0.020746	0.0529801	0.0385434	0.0281907	0.0766492	0.023877	0.0178967
RRP15	3.11429	2.46373	2.55552	2.38972	2.65313	2.96997	2.70258
RHOA	205.142	186.842	196.853	197.651	202.151	197.853	202.327
DHX8	4.90096	6.05807	5.63111	6.95243	7.61167	7.12915	7.26179
PMS2P4	3.57526	2.89519	3.1603	3.95923	3.01096	3.3832	3.77024
PRKCZ	3.12014	3.52196	3.27231	3.51871	3.57489	3.62732	4.14368
ZFY	1.54027	1.11588	1.37475	1.46441	1.751	1.94127	2.04419
IARS2	34.8408	36.6707	35.4295	38.8203	40.9737	40.1709	41.6062
SYT1	1.28302	1.71908	1.63196	0.298832	1.22981	1.09099	0.668619
NAV3	5.5592	5.4501	5.14709	5.64862	8.63774	8.54185	8.87608
IDH3G	24.6763	29.9186	28.9911	26.8105	24.9173	22.755	21.1899
ROGDI	8.13356	14.9947	12.6925	11.0694	10.0036	7.42161	7.70591
PDZD4	1.72036	1.93986	1.52234	2.0753	1.53482	1.32314	1.61629
ATP2B3	4.33857	2.51882	1.98673	0.291088	0.657892	0.773985	0.620195
ROCK1	20.6778	14.0484	13.5575	16.0554	17.2084	20.2213	18.6242
CBFB	15.8632	11.5258	11.5834	12.5982	12.9197	15.7537	13.0739
PDK3	16.8643	8.23523	7.84228	5.38597	6.74544	6.18822	6.68427
HYAL2	3.81663	4.2014	4.58315	4.24896	4.28454	3.83294	3.9073
HDAC4	2.32008	3.5955	3.88646	4.20872	3.64507	3.34243	3.30988
RASSF1	7.72121	8.4413	9.18658	8.09217	7.45578	6.94662	7.28573
FGFR3	0.0951155	0.0184017	0.0535493	0.0489575	0.0578093	0.0633302	0.0652689
IFI35	25.3096	20.6492	19.7494	18.3523	22.5576	20.9471	19.3343
HEATR6	3.5319	4.04141	3.77858	3.91193	4.22384	3.8152	4.19433
COASY	10.7573	12.6194	12.0622	11.7743	10.6734	9.29927	10.0497
PLEKHH3	6.63434	8.24777	7.99864	10.7416	9.40411	7.32088	8.05173
MEF2A	3.33989	2.99081	2.66278	3.63392	3.17945	4.02711	4.21331
OTUD5	19.697	31.0009	28.0036	28.1024	25.9763	22.8329	23.2015
TFE3	15.4977	15.6391	16.9761	16.6136	17.929	16.8279	18.4234
TBC1D25	3.3323	5.25549	4.88574	5.27532	4.72269	3.98367	4.55033
ACSL4	1.76144	0.845857	0.650378	0.998537	1.2312	1.48166	1.40055
INPP5A	15.1849	12.1173	11.225	13.223	13.7514	13.2366	13.4756
GPKOW	20.5875	19.5235	18.7058	18.4945	19.1827	19.1472	18.2758
GRIPAP1	5.97972	8.89407	7.32966	7.83218	6.95298	6.64225	6.604
FTSJ1	25.6247	26.4197	27.6597	27.4621	25.8822	24.0141	26.1774
PRR11	6.97332	4.82922	5.51602	5.21272	6.82763	7.22112	6.76829
REEP1	2.12228	1.25902	1.14356	1.27604	1.1329	1.2408	0.931603
ATP11A	0.922237	0.650975	0.660834	1.02134	1.03993	1.00315	1.07543
POLR1A	6.82272	8.65257	8.54775	8.9723	9.08976	7.56129	7.93723
LAPTM4A	109.724	121.477	130.696	113.15	106.999	109.567	110.25
TTC7A	2.89527	2.71593	3.0261	2.35673	2.26894	2.0559	2.24856
IP6K2	18.9473	22.4546	22.3963	19.228	19.7082	18.9224	18.7884
STON1-GTF2A1L	0	0.0103386	0.014158	0.0110024	0.00341885	0.0271093	0.0349239
SRBD1	4.08738	3.5411	2.99407	3.39628	3.72289	4.37485	3.98761
KIF2A	6.01798	4.3539	4.82898	5.38361	5.84434	6.60805	6.461
RASGRP2	0.0183208	0.026805	0.022525	0.0207461	0.0290096	0.0119806	0.0321031
PSME4	13.6024	13.1058	11.7596	11.7964	13.2056	13.825	14.3729
IFT80	1.65448	1.29969	1.28394	1.19842	1.46976	1.9119	1.60399
SIRT2	8.45515	9.11832	9.68807	8.47679	7.38703	6.53012	7.04866
ERLEC1	80.0717	34.4387	34.2018	34.4095	39.3516	49.3301	43.815
PPP2R5B	2.29465	3.50879	3.5316	3.59384	3.12368	2.75929	3.13302
PYGM	0.0839168	0.0714344	0.06114	0.0760203	0.0620088	0.0234138	0.0150816
PAGE1	0	0.0222941	0.0228976	0	0	0.0219218	0.0451858
PITX1	1.17464	0.848746	0.776308	0.804372	0.540392	0.543925	0.5349
TRPC7	0.0218728	0.00930965	0.00956164	0.0198146	0.0507965	0.0183083	0.0283032
MAST4	4.49748	5.10789	5.59997	6.04002	5.75186	5.42987	5.98002
ADGRF5	0	0	0	0	0.00442343	0.00219218	0.00225929
SDK2	0.480158	0.172435	0.165296	0.0611684	0.0557549	0.0653103	0.0556598
ADAM7	0.0435114	0.0132283	0	0	0	0	0.00335139
NUP133	14.813	15.4523	14.711	12.5985	14.241	14.7195	14.9996
NUCKS1	28.8068	20.0189	20.2211	23.1503	24.5334	29.9956	26.8514
VPS35	21.0992	18.5484	17.9647	20.0715	21.0501	21.6176	23.3522
DNAJA2	25.5305	22.2311	22.899	20.9638	23.5239	25.3626	24.902
BCL3	2.97827	3.6904	4.02043	3.93704	2.95791	2.7834	3.55448
KCNAB2	2.85557	3.3262	3.16389	2.05036	2.50685	1.94955	2.00922
ABCC9	0	0	0	0	0	0.00127642	0.00263099
GAL	26.0654	22.0331	27.0219	16.1172	15.7601	16.5853	14.7238
CLEC2D	0.560764	0.586035	0.428989	0.469443	0.545441	0.628634	0.393046
FUNDC1	24.2806	17.5067	15.216	13.7474	16.4005	17.9959	16.9037
MAOB	0.747012	0.0974357	0.057937	0.0436593	0.10175	0.0806808	0.109135
RORA	0.3148	0.353239	0.432501	0.854608	0.7259	0.959035	0.983102
DRD4	0.330166	0.722711	0.587633	1.1323	0.756804	0.602071	0.589985
TGFBR3	0.244888	0.206077	0.17842	0.18487	0.141926	0.192587	0.226098
PLA2G10	0.049939	0.0398538	0.0955093	0.0565497	0.0790747	0.0261255	0.0269252
HES2	0.0901895	0.0548386	0.0394261	0.160487	0.0761644	0.0727957	0.108368
ATP1B3	57.4358	52.9511	54.4963	42.0262	42.7064	43.9766	44.0379
NEDD4	0.695347	0.580182	0.56241	1.025	0.916717	1.12977	1.01571
PIGB	2.84979	2.4742	2.20257	2.98388	3.09248	3.12615	3.12261
MAPK6	17.8852	10.8778	11.0769	11.8133	12.143	15.7236	16.626
GNB5	2.05507	1.86908	1.94143	1.85386	1.59772	1.74033	1.63887
RAB27A	0.830262	1.00513	1.33117	1.26951	3.95184	3.70888	3.33188
HDHD5	9.44767	9.99287	10.6644	9.02021	9.88075	7.97715	8.8088
UFD1	5.78149	5.51548	5.36846	4.79137	5.64173	5.51014	5.80608
LRP6	2.76988	1.97493	2.34804	2.0834	2.13141	2.47503	2.3822
GUCY2C	7.82876	5.3879	4.14484	0.230409	0.862685	1.28085	0.719381
SCT	0.190341	0.0810143	0.124811	0.0862152	0.0401855	0.0398306	0
PHRF1	9.08337	13.5766	13.7831	13.4938	13.1833	11.2323	11.1881
ELP1	9.59045	12.6513	11.9439	11.1104	11.2692	11.0347	11.7849
NUCB2	26.8142	22.4997	22.5602	23.9827	16.5883	22.0348	18.592
PFN2	55.8818	35.6763	34.1366	49.3548	53.9788	57.1551	55.6335
PTPN3	6.27437	6.82616	6.52495	8.32357	7.65634	7.27953	7.79398
SPTB	0.293336	0.387401	0.447365	0.575684	0.492852	0.415471	0.434292
DAPP1	0.0459531	0.00651962	0.00669609	0.0242836	0.0161696	0.035259	0.0396419
FGF10	0	0	0	0	0	0	0
SLC44A1	8.29889	5.53098	5.59688	6.36695	5.72752	6.64466	6.16548
TMEM260	1.10401	1.0848	0.999166	1.21109	0.954183	1.16054	1.11608
SMG6	1.1789	1.79666	1.58415	1.69374	1.78518	1.49731	1.59154
EXOC5	2.91623	2.41336	2.54165	3.29349	3.45387	4.07721	3.83642
CLTCL1	1.26588	1.54172	1.4592	0.971858	0.864998	0.758712	0.980786
FGF22	1.16879	2.15709	1.9196	5.13699	4.46813	3.0676	2.89093
FSTL3	3.29367	4.05881	3.66444	3.12444	2.54615	2.16041	1.8768
DGCR2	9.94542	11.5033	12.771	13.7114	12.508	10.5326	11.6921
RNF126	22.5654	18.1673	19.3342	17.903	16.2266	15.0534	14.3023
MNT	2.36101	3.98328	3.7352	4.004	3.53037	2.70415	3.03997
ZXDC	3.17786	4.26813	3.87658	4.09822	3.78043	2.9802	3.17558
JMJD6	2.56298	5.17617	5.02036	4.39303	3.83898	4.02977	4.10783
POLB	13.4783	10.5614	10.6989	9.54866	11.2691	12.0963	11.7311
ST6GALNAC1	1.01022	0.464375	0.476945	0.0869403	0.294328	0.41434	0.453168
WIPI1	10.3207	9.21698	9.71264	9.3913	11.3054	11.1713	11.7385
FRMPD1	0.170986	0.194575	0.288084	0.110256	0.165454	0.149085	0.148527
GBA2	12.0793	18.7766	17.4366	17.0059	16.7014	13.5339	14.6645
NDST1	10.0085	11.02	12.2275	11.4675	11.3817	9.97008	10.4676
ASNS	17.3388	12.2998	12.0209	14.6016	14.6584	15.3437	15.0546
AP3M2	7.79235	10.29	9.22203	8.99481	9.38343	8.43648	8.61095
CNGB1	0.00190915	0.00203146	0.0104322	0.00216188	0.012092	0	0.00617605
ST6GALNAC2	0.0608347	0.0921942	0.0624549	0.0668002	0.108976	0.0655798	0.0934296
CHAT	0	0	0	0	0	0	0
PABPC1	1793.43	1401.95	1453.25	1307.28	1389.96	1387.02	1431.46
TESK2	10.305	7.43066	7.14134	6.78209	6.60571	7.13541	7.1458
CFAP20	13.1058	12.7469	12.9765	12.396	14.0886	12.3376	14.1639
CSNK2A2	10.3272	8.30706	8.13057	8.20287	8.86308	9.2915	9.23433
PTPN21	0.0508641	0.0340773	0.0247056	0.0234655	0.0119318	0.0275949	0.0528165
EIF2B3	10.0811	8.98403	7.84335	7.3452	8.10206	8.22711	8.35563
CAMK2A	0.00226553	0	0	0	0	0.00237041	0.00244297
TCOF1	6.88495	8.39347	8.45594	8.35454	8.68806	7.66386	7.4442
CDC42	99.5523	75.2035	73.4176	85.7056	88.0184	100.207	94.4675
OSBPL3	1.40018	1.05244	0.964371	1.53489	1.51255	1.69537	1.8363
EPHA8	1.56024	1.08743	0.846887	0.671378	0.699984	0.726452	0.754298
SLC12A3	0.295343	0.0431814	0.0271029	0.099566	0.161834	0.110868	0.184765
RAD18	9.7928	7.47756	6.89278	7.29334	7.87313	8.84534	8.58038
ATP2B1	0.691292	0.866766	0.936744	1.2814	1.2875	1.52645	1.26297
TRPM5	3.3795	7.39784	6.64496	5.45558	4.13172	3.69786	4.04237
NCK2	9.11003	6.65913	6.95141	9.55613	8.24921	7.71806	8.66785
MAP4K4	6.6945	6.65733	6.877	7.37095	8.07268	8.40725	8.07927
MGAT4A	10.9294	11.3093	11.0905	7.97388	9.11645	10.2652	9.41396
RPL31	102.066	97.8424	92.734	94.3537	94.894	99.6319	88.9289
WDR1	18.7073	18.756	18.8143	18.4604	19.1295	18.5154	18.7175
SNX13	6.20866	5.2501	5.48031	5.75339	6.21981	7.56249	7.3886
MS4A12	0	0	0	0	0	0.0158543	0
ARHGAP10	1.115	1.6012	1.47047	0.895992	0.786043	0.601602	0.695426
RPS6KA2	2.73825	3.29318	3.5615	4.7468	4.40898	4.29223	4.64416
ING3	2.90204	2.9401	2.82694	2.41775	2.62903	3.14263	2.60778
VASH1	0.244288	0.481114	0.524581	0.706124	0.631114	0.464111	0.563815
LMCD1	0.124564	0.0536135	0.0458872	0.223467	0.0753493	0.101043	0.09659
BUD23	13.9207	13.0751	13.6226	11.976	13.0138	12.3227	12.316
SEL1L	15.7695	13.7989	14.0003	17.8934	16.8512	20.1826	18.4318
TRIP13	48.7968	34.7944	34.4445	34.6792	42.8429	43.259	39.5273
ATP6AP1	36.6354	45.8216	45.1195	42.1893	40.9767	33.7527	36.7516
TCF3	4.01261	4.67689	4.73086	4.77473	4.79458	4.2775	4.19592
TRIB2	0.0880681	0.0710905	0.069696	0.0378272	0.0288516	0.0444839	0.0491203
DAZAP1	9.07817	9.23438	9.39497	9.64545	9.24898	8.30223	8.27878
MBD3	3.6018	3.96106	4.46035	5.2551	4.95887	3.65333	3.71346
PRLH	0.0527765	0.22463	0.115355	0	0	0	0
HLTF	29.6492	22.9718	24.175	27.1075	27.9411	32.6263	30.6795
FAM50A	25.1195	25.7355	25.8507	25.6175	21.9329	23.2783	20.6781
FAM3A	7.811	8.50917	9.33089	9.78272	8.4041	7.66075	7.98957
CPSF1	8.31803	15.165	12.6991	11.8798	10.5586	8.03327	9.31594
MYO3B	0.20639	0.0684037	0.103534	0.103446	0.14465	0.210634	0.133168
CYBRD1	0.355323	0.343716	0.320659	2.81652	1.30427	1.45611	1.49778
CDH19	0	0	0	0	0	0	0
PDCD2	9.62142	7.53872	7.336	7.49157	7.33805	8.63515	8.53525
SLC6A15	0.00158672	0.00506512	0.00173408	0.00179676	0.00837484	0.00332035	0.00513299
RDH11	84.31	62.8758	62.0832	48.4758	64.1971	66.8216	55.8605
PRKACA	20.6659	19.7868	20.0721	18.9667	18.5429	15.9969	16.5037
ADGRL1	13.7803	17.2345	18.3595	14.1191	15.6766	12.6216	13.8276
SPP2	0	0	0	0	0	0	0
ACTN1	5.19897	7.13376	7.37271	6.46329	6.38228	6.18735	6.1873
ZFYVE26	1.58971	1.76046	1.81102	1.52088	1.61631	1.49808	1.52959
RPS6KA6	0.00163879	0	0	0	0	0	0
EPN2	2.60763	3.85219	4.00294	4.07355	4.23778	3.64065	4.09785
PTPN18	6.85308	11.1282	10.5987	12.1049	9.93942	8.09188	8.26934
LIMS2	0.0508803	0.0646186	0.0412556	0.0947869	0.0693033	0.0652567	0.0460162
ASIC4	0.026539	0.0480067	0.0116015	0.0631095	0.0504271	0.00555353	0.0772677
SPEG	0.865852	1.08357	1.00492	1.25884	0.987917	0.861169	0.971419
LNX1	1.11951	0.877883	0.710146	0.595269	0.660249	0.712986	0.614093
ALDH3A2	14.3991	10.0636	10.1686	11.5136	10.6693	11.3721	11.4596
TFRC	14.5584	11.9176	11.5626	16.8776	11.478	12.1197	12.3878
SREBF1	11.6687	4.69693	4.09591	4.26363	5.96192	5.17401	5.18646
TRPC5	0	0	0	0.00270207	0.00251891	0.00499332	0.00257309
AFF4	12.2889	10.5119	10.6051	12.0261	11.7942	14.0889	13.5773
UBE2D1	10.7715	9.44994	8.81466	8.01994	8.55218	10.6429	10.7532
MPP5	5.78323	5.40593	5.3572	4.9716	6.0746	6.72126	6.30494
RHOBTB1	3.81351	3.63826	4.0387	6.17928	5.74522	5.57705	7.03885
SMC1A	18.6017	20.7564	20.1171	22.7496	22.4813	21.3414	20.3983
HSD17B10	135.993	132.526	162.143	127.662	135.999	131.66	121.609
MARK2	14.9043	17.572	19.1883	19.2641	17.0931	15.1631	15.4662
HMMR	26.4606	17.338	16.3952	16.8236	21.5088	26.9227	21.9524
CHFR	0.0357944	0.0337595	0.030228	0.0386904	0.0309152	0.0263863	0.0236851
TRHDE	0.922259	0.607912	0.731401	1.70448	0.812319	0.989353	0.834822
P4HA2	0.929193	0.610323	0.598187	0.89446	0.648725	0.787027	0.913614
FCGR2B	0	0	0	0	0	0	0
NFATC3	2.30212	2.11794	2.12686	2.46354	2.30322	2.18356	2.43466
TRNT1	5.91356	5.301	5.37826	5.20957	5.18961	5.79105	5.79407
ACADVL	54.3286	82.5084	70.8701	64.6305	60.8662	56.3853	62.6047
STK10	0.570634	0.527213	0.618598	0.535003	0.675238	0.502358	0.549164
FBXW11	20.3061	17.1729	18.3012	19.2288	20.1221	21.4527	23.0873
ACAP1	0.135181	0.229746	0.135423	0.191344	0.162518	0.141439	0.143744
CRMP1	0.385233	0.420097	0.397474	0.484999	0.219747	0.27038	0.301879
EVC	1.52818	1.60535	1.69141	1.51417	1.10494	1.03604	1.29056
DERL2	8.15121	10.0292	8.95588	8.80282	8.72432	8.68152	8.74495
SIDT1	3.07701	3.80573	3.3401	4.29082	4.15507	3.61376	4.1848
NDE1	1.7817	1.91982	2.11953	1.79578	2.24305	1.84061	2.04086
MRVI1	0.0108569	0.00770162	0	0.00204901	0.00573035	0.0037865	0
TMEM38A	17.8185	16.9224	17.0714	15.1736	17.2383	16.5379	16.6992
AP1M1	3.99637	4.76408	4.81145	4.17737	4.14392	3.31	3.63924
PVR	13.1372	17.008	17.0529	13.576	14.4362	12.9914	13.5385
XRCC1	8.03594	10.8824	11.0713	10.6551	11.0256	9.17922	9.67304
SCARB1	7.94294	8.16069	8.91072	8.49504	9.20929	7.95284	8.06626
CYP2W1	0.0301471	0.0427713	0.0604025	0.0682757	0.0212159	0.0210285	0.0379264
MCM2	20.5044	22.3231	20.4734	19.5367	21.2727	20.0262	19.3213
MOV10L1	0.150035	0.179064	0.15289	0.238773	0.109153	0.106068	0.168345
PANX2	5.45282	4.53562	4.06934	5.18792	4.91685	4.72775	4.29611
SELENOO	4.71115	9.87537	9.69161	11.8581	9.37994	6.75536	7.48988
TP63	0.00373839	0.00198895	0.00204278	0	0	0.00391146	0.00806239
ALPK1	0.499666	0.494387	0.407698	0.733504	0.603829	0.656454	0.687521
LLGL2	7.68789	14.162	13.3421	12.6395	11.3289	9.25848	10.7463
PDE8A	1.66433	1.47391	1.51188	1.7566	1.81657	1.75062	1.88232
CLCN4	5.43856	6.56878	6.59407	6.81618	7.30737	6.94436	6.95999
NLE1	3.96591	4.49952	4.78855	7.29808	6.88684	6.08151	6.66095
SDHA	96.2544	86.7501	86.686	99.6047	93.8336	88.8767	91.6852
SMARCE1	9.80441	7.54328	6.95172	9.54916	10.8928	11.9552	11.2825
FNDC8	0.11042	0.0213625	0.0329112	0.181872	0.127158	0.115532	0.151542
GSDMB	1.44403	2.80193	2.03971	2.51423	2.25911	1.94044	2.669
KDM5A	3.68753	3.82581	4.04256	3.8264	4.1757	4.28213	4.30524
ADAM11	2.10309	3.05215	2.57932	3.04963	3.14817	2.68028	2.69618
PPP2R3A	2.13342	1.88229	1.63208	1.76356	2.13384	2.31961	2.23342
FERMT2	0.0343822	0.0278742	0.00894648	0.0407876	0.022468	0.0119913	0.0353097
ABCB11	0.0270491	0.086346	0.0916393	0.0704484	0.0542516	0.0820738	0.0583354
DHRS9	0.754239	1.51814	1.47803	1.03079	1.00798	1.43448	1.4864
CD5L	0.00567304	0.00603649	0	0	0.00598855	0.0415497	0.0305869
PTGS2	13.9779	1.91053	2.43908	1.88047	4.39087	9.58679	9.52383
IGF2BP2	0.435498	0.250485	0.170438	0.113291	0.133567	0.218593	0.310956
MAP3K13	4.88642	3.65619	3.5139	3.84967	3.99885	4.83431	4.22294
ST6GAL1	4.77628	5.01423	4.94862	3.98788	3.02323	3.13672	3.92066
TBX21	0	0.0113432	0	0	0	0.0055769	0.00574762
FRY	0.413036	0.954521	0.829343	1.04145	1.00832	1.02233	1.28161
PICALM	23.5568	23.5588	22.4893	21.4603	21.8916	25.1173	23.7741
NSF	7.20729	6.03096	5.94169	8.06995	8.11946	8.42059	7.96091
GLI2	0.0188131	0.00600551	0	0.00639105	0.00794377	0.00787362	0.00405732
CLASP1	2.51253	2.70569	2.88363	3.22914	2.8785	2.92958	2.7868
MRPS34	117.243	113.388	131.115	117.086	109.27	106.126	102.417
NOTCH3	2.48432	2.68294	2.99222	3.42621	2.42679	1.94291	2.50778
CLNS1A	24.0399	25.9061	25.2975	22.9136	24.0316	25.0099	24.6598
PPP2R2C	0.987639	0.507726	0.590999	0.981155	0.799516	0.892305	0.903286
TEAD2	2.64166	2.16414	3.14247	2.48308	2.2358	2.01059	2.68723
EED	3.03245	3.77614	3.37918	3.11005	2.85102	2.91311	2.74317
CDHR2	0.0729476	0.0748488	0.105347	0.0649032	0.0852552	0.021807	0.0505679
SNCB	0.826533	0.849923	1.04751	0.338199	0.60122	0.508704	0.501808
TSG101	29.5935	26.7973	27.8479	27.8231	27.8412	29.3383	30.2755
NCBP3	1.59891	1.64796	1.6398	1.55544	1.61489	1.71454	1.69659
ATP2A3	26.8674	28.8468	28.8655	8.38652	12.5443	9.94003	8.11699
CA12	9.03272	6.81171	7.36255	4.41197	5.04408	4.91183	4.74375
MGLL	15.9287	17.0065	17.7682	18.5105	15.9993	13.7482	14.0159
NTN4	0.876246	0.327402	0.244888	0.564289	0.222419	0.353428	0.41113
BCS1L	11.8342	18.5507	16.1732	16.1789	15.1649	11.942	12.641
NUAK1	0.902622	0.621965	0.556234	0.520059	0.522583	0.549172	0.48666
DPP8	16.5406	12.6971	12.5531	14.7653	15.4915	16.8966	15.9454
SLC24A1	1.69791	1.72019	1.66618	2.18146	2.15178	1.83589	2.06245
ZNF532	4.30429	5.36406	5.47358	3.2001	4.02064	4.44379	4.26427
SCARF1	0.278042	0.60964	0.506438	0.400715	0.340941	0.261529	0.31799
LMAN1	16.0249	12.1374	11.3814	14.6466	14.0841	16.8185	15.546
HACD3	93.1235	81.3309	79.1168	82.4261	77.6698	86.3794	90.4738
IPCEF1	0.185795	0.0559853	0.0754697	0.182462	0.137116	0.127304	0.164888
ZZEF1	2.47982	3.05046	3.18482	2.96509	2.9577	2.45966	2.76868
NOX3	0	0	0	0	0	0	0
ENO1	334.135	273.247	266.836	308.739	324.77	321.195	342.347
SLC12A1	0.857689	0.349369	0.36981	0.0607017	0.0931327	0.105164	0.085502
MYDGF	54.6442	49.1419	50.9802	48.3194	45.8855	50.6668	43.5596
ANO8	2.8823	7.84605	6.42533	8.9233	6.17678	3.89118	4.81296
TUBE1	0.927134	0.973774	1.03944	1.19241	1.07361	1.37564	1.12472
ARHGEF10L	3.59687	4.01507	3.91143	3.54623	2.62285	2.53814	2.35061
TXK	0.0802591	0.183612	0.127183	0.172679	0.118612	0.117565	0.151454
WSCD2	0.386732	0.0768752	0.0534115	0.0264681	0.026917	0.0088931	0.03437
KCNQ2	5.80878	6.6366	6.85915	5.06877	5.05677	3.83098	4.2539
TACR2	0.344564	0.418277	0.334133	0.434139	0.312498	0.355437	0.397717
ACTR6	12.1754	10.1131	9.4644	8.9252	10.7002	12.3605	12.3725
TIPIN	6.16996	4.12211	3.98497	4.67308	5.49878	5.3391	5.02263
SRI	14.1434	11.6869	12.1866	12.359	12.8507	12.6822	12.0315
EIF4G3	14.5419	11.6347	11.161	12.5017	12.173	12.472	12.2166
NUP37	9.49214	8.55062	7.63962	7.16578	8.94604	8.63743	8.94486
SEMA3A	0.00148682	0.00158207	0	0.00505092	0	0	0.00160327
GTSE1	5.91544	5.17953	6.41454	4.9653	6.68477	6.2649	6.22647
SEMA3C	0.0155601	0.00236528	0	0.0151028	0.014079	0.00465157	0.00958792
TTC38	17.1845	21.4346	21.1934	17.8455	18.0375	16.0081	18.0392
ACAT1	34.5256	31.223	29.0249	21.903	24.7827	26.8299	24.1427
GRAMD4	3.58806	3.94844	3.54411	3.88863	3.25772	3.28266	3.6169
CELSR1	1.27841	1.22717	1.11057	1.0041	0.865981	0.990385	1.03947
WNT8B	0.362838	0.336946	0.266759	0.268933	0.355162	0.317514	0.241868
ZNF638	9.47854	10.3294	9.72159	10.6776	10.3571	11.6131	11.5952
SLC25A40	6.57573	5.61978	5.16055	5.71662	6.42041	7.0064	5.92573
TIMM21	3.38694	3.52706	3.2366	3.01127	3.0585	3.30021	3.1416
ADD2	0.425477	0.284275	0.352046	0.307505	0.30639	0.265724	0.340248
FGF4	0	0	0	0	0	0	0
RASAL2	2.39859	1.17448	1.379	2.4083	1.22657	1.22665	1.47677
VPS9D1	0.788506	1.45315	1.03053	1.41297	1.19705	0.752715	0.88971
ZNF37A	3.82556	4.07989	4.35642	4.52211	4.41878	5.21119	4.75576
MARK3	13.245	13.0881	12.2555	11.8042	12.4019	12.7088	12.9424
SLC25A3	56.7578	59.0391	56.418	49.6608	53.5856	48.1815	53.0747
FNDC3B	1.01846	0.755246	0.860601	1.06887	0.899985	1.17657	1.10503
FOSL2	5.64951	6.63496	7.50601	7.85893	6.0377	6.17992	6.49295
CACNG5	0.0106278	0	0	0	0	0	0
CACNG4	0.00412219	0.0131588	0.013515	0.0140036	0	0.00862604	0.0088901
FRYL	2.27892	2.58991	2.57277	2.43371	2.82377	2.85987	3.06329
TMEM131	3.95295	5.58087	5.00958	5.74109	4.69157	4.39754	4.60852
FSCN1	0.143406	0.0843277	0.0742374	0.170936	0.10756	0.122405	0.0569718
ACTB	279.575	253.957	274.332	247.326	238.159	208.516	218.415
MOCOS	2.20053	1.94496	2.10428	2.48178	2.66245	2.49272	2.61687
PLD1	0.0119187	0.0195999	0.0236829	0.224532	0.0960777	0.0929619	0.155395
ATP12A	0.250932	0.0834399	0.229672	0.103004	0.0397332	0.0623553	0.0507348
WDR62	1.83302	2.36451	2.0126	2.11925	2.21484	1.35415	1.50934
DLG1	5.59422	4.98095	5.11301	6.55419	6.74362	7.54675	7.29704
RAB7A	113.91	101.111	108.707	108.717	107.6	108.613	110.379
BCAP29	16.7696	11.028	10.5008	15.813	16.2068	20.4758	18.3815
SEC31B	1.78331	4.18359	2.8409	3.11453	2.50134	1.80894	2.03466
SART3	8.25133	9.75052	9.46158	9.26766	9.44655	8.80976	8.55873
ARHGAP15	0.00179943	0.00382942	0.00393308	0.00407526	0	0.00188273	0
TUBA3D	7.25422	5.90983	5.29797	6.07202	6.56241	5.52833	5.8856
PAX2	0.169615	0.292095	0.400002	0.257776	0.202608	0.151781	0.127549
EXOSC7	16.1631	15.0492	16.221	13.8807	13.8603	15.2377	13.4684
KIFAP3	6.78176	6.75164	6.81204	8.38312	7.93304	9.34773	9.14797
MKRN2	17.6266	16.7985	16.0342	14.8965	16.8046	18.4221	17.8519
MCM6	18.46	16.6581	16.9315	16.8501	18.8974	20.0156	20.5444
REXO2	32.7928	29.034	27.6258	35.9949	33.2289	34.24	33.5335
RBM7	3.17181	2.84667	2.84648	2.91136	3.18966	3.81968	3.80132
RBMS2	0.571244	0.658355	0.785124	0.718538	0.895336	0.842727	0.97773
BAZ2A	12.6683	14.6233	15.3455	15.7008	15.6778	13.6233	14.6844
PTPN23	6.47146	10.2845	9.87547	9.79722	8.39292	6.32502	6.95824
MLH1	21.0849	20.4209	19.2061	19.0249	20.8001	21.3346	20.5712
UNG	53.0181	64.4888	64.0871	64.9718	66.7327	61.9466	62.2509
FMO4	0.59784	0.471215	0.447672	0.783541	0.613559	0.613933	0.728233
KLHL20	3.11478	3.4607	3.88011	3.7385	3.81008	4.14654	4.31586
RGS11	9.2693	28.4369	21.6058	17.5498	11.4493	8.29166	10.5715
SLC46A1	1.45943	2.35681	2.36038	2.43766	2.1467	1.97151	2.12195
PLXNA2	0.0930146	0.0570174	0.0685051	0.108762	0.0704391	0.0518339	0.0872173
SPAG5	11.2187	11.5961	11.4647	9.01894	11.6814	11.1973	11.0733
ANKRD13A	16.4144	14.0894	12.2292	12.652	12.5547	14.1992	14.5582
TPD52	184.743	142.217	136.847	147.382	177.636	223.648	206.216
ACACB	1.88367	2.81487	2.96035	3.02386	3.22549	2.73269	3.10015
TRAF4	21.9908	20.3352	20.3025	19.3784	20.7466	17.1758	18.2638
PAG1	2.04767	0.711489	0.799817	1.93084	0.936672	0.994526	1.01952
GPATCH1	6.07861	6.77855	6.53115	5.72668	6.32164	6.42173	6.1396
ICAM3	4.55302	5.30204	5.84817	5.41244	6.31691	5.00594	5.40874
NT5C2	6.10717	5.58692	5.57867	6.00067	6.54096	6.82531	7.22074
MCAM	0.15018	0.125844	0.114889	0.272097	0.122863	0.161061	0.174089
GPC4	2.61243	2.01461	2.41604	4.55508	2.85855	2.67753	2.6141
MBNL3	1.83885	2.03565	1.93348	2.29825	2.36913	2.77124	2.22796
CAMSAP3	6.6746	10.4192	9.96585	8.62301	8.05064	5.69581	6.63611
RAP1GAP	5.86856	6.50214	6.18601	6.54124	6.06205	5.10674	5.62855
XAB2	9.13858	10.5204	10.1078	9.87901	10.0245	9.18418	9.26599
ARHGEF1	2.58138	4.024	3.45938	3.57165	2.8663	2.26199	2.67222
STXBP2	7.09567	8.91255	7.77984	8.56262	7.41726	6.15221	6.01966
MAP2K7	5.20761	6.68809	6.98455	6.90586	6.39486	6.01538	5.84618
NMRK2	0.0122112	0.0129935	0	0	0.0128904	0.0127765	0
DGKD	4.69994	5.21195	5.16446	6.44917	5.55742	4.68925	5.3679
CTTNBP2	0.0118831	0.00421481	0.00216445	0	0.0167254	0.00828885	0.00213565
ACTL6B	0.00583214	0.0124116	0	0.00660418	0.0061565	0	0
RARB	0.180899	0.0601526	0.074137	0.0170705	0.04774	0.220819	0.0731504
TOP2B	104.142	78.2735	73.0912	67.0565	82.2634	90.869	87.983
TM9SF3	59.5004	58.1218	60.0621	80.4902	68.0999	79.5842	76.5634
NFKB2	5.69251	7.36982	6.97164	8.19129	7.69179	7.76692	8.78203
UBE2T	27.4604	22.1062	21.2748	21.0217	25.9494	26.1309	25.5342
PPP1R12B	1.72722	2.08097	2.06555	2.71378	2.91527	2.60562	3.05095
DNAJC10	13.9815	10.8709	10.8722	14.4762	14.3056	16.6138	16.6364
GTF3C1	12.934	18.3993	16.9047	16.2059	15.4241	12.3123	12.7996
IL4R	5.0068	7.72471	7.47395	7.92349	5.59968	5.08276	5.6768
USP33	11.353	9.91374	9.74848	9.98687	11.0702	11.7227	12.264
PAK3	0.0729617	0.152397	0.073831	0.1071	0.0727407	0.0791669	0.125299
CAPN6	0.00780997	0.00415516	0.0170705	0.00442191	0.00824433	0	0.00421084
DCX	0.004123	0	0.00450589	0.00155626	0	0.00718979	0
SNRPA	51.4181	54.3417	55.3418	48.6686	48.366	42.2707	47.2173
SPAG6	0.225824	0.0343274	0.0352565	0.0324721	0.0491903	0.105013	0.0541137
EXOSC5	23.6336	23.6333	23.3418	25.6807	22.9514	20.6718	21.244
DYNC1I2	20.0404	19.3128	18.2399	18.412	19.811	22.1667	23.1044
APBB1IP	0.00349987	0	0	0	0	0	0
LRCH4	5.41793	10.1923	9.52405	7.99713	7.47009	5.67302	5.73902
FAM76B	2.93557	2.6795	2.77976	2.55645	2.80185	3.37548	3.07846
SIRT6	3.92443	4.02691	4.28889	4.28542	4.36962	3.29535	3.35849
TYR	0	0	0	0	0	0	0
POLD3	6.89819	6.45189	6.28096	7.48194	7.89601	8.11742	7.91311
ACTN2	1.70824	0.68364	0.801271	1.19258	1.71282	1.66342	1.49428
CAPZB	70.6847	62.6265	62.088	60.0739	62.3927	58.9243	61.1968
GPR137B	12.5994	13.1241	12.7935	15.2512	14.4212	14.2876	15.4667
NAALAD2	0.0653049	0.175765	0.125946	0.0891746	0.0892125	0.124598	0.120128
JADE1	2.47402	2.04626	2.21006	2.12059	2.25073	2.36979	2.37485
SLC25A43	7.83199	7.20101	7.14663	6.18939	5.2599	6.41152	6.80071
UBE2A	14.4427	12.9232	12.8517	12.9365	13.3809	15.1113	15.3831
FGFR1	1.32768	1.05313	1.12121	1.44007	1.11079	1.15839	1.19858
FKBP6	0.00564317	0	0.00616724	0.0127804	0.00595702	0	0.0304258
SMC1B	0.661759	0.397395	0.400991	0.641779	0.456488	0.534721	0.540492
FBLN1	3.56534	2.66645	2.74503	1.83937	2.39973	2.16175	2.09514
ITGA8	0.00370164	0	0	0	0.00195376	0.00387301	0
CST7	0.0149817	0	0.032746	0.0169649	0.0158149	0.0313506	0.0161551
MAP2	1.86352	1.08508	1.0038	1.0319	1.09555	1.381	1.14122
PIAS2	3.52955	2.6848	2.87389	3.13261	3.07803	3.44426	3.57798
AMPH	0.0914692	0.165723	0.186419	0.162365	0.112214	0.201754	0.170609
ARAF	29.0839	38.253	39.8872	40.7936	36.4182	29.8117	31.9101
MCCC1	37.1654	35.9335	32.4906	30.065	34.1267	33.6094	34.5061
LAMP3	4.65893	1.55793	1.65597	1.05017	1.41452	1.55101	1.20871
FAP	0	0.0169363	0.0217434	0.00450589	0	0.0104084	0.00858162
NEBL	3.53988	1.6982	1.60142	2.37805	1.77736	2.39159	3.04029
ACER3	6.46806	3.75294	3.96094	4.76573	5.84866	6.62935	5.94956
UBE2K	27.7677	21.4399	21.7328	22.8283	24.9628	29.8064	26.5281
PIK3C3	2.64582	2.4628	2.52244	2.25302	2.75809	2.83264	2.9431
N4BP2	2.35876	1.4396	1.67364	2.3646	2.55425	3.47293	3.0904
TIGAR	5.46166	5.36037	4.81035	4.64501	5.32267	6.05689	6.14291
TULP3	6.41241	8.79936	8.68331	7.95565	8.43357	8.28577	8.68583
SYNJ2	7.30565	5.90424	6.12852	5.67578	6.14052	6.13478	6.49825
ADCY2	0.0643501	0.125111	0.0911635	0.265385	0.222237	0.152114	0.179901
PPP2R5C	24.0856	18.291	18.0988	17.2062	20.1993	22.9408	22.4202
RBFOX1	0.0152681	0.00722056	0.007416	0.00576308	0.0286529	0.01065	0.00914664
GNB1	74.0161	63.0568	65.7412	67.9925	71.5041	70.2025	72.4967
HOXA9	0.00919973	0.00978911	0	0.0104175	0.00485569	0.00962563	0
EDN1	1.15137	0.641738	0.57672	0.395793	0.289383	0.473266	0.3769
MLLT10	8.8211	9.98411	9.40446	9.21423	9.95641	9.85358	10.4318
ZCWPW1	1.6041	1.34494	0.95455	2.0542	1.68002	1.59928	2.01954
ADCYAP1R1	0.314063	0.0759509	0.109209	0.0531147	0.094723	0.0597459	0.112154
FGF20	0	0	0	0	0	0	0
P2RY10	0	0	0	0	0	0	0
ITM2A	0.0679326	0	0.0148483	0	0.0143422	0	0.0146507
NRDC	21.5896	21.3399	19.177	20.9534	20.8251	20.9512	22.1538
VDAC3	71.386	66.2739	63.2394	59.0007	65.4152	66.5919	67.382
PCM1	5.16712	4.82589	4.80789	4.8976	5.76403	6.58407	6.38207
TNRC6C	1.32803	1.5874	1.8562	1.97039	2.01505	1.65977	1.6902
CBFA2T2	5.79448	5.3364	5.24899	10.719	9.90065	8.35342	10.1708
BRINP1	0	0.00379657	0	0	0	0	0.00384745
ITCH	12.1396	10.224	10.1421	11.0366	11.385	12.5311	13.5007
PKD2L2	0.0119776	0.00955874	0.00327249	0.0033908	0.0063219	0.0187982	0.00645789
TP53INP2	1.77622	1.66911	1.68548	1.74641	1.77413	1.59641	1.65949
SDF4	59.821	64.0313	68.6068	61.3706	58.6504	54.1575	55.9079
MYH7B	0.0509465	0.185063	0.113275	0.141242	0.111269	0.0716861	0.174282
BPIFB2	0.0220226	0.0546782	0.0160452	0.0415632	0	0.00768072	0.00791584
TP73	1.46067	1.09608	1.2676	1.64003	1.21569	1.05622	1.45289
TOLLIP	21.8578	29.9684	32.2506	30.4736	28.049	25.93	25.1468
UBE2D4	2.6104	2.16738	2.10973	2.80866	2.45288	2.52401	2.16773
CLUL1	0.594126	0.451013	0.479058	0.976343	0.615697	0.720183	0.945365
RUNX1T1	0	0	0	0.00233134	0	0	0
CDH17	0.00714329	0.00380046	0.0507433	0	0	0.00373699	0.00385139
THOC1	6.11352	10.2839	8.72042	8.87989	8.49761	8.96596	9.3146
FKBP7	1.72805	1.80988	1.56224	1.57262	1.92444	2.01158	1.71218
OSBPL6	0.173465	0.100679	0.165712	0.289833	0.160063	0.172611	0.166122
SLC1A3	2.36182	2.31672	2.552	3.10763	3.39232	3.4089	2.93051
XRCC5	91.4099	75.5311	70.2645	66.5203	77.2252	84.3673	81.1058
LXN	4.73388	3.97255	3.36126	2.70649	2.3959	2.95631	2.85701
SP140	0.0224645	0.0504634	0.0681965	0.130018	0.0974905	0.0783483	0.115737
MKNK1	3.09392	3.76427	3.47558	3.16916	3.16393	2.88489	2.88943
TNS1	2.25769	1.34424	1.41773	1.47809	1.29584	1.57138	1.74183
REXO1	2.33422	2.67197	2.72966	2.97704	2.59984	2.07216	2.10091
SAR1A	16.1819	15.9578	14.0487	14.8874	15.5205	16.1088	16.7888
CDC14A	2.75832	1.43332	1.60697	2.14828	1.97281	2.42339	2.28691
RAPGEF3	0.747522	1.18944	0.945536	0.418013	0.49075	0.411583	0.371937
CEACAM1	1.75802	0.743428	0.857272	0.802578	0.60706	0.683509	0.818665
SENP1	3.88419	3.86887	4.20169	4.2068	4.90031	5.01794	5.21893
DUSP13	0.0237056	0.00630609	0.0129536	0.0738201	0.012512	0.0558069	0.0255624
CIC	3.89049	6.07609	6.4234	7.45163	6.50345	4.65563	5.05768
LIPE	0.133817	0.153781	0.0584975	0.0878878	0.0565036	0.0700058	0.060605
FDFT1	56.4176	50.476	48.3942	45.0423	52.6623	50.1011	51.7301
PAFAH1B3	17.9194	19.9764	20.9142	20.0581	22.5749	21.0092	18.9524
OPHN1	0.394745	0.474117	0.485098	0.752035	0.704634	0.60269	0.657677
AFM	0	0	0	0	0	0	0
KIF22	28.0114	25.3706	23.2217	18.6533	21.7685	20.8967	20.5991
SCGN	3.39393	1.81069	1.45899	1.90563	1.76653	1.80996	1.33819
CARMIL1	2.44721	1.74406	1.94939	2.52541	1.9244	1.96579	2.13072
PGM1	17.6734	15.7246	15.5471	20.2598	17.2611	17.1657	18.0879
DDX1	23.1296	19.7224	19.2869	18.4035	19.0899	21.6635	20.6922
DNM2	14.0885	20.3443	18.4732	18.7725	16.2287	14.6073	15.4691
EPB41L2	0.0707051	0.049192	0.0505236	0.05235	0.0143534	0.0213399	0.0234594
RIMS1	0.00980582	0.00115934	0.00119072	0.00123376	0.00115013	0.00569988	0.00469949
MOXD1	0.00789703	0	0	0.0089424	0	0.00275421	0
STX7	2.23615	1.77415	1.7785	1.97759	2.1101	2.66349	2.56349
RABL2B	3.80487	5.35945	5.56936	5.39172	5.22418	4.6739	5.5234
KEAP1	24.417	22.1261	23.3363	25.837	28.0588	25.214	25.111
DDX43	2.97819	3.29047	2.75028	2.9284	2.69322	2.69021	2.8582
PTPRH	0.070563	0.0136516	0.00701055	0.021792	0.00338579	0.0302031	0.0172931
DCT	0.00554142	0	0	0	0	0	0
SLC35C2	10.0105	13.1465	11.9338	11.8822	11.3954	9.60961	10.6698
CRYBG3	0.193779	0.123445	0.0877752	0.108272	0.075363	0.0680281	0.115476
EPHA6	0.00885899	0	0	0	0	0	0
SCTR	0	0	0	0	0	0.00425511	0.00877074
RFX3	4.88883	4.99497	4.92158	7.0715	7.15971	9.10522	8.20558
RIF1	2.98202	2.42632	2.57749	2.73494	2.82645	3.52212	3.15935
RAB21	3.39984	2.69405	2.64638	2.67515	2.68825	3.18633	2.74795
SLC4A4	0.0249964	0.019505	0.00910591	0.00377404	0	0.00523072	0
SMARCA2	13.5911	13.0457	13.1806	17.9303	17.6251	18.8057	17.5155
RDH8	0	0	0	0	0	0	0
SESN1	73.7787	48.0204	42.7787	55.9156	44.9164	49.1086	53.9067
MID2	1.96151	2.35525	3.04342	2.97513	3.10115	2.95608	3.59476
PIH1D3	0.0360771	0.00767769	0	0.0163411	0.0914007	0.0452968	0.054464
COL5A3	0.00206415	0.00658916	0	0.00233739	0	0	0
SRCAP	6.03808	9.18692	10.0435	10.1408	9.51313	7.56948	8.30644
PUM3	12.0801	12.1529	12.0882	9.72754	10.8394	12.2408	11.8551
CPB2	0.212898	0.134244	0.112026	0.0803602	0.0499419	0.148503	0.0765243
CHRNA3	0.467844	0.164902	0.230081	0.0893996	0.172852	0.263108	0.198642
KCNN2	20.828	19.8763	19.7588	24.2407	25.5796	20.5187	21.4364
CNOT4	2.27737	3.21338	2.9849	3.15367	3.12903	3.18054	2.9323
PSEN1	4.70503	5.06906	4.46536	4.73305	4.79075	4.98147	5.52667
CPOX	8.33851	8.71904	9.03397	13.9698	11.9156	11.8223	12.2415
CLDND1	8.84799	10.435	10.3614	13.9296	11.6547	12.9964	12.8788
MOK	2.0604	2.45635	2.37622	2.3919	2.95387	2.85495	2.92188
HSP90AA1	552.485	344.043	328.429	331.629	351.086	433.738	438.744
RBL1	3.25275	2.85855	2.95383	2.85657	2.68517	3.09728	2.94227
DLGAP4	2.92642	3.77177	3.89465	4.03186	3.62133	3.08014	3.34196
IGSF9B	0.377811	0.525713	0.876083	1.12441	0.95871	0.453583	0.898375
CFHR2	0	0	0	0	0	0	0
CROCCP3	0.36402	0.550547	0.487225	0.713259	0.617416	0.507117	0.531462
NDC80	13.8788	8.45472	8.66665	8.53731	11.1371	11.796	10.4627
AP4E1	2.92519	2.1355	2.28228	2.29189	2.80607	3.00712	2.82356
RSBN1	2.6971	2.51116	2.69748	2.66774	2.59691	3.50608	3.10224
MAGI3	7.10787	6.47941	6.91912	7.97163	8.24217	8.0785	8.12376
CXCL2	0.650206	0.0296512	0.0609076	0.262956	0.137274	0.379028	0.380615
AFP	0.0342019	0	0	0	0	0.0223658	0
COL4A4	0.00704042	0.0449488	0.0338547	0.0239172	0.0163504	0.0191525	0.012147
TCF7	0.674288	0.352114	0.562895	0.667908	0.599248	0.62293	0.682311
OSTM1	2.56158	1.93777	1.69569	2.31402	2.42231	2.72944	2.60703
CDH7	0	0	0	0	0	0.00100317	0
IMPG2	0.00668489	0.012448	0.012785	0.0189245	0.02117	0.0297261	0.0126148
PCNP	58.7593	42.1015	40.8996	45.2926	47.7651	60.1261	52.3525
EXD2	3.67512	4.92372	4.69717	5.02065	4.49949	4.42717	4.67305
ARG2	24.7947	20.0557	20.7182	15.8165	16.3928	17.3212	17.7272
MEF2C	0.00778669	0.00828555	0.0269478	0.0191045	0.0205494	0.0122208	0.0223909
PTPRC	0.0049933	0	0	0	0.00351401	0	0
CACNA1S	0.155865	0.149025	0.125903	0.0690644	0.0715364	0.0921761	0.0998695
PKP1	36.6484	67.5686	69.8756	71.0528	88.2189	75.1151	78.8393
UBA5	10.4554	9.33143	8.54241	9.17246	8.527	10.1621	9.49168
STK17B	5.6219	3.05525	3.17729	2.5896	3.09805	4.12527	3.67615
CDC14B	2.75677	2.3793	2.70422	2.85326	2.57831	2.71021	3.14502
ZNF510	2.21666	2.79686	2.6514	2.61402	3.0628	3.29427	3.29108
LRP2	0.0728354	0.0437656	0.0477597	0.00388127	0.00723635	0.0125518	0.012936
ZNF506	3.19594	3.32316	3.18328	3.58901	3.4541	3.87927	3.66947
JMJD4	5.31165	6.68269	6.98356	7.60532	7.01479	6.09472	6.83839
DUSP12	22.0619	15.7091	15.9874	18.5263	18.389	20.1544	18.8955
AACS	2.06562	2.17861	2.0143	2.14201	1.97031	1.7328	1.87733
DELE1	11.3869	16.3555	16.7982	15.8765	16.6391	14.5684	15.4044
SLC13A1	0.00315583	0	0	0	0	0	0
CADPS2	4.76718	2.65418	3.07367	5.93484	6.16939	6.59236	6.64749
PCDHB4	0.426185	0.763567	0.756369	0.919831	0.772885	0.701269	0.84843
PCDHA6	0.761055	1.02254	1.06263	1.44577	1.35016	1.18611	1.29101
PCDHGA2	0.0766687	0.103629	0.10417	0.1971	0.113743	0.0997306	0.127362
HSPB11	9.81251	8.64064	8.39456	7.96182	9.66285	9.69915	8.76571
PHLPP1	0.955588	0.883828	0.819475	1.14421	1.11492	0.92169	1.01236
ATP8B1	4.55566	3.16259	3.41072	3.94197	2.79034	3.21935	3.21852
IL12RB2	0.373115	0.16453	0.161637	0.25122	0.298061	0.207504	0.246478
SMARCD3	3.6883	4.20125	4.04254	4.28278	4.06037	3.5197	3.73728
WDR70	12.8245	10.7227	10.3683	10.705	11.9686	12.4428	12.7511
FYB1	0.0571024	0.0461781	0.0274584	0.442284	0.221824	0.234204	0.285707
MPP4	0.0622514	0.0481742	0.0216467	0.0256334	0.0507787	0.0325666	0.0366148
STRADB	13.774	12.3836	11.6433	9.95698	10.9651	11.1516	10.6773
BZW1	91.096	39.1994	38.7839	52.0917	46.0174	52.5512	58.4153
PGR	0	0	0	0	0	0.00380975	0
C1QTNF3	7.67561	5.37719	4.50931	2.3869	2.4472	2.8251	2.46623
ME2	2.55654	1.89061	1.82144	2.21419	1.91644	2.10037	2.26415
C5orf22	37.247	23.468	23.3148	29.5013	31.8236	35.9384	34.0315
CCNT2	4.52158	4.56801	4.44013	4.60934	4.47019	5.51431	5.28108
FAM135A	1.7487	1.55411	1.70977	1.58534	1.88207	2.23578	2.11126
COL19A1	0	0	0	0	0	0	0
EPB41L3	29.8609	15.561	15.0332	12.5723	13.357	14.0655	13.8313
COBLL1	8.50838	5.30435	5.14744	4.96154	5.42577	6.64828	6.34889
DLG3	12.853	12.7371	13.1207	10.7569	12.6472	13.2864	12.3849
KCNK2	0	0.00758343	0	0.00807027	0.0263313	0.0372839	0.00768505
SERTAD4	0.525004	0.387793	0.515269	0.464635	0.508467	0.597306	0.475434
TRAF5	1.64472	1.52167	1.1443	0.947832	1.08899	1.18117	1.16904
MRPL22	14.134	12.9988	13.3593	10.7839	11.4882	13.0031	10.5572
GEMIN5	4.68388	5.95444	5.6402	5.39907	5.79758	5.12571	5.81301
OPRK1	0	0.00516752	0.0132685	0.00824889	0.00512649	0.00254061	0
NFE2L1	26.2036	26.8872	27.9234	36.5954	35.6297	32.5221	33.9149
SEMA5B	0.0179087	0.014292	0.00733945	0.0126746	0.049625	0.0374756	0.00482785
GSK3B	13.7346	11.9534	12.1819	13.8343	13.2602	13.653	13.9752
ITGB5	20.7968	21.6578	23.3919	27.8472	25.7086	23.1254	25.0964
ERC1	3.69817	3.94279	4.41314	4.88158	4.94008	4.41319	4.83464
XPO1	26.2225	25.3155	23.7312	24.5474	25.9725	28.3068	28.3508
LINC01587	3.85431	0.483998	0.353201	0.298198	0.49279	1.22736	1.0326
RNF13	21.3997	19.1734	19.3237	17.609	19.276	21.083	21.2489
TRPM3	0.00209918	0.00297823	0	0.00396178	0.00147729	0.000732122	0.000754534
PALB2	4.34103	3.49169	3.50601	3.40342	3.99688	3.89095	4.34555
DOP1A	1.33712	1.76077	1.54619	1.4136	1.43052	1.39467	1.50168
LYRM2	4.52232	3.82128	3.47908	3.75392	4.14851	4.65945	4.37104
BCKDHB	12.499	11.3186	11.2734	12.8048	13.5157	13.3641	13.083
KAT6A	8.23377	8.18211	8.84296	10.0878	10.2863	10.1254	10.1679
TUT7	5.34094	5.91521	6.18657	5.79625	6.38577	7.47919	7.26237
ULK2	2.8636	2.77895	3.05992	3.82613	3.6116	3.42864	3.77324
GRHL2	73.8747	86.769	89.9945	72.7009	86.3348	85.3583	89.4514
TNPO1	4.52179	4.02546	3.92083	4.62638	4.61609	5.81562	5.41913
PLOD1	10.8793	10.1578	11.2599	11.1272	9.99694	9.35514	9.98041
P2RX5	1.06409	1.30918	1.42094	1.156	1.02499	0.908081	0.996837
ITGAE	2.18298	1.88856	1.99686	1.91973	2.16741	2.04535	1.91612
DIS3	5.83424	3.72043	3.38548	3.46418	4.01532	4.80193	4.83106
PIBF1	6.53897	3.63233	3.51225	3.91003	4.69629	5.91278	5.57449
TDRD3	3.99955	3.50297	3.41231	3.94319	4.34502	4.86504	4.96546
NUFIP1	3.15208	2.53037	2.81253	2.72896	3.14628	3.18529	3.10639
PDS5B	2.01634	1.64505	1.77947	1.93336	2.20418	2.43739	2.33461
OXCT1	112.73	89.749	92.9698	120.715	150.866	170.911	160.667
RRAGB	7.59284	7.40464	7.33127	5.61617	6.43369	6.05589	6.34052
EPYC	0	0	0	0	0	0	0
CYLD	4.56474	3.58566	3.54636	4.31156	4.55974	5.27347	4.89907
SLC27A5	2.4272	2.83765	2.92964	1.61018	1.95006	1.63128	1.64191
ZNF324	1.60141	2.08616	2.25016	1.37606	1.4308	1.39757	1.50137
ZNF671	0.173571	0.398764	0.301779	0.276953	0.312314	0.214625	0.144628
ZNF416	2.42644	3.56602	3.33553	1.84819	2.03303	2.13462	2.24689
ZNF586	1.57659	2.04131	2.11991	1.1902	1.13207	1.34112	1.2071
ZNF446	2.04622	2.56881	2.34141	1.4582	1.52367	1.31774	1.34282
ZNF264	0.240147	0.264997	0.354792	0.230391	0.257024	0.218693	0.278138
RPS5	160.254	160.581	157.502	108.876	107.2	109.998	99.176
FAT1	0.00344513	0.00183292	0.00188254	0.00292589	0.00272756	0.00720925	0.000928743
YTHDC1	0	0	0	0	0	0	0
CHMP2B	80.6776	29.3171	29.5763	26.9272	31.755	41.4952	35.4323
SMAP2	15.4717	13.8865	15.3653	17.6024	13.6385	12.7793	14.1678
PPIE	5.59667	5.32701	5.69382	5.10404	5.55806	5.32655	5.53242
ZMPSTE24	41.0383	27.576	29.6055	30.7288	33.6692	40.3099	35.4534
STARD7	95.5896	87.7848	90.6543	83.144	85.8949	87.0222	89.2436
NOA1	14.6715	14.157	12.9217	11.5039	12.5803	13.7499	13.5724
REST	3.69211	3.36022	3.16597	3.00474	3.30026	3.86304	3.23338
HAL	0.235556	0.11524	0.0680565	0.061319	0.0257231	0.0339946	0.0525528
SSH1	2.19197	2.28243	2.46991	3.09643	2.75501	2.37067	2.71092
GSTP1	0.0945842	0.0696765	0.0477083	0.0906272	0.0460822	0.129413	0.149066
APLP2	85.107	96.9723	97.2756	83.6195	88.7645	89.4559	88.7584
FAM234B	3.17673	4.40173	4.6014	4.05386	3.95408	3.83993	4.35697
SLCO1A2	1.51787	0.776028	0.667499	0.731347	0.317905	0.478341	0.584277
WBP11	14.9947	14.1534	15.0006	15.6764	16.6284	16.0344	17.085
EIF3I	118.451	106.375	113.721	101.981	108.864	104.438	108.941
NKAIN1	0.904921	0.630349	0.606629	1.09866	0.950326	0.824802	0.945619
COL16A1	0.541145	1.5595	0.938026	1.38556	0.780697	0.940517	0.709961
TXLNA	14.3425	21.1649	21.138	21.8033	20.2965	18.0804	19.0696
APOB	0.00563784	0.000999839	0.0010269	0	0.0009919	0.00294942	0
NCOA1	8.18581	7.36558	7.26334	7.26457	7.78753	7.62758	8.09602
AGBL5	10.7075	10.5685	11.3474	12.119	13.8727	11.9897	13.0734
EFR3B	0.139448	0.100788	0.115018	0.0595879	0.0513825	0.0564346	0.0766038
KIF3C	1.5602	1.74119	2.01186	1.80369	2.03976	1.87832	1.73637
RAB10	55.6437	48.8253	50.0798	47.5711	46.6999	54.1125	51.6353
GCKR	0.0398591	0.0188501	0.0193603	0.0351054	0.00467511	0.00463382	0
HADHA	163.624	198.121	177.98	148.293	164.427	161.598	157.382
MAPRE3	8.18497	15.4257	13.1227	12.4978	11.2042	8.64819	9.2995
CAD	7.19645	12.3224	11.1173	10.9123	9.88443	7.69405	9.04453
CD59	30.6486	19.6975	18.4374	18.4719	17.9786	18.9703	20.6485
CD82	17.5623	21.997	21.7211	14.0416	12.4585	11.9026	11.5147
BCORL1	0.641238	1.14214	1.18258	1.20757	1.19377	1.04467	1.21194
ATRX	5.34	4.09377	4.70388	5.36563	5.46337	6.57846	5.84496
AK6	67.8927	52.7811	53.1463	46.201	51.6749	59.9034	57.2896
FCN1	0.00559445	0	0	0	0	0	0
MYNN	2.31487	2.05696	1.87347	1.87236	2.13816	2.36098	2.47783
MECOM	1.14488	0.692177	0.714258	0.903001	0.626899	0.632573	0.673394
SCAMP1	22.9924	18.1821	18.0808	18.2833	19.1036	23.5943	22.1598
PREP	36.6324	49.1507	45.6605	31.7644	34.1034	33.7325	34.4336
HACE1	3.47495	3.18402	3.45482	3.9896	4.02803	4.47219	4.34074
SEH1L	7.00305	6.63694	6.95896	5.93402	6.80877	7.06994	7.23906
WDR47	2.35944	3.124	2.92971	2.843	2.8897	2.75542	2.84996
WDFY1	15.1404	11.7293	11.757	11.5727	12.4681	14.6969	14.6784
OVGP1	5.14006	5.31342	4.11666	3.72462	3.581	3.16889	3.42977
SLC25A24	1.981	1.83848	1.9208	2.44082	1.99909	2.27754	2.2463
MAP3K4	2.15422	3.24618	2.98789	3.1022	3.37683	3.05437	3.25972
PILRA	2.07675	5.00346	3.08941	3.31907	2.34622	1.73686	2.20196
IGSF9	2.20725	4.59889	4.22025	3.77534	3.02235	2.29843	2.4028
ABCB1	0.00239976	0	0.00786785	0	0.00253322	0.00251085	0.00258771
ZNF213	10.2827	8.4011	7.97386	9.90769	8.93705	7.55486	7.29411
AKR1B1	0.491081	0.368615	0.336989	0.232781	0.253169	0.33856	0.295559
CPNE3	36.5318	30.2492	31.5051	34.3349	34.3134	39.0686	38.6853
RRN3	15.2136	16.2953	16.2674	15.4965	16.3464	18.7241	17.7717
CTTN	26.2299	34.3428	32.5749	34.1067	29.3417	26.9533	28.094
WNT11	0.661541	0.228466	0.183915	3.98213	1.73971	1.15361	1.70204
MTIF2	30.4469	24.7562	24.6546	23.5679	25.1961	29.3634	28.1649
DDHD2	15.1247	15.1822	15.0645	13.5775	15.4539	17.2164	16.2559
TTC39A	8.48748	8.76519	8.17133	10.12	9.39156	9.2479	9.7316
EPS15	5.91215	5.16704	5.48496	6.79869	6.54936	7.00881	7.01941
ORC1	5.09302	4.97318	4.47595	4.53281	5.83284	5.17642	4.87325
MGST2	12.8952	12.7196	13.7913	12.2421	12.725	11.536	11.3744
CHERP	9.50898	11.6024	12.2029	14.3527	12.8192	10.4524	10.4774
ATG16L1	5.40776	7.30615	6.51179	7.00289	5.83986	5.81963	6.09965
USP40	6.92925	7.17977	6.95566	8.05739	7.87608	7.43086	7.82862
POMGNT1	8.06575	9.38381	9.28158	9.38802	9.30693	7.82998	8.34843
RAD54L	4.42888	7.08509	6.28134	6.22843	6.00313	5.49172	5.61305
MAST2	6.84533	8.62773	8.82453	9.21565	9.98576	7.73965	8.77386
DNAJA1	62.2493	65.1023	65.6375	58.7982	62.1772	73.4935	70.3939
B4GALT1	11.3374	12.0184	12.5084	14.0969	14.7199	13.8314	15.0549
CHMP5	21.6224	15.9484	13.9782	17.0052	17.8402	21.7084	19.4624
NFX1	6.22081	6.29782	6.09332	5.84339	6.1264	6.03355	6.89094
AQP6	0.383028	0.231244	0.302816	0.298383	0.3097	0.346757	0.184545
DIMT1	10.8525	8.3652	8.13922	7.07786	8.01139	9.33758	8.14753
IPO11-LRRC70	4.71578	3.3977	3.34628	3.38774	3.85643	4.86643	4.46544
FOLH1	0.451802	0.213234	0.195115	0.0412588	0.00384621	0.0304979	0.0628631
EIF2AK1	16.466	15.7606	14.242	14.1513	15.7361	14.9957	15.0432
NME8	0.00571258	0	0	0	0	0	0
EPDR1	5.83784	4.58641	4.66271	7.34331	7.72883	7.56387	7.99476
SNX10	0.249511	0.0505706	0.0259697	0.130058	0.0752536	0.103596	0.0726017
SEPHS1	32.9152	25.9639	26.7724	25.7113	30.8987	32.5606	30.4929
MRPL28	30.0568	28.9913	27.6542	28.2601	31.0126	29.5441	27.6112
HBQ1	0.441904	0.0553194	0.284084	0.559273	0.356721	0.299176	0.448486
ITPKC	7.83293	9.4297	9.8019	9.30329	8.62052	8.44103	8.98349
CEACAM6	0.283042	0.194307	0.289371	0.32568	0.279508	0.296146	0.546427
FAT2	0.115972	0.083628	0.105793	0.1183	0.104211	0.0762144	0.106453
RBM22	10.1173	11.1428	9.85221	9.93778	9.8907	9.5977	10.5315
TMED2	140.858	110.82	112.874	131.026	135.355	159.719	145.857
ERO1B	13.0285	16.3853	16.2409	29.8714	27.2649	35.1765	34.7624
ZFAND6	12.7352	9.40518	9.4411	8.75977	9.88137	10.4052	10.5429
HSD17B2	0.0977497	0.00310484	0.0111611	0	0	0	0
TXLNG	12.8271	13.8982	13.1306	13.6832	14.6156	15.503	15.479
PPEF1	17.7603	18.2946	17.3248	11.659	13.678	17.6737	18.1335
LAT2	0.174737	0.247909	0.201015	0.218696	0.190928	0.202071	0.234703
HUWE1	22.0186	27.7268	28.1733	30.489	29.9312	24.3347	27.5243
ZW10	8.82453	11.689	10.7026	10.2142	10.9916	11.2794	11.2632
ALG9	1.47972	1.63557	1.70455	1.89809	1.81898	1.88661	1.77561
MYBPC2	0.0300604	0.00399828	0.0205325	0.00850991	0	0.0432465	0
NOX4	0.0022856	0	0	0	0	0	0
ACOX3	1.52879	1.85802	1.76182	1.31683	1.41496	1.49343	1.39461
MTMR2	9.29701	8.32502	8.46824	8.86978	10.4342	10.5946	10.8674
PPP1R15A	13.5366	8.53204	9.16174	11.9822	12.0212	14.3046	13.295
HSD17B14	1.38133	0.590247	0.641884	0.357177	0.711857	0.421067	0.516056
TRIP6	0.431574	0.5375	0.428776	0.388742	0.403807	0.389978	0.364898
ACHE	0.156844	0.17484	0.175491	0.215665	0.122204	0.0664235	0.124833
FTL	796.18	532.456	586.895	557.366	579.756	546.41	601.467
SRRT	29.7974	38.5666	36.5207	34.1408	34.5321	30.8401	29.8717
BAX	11.9941	10.7223	13.4611	10.4959	11.0181	8.84711	10.4537
NLK	4.46962	4.88208	4.94515	6.15288	5.94154	6.51188	6.56069
PIGS	8.35514	11.0957	11.729	11.5604	11.5748	9.85902	10.3339
ADAMTS2	0.0888144	0.0308586	0.043579	0.0636267	0.0420936	0.0322397	0.0449536
TMPRSS11E	0	0	0	0	0	0.00681853	0.028109
ATXN7L3	14.2983	15.329	17.0308	21.8907	21.8468	19.5254	21.5458
PGS1	3.62005	3.9744	4.30586	4.73162	5.09222	3.82287	4.24553
PSMC5	18.9693	19.7521	18.8658	18.223	19.2939	18.2858	17.5205
UIMC1	5.70961	6.21618	6.17238	5.7563	6.41821	6.72453	6.74967
CETP	0.0200475	0.0213318	0.00730307	0.0378354	0.0141083	0	0.0288235
MMP2	0.0734356	0.0721295	0.0864288	0.0607683	0.0387599	0.0679696	0.0700503
MT3	5.30166	4.01914	4.92367	3.12627	3.0905	2.96798	2.69079
LPCAT2	3.54365	2.15837	2.18405	4.36057	3.53116	4.41318	4.12213
GNAO1	1.39855	1.37635	1.37016	1.77341	1.48982	1.2672	1.43307
OGFOD1	8.68712	7.61964	7.57936	6.7827	7.96699	7.60537	7.6881
SH3BP2	2.4269	3.55993	3.51784	3.5027	2.89251	2.50273	2.75467
NOP14	13.484	14.7628	14.7148	13.3559	13.0991	13.14	13.16
ADD1	9.3893	10.7748	10.7608	10.5528	11.0483	9.96746	10.5993
L2HGDH	2.63712	2.19615	2.33749	2.54585	2.69613	3.32503	2.86114
TXNDC16	14.4916	12.4793	13.0773	12.6479	15.819	17.605	17.4623
RTRAF	10.0224	8.38806	8.11931	7.19015	8.07582	9.29364	8.63765
NID2	0.215796	0.102054	0.128638	0.11601	0.195584	0.202979	0.171585
GMCL1	7.32317	6.58447	6.19966	7.41748	7.35693	9.60514	8.59576
SF3B2	19.3924	17.4093	18.7573	16.354	17.5098	17.0188	17.0735
KLHL42	2.25209	2.6648	2.69098	3.45893	2.92923	3.10992	3.13811
GNAS	65.2779	86.0932	85.1324	56.044	54.2138	54.4782	54.9988
DNM1L	8.9889	7.89125	7.73892	7.96235	8.83847	9.60323	9.90546
PTHLH	0	0	0	0	0	0	0
PHACTR3	0.237741	0.364863	0.429701	0.388287	0.308878	0.301367	0.303197
ERGIC2	5.52441	5.42791	5.13575	6.09322	6.28102	8.72279	7.60755
TFAP2C	10.8682	13.9672	13.5294	9.97571	10.9734	10.2798	10.1745
AURKA	15.9173	12.1015	13.3495	10.8577	13.6329	13.5872	12.1354
CASS4	0.0439786	0.0263228	0.0270353	0.0311252	0.0232123	0.034511	0.0148198
PIR	17.5604	14.8492	13.3842	17.58	16.9855	18.8145	18.6667
AAMDC	2.02935	1.84652	1.91218	2.39543	2.30118	2.47594	1.58517
RFX2	0.451972	0.381481	0.34325	0.475369	0.384922	0.37511	0.436157
METTL2A	4.19839	4.15873	4.33073	4.30255	4.62325	4.8252	4.62105
SULT2B1	0.0148118	0.0210143	0.0485621	0.0223634	0.0260593	0.0309951	0.0905077
ALG6	2.37283	2.50987	2.25481	2.62956	2.75142	2.72417	2.58296
CNOT3	5.77271	8.97398	8.27262	8.68985	7.8871	6.24741	6.95627
GP6	0.0773196	0.0713033	0.0281667	0.0875548	0.108826	0.0485394	0.0722588
PTPN4	1.11254	1.07933	1.16342	1.20043	1.30517	1.56568	1.47403
DDX18	9.23719	8.03502	7.75601	7.34911	7.87943	8.72155	8.54839
KHSRP	34.034	36.2144	36.6974	36.596	37.9027	33.2103	33.4861
GNA11	18.2834	18.3788	20.3424	21.8335	20.4054	18.9944	17.4168
ASAP3	6.88828	6.59543	6.05352	6.44317	5.69385	5.76048	6.20489
EDEM2	10.6004	13.6977	13.6241	12.6696	12.4699	10.8329	12.378
DNMT3B	3.02132	3.44864	3.23613	2.57277	3.04958	2.68261	2.79393
REM1	0	0	0	0	0	0	0
TPX2	22.9691	19.921	19.6112	15.4491	18.902	17.6958	17.3623
FER1L4	0.371874	0.35482	0.29725	0.313216	0.201145	0.186506	0.233641
PDRG1	14.721	17.0739	16.7435	17.3883	16.3936	15.7235	14.528
EPB41L1	6.73336	6.92516	6.82392	6.37198	6.34803	5.86348	6.63179
SLC15A1	4.67978	9.64443	7.06497	4.32071	5.65229	4.94512	5.44773
DOCK9	13.7322	12.9258	12.5244	7.84626	9.10951	8.48232	8.75383
ANKRD10	20.6812	24.1213	20.2525	28.225	24.4616	24.6513	26.7987
TGDS	9.47163	7.30114	7.81636	7.12999	7.4136	9.34141	8.77431
DOCK3	0.57769	0.177806	0.187836	0.205439	0.211673	0.224789	0.231671
C3orf18	6.22437	6.33557	6.47425	8.0247	8.06489	7.83658	7.69254
COQ9	14.7257	17.3937	17.8539	17.3755	17.2148	15.4006	16.1292
TMEM40	0.0469387	0.0374594	0.0128245	0.0132881	0.0206456	0.0532044	0.0548331
KIF9	6.77596	5.50702	5.80965	5.33734	5.72979	6.28723	5.71179
ARHGAP28	47.2739	38.1271	36.0281	39.9773	51.8938	60.5618	59.2065
CRLS1	23.2139	19.8862	19.4519	17.5843	18.7806	19.888	19.277
DEFB127	0	0	0	0	0	0	0
PPP1R13B	23.9735	27.6714	27.429	23.3892	23.6831	19.963	22.3609
ATRN	12.2377	13.4977	12.3965	12.6518	13.8425	13.5987	13.0847
SMOX	7.34958	10.7594	12.9217	6.91934	9.33097	8.00653	7.95583
SIGLEC1	0.0247352	0.0169199	0.00386176	0.00400136	0.0130554	0.00554578	0.00381037
FKBP1A	259.033	173.581	175.296	282.615	236.753	284.11	294.335
NSFL1C	32.3695	28.3051	28.5793	34.3498	32.9897	35.4417	37.0534
SLC4A11	1.84362	2.62291	1.98125	2.18819	2.20204	1.98612	2.16473
C20orf194	0.859698	0.939077	0.932405	1.31709	1.21403	0.88755	1.1434
ZNF343	2.71878	3.64972	3.62389	3.42868	3.70311	3.62959	3.81836
EBF4	0.674721	0.514529	0.479297	0.437199	0.435262	0.419652	0.626517
CPXM1	0.0291363	0.0372035	0.0700527	0.00659865	0.0307568	0.0182911	0.018851
MAVS	3.54746	5.28865	6.06049	6.8479	6.99721	6.01153	6.97414
LZTS3	7.32676	9.84069	9.39581	10.0016	7.91146	6.3257	7.09859
F11	0.00414179	0	0.00452643	0	0	0	0
XRN2	26.3377	25.4196	24.5128	22.9477	26.4888	28.9015	29.6595
KIZ	2.45105	2.80169	2.52368	2.36343	2.86136	2.64011	2.78152
DYNLL1	75.4464	70.2925	64.4402	70.7341	77.7374	72.8309	72.4437
TESC	17.6947	19.7906	22.2632	20.93	18.4269	17.7116	17.8091
SNX5	12.4824	10.6033	10.5974	10.9011	11.9598	12.547	12.4059
RPL6	220.362	214.51	227.719	220.663	216.428	218.405	219.708
SIRPG	0	0	0	0	0	0	0
MAPKAPK5	3.81302	3.23272	2.99298	2.81731	3.34041	3.41188	3.39296
P2RX7	0.236152	0.245935	0.367906	0.321465	0.220114	0.233942	0.184214
ESF1	14.1193	12.2717	13.4277	13.084	13.7566	17.0077	14.5197
RBBP9	5.26502	5.03787	4.79168	6.33383	6.19781	6.98884	6.42452
ANAPC5	15.8116	15.498	13.6725	12.0497	12.7511	12.1705	12.7201
SLC23A2	8.11691	8.78686	8.93758	10.7618	9.20051	8.30452	9.49838
SLC8B1	1.29901	1.67358	1.72113	1.67145	1.47774	1.22776	1.39188
TMEM230	62.0066	59.0206	57.6237	62.5148	53.8711	54.7189	58.6149
DZANK1	0.40416	0.450211	0.485402	0.471963	0.54663	0.493349	0.467593
KDM2B	1.67834	1.7086	1.64195	1.80439	1.72418	1.59766	1.72598
CFAP61	0.0266405	0.0364465	0.0187165	0.0150835	0.0140611	0.0278738	0.0512984
LHX5	1.19935	0.597769	0.696783	1.22685	1.23782	0.988972	0.894245
TASP1	11.1704	9.70172	10.5199	10.9546	10.9411	12.5657	12.3504
OAS1	26.2944	15.8655	14.3127	5.81725	10.5902	10.2697	9.15062
GCN1	16.6593	23.7526	21.711	22.8506	22.5676	17.9484	19.4783
RPLP0	464.26	470.525	482.074	400.661	454.798	431.379	447.101
PXN	12.3274	17.8888	18.3772	17.6469	17.3759	14.5345	16.4746
SIRT4	0.285045	0.48529	0.523347	0.309867	0.32497	0.512974	0.491793
RPH3A	0.0241869	0.0014298	0.0014685	0	0	0.00140592	0
KIF16B	1.68616	1.86973	1.66575	2.08523	1.98838	1.96153	2.04311
TRMT6	11.8925	9.95703	9.78297	9.12547	9.58584	12.3736	11.113
CHGB	0.00307232	0.0130766	0.0201459	0.0173951	0	0.0160728	0.00331296
PEBP1	531.168	474.011	453.505	261.913	308.461	299.251	281.984
TBX5	0.954839	0.683004	0.659612	1.22227	0.677581	0.571359	0.585406
BRAP	5.58984	5.36898	4.81568	4.56217	5.11606	5.43487	5.49864
ERP29	32.6157	34.412	37.1708	38.7756	37.3255	40.6558	37.4462
NOS1	0.236945	0.157154	0.189277	0.191307	0.125622	0.107837	0.158114
FUS	35.4347	39.3615	37.7378	37.1151	35.6119	32.7428	33.0569
IGBP1	41.5146	41.0133	38.8442	40.1552	39.8029	45.2607	42.3697
FXYD5	0.228104	0.104022	0.14245	0.242486	0.137595	0.146121	0.170673
ZNF302	8.93239	9.22476	8.33667	11.507	11.5103	13.4482	13.3672
GRAMD1A	6.28649	6.87387	6.50898	8.20997	6.41088	5.95682	6.66004
FXYD3	47.6246	40.3591	38.154	42.8601	44.6486	47.9754	50.4895
HEPH	0.0391761	0.0145901	0.0171257	0.0110905	0.00827099	0.0225444	0.01901
CDIP1	3.17312	2.65041	2.75783	3.39724	3.99746	3.31318	3.41813
CMTM1	0.142659	0.263117	0.280632	0.333856	0.230909	0.109459	0.184599
KCNH4	0.0284057	0.060451	0.042685	0.0522696	0.0299855	0.0297207	0.042117
GANAB	83.6256	111.211	104.371	93.8828	95.2721	82.6107	85.543
GMIP	3.05855	2.76692	2.72374	2.6155	2.36349	1.83979	2.12509
RBM41	2.69708	2.56611	2.68798	3.12393	3.21351	4.24366	3.67172
BIRC5	25.5505	18.2493	20.8227	17.4027	20.8956	21.1887	18.5372
LAG3	0.00911844	0.0824723	0.0149479	0.0516275	0.0192512	0.00954058	0.0196653
MLF2	75.314	73.5673	76.8917	76.4625	75.1382	68.9612	65.8271
OTUB2	1.4418	2.00487	1.80846	1.91837	1.7399	1.78282	2.02821
DDX24	14.4864	15.2908	13.804	11.8476	12.9605	12.5169	13.0514
ZBTB25	0.664235	0.718913	0.80312	0.988263	0.835881	0.878567	0.928805
NECAP1	11.4515	14.3974	14.5379	14.2053	14.4035	14.2622	14.3951
ARHGAP4	0.769061	1.52241	1.33986	0.811489	0.848735	0.671425	0.759291
ANKRD24	0.189967	0.291608	0.306308	0.405543	0.226832	0.289996	0.211562
DHX32	6.47241	4.93436	4.41226	6.03441	6.00162	6.75729	6.92989
RCOR1	8.78843	8.3905	9.00553	9.34635	10.0432	9.92866	10.7001
GPATCH2L	0.939131	0.91164	0.952937	1.20481	1.19271	1.28561	1.34273
LTBP4	1.47613	3.63509	3.0574	3.22436	2.35457	1.82315	2.44598
BLVRB	18.2175	15.0838	18.3729	17.9	18.1353	17.5199	16.9373
SLC9A1	5.07735	8.35585	8.14617	6.56819	5.70688	4.77068	4.86139
SPTLC1	26.4567	19.7742	20.1014	21.7985	24.0441	27.3667	27.0708
PAPOLA	35.8824	28.4667	27.1964	27.3169	30.069	33.7398	34.1194
CCNK	12.282	11.4312	11.3887	11.6756	12.2458	11.9497	11.663
PCBP4	13.0031	16.6637	16.1192	15.9572	14.648	11.7186	12.9618
RGS1	0	0.00360107	0	0	0	0	0
YPEL3	2.6368	2.58201	2.25938	3.08505	2.12689	1.98437	2.17736
MRPS33	12.4449	10.4754	10.2265	9.96056	10.6717	12.0929	11.3496
NDUFB2	17.2886	16.9359	19.4967	19.0769	17.668	16.3712	15.602
NUDC	31.7395	28.151	31.7334	31.0078	32.0164	31.8307	29.5646
MAEA	6.63361	8.62884	8.03286	8.03515	7.33529	6.71443	6.80261
ICAM1	3.47761	0.656071	0.645069	0.936596	1.1906	1.77406	1.52837
STRN4	13.5646	14.9944	14.4338	15.0051	14.3383	12.9601	12.7572
IRAK3	0	0.00296394	0	0	0.0044106	0.00291444	0.00450548
LYZ	0.0315941	0.00840454	0.00863203	0.00894409	0	0.0165284	0
SI	0	0	0.00744228	0	0.0023962	0.00237504	0
MUL1	32.8037	40.287	42.0645	40.9836	40.0093	33.1204	34.88
TFAP4	3.01081	3.36389	3.44139	3.45751	3.22874	2.76847	2.91624
PDCD7	19.4797	23.0176	22.0261	20.5498	20.9012	20.0018	21.4014
SPG21	70.172	63.0498	67.6726	70.0359	71.9225	68.6308	74.8612
FETUB	0.0206517	0.0366245	0	0.00779515	0.00726674	0	0.00742306
DNAJB11	14.6298	14.9774	14.4731	15.9707	16.717	19.2433	18.1708
P3H2	0.144177	0.0502563	0.0706333	0	0	0.0104036	0.0134026
THPO	0.778501	0.7587	0.91441	0.593196	0.829479	0.555715	0.47858
CHRD	1.01025	1.63709	1.24667	0.707837	0.928686	0.830198	0.57646
FLT3LG	0.0734346	0.0573021	0.117706	0.055437	0.0413433	0.0307337	0.0475118
RAB11FIP3	20.4087	21.0591	22.1305	22.5784	21.5461	19.7127	19.4481
GNPTG	13.8175	13.3185	12.6619	13.6427	12.9223	12.1365	12.5153
ZNF268	0.866919	0.761528	0.724885	0.6996	0.830612	1.03117	1.03182
GOLGA3	5.05814	5.93305	6.05757	7.63894	6.73496	6.21535	6.58789
PABPC4	28.0365	27.4018	26.033	27.5371	24.3997	24.0896	25.1704
CD209	0.00315726	0	0	0.0035752	0.00666571	0	0.00340455
CERS4	64.6396	86.5138	89.1781	71.8048	74.5178	65.3694	67.4963
MCOLN1	3.96576	4.93562	4.62658	4.87759	4.29414	3.4971	4.01432
USP48	8.82016	8.91379	8.27483	7.30308	8.50385	8.98596	9.0269
EFNB1	3.71658	3.72206	4.30525	4.2657	3.89222	3.58952	3.16444
PDPR	7.3871	9.22086	9.38541	11.8273	10.9704	9.62696	11.0197
AARS	27.9496	38.5209	34.269	40.3168	36.9169	32.5331	33.9299
GLG1	4.35733	4.67536	4.17712	4.25433	4.32554	3.99395	4.0108
KIF4A	19.9174	20.3202	19.7584	16.3447	23.3451	21.9973	20.7748
TNRC6A	5.03265	6.20634	6.12627	6.13229	6.08894	5.63702	6.09274
PLEKHG2	0.109041	0.0757395	0.0645489	0.051448	0.0719408	0.0459524	0.0636899
DLL3	1.2347	1.17789	1.08182	1.68742	1.30899	1.41994	1.48636
NAT14	10.2098	9.37653	11.8197	10.9267	11.546	9.90739	9.68972
PITPNM2	0.103421	0.144032	0.0964044	0.134334	0.11399	0.0811569	0.0934815
EXOC1	8.03355	7.45024	6.92288	7.49477	7.83944	9.07888	8.80326
RBM27	9.5506	7.35871	7.8542	8.64182	9.19411	11.0011	9.9606
POU4F3	0.0943011	0.0250856	0.0515293	0.0934362	0	0.0246667	0.0127109
OSBPL8	7.67693	4.28747	5.06901	6.35349	6.81987	8.81845	8.0822
DTX2	1.66079	2.93748	2.78747	2.30621	2.31907	1.46301	1.77002
NLRC4	0.32295	0.351822	0.369748	0.322165	0.332794	0.277561	0.348245
PUS7	19.1393	14.7217	14.3211	14.6925	14.4551	16.2564	15.3607
LAMB4	0.00992944	0.00211311	0	0	0.00209634	0.00207782	0.00214143
NRCAM	0.0153054	0.0217145	0.00557558	0.0192571	0.0359036	0.0284692	0.0238393
LAMB1	1.23754	0.652035	0.548094	0.242282	0.27103	0.261473	0.271323
SLC26A4	0.177766	0.168705	0.149644	0.323708	0.357554	0.233751	0.323799
SLC26A3	0.0906344	0.105208	0.130568	0.0233255	0.034791	0.0301733	0.0266545
DLD	55.8555	47.7223	45.2583	45.6737	48.6729	52.8346	50.2331
WDR7	0.553093	0.349527	0.419143	0.555938	0.527625	0.496028	0.526529
TXNL1	2.78216	2.48012	2.24536	1.98299	2.39404	3.02709	2.72878
IL5RA	0.21955	0.0831133	0.085363	0.0382482	0.0557117	0.0795164	0.0523573
ABCC6	4.315	6.59984	5.82365	3.47941	3.85647	3.23999	3.13047
CMTM6	146.007	117.113	115.294	118.193	138.06	171.722	161.764
ITGA6	14.206	10.9859	10.9103	15.2557	13.3481	14.3281	15.1094
RAPGEF4	12.7232	5.73351	6.1856	38.0215	31.8007	26.9905	27.2519
MAP3K20	14.7074	6.11654	6.60543	15.8746	15.1161	17.4431	17.0952
SMPX	0.0803826	0.0855324	0.102489	0.0303411	0	0.0140173	0.0144464
FH	90.4928	87.1887	80.4922	77.3475	80.708	84.9023	83.0263
SEL1L3	16.6158	17.1596	16.5241	18.0189	16.171	15.5124	16.7676
TF	0.0585625	0.0501976	0.0675566	0.0552623	0.0480818	0.076592	0.107003
CDV3	26.2899	24.3246	23.8672	22.313	23.249	26.1984	26.1058
MYO15A	0.0808744	0.0845051	0.0573308	0.0602284	0.0746047	0.0442151	0.0832805
ALKBH5	28.1455	27.109	28.3201	29.5418	26.6725	26.0576	26.6292
APOH	0	0	0	0	0	0.0218889	0
NLRP1	0.256729	0.0682941	0.0416101	0.0689829	0.0287084	0.0125202	0.0258068
PITPNM3	0.719698	1.25212	1.43672	2.11624	1.69275	1.4332	1.68384
SPAG7	9.78902	9.37402	9.53094	10.2656	10.7023	11.0507	9.75437
ORC6	7.92521	7.05326	7.55515	7.38157	8.85068	8.27181	7.91137
ZFHX4	0.0248692	0.378036	0.323233	0.612509	0.409725	0.459077	0.419496
SLC17A6	0.00330244	0	0	0.0037396	0	0	0
CPA1	0	0	0	0	0	0	0
ZC3HC1	5.53895	5.79533	5.68923	5.52287	6.50156	6.13429	5.70833
ESR1	0.00715613	0.0043512	0	0.00578816	0	0.00106963	0.00110238
RGS17	0.656168	0.274027	0.319998	1.65384	1.49704	2.09101	1.88493
ANGPT2	1.31001	0.393891	0.355107	0.88493	0.944344	1.1813	1.32835
TMEM101	11.6883	12.902	12.9497	17.09	17.7378	17.4513	16.7851
CD200	0.0186332	0.148702	0.0814545	0.105499	0.0147521	0.0926052	0.0401853
CCDC80	0.0756822	0.0374298	0.0431027	0.0374186	0.043884	0.0434965	0.0321842
CMA1	0.0148698	0	0.0162507	0.0168382	0.0313936	0.0311164	0.0320689
PSME1	56.0996	47.5152	43.569	40.1566	43.6447	44.7654	47.8398
PPP2R3C	2.51753	2.11082	1.63582	1.55609	1.88846	2.03783	1.8863
HAUS4	1.76152	2.06706	1.80516	2.09412	2.05065	2.25646	2.10659
JPH4	0.0026254	0.0530783	0.0315613	0.0118917	0	0.0192286	0.00283103
MYH7	0.0297567	0.0414055	0.0400247	0.0233278	0.0265791	0.0119747	0.0370238
CEBPE	0	0	0.00979853	0	0	0	0
SLC7A8	17.9099	21.3884	22.8493	26.5563	27.604	21.7831	24.1402
OSGEP	3.41064	4.80648	4.27152	3.96862	4.10256	3.25596	3.52565
SLC22A17	2.73579	3.85715	3.76224	4.36294	4.05	2.59664	3.23805
RNF31	2.81344	3.61564	3.42009	2.97053	3.21495	2.52526	2.75033
SCFD1	7.0354	5.16223	4.63921	5.16709	5.86435	7.49422	6.28088
G2E3	2.18565	1.66281	1.74243	1.87375	1.91233	2.81081	2.44468
HECTD1	7.44639	7.44055	7.34607	7.1769	7.18001	7.3755	7.29856
HNRNPC	83.8915	66.7061	66.5076	65.9481	74.0606	80.9101	78.7289
RPGRIP1	0.407546	0.46347	0.300641	0.519182	0.473234	0.405093	0.549334
SUPT16H	15.3806	15.402	15.1588	13.7454	15.5841	15.2813	15.2491
TOX4	7.54122	7.92191	7.86147	7.6228	8.86083	8.4927	8.75056
GEMIN2	4.02252	3.78838	4.13147	4.32445	4.93748	4.72691	4.84195
TGM1	0.123103	0.400907	0.452527	0.0887081	0.248085	0.230282	0.253421
TINF2	7.88097	9.02547	9.14064	9.26165	8.72061	8.74573	9.05224
DAZL	0	0	0	0.00869038	0	0	0.00413778
TBL1Y	2.10124	2.59926	3.01122	3.43471	2.82915	2.44077	3.02733
SEMA6A	0.270877	0.26252	0.219592	0.21025	0.178546	0.145035	0.207071
TRPM7	8.07081	6.91453	7.69062	8.48675	8.80828	10.2577	10.6728
TYRO3	2.23793	2.12259	2.35673	2.17092	2.34359	2.10579	2.14691
WDR76	4.0692	4.62437	4.86903	5.40099	5.82834	5.86981	5.42318
CAPN3	0.107383	0.285657	0.260791	0.14862	0.0913142	0.106113	0.102928
SNAP23	4.71124	3.73153	4.01577	4.93912	5.31229	5.38398	5.44948
TBX15	0.259916	0.148022	0.196037	0.20727	0.28983	0.321743	0.339487
PHGDH	65.5856	72.203	70.2789	78.059	76.0039	63.1377	59.9528
COL9A3	1.76217	1.56204	1.59802	1.4729	1.94847	1.71701	1.44925
EZR	51.8631	45.8698	43.8765	47.3274	51.1872	53.2651	51.8432
MYL6	82.6396	86.2452	87.1426	83.1179	80.6078	84.6815	76.8979
AGO1	9.58744	11.2429	11.4397	10.3607	10.3546	9.93061	10.2241
TEKT2	0.471946	0.577134	0.36951	0.127623	0.200765	0.280063	0.281041
CLSPN	1.72263	2.08233	1.85728	2.49009	2.9655	2.50555	2.47119
RFFL	3.54872	3.72034	3.68866	5.30855	5.68479	5.24582	5.78766
UNC13D	0.323521	0.252448	0.237675	0.256443	0.299774	0.250113	0.304284
MFSD11	3.14111	4.52623	4.5008	4.83118	5.082	4.16293	4.65075
DPYSL2	0.598652	0.870363	0.887445	0.96651	1.02405	1.06255	0.924636
TGFB2	1.3795	1.76434	1.56969	1.83778	1.52476	1.68676	1.61006
GPATCH2	4.81731	5.17126	5.10437	6.53208	5.34832	5.61632	4.89016
NUP50	12.0804	11.76	11.6993	11.8245	14.2128	14.4781	14.589
CDC45	6.9567	6.64183	6.84836	7.0017	7.91725	7.02777	7.28514
COMT	10.6744	9.37766	10.1181	10.4838	9.62312	8.67665	8.53159
ADA2	0.367543	0.797516	0.637955	0.266583	0.223154	0.173428	0.147652
ECHDC1	0.0907926	0.0365549	0.0482713	0.0833606	0.0362646	0.0590515	0.052921
LRRFIP2	12.3962	10.4771	10.5175	10.453	11.1594	12.9249	12.3268
SEC22C	21.1531	22.7608	22.692	21.2731	24.1881	22.6684	23.2371
XYLB	3.53866	3.50176	3.6051	3.49329	3.50974	3.3396	3.60493
HDAC6	4.5792	7.6748	6.35576	5.93849	6.01764	4.98021	5.48908
OR1I1	0	0	0	0	0	0	0
GABRP	0.202015	0.0545413	0.0461322	0.0477999	0.0732053	0.0883325	0.201581
KRT31	0	0	0	0	0	0	0
CDC6	9.20339	11.07	10.9027	14.1164	15.472	15.2898	14.6428
UPRT	11.6692	9.16301	9.33558	10.1422	10.0118	11.1825	9.87613
CDC23	17.6802	18.5689	17.6339	16.9697	17.9724	19.7362	20.6104
[truncated: 22,300 more rows]

## Sheet: DatasetS3B
DatasetS3B: Programs upregulated in LuCaP35ENZR vs. LuCaP35CR
ONTOLOGY	ID	Description	GeneRatio	BgRatio	pvalue	p.adjust	qvalue	geneID	Count
BP	GO:0042391	regulation of membrane potential	78/1808	431/18862	2.62e-08	0.000147368	0.000139901	CACNA1G/BEST2/CTNS/SEZ6/DRD4/CACNG4/MEF2C/KCNH4/SLC9A1/KCNK6/STX1B/HCN2/P2RX6/NTSR1/CHRNA4/CELF4/GLRA2/PIEZO1/DMPK/MYH14/CRTC1/GRIK5/STX1A/CNTNAP1/ASIC1/CUX2/GABRR2/BVES/FGF12/SLC4A3/KCNIP2/GRIA3/KDR/CHRNA10/TRPM4/SLC34A1/PIAS3/POPDC3/SPART/CD36/KCNMB4/ADCYAP1/HCN3/NLGN4X/DRD2/TMEM25/SLC25A27/PID1/KCNMA1/CACNA1D/KCNB1/ADORA1/SCN3B/CACNB3/SCN9A/NLGN2/GRIK1/PTEN/JUP/KCNH6/NPPA/GRIN1/KCNA2/HTR3C/UCN…	78
BP	GO:0007156	homophilic cell adhesion via plasma membrane adhesion molecules	38/1808	167/18862	3.45e-07	0.000971836	0.000922593	CELSR3/PKD1/TRO/PTPN23/CDH17/PCDHB4/PCDHA6/PCDHGA2/IGSF9/CDHR5/PCDHB6/PCDH12/OBSL1/PCDH8/CLSTN3/CDH11/CELSR2/CNTN4/PCDHB18P/IGFN1/PCDHB1/CDH4/PCDHB11/PLXNB3/PCDHA9/PCDHA8/PCDHA5/PCDHA1/TENM3/PCDHA13/PCDHGC5/PCDHGC4/PCDHAC2/PCDHA12/PCDHGA7/PCDHGA10/PCDHGA3/PCDHGA9	38
BP	GO:0002791	regulation of peptide secretion	55/1808	308/18862	4.39e-06	0.00687645	0.00652802	ABCC8/RHBDF1/ALOX5/IGF1/NNAT/DRD4/LLGL2/PTPN23/SIRT4/CD200/ITPR3/CHGA/MYOM1/TGFB1/STX1A/GHRHR/APBB3/IL12B/KLF7/LRP1/NR1D1/RHBDF2/TRPM4/NR0B2/RBP4/ADCYAP1/CAPN10/PAM/DRD2/ADAM8/TTN/CACNA1D/KCNB1/CAMK2N1/INHBB/ADORA1/NKX6-1/UCN/OR51E2/MIDN/SLC25A6/NLGN2/TRH/C2CD2L/BRSK2/UCN3/RPH3AL/HCAR2/BMP8A/C1QTNF12/PLA2G6/PRKN/KCNJ11/MIR199A1/ZBED6	55
BP	GO:0050708	regulation of protein secretion	51/1808	279/18862	4.88e-06	0.00687645	0.00652802	ABCC8/RHBDF1/ALOX5/IGF1/NNAT/DRD4/LLGL2/PTPN23/SIRT4/CD200/ITPR3/CHGA/MYOM1/TGFB1/STX1A/APBB3/IL12B/KLF7/LRP1/NR1D1/RHBDF2/TRPM4/NR0B2/RBP4/CAPN10/PAM/DRD2/ADAM8/TTN/CACNA1D/KCNB1/CAMK2N1/INHBB/NKX6-1/OR51E2/MIDN/SLC25A6/NLGN2/TRH/C2CD2L/BRSK2/UCN3/RPH3AL/HCAR2/BMP8A/C1QTNF12/PLA2G6/PRKN/KCNJ11/MIR199A1/ZBED6	51
BP	GO:0007611	learning or memory	44/1808	235/18862	1.14e-05	0.0116491	0.0110589	ITGA3/NRXN3/CTNS/ABCA7/CIC/MEF2C/ITPR3/NFATC4/NTSR1/CALB1/CRTC1/KAT2A/ASIC1/CUX2/SGK1/EGR2/PDE1B/DBH/GRPR/PRKCG/GALR3/TMOD2/MEIS2/NGF/TTBK1/TPBG/NLGN4X/DRD2/SLC24A2/AFF2/SYNJ1/EN1/UCN/PTEN/TTC36/GRIN1/GPR88/PRKN/NTF3/MAPT/FZD9/SYNGAP1/NTRK1/ARC	44
BP	GO:0098742	cell-cell adhesion via plasma-membrane adhesion molecules	49/1808	273/18862	1.24e-05	0.0116491	0.0110589	CELSR3/PKD1/CLDN11/TRO/PTPN23/CDH17/PCDHB4/PCDHA6/PCDHGA2/IGSF9/CDHR5/CRTAM/PCDHB6/PCDH12/OBSL1/MMP24/PCDH8/CLSTN3/CDH11/CELSR2/CNTN4/TENM2/PCDHB18P/PTPRD/IGFN1/TGFBR2/CLDN20/PCDHB1/AMIGO3/LGALS7B/CDH4/PCDHB11/PLXNB3/CD177/PCDHA9/PCDHA8/PCDHA5/PCDHA1/CLDN9/TENM3/PCDHA13/PCDHGC5/PCDHGC4/PCDHAC2/PCDHA12/PCDHGA7/PCDHGA10/PCDHGA3/PCDHGA9	49
BP	GO:0099565	chemical synaptic transmission, postsynaptic	25/1808	105/18862	1.47e-05	0.0117973	0.0111995	SEZ6/DRD4/MEF2C/STX1B/P2RX6/NTSR1/CHRNA4/CELF4/GLRA2/DMPK/GRIK5/STX1A/CUX2/CHRNA10/NLGN4X/DRD2/TMEM25/ADORA1/CACNB3/NLGN2/PTEN/GRIN1/INSYN2A/TRPV1/CHRNG	25
BP	GO:0007411	axon guidance	49/1808	277/18862	1.85e-05	0.012791	0.0121428	ARX/SEMA3B/NRXN3/GPC1/SPTB/IGSF9/DPYSL2/SEMA4G/DLX5/EPHB6/LGI1/UNC5A/KLF7/LHX4/EGR2/LRP1/PLCG1/PSPN/FEZF1/LAMA5/PLXNA3/SPTBN5/GRB7/SEMA6C/CNTN4/SLIT2/GFRA3/PTPRO/SEMA3D/DPYSL5/ISL2/SPTBN4/NTN3/ZSWIM5/PLXNB1/OTX2/GFRA2/SEMA4C/GAP43/LAMB2/CDK5R1/CDH4/UNC5C/CSF1R/SLIT1/NTRK1/PLXNB3/ZSWIM8/TMEFF1	49
BP	GO:0097485	neuron projection guidance	49/1808	278/18862	2.04e-05	0.012791	0.0121428	ARX/SEMA3B/NRXN3/GPC1/SPTB/IGSF9/DPYSL2/SEMA4G/DLX5/EPHB6/LGI1/UNC5A/KLF7/LHX4/EGR2/LRP1/PLCG1/PSPN/FEZF1/LAMA5/PLXNA3/SPTBN5/GRB7/SEMA6C/CNTN4/SLIT2/GFRA3/PTPRO/SEMA3D/DPYSL5/ISL2/SPTBN4/NTN3/ZSWIM5/PLXNB1/OTX2/GFRA2/SEMA4C/GAP43/LAMB2/CDK5R1/CDH4/UNC5C/CSF1R/SLIT1/NTRK1/PLXNB3/ZSWIM8/TMEFF1	49
BP	GO:0051216	cartilage development	36/1808	185/18862	2.96e-05	0.0154471	0.0146644	SCIN/PKD1/MEF2C/WNT11/CHADL/TGFB1/KAT2A/COL1A1/NKX3-2/HYAL1/DLX2/PRRX1/MEF2D/BMP8B/SATB2/HOXB3/SNAI1/RUNX2/BMP4/GDF5/WNT2B/SULF1/ECM1/MBOAT2/WNT9A/OSR1/MATN1/TGFBR2/THBS3/SIX2/RARG/MAF/BMP8A/COL27A1/HES5/MUSTN1	36
BP	GO:0060078	regulation of postsynaptic membrane potential	29/1808	136/18862	3.02e-05	0.0154471	0.0146644	SEZ6/DRD4/MEF2C/STX1B/P2RX6/NTSR1/CHRNA4/CELF4/GLRA2/DMPK/GRIK5/STX1A/CUX2/GABRR2/GRIA3/CHRNA10/ADCYAP1/NLGN4X/DRD2/TMEM25/ADORA1/CACNB3/NLGN2/GRIK1/PTEN/GRIN1/INSYN2A/TRPV1/CHRNG	29
BP	GO:0045229	external encapsulating structure organization	63/1808	396/18862	4.11e-05	0.0192984	0.0183205	ITGA3/MMP25/IBSP/COL4A4/COL16A1/TGM1/TLL2/MADCAM1/PDGFB/CHADL/FOXF1/APLP1/TGFB1/AEBP1/ENG/COL1A1/SPARC/COL7A1/LRP1/TGM3/MMP24/KDR/LAMA5/POMT1/ITGB4/BCAN/SPINK5/SULF1/ITGA11/ADAMTS17/P3H4/FKBP10/COL6A1/HSPG2/ADAMTS16/ADAM8/MMP21/JAM2/ADAMTS3/MMP14/ADAMTS4/CARMIL2/ADAMTS13/MATN1/ADAMTS9/COL1A2/MFAP4/MMP26/KLK2/LAMB2/EFEMP2/COL18A1/COL14A1/MMP23B/COL27A1/LAMB3/COL13A1/ADAMTSL2/MMP17/COL5A2/COL15A1/C…	63
BP	GO:0009306	protein secretion	59/1808	367/18862	5.26e-05	0.0211605	0.0200882	ABCC8/RHBDF1/ALOX5/IGF1/NNAT/PTPRN/DRD4/LLGL2/PTPN23/SIRT4/CD200/ITPR3/CHGA/MYOM1/TGFB1/STX1A/APBB3/IL12B/KLF7/LRP1/NR1D1/RHBDF2/TRPM4/NR0B2/RBP4/ADCYAP1/CAPN10/PAM/DRD2/ADAM8/TTN/CACNA1D/KCNB1/CAMK2N1/INHBB/NKX6-1/OR51E2/MIDN/SLC25A6/RAB3B/NLGN2/TRH/C2CD2L/BRSK2/UCN3/RPH3AL/MAFA/HCAR2/BMP8A/C1QTNF12/PLA2G6/PRKN/PCLO/KCNJ11/BLOC1S3/MIR199A1/CTAGE8/ZBED6/CTAGE6	59
BP	GO:0035592	establishment of protein localization to extracellular region	59/1808	368/18862	5.69e-05	0.0211605	0.0200882	ABCC8/RHBDF1/ALOX5/IGF1/NNAT/PTPRN/DRD4/LLGL2/PTPN23/SIRT4/CD200/ITPR3/CHGA/MYOM1/TGFB1/STX1A/APBB3/IL12B/KLF7/LRP1/NR1D1/RHBDF2/TRPM4/NR0B2/RBP4/ADCYAP1/CAPN10/PAM/DRD2/ADAM8/TTN/CACNA1D/KCNB1/CAMK2N1/INHBB/NKX6-1/OR51E2/MIDN/SLC25A6/RAB3B/NLGN2/TRH/C2CD2L/BRSK2/UCN3/RPH3AL/MAFA/HCAR2/BMP8A/C1QTNF12/PLA2G6/PRKN/PCLO/KCNJ11/BLOC1S3/MIR199A1/CTAGE8/ZBED6/CTAGE6	59
BP	GO:0061448	connective tissue development	43/1808	243/18862	5.81e-05	0.0211605	0.0200882	SCIN/PKD1/MEF2C/WNT11/PDGFB/CHADL/ZNF516/TGFB1/KAT2A/COL1A1/NKX3-2/HYAL1/DLX2/PRRX1/MEF2D/BMP8B/KLF7/SATB2/HOXB3/SNAI1/RUNX2/BMP4/GDF5/TRPM4/SPART/WNT2B/SULF1/ECM1/MBOAT2/WNT9A/OSR1/IL6R/MATN1/TGFBR2/THBS3/SIX2/RARG/MAF/BMP8A/COL27A1/HES5/CRIP1/MUSTN1	43
BP	GO:0002790	peptide secretion	63/1808	401/18862	6.01e-05	0.0211605	0.0200882	ABCC8/RHBDF1/ALOX5/IGF1/NNAT/PTPRN/DRD4/LLGL2/PTPN23/SIRT4/LTBP4/CD200/ITPR3/CHGA/MYOM1/TGFB1/STX1A/GHRHR/APBB3/IL12B/KLF7/LRP1/NR1D1/RHBDF2/TRPM4/NR0B2/RBP4/ADCYAP1/CAPN10/PAM/DRD2/ADAM8/TTN/CACNA1D/KCNB1/CAMK2N1/INHBB/ADORA1/NKX6-1/UCN/OR51E2/MIDN/SLC25A6/RAB3B/NLGN2/TRH/C2CD2L/BRSK2/UCN3/RPH3AL/MAFA/HCAR2/BMP8A/C1QTNF12/PLA2G6/PRKN/PCLO/KCNJ11/BLOC1S3/MIR199A1/CTAGE8/ZBED6/CTAGE6	63
BP	GO:0048483	autonomic nervous system development	14/1808	46/18862	6.59e-05	0.0218494	0.0207423	ARX/PRLH/SOX10/RHOXF1/TLX2/EGR2/PLXNA3/EDNRB/ASCL1/GFRA3/INSM1/HOXB2/SOX11/NTRK1	14
BP	GO:0007215	glutamate receptor signaling pathway	15/1808	53/18862	9.27e-05	0.0268623	0.0255012	NECAB2/GRIK5/GRIN3B/GRM4/GRIA3/SSTR1/GRIA4/KCNB1/GRM2/GRIK1/CDK5R1/GRIN1/GRM3/SULT1A4/SULT1A3	15
BP	GO:0046470	phosphatidylcholine metabolic process	21/1808	90/18862	9.44e-05	0.0268623	0.0255012	PON1/CHKB/PLA2G15/PLA2G2D/PLA2G5/SLC27A1/PNPLA7/LPIN3/ENPP2/MBOAT2/PLB1/ABCA3/PHOSPHO1/LPCAT4/TMEM86B/PLA2G6/PLA2G2A/PLA2G2E/SLC44A4/LCAT/PLA2G4B	21
BP	GO:0071692	protein localization to extracellular region	59/1808	375/18862	9.75e-05	0.0268623	0.0255012	ABCC8/RHBDF1/ALOX5/IGF1/NNAT/PTPRN/DRD4/LLGL2/PTPN23/SIRT4/CD200/ITPR3/CHGA/MYOM1/TGFB1/STX1A/APBB3/IL12B/KLF7/LRP1/NR1D1/RHBDF2/TRPM4/NR0B2/RBP4/ADCYAP1/CAPN10/PAM/DRD2/ADAM8/TTN/CACNA1D/KCNB1/CAMK2N1/INHBB/NKX6-1/OR51E2/MIDN/SLC25A6/RAB3B/NLGN2/TRH/C2CD2L/BRSK2/UCN3/RPH3AL/MAFA/HCAR2/BMP8A/C1QTNF12/PLA2G6/PRKN/PCLO/KCNJ11/BLOC1S3/MIR199A1/CTAGE8/ZBED6/CTAGE6	59
BP	GO:0048706	embryonic skeletal system development	25/1808	117/18862	0.000100108	0.0268623	0.0255012	WNT11/HOXB6/COL1A1/NKX3-2/HYAL1/DLX2/PRRX1/SATB2/HOXB5/HOXB3/BMP4/HOXD10/SULF1/RBP4/WNT9A/OSR1/MMP14/TGFBR2/SIX2/HOXB9/HOXB2/SOX11/HOXB4/MED12/HOXC6	25
BP	GO:0030198	extracellular matrix organization	61/1808	393/18862	0.000110699	0.0279431	0.0265272	ITGA3/MMP25/IBSP/COL4A4/COL16A1/TLL2/MADCAM1/PDGFB/CHADL/FOXF1/APLP1/TGFB1/AEBP1/ENG/COL1A1/SPARC/COL7A1/LRP1/MMP24/KDR/LAMA5/POMT1/ITGB4/BCAN/SPINK5/SULF1/ITGA11/ADAMTS17/P3H4/FKBP10/COL6A1/HSPG2/ADAMTS16/ADAM8/MMP21/JAM2/ADAMTS3/MMP14/ADAMTS4/CARMIL2/ADAMTS13/MATN1/ADAMTS9/COL1A2/MFAP4/MMP26/KLK2/LAMB2/EFEMP2/COL18A1/COL14A1/MMP23B/COL27A1/LAMB3/COL13A1/ADAMTSL2/MMP17/COL5A2/COL15A1/COLQ/COL28A1	61
BP	GO:0007409	axonogenesis	69/1808	460/18862	0.000118557	0.0279431	0.0265272	ARX/SEMA3B/NRXN3/GPC1/SPTB/PAX2/PAK3/IGSF9/ARHGAP4/DPYSL2/SEMA4G/MCF2/NUMBL/DLX5/EPHB6/LGI1/UNC5A/KLF7/LHX4/EGR2/LRP1/PLCG1/PSPN/FEZF1/LAMA5/PLXNA3/SPART/NGF/SPTBN5/CDH11/GRB7/SEMA6C/CNTN4/SLIT2/GFRA3/DRD2/TAOK2/PTPRO/SEMA3D/CHODL/DPYSL5/ISL2/SPTBN4/NTN3/ZSWIM5/DISC1/NKX6-1/PLXNB1/OTX2/ISLR2/GFRA2/SEMA4C/PTEN/GAP43/LAMB2/BRSK2/CDK5R1/ULK1/CDH4/UNC5C/CSF1R/MAPT/SLIT1/SYNGAP1/SZT2/NTRK1/PLXNB3/ZSWI…	69
BP	GO:0043062	extracellular structure organization	61/1808	394/18862	0.000119012	0.0279431	0.0265272	ITGA3/MMP25/IBSP/COL4A4/COL16A1/TLL2/MADCAM1/PDGFB/CHADL/FOXF1/APLP1/TGFB1/AEBP1/ENG/COL1A1/SPARC/COL7A1/LRP1/MMP24/KDR/LAMA5/POMT1/ITGB4/BCAN/SPINK5/SULF1/ITGA11/ADAMTS17/P3H4/FKBP10/COL6A1/HSPG2/ADAMTS16/ADAM8/MMP21/JAM2/ADAMTS3/MMP14/ADAMTS4/CARMIL2/ADAMTS13/MATN1/ADAMTS9/COL1A2/MFAP4/MMP26/KLK2/LAMB2/EFEMP2/COL18A1/COL14A1/MMP23B/COL27A1/LAMB3/COL13A1/ADAMTSL2/MMP17/COL5A2/COL15A1/COLQ/COL28A1	61
BP	GO:0050890	cognition	46/1808	276/18862	0.000144168	0.0299391	0.0284221	ITGA3/NRXN3/CTNS/ABCA7/CIC/MEF2C/ITPR3/NFATC4/NTSR1/CHRNA4/CALB1/CRTC1/KAT2A/ASIC1/CUX2/SGK1/EGR2/PDE1B/DBH/GRPR/PRKCG/GALR3/TMOD2/MEIS2/NGF/TTBK1/TPBG/NLGN4X/DRD2/SLC24A2/AFF2/SYNJ1/EN1/ADORA1/UCN/PTEN/TTC36/GRIN1/GPR88/PRKN/NTF3/MAPT/FZD9/SYNGAP1/NTRK1/ARC	46
BP	GO:0050804	modulation of chemical synaptic transmission	62/1808	405/18862	0.000145167	0.0299391	0.0284221	NISCH/NCDN/LZTS1/CACNG4/MEF2C/JPH4/ITPR3/STX1B/NFATC4/CELF4/CALB1/DMPK/CRTC1/GRIK5/STX1A/LGI1/KAT2A/ASIC1/CUX2/EGR2/PLCG1/GRM4/PRKCG/NGF/KCNMB4/ITPKA/CLSTN3/CDH11/ADCYAP1/CNTN4/CPLX2/LRRTM2/NLGN4X/DRD2/TMEM25/PTPRD/SLC24A2/KCNB1/DISC1/ADORA1/UCN/GRM2/PRRT2/CACNB3/NLGN2/DLGAP1/CEL/GRIK1/PTEN/CALB2/HAP1/GRIN1/AKAP5/SEPTIN5/PRKN/NTF3/MAPT/SYNGAP1/DLGAP2/NTRK1/ARC/GRM3	62
BP	GO:0030073	insulin secretion	37/1808	207/18862	0.000149628	0.0299391	0.0284221	ABCC8/ALOX5/NNAT/PTPRN/SIRT4/ITPR3/CHGA/STX1A/KLF7/LRP1/NR1D1/TRPM4/NR0B2/RBP4/ADCYAP1/CAPN10/DRD2/CACNA1D/KCNB1/CAMK2N1/INHBB/NKX6-1/MIDN/SLC25A6/NLGN2/TRH/C2CD2L/BRSK2/UCN3/MAFA/BMP8A/C1QTNF12/PLA2G6/PRKN/PCLO/KCNJ11/ZBED6	37
BP	GO:0051960	regulation of nervous system development	64/1808	422/18862	0.000150188	0.0299391	0.0284221	SEMA3B/PAK3/ARHGAP4/SEMA4G/SOX10/NFATC4/SYNDIG1/MCF2/NUMBL/TGFB1/CUX2/TLX2/DLX2/HOXB3/EGR2/LRP1/OBSL1/NKX2-2/NR1D1/RNF112/FEZF1/ELL3/PLXNA3/SPART/NGF/PARP6/ITPKA/CLSTN3/ASCL1/ADCYAP1/SEMA6C/SLIT2/LRRTM2/DAAM2/TTBK1/TPBG/DRD2/PTPRD/SEMA3D/CHODL/JAM2/DISC1/NKX6-1/PLXNB1/ISLR2/SEMA4C/NLGN2/PTEN/RARG/HAP1/AMIGO3/CDK5R1/SOX11/CDH4/MAPT/SLIT1/RASSF10/SYNGAP1/HES5/NTRK1/DLL1/LRRTM3/PLXNB3/GJC2	64
BP	GO:0099177	regulation of trans-synaptic signaling	62/1808	406/18862	0.00015568	0.0299391	0.0284221	NISCH/NCDN/LZTS1/CACNG4/MEF2C/JPH4/ITPR3/STX1B/NFATC4/CELF4/CALB1/DMPK/CRTC1/GRIK5/STX1A/LGI1/KAT2A/ASIC1/CUX2/EGR2/PLCG1/GRM4/PRKCG/NGF/KCNMB4/ITPKA/CLSTN3/CDH11/ADCYAP1/CNTN4/CPLX2/LRRTM2/NLGN4X/DRD2/TMEM25/PTPRD/SLC24A2/KCNB1/DISC1/ADORA1/UCN/GRM2/PRRT2/CACNB3/NLGN2/DLGAP1/CEL/GRIK1/PTEN/CALB2/HAP1/GRIN1/AKAP5/SEPTIN5/PRKN/NTF3/MAPT/SYNGAP1/DLGAP2/NTRK1/ARC/GRM3	62
BP	GO:0060079	excitatory postsynaptic potential	22/1808	100/18862	0.000163808	0.0299391	0.0284221	SEZ6/MEF2C/STX1B/P2RX6/CHRNA4/CELF4/GLRA2/DMPK/GRIK5/STX1A/CUX2/CHRNA10/NLGN4X/DRD2/TMEM25/ADORA1/CACNB3/NLGN2/PTEN/GRIN1/TRPV1/CHRNG	22
BP	GO:0050796	regulation of insulin secretion	33/1808	178/18862	0.000164705	0.0299391	0.0284221	ABCC8/ALOX5/NNAT/SIRT4/ITPR3/CHGA/STX1A/KLF7/LRP1/NR1D1/TRPM4/NR0B2/RBP4/CAPN10/DRD2/CACNA1D/KCNB1/CAMK2N1/INHBB/NKX6-1/MIDN/SLC25A6/NLGN2/TRH/C2CD2L/BRSK2/UCN3/BMP8A/C1QTNF12/PLA2G6/PRKN/KCNJ11/ZBED6	33
BP	GO:0023061	signal release	70/1808	475/18862	0.000182273	0.0320972	0.0304708	TSPOAP1/ABCC8/NISCH/ALOX5/NNAT/PTPRN/PTPN23/MEF2C/SIRT4/LTBP4/ITPR3/STX1B/CHGA/CHRNA4/SYT17/GRIK5/STX1A/GHRHR/ASIC1/KLF7/LRP1/INHA/GRM4/NR1D1/PRKCG/TRPM4/NR0B2/SYT6/KCNMB4/RBP4/ADCYAP1/CAPN10/SYT2/CPLX2/DRD2/DOC2A/CACNA1D/KCNB1/SYNJ1/CAMK2N1/INHBB/ADORA1/NKX6-1/UCN/TRPV6/SCG5/OR51E2/PRRT2/MIDN/SLC25A6/NLGN2/TRH/C2CD2L/C1QTNF1/BRSK2/FZD4/SOX11/KCNA2/UCN3/MAFA/HCAR2/BMP8A/C1QTNF12/PLA2G6/SEPTIN5/PR…	70
BP	GO:0009914	hormone transport	50/1808	312/18862	0.000204522	0.0345037	0.0327553	ABCC8/ALOX5/NNAT/PTPRN/SIRT4/LTBP4/ITPR3/CHGA/SLCO4A1/STX1A/GHRHR/KLF7/LRP1/INHA/NR1D1/TRPM4/NR0B2/RBP4/ADCYAP1/CAPN10/SLC16A2/DRD2/CACNA1D/KCNB1/CAMK2N1/INHBB/ADORA1/NKX6-1/UCN/TRPV6/SCG5/MIDN/SLC25A6/NLGN2/TRH/C2CD2L/C1QTNF1/BRSK2/FZD4/SOX11/UCN3/MAFA/HCAR2/BMP8A/C1QTNF12/PLA2G6/PRKN/PCLO/KCNJ11/ZBED6	50
BP	GO:0001501	skeletal system development	71/1808	486/18862	0.000214115	0.0345037	0.0327553	SCIN/PKD1/IGF1/HDAC4/MEF2C/WNT11/CHADL/TGFB1/DLX5/ENG/HOXB6/KAT2A/COL1A1/NKX3-2/HYAL1/DLX2/PRRX1/MEF2D/BMP8B/SATB2/HOXB5/HOXB3/INHA/SNAI1/RUNX2/BMP4/GDF5/WFIKKN1/HOXD10/RGN/BCAN/WNT2B/CHAD/SULF1/RBP4/CDH11/ECM1/MBOAT2/WNT9A/OSR1/MIGA2/MMP14/ADAMTS4/NPR2/MATN1/EN1/TGFBR2/PLXNB1/HHIP/COL1A2/THBS3/HOXD12/SIX2/HOXB9/RARG/PHOSPHO1/HOXB2/SOX11/MAF/CTC1/HOXB4/BMP8A/MED12/COL27A1/COL13A1/HOXC6/HES5/COL5A…	71
BP	GO:0002793	positive regulation of peptide secretion	29/1808	151/18862	0.000214308	0.0345037	0.0327553	IGF1/NNAT/PTPN23/MYOM1/TGFB1/GHRHR/APBB3/LRP1/TRPM4/NR0B2/RBP4/ADCYAP1/CAPN10/DRD2/ADAM8/TTN/CAMK2N1/ADORA1/NKX6-1/UCN/OR51E2/NLGN2/TRH/C2CD2L/UCN3/RPH3AL/HCAR2/C1QTNF12/PLA2G6	29
BP	GO:0048568	embryonic organ development	62/1808	412/18862	0.000234676	0.0367333	0.034872	USH1C/PKD1/VASH1/PAX2/MEF2C/WNT11/WHRN/CCDC134/PDGFB/GATA1/FOXF1/PPP1R13L/TGFB1/DLX5/ENG/HOXB6/NKX3-2/TFEB/PCDH12/HYAL1/OTX1/TPO/DLX2/ATP6V1B1/PRRX1/KCNQ4/SATB2/HOXB5/HOXB3/SNAI1/BMP4/KDR/RNF112/HOXD10/CHRNA10/SIX3/RBP4/OSR1/TBX6/MMP14/FOXH1/EN1/TGFBR2/IFT122/CITED2/TBX20/EN2/ZFPM2/SIX2/HOXB9/RARG/HOXB2/TCAP/SOX11/HOXB4/MED12/ZFP36L1/PDZD7/COL13A1/DLL1/MAFB/SLC44A4	62
BP	GO:0002062	chondrocyte differentiation	22/1808	103/18862	0.000256605	0.0390803	0.0371001	SCIN/MEF2C/CHADL/TGFB1/NKX3-2/MEF2D/RUNX2/BMP4/GDF5/WNT2B/SULF1/ECM1/MBOAT2/WNT9A/OSR1/MATN1/TGFBR2/SIX2/RARG/MAF/COL27A1/MUSTN1	22
BP	GO:0036151	phosphatidylcholine acyl-chain remodeling	10/1808	30/18862	0.000318172	0.0471816	0.0447909	PLA2G2D/PLA2G5/MBOAT2/PLB1/LPCAT4/TMEM86B/PLA2G6/PLA2G2A/PLA2G2E/PLA2G4B	10
BP	GO:0046879	hormone secretion	48/1808	302/18862	0.000329193	0.0475641	0.0451541	ABCC8/ALOX5/NNAT/PTPRN/SIRT4/LTBP4/ITPR3/CHGA/STX1A/GHRHR/KLF7/LRP1/INHA/NR1D1/TRPM4/NR0B2/RBP4/ADCYAP1/CAPN10/DRD2/CACNA1D/KCNB1/CAMK2N1/INHBB/ADORA1/NKX6-1/UCN/TRPV6/SCG5/MIDN/SLC25A6/NLGN2/TRH/C2CD2L/C1QTNF1/BRSK2/FZD4/SOX11/UCN3/MAFA/HCAR2/BMP8A/C1QTNF12/PLA2G6/PRKN/PCLO/KCNJ11/ZBED6	48
BP	GO:0006814	sodium ion transport	40/1808	239/18862	0.000346759	0.0488497	0.0463745	CACNA1G/SLC6A13/DRD4/SLC6A15/ASIC4/ABCB11/SLC9A1/HCN2/DMPK/ATP4A/ASIC1/SLC6A12/FGF12/ATP6V1B1/SGK1/WNK4/TRPM4/SLC34A1/SLC41A1/SLC9A5/SLC5A2/HCN3/OSR1/DRD2/CATSPER3/SLC24A2/SLC5A11/SPTBN4/SCNN1D/SLC6A18/SLC13A4/SCN3B/SCN9A/SLC38A11/SLC23A1/PER1/CAV3/SLC6A17/SLC34A3/ASIC3	40
BP	GO:0090276	regulation of peptide hormone secretion	36/1808	209/18862	0.000383161	0.0526613	0.0499929	ABCC8/ALOX5/NNAT/SIRT4/ITPR3/CHGA/STX1A/GHRHR/KLF7/LRP1/NR1D1/TRPM4/NR0B2/RBP4/ADCYAP1/CAPN10/DRD2/CACNA1D/KCNB1/CAMK2N1/INHBB/NKX6-1/UCN/MIDN/SLC25A6/NLGN2/TRH/C2CD2L/BRSK2/UCN3/BMP8A/C1QTNF12/PLA2G6/PRKN/KCNJ11/ZBED6	36
BP	GO:0010001	glial cell differentiation	36/1808	210/18862	0.000420654	0.0564378	0.0535781	GPC1/PAX2/SOX10/HDAC10/PRX/TGFB1/CDK6/ABCA2/CNTNAP1/DLX2/EGR2/LRP1/NKX2-2/MMP24/NR1D1/RNF112/ITGB4/EMX1/ASCL1/SOX13/GPR17/DAAM2/TTBK1/SLC45A3/MXRA8/NKX6-1/PTEN/GAP43/LAMB2/SOX11/GPR157/MED12/MAPT/DNER/HES5/DLL1	36
BP	GO:0031345	negative regulation of cell projection organization	32/1808	180/18862	0.000447004	0.0585783	0.0556102	ITGA3/SEMA3B/ARHGAP4/SEMA4G/STX1B/NFATC4/MCF2/STMN2/TESK1/TLX2/BCL11A/LRP1/PLXNA3/SPART/SEMA6C/PTPRG/SLIT2/TBX6/PTPRO/SEMA3D/SEMA4C/PTEN/ADCY6/CDK5R1/RGMA/CDK10/RTN4RL2/FLNA/SYNGAP1/PLXNB3/NEU4/MIR196A1	32
BP	GO:0050767	regulation of neurogenesis	53/1808	348/18862	0.000481964	0.0617243	0.0585967	SEMA3B/PAK3/ARHGAP4/SEMA4G/SOX10/NFATC4/MCF2/NUMBL/TGFB1/CUX2/TLX2/DLX2/HOXB3/EGR2/LRP1/OBSL1/NKX2-2/NR1D1/RNF112/FEZF1/ELL3/PLXNA3/SPART/NGF/PARP6/ITPKA/ASCL1/ADCYAP1/SEMA6C/SLIT2/DAAM2/TTBK1/DRD2/PTPRD/SEMA3D/CHODL/DISC1/NKX6-1/PLXNB1/ISLR2/SEMA4C/PTEN/HAP1/CDK5R1/SOX11/CDH4/MAPT/RASSF10/SYNGAP1/HES5/DLL1/PLXNB3/GJC2	53
BP	GO:0046471	phosphatidylglycerol metabolic process	11/1808	37/18862	0.000494993	0.0619842	0.0588434	PLA2G15/PLA2G2D/PLA2G5/SLC27A1/ABCA3/LPCAT4/PLA2G6/PLSCR3/PLA2G2A/PLA2G2E/PLA2G4B	11
BP	GO:0046883	regulation of hormone secretion	42/1808	260/18862	0.00053602	0.0643166	0.0610577	ABCC8/ALOX5/NNAT/SIRT4/ITPR3/CHGA/STX1A/GHRHR/KLF7/LRP1/INHA/NR1D1/TRPM4/NR0B2/RBP4/ADCYAP1/CAPN10/DRD2/CACNA1D/KCNB1/CAMK2N1/INHBB/ADORA1/NKX6-1/UCN/SCG5/MIDN/SLC25A6/NLGN2/TRH/C2CD2L/C1QTNF1/BRSK2/SOX11/UCN3/HCAR2/BMP8A/C1QTNF12/PLA2G6/PRKN/KCNJ11/ZBED6	42
BP	GO:0050982	detection of mechanical stimulus	13/1808	49/18862	0.000536448	0.0643166	0.0610577	PKD1/WHRN/PIEZO1/CHRNA10/TTN/PKD1L2/CACNB3/JUP/TCAP/CAV3/PDZD7/NTRK1/ASIC3	13
BP	GO:0098657	import into cell	38/1808	230/18862	0.000620926	0.0716504	0.0680198	SLC6A13/SLC18A1/DRD4/CACNG4/SLC46A1/SLC9A1/HCN2/NTSR1/ATP4A/IL10RA/KCNJ13/WNK4/FAM155B/SLC27A1/TRPM4/SLC34A1/CD36/SLC9A5/SLC39A5/SLC5A2/SLC22A3/SLC12A9/SLC16A2/SLC43A1/DRD2/SLC24A2/TRPV6/SLC43A2/RAB3B/SLC29A2/MAPK15/KCNJ14/KCNJ12/PRKN/KCNJ11/TRPV1/ARC/SLC12A8	38
BP	GO:0035235	ionotropic glutamate receptor signaling pathway	9/1808	27/18862	0.00063342	0.0716504	0.0680198	GRIK5/GRIN3B/GRIA3/GRIA4/GRIK1/CDK5R1/GRIN1/SULT1A4/SULT1A3	9
BP	GO:0048638	regulation of developmental growth	49/1808	319/18862	0.000635762	0.0716504	0.0680198	ARX/SEMA3B/IGF1/PRLH/ACACB/MEF2C/ARHGAP4/CAPN3/DPYSL2/SEMA4G/TLL2/SYT17/IL7/GHRHR/BCL11A/LRP1/CPNE5/BMP4/GDF5/PLXNA3/SPART/NGF/RBP4/MSTN/DUSP6/SEMA6C/SYT2/DRD2/SEMA3D/SPTBN4/DISC1/TGFBR2/NKX6-1/TBX20/ISLR2/SEMA4C/ZFPM2/PTEN/PRL/CDK5R1/CDH4/CAV3/PRKN/MAPT/DLL1/MIR25/MIR200B/MIR199A1/MIR17HG	49
BP	GO:0051047	positive regulation of secretion	46/1808	295/18862	0.000661366	0.072349	0.0686831	CACNA1G/SCIN/IGF1/NNAT/ABCB11/PTPN23/IL4R/STX1B/NTSR1/MYOM1/TGFB1/STX1A/GHRHR/APBB3/LRP1/INHA/RAB2B/TRPM4/NR0B2/EDNRB/RBP4/ADCYAP1/CAPN10/DRD2/ADAM8/TTN/KCNB1/CAMK2N1/INHBB/ADORA1/NKX6-1/UCN/OR51E2/NLGN2/TRH/PRL/C2CD2L/C1QTNF1/SOX11/UCN3/RPH3AL/HCAR2/C1QTNF12/PLA2G6/CD177/KLRC2	46
BP	GO:0050709	negative regulation of protein secretion	16/1808	69/18862	0.000667639	0.072349	0.0686831	RHBDF1/DRD4/SIRT4/CD200/CHGA/IL12B/KLF7/RHBDF2/DRD2/KCNB1/INHBB/MIDN/BMP8A/PRKN/KCNJ11/MIR199A1	16
BP	GO:0030072	peptide hormone secretion	40/1808	247/18862	0.000682088	0.0725201	0.0688455	ABCC8/ALOX5/NNAT/PTPRN/SIRT4/LTBP4/ITPR3/CHGA/STX1A/GHRHR/KLF7/LRP1/NR1D1/TRPM4/NR0B2/RBP4/ADCYAP1/CAPN10/DRD2/CACNA1D/KCNB1/CAMK2N1/INHBB/NKX6-1/UCN/MIDN/SLC25A6/NLGN2/TRH/C2CD2L/BRSK2/UCN3/MAFA/BMP8A/C1QTNF12/PLA2G6/PRKN/PCLO/KCNJ11/ZBED6	40
BP	GO:0035725	sodium ion transmembrane transport	30/1808	171/18862	0.00082948	0.0865577	0.0821718	CACNA1G/SLC6A13/DRD4/SLC6A15/ASIC4/ABCB11/SLC9A1/HCN2/ATP4A/ASIC1/SLC6A12/FGF12/WNK4/TRPM4/SLC34A1/SLC41A1/SLC9A5/SLC5A2/HCN3/OSR1/SLC24A2/SCNN1D/SLC6A18/SCN3B/SCN9A/SLC23A1/CAV3/SLC6A17/SLC34A3/ASIC3	30
BP	GO:0001508	action potential	25/1808	135/18862	0.000984002	0.0977401	0.0927875	CACNA1G/SLC9A1/HCN2/NTSR1/CHRNA4/MYH14/CNTNAP1/FGF12/SLC4A3/KCNIP2/TRPM4/CD36/KCNMB4/CACNA1D/KCNB1/SCN3B/CACNB3/SCN9A/JUP/KCNA2/GPR35/GPR88/CAV3/GJC1/FLNA	25
BP	GO:0007517	muscle organ development	48/1808	317/18862	0.000984317	0.0977401	0.0927875	IGF1/GPC1/BORCS8-MEF2B/HDAC4/MEF2C/CAPN3/TLL2/MYOM1/SGCG/TGFB1/MYH14/ENG/CRYAB/BVES/MEF2D/TNNT2/EGR2/BMP4/HOXD10/LAMA5/POPDC3/ITGA11/MSTN/ITGB1BP2/TAGLN/CTF1/CHODL/TTN/FOXH1/IGSF8/LMOD3/TBX20/MYORG/ZFPM2/CAVIN4/EFEMP2/TCAP/SOX11/MYLPF/CAV3/SMTN/SRPK3/FOXO4/BCL9L/DNER/MAPK12/DLL1/MEF2B	48
BP	GO:0060350	endochondral bone morphogenesis	13/1808	52/18862	0.000988675	0.0977401	0.0927875	MEF2C/DLX5/COL1A1/MEF2D/BMP4/MMP14/MATN1/TGFBR2/THBS3/RARG/PHOSPHO1/COL27A1/COL13A1	13
BP	GO:0009187	cyclic nucleotide metabolic process	11/1808	40/18862	0.00102321	0.0994099	0.0943728	RORA/ADCY2/PDE1A/AMPD2/ADCY4/ADCY10/NPR2/ADCY6/NPPA/PDE4B/PDE2A	11
BP	GO:0007613	memory	21/1808	107/18862	0.00113169	0.106228	0.100846	ITGA3/CTNS/ABCA7/CIC/ITPR3/NFATC4/CALB1/CRTC1/KAT2A/ASIC1/CUX2/SGK1/DBH/NGF/DRD2/SLC24A2/PTEN/TTC36/NTF3/MAPT/ARC	21
BP	GO:0048640	negative regulation of developmental growth	21/1808	107/18862	0.00113169	0.106228	0.100846	SEMA3B/ARHGAP4/SEMA4G/TLL2/BCL11A/BMP4/PLXNA3/SPART/RBP4/MSTN/SEMA6C/SEMA3D/TGFBR2/SEMA4C/PTEN/CDK5R1/CAV3/MIR25/MIR200B/MIR199A1/MIR17HG	21
BP	GO:0050714	positive regulation of protein secretion	24/1808	129/18862	0.00114994	0.106228	0.100846	IGF1/NNAT/PTPN23/MYOM1/TGFB1/APBB3/LRP1/TRPM4/NR0B2/RBP4/CAPN10/ADAM8/TTN/CAMK2N1/NKX6-1/OR51E2/NLGN2/TRH/C2CD2L/UCN3/RPH3AL/HCAR2/C1QTNF12/PLA2G6	24
BP	GO:0007635	chemosensory behavior	6/1808	14/18862	0.00117235	0.106552	0.101153	ATP6V1B1/PRKCG/TPBG/OBP2B/TRPV1/NTRK1	6
BP	GO:0048588	developmental cell growth	36/1808	222/18862	0.00119969	0.107306	0.101869	SEMA3B/IGF1/ARHGAP4/DPYSL2/SEMA4G/SYT17/WASF1/BCL11A/LRP1/CPNE5/FLRT1/PLXNA3/SPART/NGF/EMX1/SEMA6C/SYT2/SLIT2/SEMA3D/DISC1/TGFBR2/NKX6-1/ISLR2/KMT2D/SEMA4C/LAMB2/RARG/CDK5R1/ULK1/CDH4/CAV3/PRKN/MAPT/SLIT1/MIR199A1/MIR23A	36
BP	GO:0046676	negative regulation of insulin secretion	10/1808	35/18862	0.00124651	0.108352	0.102862	SIRT4/CHGA/KLF7/DRD2/KCNB1/INHBB/MIDN/BMP8A/PRKN/KCNJ11	10
BP	GO:0015850	organic hydroxy compound transport	42/1808	271/18862	0.00124984	0.108352	0.102862	PON1/NISCH/SLC18A1/ABCA7/DRD4/ABCB11/ZDHHC8/SLC16A8/CHGA/CHRNA4/SYT17/STX1A/ABCA2/MFSD10/LRP1/STARD3/NR0B2/GPS2/SYT6/CD36/RBP4/SYT2/ABCG8/SLC22A3/DRD2/KCNB1/SLC5A11/AQP3/ABCA3/RAB3B/CEL/STARD5/C1QTNF1/KCNA2/MAPK15/ENPP7/PRKN/MIR27B/ASIC3/LCAT/SLC26A6/YJEFN3	42
BP	GO:0097105	presynaptic membrane assembly	5/1808	10/18862	0.00134248	0.114619	0.108811	NLGN4X/PTPRD/NLGN2/CEL/PTEN	5
BP	GO:0045577	regulation of B cell differentiation	9/1808	30/18862	0.00148517	0.124537	0.118227	IL7/NCKAP1L/INHA/CD27/MMP14/INPP5D/ZFP36L1/MIR17HG/TLR9	9
BP	GO:0046887	positive regulation of hormone secretion	23/1808	124/18862	0.00150284	0.124537	0.118227	NNAT/GHRHR/LRP1/INHA/TRPM4/NR0B2/RBP4/ADCYAP1/CAPN10/DRD2/CAMK2N1/INHBB/NKX6-1/UCN/NLGN2/TRH/C2CD2L/C1QTNF1/SOX11/UCN3/HCAR2/C1QTNF12/PLA2G6	23
BP	GO:0010977	negative regulation of neuron projection development	24/1808	132/18862	0.00159566	0.129025	0.122487	SEMA3B/ARHGAP4/SEMA4G/STX1B/MCF2/STMN2/BCL11A/LRP1/PLXNA3/SPART/SEMA6C/PTPRG/TBX6/PTPRO/SEMA3D/SEMA4C/PTEN/ADCY6/CDK5R1/RGMA/RTN4RL2/FLNA/SYNGAP1/NEU4	24
BP	GO:0030098	lymphocyte differentiation	52/1808	358/18862	0.0016028	0.129025	0.122487	SPI1/HDAC4/RORA/JMJD6/IL4R/CDH17/LAG3/MFNG/IL7/LFNG/KAT2A/FOXN1/CRTAM/ITFG2/IL12B/ZAP70/IL1RL2/PLA2G2D/CR2/NCKAP1L/INHA/BMP4/DNAJB9/GPS2/SPINK5/DOCK2/IL36B/IRF4/CD27/SOX13/NFKBIZ/ADAM8/CD8A/MMP14/CD1D/IL6R/SYVN1/TGFBR2/NFKBID/INPP5D/SOX12/SOCS1/ZFP36L1/NHEJ1/FANCA/FZD9/ENTPD7/NTRK1/DLL1/MAFB/MIR17HG/TLR9	52
BP	GO:0042063	gliogenesis	43/1808	283/18862	0.00163733	0.129948	0.123364	GPC1/PAX2/SOX10/HDAC10/PRX/TGFB1/CDK6/ABCA2/CNTNAP1/DLX2/EGR2/LRP1/NKX2-2/MMP24/NR1D1/RNF112/ITGB4/EMX1/ASCL1/ADCYAP1/SOX13/GPR17/DAAM2/TTBK1/MMP14/SLC45A3/MXRA8/DISC1/NKX6-1/PTEN/GAP43/LAMB2/CSPG4/CDK5R1/SOX11/GPR157/CSF1R/MED12/MAPT/DNER/HES5/DLL1/GJC2	43
BP	GO:0051937	catecholamine transport	15/1808	68/18862	0.00166853	0.130126	0.123533	NISCH/DRD4/CHGA/CHRNA4/SYT17/STX1A/SYT6/SYT2/SLC22A3/DRD2/KCNB1/RAB3B/KCNA2/MAPK15/PRKN	15
BP	GO:0034035	purine ribonucleoside bisphosphate metabolic process	8/1808	25/18862	0.00170884	0.130126	0.123533	SULT2B1/ABHD14B/SLC26A1/SULT1A2/SULT1C4/SULT1C2/SULT1A4/SULT1A3	8
BP	GO:0050427	3'-phosphoadenosine 5'-phosphosulfate metabolic process	8/1808	25/18862	0.00170884	0.130126	0.123533	SULT2B1/ABHD14B/SLC26A1/SULT1A2/SULT1C4/SULT1C2/SULT1A4/SULT1A3	8
BP	GO:0010975	regulation of neuron projection development	60/1808	428/18862	0.00175827	0.132105	0.125411	ARHGAP33/ITGA3/SEMA3B/LZTS1/LTK/SEZ6/PPP2R5B/SCARF1/PAK3/ARHGAP4/SEMA4G/STX1B/NFATC4/MCF2/STMN2/CRTC1/CUX2/TLX2/PRRX1/TRIM67/BCL11A/LRP1/OBSL1/EPO/PLXNA3/ACAP3/SPART/NGF/PARP6/ITPKA/ADCYAP1/SEMA6C/PTPRG/SLIT2/TBX6/PTPRO/PTPRD/SEMA3D/CHODL/DISC1/PLXNB1/ISLR2/SEMA4C/PTEN/ADCY6/BRSK2/CDK5R1/CDH4/RGMA/PRKD1/MAPT/RTN4RL2/FLNA/SYNGAP1/NTRK1/ARC/PLXNB3/NEU4/GPC2/TENM3	60
BP	GO:0035637	multicellular organismal signaling	33/1808	203/18862	0.00179816	0.133324	0.126568	CACNA1G/CACNB1/CACNG4/SLC9A1/ITPR3/KCNK6/KCND1/DMPK/MYH14/CNTNAP1/FGF12/SLC4A3/KCNIP2/TRPM4/KCNMB4/CACNA1D/NPR2/SPTBN4/SCN3B/CACNB3/SCN9A/JUP/KCNH6/NPPA/KCNA2/GPR35/GPR88/KCNJ14/GJC1/KCNJ12/KCNJ11/ATP2A1/FLNA	33
BP	GO:0048562	embryonic organ morphogenesis	42/1808	277/18862	0.00191691	0.13857	0.131548	USH1C/PAX2/MEF2C/WNT11/WHRN/FOXF1/DLX5/ENG/HOXB6/NKX3-2/HYAL1/OTX1/DLX2/ATP6V1B1/PRRX1/KCNQ4/SATB2/HOXB5/HOXB3/BMP4/HOXD10/CHRNA10/SIX3/RBP4/OSR1/TBX6/MMP14/FOXH1/TGFBR2/TBX20/SIX2/HOXB9/RARG/HOXB2/TCAP/SOX11/HOXB4/MED12/PDZD7/DLL1/MAFB/SLC44A4	42
BP	GO:0098659	inorganic cation import across plasma membrane	19/1808	97/18862	0.00194971	0.13857	0.131548	SLC9A1/HCN2/ATP4A/KCNJ13/WNK4/FAM155B/TRPM4/SLC34A1/SLC9A5/SLC39A5/SLC5A2/SLC12A9/SLC24A2/TRPV6/KCNJ14/KCNJ12/KCNJ11/TRPV1/SLC12A8	19
BP	GO:0099587	inorganic ion import across plasma membrane	19/1808	97/18862	0.00194971	0.13857	0.131548	SLC9A1/HCN2/ATP4A/KCNJ13/WNK4/FAM155B/TRPM4/SLC34A1/SLC9A5/SLC39A5/SLC5A2/SLC12A9/SLC24A2/TRPV6/KCNJ14/KCNJ12/KCNJ11/TRPV1/SLC12A8	19
BP	GO:0048704	embryonic skeletal system morphogenesis	18/1808	90/18862	0.00198698	0.13857	0.131548	HOXB6/HYAL1/DLX2/PRRX1/SATB2/HOXB5/HOXB3/BMP4/HOXD10/OSR1/MMP14/TGFBR2/SIX2/HOXB9/HOXB2/SOX11/HOXB4/MED12	18
BP	GO:0002792	negative regulation of peptide secretion	16/1808	76/18862	0.00199186	0.13857	0.131548	RHBDF1/DRD4/SIRT4/CD200/CHGA/IL12B/KLF7/RHBDF2/DRD2/KCNB1/INHBB/MIDN/BMP8A/PRKN/KCNJ11/MIR199A1	16
BP	GO:0060047	heart contraction	42/1808	279/18862	0.00219946	0.147289	0.139826	CACNA1G/CACNB1/HDAC4/CACNG4/SLC9A1/ITPR3/KCNK6/CHGA/KCND1/SGCG/PPP1R13L/DMPK/BVES/FGF12/SLC4A3/TNNT2/KCNIP2/TRPM4/CYP2J2/DRD2/TTN/CACNA1D/NPR2/SPTBN4/ADORA1/UCN/SCN3B/CACNB3/JUP/KCNH6/TCAP/DES/NPPA/KCNJ14/CAV3/GJC1/KCNJ12/PDE4B/KCNJ11/ATP2A1/FLNA/GSTM2	42
BP	GO:1903532	positive regulation of secretion by cell	41/1808	271/18862	0.00224424	0.147289	0.139826	CACNA1G/IGF1/NNAT/PTPN23/IL4R/STX1B/NTSR1/MYOM1/TGFB1/STX1A/GHRHR/APBB3/LRP1/INHA/RAB2B/TRPM4/NR0B2/RBP4/ADCYAP1/CAPN10/DRD2/ADAM8/TTN/KCNB1/CAMK2N1/INHBB/NKX6-1/UCN/OR51E2/NLGN2/TRH/C2CD2L/C1QTNF1/SOX11/UCN3/RPH3AL/HCAR2/C1QTNF12/PLA2G6/CD177/KLRC2	41
BP	GO:0036152	phosphatidylethanolamine acyl-chain remodeling	8/1808	26/18862	0.00226335	0.147289	0.139826	PLA2G2D/PLA2G5/MBOAT2/LPCAT4/PLA2G6/PLA2G2A/PLA2G2E/PLA2G4B	8
BP	GO:0060284	regulation of cell development	66/1808	485/18862	0.00226554	0.147289	0.139826	SEMA3B/IGF1/HDAC4/PAK3/ARHGAP4/SEMA4G/SOX10/NFATC4/MCF2/NUMBL/TGFB1/TESK1/CUX2/TLX2/PROC/DLX2/BCL11A/HOXB3/EGR2/LRP1/OBSL1/BMP4/NKX2-2/NR1D1/RNF112/FEZF1/ELL3/PLXNA3/SPART/NGF/EDNRB/PARP6/ITPKA/ASCL1/ADCYAP1/SEMA6C/SLIT2/DAAM2/TTBK1/DRD2/TBX6/PTPRD/SEMA3D/CHODL/NPR2/DISC1/LMOD3/NKX6-1/PLXNB1/ILK/ISLR2/SEMA4C/PTEN/HAP1/CDK5R1/SOX11/CDH4/CAV3/MAPT/RASSF10/FLNA/SYNGAP1/HES5/DLL1/PLXNB3/GJC2	66
BP	GO:0097090	presynaptic membrane organization	5/1808	11/18862	0.00226757	0.147289	0.139826	NLGN4X/PTPRD/NLGN2/CEL/PTEN	5
BP	GO:0051962	positive regulation of nervous system development	40/1808	263/18862	0.00228693	0.147289	0.139826	PAK3/SOX10/SYNDIG1/NUMBL/TGFB1/CUX2/EGR2/LRP1/OBSL1/NKX2-2/RNF112/ELL3/PLXNA3/NGF/PARP6/ITPKA/CLSTN3/ASCL1/SLIT2/LRRTM2/TTBK1/TPBG/DRD2/PTPRD/CHODL/DISC1/NKX6-1/PLXNB1/ISLR2/NLGN2/HAP1/AMIGO3/SOX11/CDH4/MAPT/RASSF10/NTRK1/LRRTM3/PLXNB3/GJC2	40
BP	GO:0048545	response to steroid hormone	48/1808	330/18862	0.00230016	0.147289	0.139826	CALCOCO1/SOX30/CAD/CATSPERG/SOX10/RHOXF1/TGFB1/GHRHR/ENG/ABCA2/COL1A1/SPARC/ARID1A/SGK1/BMP4/NKX2-2/NR1D1/AANAT/EPO/CATSPERB/MSTN/ANXA3/ADCYAP1/SLIT2/PAM/GNRH1/FOXO1/CATSPER3/TRIM63/FOXH1/IGFBP7/TGFBR2/UCN/CATSPER2/OR51E2/TRIM68/KMT2D/ABCA3/NR0B1/TRH/UCP3/UCN3/PER1/SRARP/ZFP36L1/RXRB/BGLAP/EGLN2	48
BP	GO:0098815	modulation of excitatory postsynaptic potential	11/1808	44/18862	0.00237577	0.150421	0.142799	STX1B/CELF4/DMPK/STX1A/CUX2/NLGN4X/TMEM25/CACNB3/NLGN2/PTEN/GRIN1	11
BP	GO:0045619	regulation of lymphocyte differentiation	29/1808	175/18862	0.00246205	0.154152	0.146341	IL4R/LAG3/IL7/KAT2A/FOXN1/CRTAM/IL12B/ZAP70/IL1RL2/NCKAP1L/INHA/BMP4/SPINK5/IL36B/IRF4/CD27/SOX13/NFKBIZ/ADAM8/MMP14/TGFBR2/NFKBID/INPP5D/SOX12/SOCS1/ZFP36L1/FANCA/MIR17HG/TLR9	29
BP	GO:0006813	potassium ion transport	36/1808	232/18862	0.00261509	0.161935	0.153729	ABCC8/KCNH4/SLC9A1/KCNK6/HCN2/KCND1/ATP4A/KCNJ13/KCNC4/KCNQ4/KCNIP2/WNK4/TMEM175/KCNMB4/SLC9A5/ADCYAP1/HCN3/SLC12A9/DRD2/SLC24A2/KCNMA1/CACNA1D/KCNB1/ADORA1/KCNV2/PTEN/KCNH6/NPPA/KCNA2/KCNJ14/CAV3/KCNJ12/KCNJ11/FLNA/ABCB8/SLC12A8	36
BP	GO:0098739	import across plasma membrane	27/1808	161/18862	0.00286565	0.173818	0.16501	SLC6A13/SLC46A1/SLC9A1/HCN2/NTSR1/ATP4A/KCNJ13/WNK4/FAM155B/SLC27A1/TRPM4/SLC34A1/CD36/SLC9A5/SLC39A5/SLC5A2/SLC12A9/SLC16A2/SLC43A1/SLC24A2/TRPV6/SLC43A2/KCNJ14/KCNJ12/KCNJ11/TRPV1/SLC12A8	27
BP	GO:1903131	mononuclear cell differentiation	57/1808	411/18862	0.00286868	0.173818	0.16501	TMEM176A/SPI1/HDAC4/RORA/JMJD6/IL4R/CDH17/LAG3/MFNG/GATA1/IL7/CDK6/LFNG/KAT2A/FOXN1/CRTAM/ITFG2/IL12B/ZAP70/IL1RL2/PLA2G2D/CR2/NCKAP1L/PDE1B/INHA/BMP4/DNAJB9/GPS2/SPINK5/DOCK2/IL36B/IRF4/CD27/SOX13/NFKBIZ/ADAM8/CD8A/MMP14/CD1D/IL6R/SYVN1/TGFBR2/NFKBID/INPP5D/SOX12/CSF1R/SOCS1/ZFP36L1/NHEJ1/FANCA/FZD9/ENTPD7/NTRK1/DLL1/MAFB/MIR17HG/TLR9	57
BP	GO:0048265	response to pain	8/1808	27/18862	0.00294964	0.175808	0.1669	THBS4/DBH/PRKCG/EDNRB/UCN/SCN9A/LPAR5/NTRK1	8
BP	GO:0051952	regulation of amine transport	17/1808	86/18862	0.00297317	0.175808	0.1669	DRD4/CHGA/NTSR1/CHRNA4/SYT17/STX1A/SYT6/SYT2/SLC43A1/DRD2/KCNB1/ADORA1/SLC43A2/RAB3B/TRH/KCNA2/PRKN	17
BP	GO:0015844	monoamine transport	16/1808	79/18862	0.00301698	0.175808	0.1669	NISCH/SLC18A1/DRD4/CHGA/CHRNA4/SYT17/STX1A/SYT6/SYT2/SLC22A3/DRD2/KCNB1/RAB3B/KCNA2/MAPK15/PRKN	16
BP	GO:0003002	regionalization	47/1808	326/18862	0.00302634	0.175808	0.1669	PAX2/MEF2C/WNT11/FOXF1/LFNG/HOXB6/KAT2A/ACVR2B/OTX1/DLX2/HOXB5/HOXB3/EGR2/SNAI1/BMP4/NKX2-2/FEZF1/HOXD10/HOXD11/WNT2B/EMX1/PCDH8/SIX3/ASCL1/CELSR2/OSR1/TBX6/CFC1B/FOXH1/EN1/HHIP/CITED2/TBX20/OTX2/CXXC4/SIX2/HOXB9/RARG/HOXB2/TCAP/HOXB4/MED12/HOXC6/HES5/ARC/DLL1/MAFB	47
BP	GO:0006584	catecholamine metabolic process	12/1808	52/18862	0.00316803	0.179215	0.170134	DRD4/PDE1B/DBH/HDC/DRD2/GPR37/PAH/INSM1/PRKN/SULT1A2/SULT1A4/SULT1A3	12
BP	GO:0009712	catechol-containing compound metabolic process	12/1808	52/18862	0.00316803	0.179215	0.170134	DRD4/PDE1B/DBH/HDC/DRD2/GPR37/PAH/INSM1/PRKN/SULT1A2/SULT1A4/SULT1A3	12
BP	GO:0021953	central nervous system neuron differentiation	29/1808	178/18862	0.0031804	0.179215	0.170134	ARX/RORA/DLX5/EPHB6/DLX2/SATB2/LHX4/NPY/NKX2-2/HOXD10/PLXNA3/FAIM2/EMX1/ASCL1/CDH11/SLIT2/DRD2/ISL2/SPTBN4/DISC1/NKX6-1/TBX20/PTEN/TTC36/CSF1R/CEND1/MAPT/HES5/SZT2	29
BP	GO:0015837	amine transport	18/1808	94/18862	0.00327181	0.182538	0.173289	SLC18A1/DRD4/CHGA/NTSR1/CHRNA4/SYT17/STX1A/SYT6/SYT2/SLC43A1/DRD2/KCNB1/ADORA1/SLC43A2/RAB3B/TRH/KCNA2/PRKN	18
BP	GO:0032963	collagen metabolic process	20/1808	109/18862	0.00336535	0.182538	0.173289	MMP25/TGFB1/ENG/COL1A1/BMP4/MMP24/P3H4/MMP21/ADAMTS3/MMP14/UCN/COL1A2/MFAP4/MMP26/PHYKPL/MMP23B/COL13A1/MMP17/COL15A1/MIR149	20
BP	GO:0009190	cyclic nucleotide biosynthetic process	7/1808	22/18862	0.00343734	0.182538	0.173289	ADCY2/AMPD2/ADCY4/ADCY10/NPR2/ADCY6/NPPA	7
BP	GO:0036150	phosphatidylserine acyl-chain remodeling	7/1808	22/18862	0.00343734	0.182538	0.173289	PLA2G2D/PLA2G5/MBOAT2/LPCAT4/PLA2G2A/PLA2G2E/PLA2G4B	7
BP	GO:0052652	cyclic purine nucleotide metabolic process	7/1808	22/18862	0.00343734	0.182538	0.173289	ADCY2/AMPD2/ADCY4/ADCY10/NPR2/ADCY6/NPPA	7
BP	GO:0050909	sensory perception of taste	14/1808	66/18862	0.00344718	0.182538	0.173289	TRPM5/ITPR3/CST4/ASIC1/TAS2R10/TAS2R4/GNG13/GNAT2/CD36/PLCB2/SCNN1D/CST1/ASIC3/TAS2R31	14
BP	GO:0030534	adult behavior	21/1808	117/18862	0.00354751	0.182538	0.173289	NRXN3/CTNS/SEZ6/DRD4/NTSR1/CHRNA4/ASIP/FGF12/ATP6V1B1/NPY/DBH/HOXD10/NLGN4X/DRD2/SPTBN4/EN1/PTEN/CEND1/SEPTIN5/PRKN/OTOG	21
BP	GO:0071805	potassium ion transmembrane transport	33/1808	212/18862	0.00365308	0.182538	0.173289	ABCC8/KCNH4/SLC9A1/KCNK6/HCN2/KCND1/ATP4A/KCNJ13/KCNC4/KCNQ4/KCNIP2/WNK4/TMEM175/KCNMB4/SLC9A5/HCN3/SLC12A9/SLC24A2/KCNMA1/CACNA1D/KCNB1/KCNV2/PTEN/KCNH6/NPPA/KCNA2/KCNJ14/CAV3/KCNJ12/KCNJ11/FLNA/ABCB8/SLC12A8	33
BP	GO:0008016	regulation of heart contraction	37/1808	245/18862	0.00367745	0.182538	0.173289	CACNA1G/CACNB1/HDAC4/CACNG4/SLC9A1/ITPR3/KCNK6/CHGA/KCND1/DMPK/BVES/SLC4A3/TNNT2/KCNIP2/TRPM4/CYP2J2/DRD2/CACNA1D/NPR2/SPTBN4/ADORA1/UCN/SCN3B/CACNB3/JUP/KCNH6/DES/NPPA/KCNJ14/CAV3/GJC1/KCNJ12/PDE4B/KCNJ11/ATP2A1/FLNA/GSTM2	37
BP	GO:0090277	positive regulation of peptide hormone secretion	18/1808	95/18862	0.00368318	0.182538	0.173289	NNAT/GHRHR/LRP1/TRPM4/NR0B2/RBP4/ADCYAP1/CAPN10/DRD2/CAMK2N1/NKX6-1/UCN/NLGN2/TRH/C2CD2L/UCN3/C1QTNF12/PLA2G6	18
BP	GO:0034284	response to monosaccharide	31/1808	196/18862	0.00372291	0.182538	0.173289	PTPRN/PRLH/PAX2/FGF21/GRIK5/GHRHR/SPARC/KLF7/LRP1/NKX2-2/NR1D1/TRPM4/NR0B2/KHK/PKLR/KCNB1/PRKAA2/CAMK2N1/TGFBR2/NKX6-1/TRH/PTEN/C2CD2L/BRSK2/UCN3/MAFA/C1QTNF12/PLA2G6/KCNJ11/SLC26A6/ZBED6	31
BP	GO:1990138	neuron projection extension	27/1808	164/18862	0.00372909	0.182538	0.173289	SEMA3B/ARHGAP4/DPYSL2/SEMA4G/SYT17/WASF1/BCL11A/LRP1/CPNE5/FLRT1/PLXNA3/EMX1/SEMA6C/SYT2/SLIT2/SEMA3D/DISC1/NKX6-1/ISLR2/SEMA4C/LAMB2/CDK5R1/ULK1/CDH4/PRKN/MAPT/SLIT1	27
BP	GO:0007158	neuron cell-cell adhesion	6/1808	17/18862	0.00375632	0.182538	0.173289	NRXN3/CNTN4/NLGN4X/NLGN2/CEL/CDK5R1	6
BP	GO:0090494	dopamine uptake	6/1808	17/18862	0.00375632	0.182538	0.173289	DRD4/SLC22A3/DRD2/RAB3B/MAPK15/PRKN	6
BP	GO:0001958	endochondral ossification	8/1808	28/18862	0.00378758	0.182538	0.173289	MEF2C/DLX5/COL1A1/MEF2D/BMP4/MMP14/PHOSPHO1/COL13A1	8
BP	GO:0036075	replacement ossification	8/1808	28/18862	0.00378758	0.182538	0.173289	MEF2C/DLX5/COL1A1/MEF2D/BMP4/MMP14/PHOSPHO1/COL13A1	8
BP	GO:0032722	positive regulation of chemokine production	13/1808	60/18862	0.00391111	0.182538	0.173289	IL4R/MAVS/IL7/C5/IL1RL1/LRP1/HAVCR2/ADCYAP1/MCOLN2/IL6R/ALOX15B/CSF1R/TLR9	13
BP	GO:0046888	negative regulation of hormone secretion	13/1808	60/18862	0.00391111	0.182538	0.173289	SIRT4/CHGA/KLF7/INHA/DRD2/KCNB1/INHBB/ADORA1/UCN/MIDN/BMP8A/PRKN/KCNJ11	13
BP	GO:0048705	skeletal system morphogenesis	33/1808	213/18862	0.00393535	0.182538	0.173289	PKD1/MEF2C/DLX5/HOXB6/COL1A1/NKX3-2/HYAL1/DLX2/PRRX1/MEF2D/SATB2/HOXB5/HOXB3/BMP4/HOXD10/CHAD/OSR1/MMP14/MATN1/TGFBR2/HHIP/THBS3/SIX2/HOXB9/RARG/PHOSPHO1/HOXB2/SOX11/HOXB4/MED12/COL27A1/COL13A1/SP5	33
BP	GO:0006576	cellular biogenic amine metabolic process	19/1808	103/18862	0.00394952	0.182538	0.173289	DRD4/HDAC10/PDE1B/SARDH/DBH/AANAT/HDC/SLC22A3/PAOX/DRD2/ACMSD/GPR37/TRH/PAH/INSM1/PRKN/SULT1A2/SULT1A4/SULT1A3	19
BP	GO:0007422	peripheral nervous system development	15/1808	74/18862	0.00397745	0.182538	0.173289	GPC1/SOX10/PRX/CNTNAP1/ONECUT2/EGR2/HOXD10/ITGB4/NGF/EDNRB/GFRA3/ISL2/LAMB2/MED12/NTF3	15
BP	GO:0033555	multicellular organismal response to stress	14/1808	67/18862	0.00398148	0.182538	0.173289	DRD4/ASIC4/MEF2C/ASIC1/THBS4/DBH/PRKCG/EDNRB/ADCYAP1/UCN/SCN9A/PTEN/LPAR5/NTRK1	14
BP	GO:0061337	cardiac conduction	25/1808	149/18862	0.00398442	0.182538	0.173289	CACNA1G/CACNB1/CACNG4/SLC9A1/ITPR3/KCNK6/KCND1/DMPK/SLC4A3/KCNIP2/TRPM4/CACNA1D/NPR2/SPTBN4/SCN3B/CACNB3/JUP/KCNH6/NPPA/KCNJ14/GJC1/KCNJ12/KCNJ11/ATP2A1/FLNA	25
BP	GO:0015872	dopamine transport	11/1808	47/18862	0.00413253	0.186294	0.176855	DRD4/CHRNA4/SYT17/SYT6/SYT2/SLC22A3/DRD2/RAB3B/KCNA2/MAPK15/PRKN	11
BP	GO:0030574	collagen catabolic process	11/1808	47/18862	0.00413253	0.186294	0.176855	MMP25/MMP24/MMP21/ADAMTS3/MMP14/MMP26/PHYKPL/MMP23B/COL13A1/MMP17/COL15A1	11
BP	GO:0003015	heart process	42/1808	289/18862	0.0042187	0.188669	0.17911	CACNA1G/CACNB1/HDAC4/CACNG4/SLC9A1/ITPR3/KCNK6/CHGA/KCND1/SGCG/PPP1R13L/DMPK/BVES/FGF12/SLC4A3/TNNT2/KCNIP2/TRPM4/CYP2J2/DRD2/TTN/CACNA1D/NPR2/SPTBN4/ADORA1/UCN/SCN3B/CACNB3/JUP/KCNH6/TCAP/DES/NPPA/KCNJ14/CAV3/GJC1/KCNJ12/PDE4B/KCNJ11/ATP2A1/FLNA/GSTM2	42
BP	GO:0009581	detection of external stimulus	24/1808	142/18862	0.00429279	0.19013	0.180496	PKD1/CNGB1/WHRN/NTSR1/FOXF1/PIEZO1/PRPH2/GRK4/MMP24/CHRNA10/GNAT2/TTN/ADORA1/PKD1L2/CACNB3/JUP/TCAP/GPR88/CAV3/PDE6G/GRK1/PDZD7/NTRK1/ASIC3	24
BP	GO:0055074	calcium ion homeostasis	61/1808	454/18862	0.00431883	0.19013	0.180496	TSPOAP1/PKD1/LPAR2/DRD4/CNGB1/JPH4/CAPN3/ITPR3/NTSR1/CORO1A/CEMIP/CALB1/DMPK/CCL1/FAM20A/CYP27B1/ATP6V1B1/LRP1/PLCG1/GPR18/OPRL1/ACKR4/CHRNA10/FAM155B/EPO/TRPM4/RGN/GPR12/CD36/EDNRB/ADCYAP1/SYPL2/GPR17/ACKR3/DRD2/TMEM178A/SLC25A27/MCOLN2/SLC24A2/CAMK2N1/DISC1/ADORA1/TRPV6/RIC3/CACNB3/CALB2/CXCR6/HAP1/C1QTNF1/GRIN1/GPR35/GPR157/CAV3/CCR10/ATP13A5/FZD9/ATP2A1/TRPV1/LIME1/MIR199A1/GSTM2	61
BP	GO:0009746	response to hexose	30/1808	190/18862	0.004382	0.19083	0.181161	PTPRN/PRLH/PAX2/FGF21/GRIK5/GHRHR/KLF7/LRP1/NKX2-2/NR1D1/TRPM4/NR0B2/KHK/PKLR/KCNB1/PRKAA2/CAMK2N1/TGFBR2/NKX6-1/TRH/PTEN/C2CD2L/BRSK2/UCN3/MAFA/C1QTNF12/PLA2G6/KCNJ11/SLC26A6/ZBED6	30
BP	GO:0010721	negative regulation of cell development	28/1808	174/18862	0.00442181	0.19083	0.181161	SEMA3B/IGF1/ARHGAP4/SEMA4G/SOX10/NFATC4/MCF2/TLX2/DLX2/BCL11A/NR1D1/PLXNA3/SPART/EDNRB/ADCYAP1/SEMA6C/DAAM2/TBX6/SEMA3D/NPR2/NKX6-1/SEMA4C/PTEN/CDK5R1/SOX11/CAV3/SYNGAP1/HES5	28
BP	GO:2000177	regulation of neural precursor cell proliferation	16/1808	82/18862	0.00444347	0.19083	0.181161	SOX10/ELL3/EMX1/SIX3/ASCL1/ADCYAP1/SLC16A2/DRD2/DISC1/INSM1/CEND1/FZD9/RASSF10/FLNA/GJC2/DISP3	16
BP	GO:0090278	negative regulation of peptide hormone secretion	10/1808	41/18862	0.00448043	0.19083	0.181161	SIRT4/CHGA/KLF7/DRD2/KCNB1/INHBB/MIDN/BMP8A/PRKN/KCNJ11	10
BP	GO:0015711	organic anion transport	52/1808	376/18862	0.00451101	0.19083	0.181161	TSPOAP1/SLC6A13/SLC11A1/SLC7A9/CTNS/DRD4/SLC6A15/LLGL2/ABCB11/SLC46A1/SLC16A8/SLCO4A1/NTSR1/SLC17A9/STX1A/SFXN3/SLC16A6/MFSD10/SLC6A12/SLC4A3/PLA2G2D/ABCC10/PLA2G5/SLC27A1/NR0B2/CD36/SLC26A1/SLC22A3/SLC16A2/SLC43A1/DRD2/ADORA1/GRM2/CA4/SLC43A2/SLC22A11/SLC25A6/SLC23A1/TRH/STARD5/SLC22A13/SLC16A11/SLC16A13/SLCO3A1/SLC25A42/SLC52A2/PLA2G2A/PLA2G2E/SLC6A17/SLC44A4/ASIC3/SLC26A6	52
BP	GO:0042738	exogenous drug catabolic process	7/1808	23/18862	0.00453793	0.19083	0.181161	CYP2W1/CYP2D6/CYP2C18/CYP2J2/NR1I2/CYP2R1/CYP2D7	7
BP	GO:0021782	glial cell development	20/1808	112/18862	0.00463392	0.193423	0.183622	SOX10/HDAC10/PRX/CDK6/ABCA2/CNTNAP1/LRP1/NKX2-2/NR1D1/ITGB4/ASCL1/TTBK1/MXRA8/PTEN/LAMB2/SOX11/MED12/MAPT/HES5/DLL1	20
BP	GO:0006805	xenobiotic metabolic process	21/1808	120/18862	0.00481625	0.199555	0.189444	RORA/CYP2W1/GGT1/CYP2D6/CYP2C18/AOC3/CYP2J2/NR1I2/N6AMT1/CYP3A7/AKR7A3/CES3/GRIN1/CYP2R1/SULT1A2/CYP2D7/GSTM2/SULT1A4/ACY1/UGT1A7/SULT1A3	21
BP	GO:0060560	developmental growth involved in morphogenesis	34/1808	225/18862	0.00515556	0.207091	0.196598	SEMA3B/WNT11/ARHGAP4/DPYSL2/SEMA4G/SYT17/WASF1/BCL11A/LRP1/CPNE5/BMP4/FLRT1/PLXNA3/SPART/NGF/EMX1/SEMA6C/SYT2/SLIT2/SEMA3D/DISC1/TGFBR2/NKX6-1/ISLR2/SEMA4C/LAMB2/RARG/CDK5R1/ULK1/CDH4/MED12/PRKN/MAPT/SLIT1	34
BP	GO:0036148	phosphatidylglycerol acyl-chain remodeling	6/1808	18/18862	0.00518296	0.207091	0.196598	PLA2G2D/PLA2G5/LPCAT4/PLA2G2A/PLA2G2E/PLA2G4B	6
BP	GO:0090493	catecholamine uptake	6/1808	18/18862	0.00518296	0.207091	0.196598	DRD4/SLC22A3/DRD2/RAB3B/MAPK15/PRKN	6
BP	GO:0031960	response to corticosteroid	25/1808	152/18862	0.00518975	0.207091	0.196598	SOX30/CAD/GHRHR/ENG/COL1A1/SPARC/SGK1/AANAT/EPO/MSTN/ANXA3/ADCYAP1/SLIT2/PAM/GNRH1/FOXO1/TRIM63/IGFBP7/UCN/ABCA3/TRH/UCP3/UCN3/ZFP36L1/BGLAP	25
BP	GO:0051480	regulation of cytosolic calcium ion concentration	48/1808	344/18862	0.00522066	0.207091	0.196598	TSPOAP1/PKD1/LPAR2/CNGB1/JPH4/CAPN3/ITPR3/NTSR1/CORO1A/CEMIP/CALB1/CCL1/LRP1/PLCG1/GPR18/OPRL1/ACKR4/CHRNA10/FAM155B/EPO/TRPM4/CD36/EDNRB/ADCYAP1/GPR17/ACKR3/DRD2/TMEM178A/MCOLN2/SLC24A2/ADORA1/TRPV6/RIC3/CACNB3/CALB2/CXCR6/HAP1/C1QTNF1/GRIN1/GPR35/GPR157/CAV3/CCR10/FZD9/TRPV1/LIME1/MIR199A1/GSTM2	48
BP	GO:0046942	carboxylic acid transport	41/1808	284/18862	0.00522923	0.207091	0.196598	TSPOAP1/SLC6A13/SLC11A1/SLC7A9/CTNS/DRD4/SLC6A15/LLGL2/ABCB11/SLC46A1/SLC16A8/NTSR1/STX1A/SFXN3/SLC16A6/SLC6A12/PLA2G2D/ABCC10/PLA2G5/SLC27A1/NR0B2/CD36/SLC26A1/SLC22A3/SLC16A2/SLC43A1/DRD2/ADORA1/GRM2/SLC43A2/SLC23A1/TRH/STARD5/SLC22A13/SLC16A11/SLC16A13/SLCO3A1/PLA2G2A/PLA2G2E/SLC6A17/SLC26A6	41
BP	GO:0006027	glycosaminoglycan catabolic process	13/1808	62/18862	0.00525554	0.207091	0.196598	PGLYRP1/GPC1/SLC9A1/CEMIP/TGFB1/HYAL1/IDUA/BCAN/STAB2/HSPG2/CSPG4/LYG2/GPC2	13
BP	GO:0060080	inhibitory postsynaptic potential	5/1808	13/18862	0.00536563	0.207091	0.196598	DRD4/NTSR1/CHRNA4/NLGN2/INSYN2A	5
BP	GO:0072176	nephric duct development	5/1808	13/18862	0.00536563	0.207091	0.196598	PKD1/PAX2/WNT11/BMP4/OSR1	5
BP	GO:0097091	synaptic vesicle clustering	5/1808	13/18862	0.00536563	0.207091	0.196598	SYNDIG1/NLGN2/PTEN/BRSK2/PCLO	5
BP	GO:0018958	phenol-containing compound metabolic process	19/1808	106/18862	0.0054587	0.207977	0.197439	CTNS/DRD4/ASIP/TPO/PDE1B/DBH/DUOX1/DUOX2/HDC/SLC16A2/DRD2/ZEB2/GPR37/PAH/INSM1/PRKN/SULT1A2/SULT1A4/SULT1A3	19
BP	GO:0060537	muscle tissue development	51/1808	371/18862	0.00549387	0.207977	0.197439	IGF1/GPC1/HDAC4/MEF2C/SLC9A1/TLL2/MYOM1/SGCG/PPP1R13L/TGFB1/MYH14/ENG/KAT2A/BVES/MEF2D/TNNT2/EGR2/OBSL1/BMP4/HOXD10/POPDC3/KDM6B/RBP4/MSTN/OSR1/TTN/FOXH1/IGSF8/LMOD3/TGFBR2/ADAMTS9/TBX20/MYORG/ZFPM2/PTEN/EFEMP2/TCAP/SOX11/MYLPF/CAV3/GJC1/SRPK3/BCL9L/DNER/NRAP/DLL1/MIR25/MIR200B/MIR199A1/MIR23A/MIR17HG	51
BP	GO:0021700	developmental maturation	39/1808	268/18862	0.0055477	0.207977	0.197439	IGF1/PTPRN/SEZ6/SCARF1/PAX2/SOX10/NFATC4/PABPC1L/GHRHR/PCSK4/BCL11A/KCNIP2/ANGPTL8/EPO/BCAN/SPINK5/EDNRB/SIX3/ASCL1/TBX6/CATSPER3/NPR2/SPTBN4/DISC1/TMEM79/FEV/NKX6-1/PLXNB1/CATSPER2/THBS3/PTEN/PHOSPHO1/CDK5R1/BHLHA15/CEND1/BLOC1S3/HES5/CATSPERZ/SLC26A6	39
BP	GO:0031644	regulation of nervous system process	23/1808	137/18862	0.00555083	0.207977	0.197439	CACNG4/SLC9A1/STX1B/SOX10/NTSR1/CELF4/DMPK/STX1A/CUX2/FGF12/EGR2/EDNRB/NLGN4X/TMEM25/JAM2/ADORA1/CACNB3/NLGN2/DLGAP1/PTEN/GRIN1/GPR35/DLGAP2	23
BP	GO:0009749	response to glucose	29/1808	185/18862	0.00557311	0.207977	0.197439	PTPRN/PRLH/PAX2/FGF21/GRIK5/GHRHR/KLF7/LRP1/NKX2-2/NR1D1/TRPM4/NR0B2/KHK/PKLR/KCNB1/PRKAA2/CAMK2N1/TGFBR2/NKX6-1/TRH/PTEN/C2CD2L/BRSK2/UCN3/MAFA/C1QTNF12/PLA2G6/KCNJ11/ZBED6	29
BP	GO:0007626	locomotory behavior	26/1808	161/18862	0.0056642	0.209985	0.199345	CTNS/SEZ6/DRD4/ZDHHC8/NTSR1/CALB1/ABCA2/FGF12/PDE1B/DBH/SLURP1/HOXD10/NOVA1/DRD2/CIART/SPTBN4/EN1/NLGN2/GPR37/PTEN/FZD4/GPR88/MTA1/CEND1/PRKN/OTOG	26
BP	GO:0003309	type B pancreatic cell differentiation	7/1808	24/18862	0.00588462	0.215364	0.204452	CDK6/BMP4/NKX2-2/NKX6-1/INSM1/DLL1/ZBED6	7
BP	GO:0007612	learning	22/1808	130/18862	0.0059834	0.215364	0.204452	NRXN3/CTNS/ABCA7/CIC/NTSR1/ASIC1/PDE1B/DBH/MEIS2/TPBG/NLGN4X/DRD2/SLC24A2/SYNJ1/EN1/UCN/TTC36/GRIN1/GPR88/PRKN/SYNGAP1/ARC	22
BP	GO:0055022	negative regulation of cardiac muscle tissue growth	8/1808	30/18862	0.00600275	0.215364	0.204452	RBP4/TGFBR2/PTEN/CAV3/MIR25/MIR200B/MIR199A1/MIR17HG	8
BP	GO:0061117	negative regulation of heart growth	8/1808	30/18862	0.00600275	0.215364	0.204452	RBP4/TGFBR2/PTEN/CAV3/MIR25/MIR200B/MIR199A1/MIR17HG	8
BP	GO:0051961	negative regulation of nervous system development	23/1808	138/18862	0.00607264	0.215364	0.204452	SEMA3B/ARHGAP4/SEMA4G/SOX10/NFATC4/MCF2/TLX2/DLX2/NR1D1/PLXNA3/SPART/ADCYAP1/SEMA6C/DAAM2/SEMA3D/NKX6-1/SEMA4C/PTEN/CDK5R1/SOX11/SLIT1/SYNGAP1/HES5	23
BP	GO:0072006	nephron development	23/1808	138/18862	0.00607264	0.215364	0.204452	ITGA3/PROM1/PKD1/PAX2/COL4A4/MEF2C/WNT11/PDGFB/CALB1/BMP4/WNK4/HOXD11/LAMA5/WNT2B/SULF1/OSR1/ADAMTS16/PTPRO/IL6R/SIX2/LAMB2/HES5/DLL1	23
BP	GO:0015718	monocarboxylic acid transport	28/1808	178/18862	0.00607683	0.215364	0.204452	TSPOAP1/SLC6A13/DRD4/ABCB11/SLC16A8/NTSR1/STX1A/SLC16A6/SLC6A12/PLA2G2D/PLA2G5/SLC27A1/NR0B2/CD36/SLC22A3/SLC16A2/DRD2/ADORA1/GRM2/TRH/STARD5/SLC22A13/SLC16A11/SLC16A13/SLCO3A1/PLA2G2A/PLA2G2E/SLC26A6	28
BP	GO:0046434	organophosphate catabolic process	25/1808	154/18862	0.00615095	0.21594	0.204998	PON1/ENTPD2/NTSR1/PLA2G15/MLYCD/PDE1A/PLCG1/PLA2G5/PNPLA7/AMPD3/ENPP2/NEIL1/SYNJ1/PTEN/NUDT4B/ENPP7/PLA2G6/PDE4B/NT5C1B/NUDT17/PDE2A/ENTPD5/ENTPD8/ENTPD7/PLA2G4B	25
BP	GO:0007389	pattern specification process	57/1808	426/18862	0.00616972	0.21594	0.204998	PAX2/MEF2C/WNT11/MFNG/FOXF1/LFNG/ENG/HOXB6/KAT2A/NKX3-2/ACVR2B/OTX1/DLX2/SATB2/HOXB5/HOXB3/BICC1/EGR2/SNAI1/BMP4/NKX2-2/FEZF1/HOXD10/HOXD11/MEIS2/WNT2B/EMX1/PCDH8/SIX3/ASCL1/CELSR2/OSR1/TBX6/CFC1B/MMP21/FOXH1/EN1/TGFBR2/HHIP/CITED2/TBX20/OTX2/CXXC4/HOXD12/SIX2/HOXB9/RARG/HOXB2/TCAP/HOXB4/MED12/SYNGAP1/HOXC6/HES5/ARC/DLL1/MAFB	57
BP	GO:0009952	anterior/posterior pattern specification	31/1808	203/18862	0.00628524	0.218625	0.207548	FOXF1/LFNG/HOXB6/KAT2A/ACVR2B/OTX1/HOXB5/HOXB3/BMP4/FEZF1/HOXD10/WNT2B/PCDH8/CELSR2/OSR1/TBX6/CFC1B/FOXH1/EN1/OTX2/SIX2/HOXB9/RARG/HOXB2/TCAP/HOXB4/MED12/HOXC6/HES5/ARC/DLL1	31
BP	GO:0014003	oligodendrocyte development	10/1808	43/18862	0.00642702	0.222186	0.210927	SOX10/HDAC10/ABCA2/CNTNAP1/NKX2-2/ASCL1/PTEN/SOX11/MED12/HES5	10
BP	GO:0001503	ossification	54/1808	401/18862	0.00663598	0.228011	0.216457	ALOX5/IGF1/IBSP/HDAC7/HDAC4/MEF2C/WNT11/GATA1/TGFB1/CLEC11A/CDK6/DLX5/ASPN/COL1A1/CYP27B1/SPARC/ACVR2B/ATP6V1B1/MEF2D/BMP8B/SATB2/EGR2/SNAI1/RUNX2/BMP4/GDF5/GDPD2/TRPM4/SLC34A1/KREMEN2/MEN1/ITGA11/CDH11/COL6A1/ECM1/OSR1/MMP14/NPR2/IL6R/MATN1/PLXNB1/COL1A2/THBS3/SIX2/PHOSPHO1/SOX11/BMP8A/TOB2/PRKD1/SIRT7/FZD9/COL13A1/COL5A2/BGLAP	54
BP	GO:0072507	divalent inorganic cation homeostasis	65/1808	499/18862	0.006679	0.228098	0.21654	TSPOAP1/PKD1/SLC11A1/LPAR2/DRD4/CNGB1/JPH4/CAPN3/ITPR3/NTSR1/CORO1A/CEMIP/CALB1/DMPK/CCL1/FAM20A/CYP27B1/ATP6V1B1/LRP1/PLCG1/GPR18/OPRL1/ACKR4/CHRNA10/FAM155B/EPO/TRPM4/RGN/GPR12/SLC41A1/CD36/EDNRB/SLC39A5/ADCYAP1/SYPL2/GPR17/ACKR3/DRD2/TMEM178A/SLC25A27/MCOLN2/SLC24A2/CAMK2N1/DISC1/ADORA1/TRPV6/RIC3/CACNB3/CALB2/CXCR6/HAP1/C1QTNF1/GRIN1/GPR35/GPR157/CAV3/CCR10/PRKN/ATP13A5/FZD9/ATP2A1/TRPV1/LIME…	65
BP	GO:2000179	positive regulation of neural precursor cell proliferation	11/1808	50/18862	0.00679424	0.229509	0.21788	SOX10/ELL3/ASCL1/DRD2/DISC1/INSM1/FZD9/RASSF10/FLNA/GJC2/DISP3	11
BP	GO:0032024	positive regulation of insulin secretion	14/1808	71/18862	0.00682943	0.229509	0.21788	NNAT/LRP1/TRPM4/NR0B2/RBP4/CAPN10/CAMK2N1/NKX6-1/NLGN2/TRH/C2CD2L/UCN3/C1QTNF12/PLA2G6	14
BP	GO:0007194	negative regulation of adenylate cyclase activity	6/1808	19/18862	0.0069694	0.229509	0.21788	GALR3/EDNRB/DRD2/GRM2/AKAP5/GRM3	6
BP	GO:0060044	negative regulation of cardiac muscle cell proliferation	6/1808	19/18862	0.0069694	0.229509	0.21788	RBP4/TGFBR2/PTEN/MIR200B/MIR199A1/MIR17HG	6
BP	GO:0098719	sodium ion import across plasma membrane	6/1808	19/18862	0.0069694	0.229509	0.21788	SLC9A1/HCN2/TRPM4/SLC34A1/SLC9A5/SLC5A2	6
BP	GO:0006658	phosphatidylserine metabolic process	9/1808	37/18862	0.00700543	0.229509	0.21788	PLA2G15/PLA2G2D/PLA2G5/SLC27A1/MBOAT2/LPCAT4/PLA2G2A/PLA2G2E/PLA2G4B	9
BP	GO:0046633	alpha-beta T cell proliferation	9/1808	37/18862	0.00700543	0.229509	0.21788	IL12B/CBLB/ZAP70/DOCK2/TNFRSF14/TGFBR2/LGALS9B/LGALS7B/HLA-A	9
BP	GO:0002068	glandular epithelial cell development	7/1808	25/18862	0.00750853	0.243164	0.230843	CDK6/BMP4/NKX2-2/NKX6-1/RARG/INSM1/DLL1	7
BP	GO:0042737	drug catabolic process	7/1808	25/18862	0.00750853	0.243164	0.230843	CYP2W1/CYP2D6/CYP2C18/CYP2J2/NR1I2/CYP2R1/CYP2D7	7
BP	GO:0014706	striated muscle tissue development	48/1808	351/18862	0.00760274	0.244808	0.232404	IGF1/GPC1/HDAC4/MEF2C/SLC9A1/TLL2/MYOM1/SGCG/PPP1R13L/TGFB1/MYH14/ENG/KAT2A/BVES/MEF2D/TNNT2/EGR2/OBSL1/BMP4/HOXD10/POPDC3/KDM6B/RBP4/MSTN/TTN/FOXH1/IGSF8/LMOD3/TGFBR2/ADAMTS9/TBX20/MYORG/ZFPM2/PTEN/TCAP/SOX11/MYLPF/CAV3/GJC1/BCL9L/DNER/NRAP/DLL1/MIR25/MIR200B/MIR199A1/MIR23A/MIR17HG	48
BP	GO:0008361	regulation of cell size	27/1808	173/18862	0.00773091	0.246772	0.234268	SEMA3B/ARHGAP4/DPYSL2/SEMA4G/AKT3/LRP1/PLXNA3/SPART/NGF/SEMA6C/SLC12A9/MSN/SEMA3D/KCNMA1/DISC1/NKX6-1/UCN/ISLR2/SEMA4C/PTEN/RARG/CDK5R1/CDH4/CAV3/IQGAP3/MAPT/SLC12A8	27
BP	GO:0071466	cellular response to xenobiotic stimulus	21/1808	125/18862	0.00775131	0.246772	0.234268	RORA/CYP2W1/GGT1/CYP2D6/CYP2C18/AOC3/CYP2J2/NR1I2/N6AMT1/CYP3A7/AKR7A3/CES3/GRIN1/CYP2R1/SULT1A2/CYP2D7/GSTM2/SULT1A4/ACY1/UGT1A7/SULT1A3	21
BP	GO:0050768	negative regulation of neurogenesis	22/1808	133/18862	0.0078408	0.248219	0.235641	SEMA3B/ARHGAP4/SEMA4G/SOX10/NFATC4/MCF2/TLX2/DLX2/NR1D1/PLXNA3/SPART/ADCYAP1/SEMA6C/DAAM2/SEMA3D/NKX6-1/SEMA4C/PTEN/CDK5R1/SOX11/SYNGAP1/HES5	22
BP	GO:0046473	phosphatidic acid metabolic process	11/1808	51/18862	0.00792975	0.249354	0.236719	DGKA/PLD1/DGKH/PLA2G2D/PLA2G5/SLC27A1/LPCAT4/PLA2G6/PLA2G2A/PLA2G2E/PLA2G4B	11
BP	GO:0006936	muscle contraction	48/1808	352/18862	0.00800807	0.249354	0.236719	HSPB6/CACNA1G/HDAC4/SLC9A1/P2RX6/CHGA/PABPN1/MYOM1/PPP1R13L/DMPK/MYH14/MYH1/CRYAB/FGF12/TNNT2/KCNIP2/MYH2/TMOD2/TRPM4/EDNRB/SULF1/DRD2/TTN/KCNMA1/CACNA1D/TRIM63/CCDC78/LMOD3/ADORA1/UCN/TBX20/SCN3B/JUP/TCAP/DES/NPPA/MYLPF/CAV3/GJC1/SMTN/KCNJ12/PDE4B/ATP2A1/CHRNG/FLNA/TPM2/GSTM2/MYL5	48
BP	GO:0051899	membrane depolarization	16/1808	87/18862	0.00800941	0.249354	0.236719	CACNA1G/BEST2/CACNG4/HCN2/NTSR1/CHRNA4/FGF12/KDR/TRPM4/CACNA1D/SCN3B/CACNB3/SCN9A/CAV3/FZD9/MLLT11	16
BP	GO:0045664	regulation of neuron differentiation	29/1808	190/18862	0.0080795	0.250154	0.237478	LTK/MEF2C/DPYSL2/CDK5RAP3/DLX2/BCL11A/BMP4/NKX2-2/GDF5/RNF112/FEZF1/EPO/NGF/EDNRB/SIX3/ASCL1/CNTN4/TBX6/ISL2/NKX6-1/PTEN/CDK5R1/SOX11/NTF3/NAP1L2/HES5/ZNF536/DLL1/DISP3	29
BP	GO:0030048	actin filament-based movement	24/1808	150/18862	0.0085653	0.263746	0.250382	CACNA1G/WAS/SLC9A1/MYH14/FGF12/TNNT2/MYH2/MYO1B/TRPM4/MYO1F/TTN/CACNA1D/ADORA1/SCN3B/MYO7B/JUP/TCAP/DES/CAV3/GJC1/PDE4B/ATP2A1/FLNA/TPM2	24
BP	GO:0048738	cardiac muscle tissue development	31/1808	208/18862	0.00890347	0.270303	0.256607	IGF1/MEF2C/SLC9A1/SGCG/PPP1R13L/TGFB1/ENG/KAT2A/BVES/TNNT2/OBSL1/BMP4/KDM6B/RBP4/TTN/FOXH1/TGFBR2/ADAMTS9/TBX20/ZFPM2/PTEN/TCAP/CAV3/GJC1/NRAP/DLL1/MIR25/MIR200B/MIR199A1/MIR23A/MIR17HG	31
BP	GO:0072080	nephron tubule development	16/1808	88/18862	0.0089415	0.270303	0.256607	PROM1/PKD1/PAX2/MEF2C/WNT11/CALB1/BMP4/WNK4/HOXD11/LAMA5/WNT2B/OSR1/ADAMTS16/SIX2/HES5/DLL1	16
BP	GO:0017144	drug metabolic process	10/1808	45/18862	0.00897338	0.270303	0.256607	CYP2W1/ABCB11/CAD/CYP2D6/CYP2C18/CYP2J2/NR1I2/CYP2R1/CYP2D7/UGT1A7	10
BP	GO:0031018	endocrine pancreas development	10/1808	45/18862	0.00897338	0.270303	0.256607	CDK6/ONECUT2/BMP4/NKX2-2/FOXO1/IL6R/NKX6-1/INSM1/DLL1/ZBED6	10
BP	GO:0009954	proximal/distal pattern formation	8/1808	32/18862	0.00908408	0.270303	0.256607	DLX2/HOXD10/SIX3/OSR1/EN1/HOXB9/HES5/DLL1	8
BP	GO:0046337	phosphatidylethanolamine metabolic process	8/1808	32/18862	0.00908408	0.270303	0.256607	CHKB/PLA2G15/PLA2G2D/SLC27A1/LPIN3/PHOSPHO1/PLA2G6/PLA2G2A	8
BP	GO:0003323	type B pancreatic cell development	6/1808	20/18862	0.009162	0.270303	0.256607	CDK6/BMP4/NKX2-2/NKX6-1/INSM1/DLL1	6
BP	GO:0017121	plasma membrane phospholipid scrambling	6/1808	20/18862	0.009162	0.270303	0.256607	ANO7/XKR8/PLSCR2/ANO9/PLSCR3/XKR7	6
BP	GO:0050769	positive regulation of neurogenesis	32/1808	217/18862	0.00927942	0.270768	0.257049	PAK3/SOX10/NUMBL/TGFB1/CUX2/EGR2/LRP1/OBSL1/NKX2-2/RNF112/ELL3/PLXNA3/NGF/PARP6/ITPKA/ASCL1/SLIT2/TTBK1/DRD2/PTPRD/CHODL/DISC1/NKX6-1/PLXNB1/ISLR2/HAP1/SOX11/CDH4/MAPT/RASSF10/PLXNB3/GJC2	32
BP	GO:0050770	regulation of axonogenesis	24/1808	151/18862	0.00928476	0.270768	0.257049	SEMA3B/PAK3/ARHGAP4/SEMA4G/MCF2/LRP1/PLXNA3/SPART/NGF/SEMA6C/SLIT2/SEMA3D/CHODL/DISC1/PLXNB1/ISLR2/SEMA4C/PTEN/BRSK2/CDK5R1/CDH4/MAPT/SYNGAP1/PLXNB3	24
BP	GO:0060048	cardiac muscle contraction	22/1808	135/18862	0.00932193	0.270768	0.257049	CACNA1G/HDAC4/SLC9A1/CHGA/PPP1R13L/FGF12/TNNT2/TRPM4/TTN/CACNA1D/ADORA1/UCN/SCN3B/JUP/TCAP/NPPA/CAV3/GJC1/PDE4B/ATP2A1/FLNA/GSTM2	22
BP	GO:0030278	regulation of ossification	19/1808	112/18862	0.00989349	0.284786	0.270355	ALOX5/MEF2C/GATA1/TGFB1/CYP27B1/ACVR2B/EGR2/BMP4/TRPM4/KREMEN2/ECM1/OSR1/MATN1/SIX2/PHOSPHO1/SOX11/TOB2/FZD9/BGLAP	19
BP	GO:0071695	anatomical structure maturation	32/1808	218/18862	0.00990559	0.284786	0.270355	IGF1/SCARF1/PAX2/SOX10/PABPC1L/GHRHR/PCSK4/BCL11A/KCNIP2/ANGPTL8/EPO/SPINK5/EDNRB/SIX3/ASCL1/TBX6/CATSPER3/NPR2/SPTBN4/TMEM79/FEV/NKX6-1/PLXNB1/CATSPER2/THBS3/PHOSPHO1/CDK5R1/BHLHA15/CEND1/HES5/CATSPERZ/SLC26A6	32
BP	GO:0030212	hyaluronan metabolic process	9/1808	39/18862	0.0100312	0.285978	0.271487	ITIH4/SLC9A1/PDGFB/CEMIP/TGFB1/HYAL1/STAB2/ITIH2/ITIH3	9
BP	GO:0070588	calcium ion transmembrane transport	42/1808	304/18862	0.0100878	0.285978	0.271487	CACNA1G/PKD1/CACNB1/DRD4/TRPM5/CACNG4/SLC9A1/JPH4/CAPN3/ITPR3/NTSR1/CORO1A/CEMIP/ASIC1/GRIN3B/PLCG1/CHRNA10/FAM155B/TRPM4/RGN/DRD2/CATSPER3/MCOLN2/SLC24A2/CACNA1D/TRPV6/PKD1L2/CATSPER2/CACNB3/HAP1/NPPA/GRIN1/GPR35/BHLHA15/CAV3/PDE4B/ATP2A1/TRPV1/GJC2/LIME1/GSTM2/TLR9	42
BP	GO:0008217	regulation of blood pressure	27/1808	177/18862	0.0104012	0.285978	0.271487	NISCH/KCNK6/PDGFB/CHGA/NTSR1/SGK1/NPY/EDNRB/KLK3/ADAMTS16/DRD2/PTPRO/NPR2/CAMK2N1/ADORA1/UCN/COL1A2/ANPEP/OR51E2/KLK1/KLK2/NPPA/AGTRAP/DLL1/MIR199A1/MIR27B/GCGR	27
BP	GO:0009612	response to mechanical stimulus	30/1808	202/18862	0.0104405	0.285978	0.271487	PKD1/HDAC4/WNT11/SLC9A1/WHRN/PIEZO1/ENG/COL1A1/PPL/TNFRSF8/GDF5/CHRNA10/MEIS2/DRD2/TTN/MMP14/ANKRD23/TGFBR2/UCN/PKD1L2/CACNB3/JUP/TCAP/NPPA/CAV3/PDE2A/PDZD7/NTRK1/ASIC3/BGLAP	30
BP	GO:0007622	rhythmic behavior	10/1808	46/18862	0.0105051	0.285978	0.271487	GHRHR/PTGDS/EGR2/NR1D1/DRD2/CIART/ADORA1/PTEN/GPR157/MTA1	10
BP	GO:0050432	catecholamine secretion	11/1808	53/18862	0.0106379	0.285978	0.271487	NISCH/CHGA/CHRNA4/SYT17/STX1A/SYT6/SYT2/DRD2/KCNB1/KCNA2/PRKN	11
BP	GO:0003417	growth plate cartilage development	5/1808	15/18862	0.0106447	0.285978	0.271487	MATN1/TGFBR2/THBS3/RARG/COL27A1	5
BP	GO:0034638	phosphatidylcholine catabolic process	5/1808	15/18862	0.0106447	0.285978	0.271487	PLA2G15/PLA2G5/PNPLA7/ENPP2/PLA2G6	5
BP	GO:0045579	positive regulation of B cell differentiation	5/1808	15/18862	0.0106447	0.285978	0.271487	IL7/NCKAP1L/CD27/MMP14/INPP5D	5
BP	GO:0048484	enteric nervous system development	5/1808	15/18862	0.0106447	0.285978	0.271487	ARX/SOX10/RHOXF1/TLX2/EDNRB	5
BP	GO:0048532	anatomical structure arrangement	5/1808	15/18862	0.0106447	0.285978	0.271487	PAX2/EGR2/PLXNA3/HOXB2/DLL1	5
BP	GO:0050965	detection of temperature stimulus involved in sensory perception of pain	5/1808	15/18862	0.0106447	0.285978	0.271487	NTSR1/MMP24/ADORA1/NTRK1/ASIC3	5
BP	GO:0030282	bone mineralization	19/1808	113/18862	0.0108552	0.285978	0.271487	ALOX5/IGF1/IBSP/MEF2C/WNT11/GATA1/TGFB1/ASPN/CYP27B1/ACVR2B/BMP4/TRPM4/ECM1/OSR1/MATN1/COL1A2/PHOSPHO1/FZD9/BGLAP	19
BP	GO:0009582	detection of abiotic stimulus	23/1808	145/18862	0.0109668	0.285978	0.271487	PKD1/CNGB1/WHRN/NTSR1/PIEZO1/PRPH2/GRK4/MMP24/CHRNA10/GNAT2/TTN/ADORA1/PKD1L2/CACNB3/JUP/TCAP/GPR88/CAV3/PDE6G/GRK1/PDZD7/NTRK1/ASIC3	23
BP	GO:0019228	neuronal action potential	8/1808	33/18862	0.011006	0.285978	0.271487	CACNA1G/MYH14/FGF12/KCNMB4/SCN9A/KCNA2/GPR35/GPR88	8
BP	GO:0006171	cAMP biosynthetic process	4/1808	10/18862	0.0110098	0.285978	0.271487	ADCY2/ADCY4/ADCY10/ADCY6	4
BP	GO:0009629	response to gravity	4/1808	10/18862	0.0110098	0.285978	0.271487	STX1A/SPARC/MSTN/BGLAP	4
BP	GO:0021892	cerebral cortex GABAergic interneuron differentiation	4/1808	10/18862	0.0110098	0.285978	0.271487	ARX/DLX2/ASCL1/DRD2	4
BP	GO:1990403	embryonic brain development	4/1808	10/18862	0.0110098	0.285978	0.271487	RNF112/EN1/EN2/MED12	4
BP	GO:0030183	B cell differentiation	22/1808	137/18862	0.0110216	0.285978	0.271487	HDAC4/CDH17/MFNG/IL7/LFNG/ITFG2/CR2/NCKAP1L/INHA/DNAJB9/GPS2/CD27/MMP14/SYVN1/INPP5D/ZFP36L1/NHEJ1/FZD9/NTRK1/DLL1/MIR17HG/TLR9	22
BP	GO:0035249	synaptic transmission, glutamatergic	16/1808	90/18862	0.0110636	0.285978	0.271487	CACNG4/MEF2C/GRIK5/GRM4/CLSTN3/ADCYAP1/DRD2/DISC1/ADORA1/UCN/GRM2/NLGN2/GRIK1/PRKN/NTRK1/GRM3	16
BP	GO:0061326	renal tubule development	16/1808	90/18862	0.0110636	0.285978	0.271487	PROM1/PKD1/PAX2/MEF2C/WNT11/CALB1/BMP4/WNK4/HOXD11/LAMA5/WNT2B/OSR1/ADAMTS16/SIX2/HES5/DLL1	16
BP	GO:0110148	biomineralization	25/1808	162/18862	0.0115791	0.293858	0.278968	ALOX5/IGF1/IBSP/MEF2C/WNT11/AMELY/GATA1/TGFB1/ASPN/COL1A1/FAM20A/CYP27B1/ACVR2B/BMP4/TRPM4/ECM1/OSR1/FBLN7/FOXO1/MATN1/COL1A2/PHOSPHO1/TSPEAR/FZD9/BGLAP	25
BP	GO:0030217	T cell differentiation	35/1808	246/18862	0.0115795	0.293858	0.278968	RORA/JMJD6/IL4R/LAG3/IL7/LFNG/KAT2A/FOXN1/CRTAM/IL12B/ZAP70/IL1RL2/PLA2G2D/NCKAP1L/BMP4/SPINK5/DOCK2/IL36B/IRF4/CD27/SOX13/NFKBIZ/ADAM8/CD8A/CD1D/IL6R/TGFBR2/NFKBID/SOX12/SOCS1/ZFP36L1/NHEJ1/FANCA/ENTPD7/MAFB	35
BP	GO:0006026	aminoglycan catabolic process	13/1808	68/18862	0.0116026	0.293858	0.278968	PGLYRP1/GPC1/SLC9A1/CEMIP/TGFB1/HYAL1/IDUA/BCAN/STAB2/HSPG2/CSPG4/LYG2/GPC2	13
BP	GO:2000463	positive regulation of excitatory postsynaptic potential	7/1808	27/18862	0.0117129	0.293858	0.278968	STX1B/STX1A/CUX2/CACNB3/NLGN2/PTEN/GRIN1	7
BP	GO:0072009	nephron epithelium development	18/1808	106/18862	0.0117173	0.293858	0.278968	PROM1/PKD1/PAX2/MEF2C/WNT11/CALB1/BMP4/WNK4/HOXD11/LAMA5/WNT2B/OSR1/ADAMTS16/PTPRO/SIX2/LAMB2/HES5/DLL1	18
BP	GO:1901019	regulation of calcium ion transmembrane transporter activity	15/1808	83/18862	0.0117656	0.293858	0.278968	CACNB1/DRD4/SLC9A1/JPH4/RGN/DRD2/CACNB3/HAP1/NPPA/GPR35/CAV3/PDE4B/ATP2A1/GSTM2/TLR9	15
BP	GO:0010875	positive regulation of cholesterol efflux	6/1808	21/18862	0.0118059	0.293858	0.278968	PON1/ABCA7/ZDHHC8/LRP1/GPS2/ABCA3	6
BP	GO:0071526	semaphorin-plexin signaling pathway	9/1808	40/18862	0.0118694	0.293858	0.278968	SEMA3B/SEMA4G/PLXNA3/SEMA6C/SEMA3D/PLXNB1/SEMA4C/FLNA/PLXNB3	9
BP	GO:0045580	regulation of T cell differentiation	23/1808	146/18862	0.0118718	0.293858	0.278968	IL4R/LAG3/IL7/KAT2A/FOXN1/CRTAM/IL12B/ZAP70/IL1RL2/NCKAP1L/BMP4/SPINK5/IL36B/IRF4/CD27/SOX13/NFKBIZ/ADAM8/TGFBR2/NFKBID/SOX12/SOCS1/FANCA	23
BP	GO:0048675	axon extension	19/1808	114/18862	0.0118899	0.293858	0.278968	SEMA3B/ARHGAP4/DPYSL2/SEMA4G/LRP1/PLXNA3/SEMA6C/SLIT2/SEMA3D/DISC1/NKX6-1/ISLR2/SEMA4C/LAMB2/CDK5R1/ULK1/CDH4/MAPT/SLIT1	19
BP	GO:0061351	neural precursor cell proliferation	22/1808	138/18862	0.0119603	0.29388	0.278989	ARX/RORA/SOX10/NUMBL/ELL3/EMX1/SIX3/ASCL1/SLC39A5/ADCYAP1/SLC16A2/DRD2/DISC1/HHIP/ZNF503/INSM1/CEND1/FZD9/RASSF10/FLNA/GJC2/DISP3	22
BP	GO:0009743	response to carbohydrate	32/1808	221/18862	0.0119951	0.29388	0.278989	PTPRN/PRLH/PAX2/FGF21/GRIK5/GHRHR/SPARC/KLF7/LRP1/NKX2-2/NR1D1/TRPM4/NR0B2/KHK/PKLR/KCNB1/PRKAA2/CAMK2N1/TGFBR2/NKX6-1/TRH/PTEN/C2CD2L/BRSK2/UCN3/MAFA/C1QTNF12/PLA2G6/ZFP36L1/KCNJ11/SLC26A6/ZBED6	32
BP	GO:0009994	oocyte differentiation	10/1808	47/18862	0.0122274	0.295843	0.280853	YBX2/IGF1/PABPC1L/NPM2/NPR2/INHBB/SOHLH1/KMT2D/FIGLA/ZGLP1	10
BP	GO:0034260	negative regulation of GTPase activity	10/1808	47/18862	0.0122274	0.295843	0.280853	TNK2/RASA4/RTKN/RGN/GPS2/CPEB2/ADCYAP1/SLIT2/PLXNB3/KLRK1	10
BP	GO:0030199	collagen fibril organization	11/1808	54/18862	0.0122327	0.295843	0.280853	CHADL/AEBP1/COL1A1/P3H4/FKBP10/ADAMTS3/COL1A2/EFEMP2/COL14A1/COL13A1/COL5A2	11
BP	GO:0030500	regulation of bone mineralization	14/1808	76/18862	0.0124464	0.299724	0.284537	ALOX5/MEF2C/GATA1/TGFB1/CYP27B1/ACVR2B/BMP4/TRPM4/ECM1/OSR1/MATN1/PHOSPHO1/FZD9/BGLAP	14
BP	GO:0006874	cellular calcium ion homeostasis	57/1808	442/18862	0.0128075	0.307108	0.291546	TSPOAP1/PKD1/LPAR2/DRD4/CNGB1/JPH4/CAPN3/ITPR3/NTSR1/CORO1A/CEMIP/CALB1/DMPK/CCL1/LRP1/PLCG1/GPR18/OPRL1/ACKR4/CHRNA10/FAM155B/EPO/TRPM4/RGN/GPR12/CD36/EDNRB/ADCYAP1/SYPL2/GPR17/ACKR3/DRD2/TMEM178A/SLC25A27/MCOLN2/SLC24A2/DISC1/ADORA1/TRPV6/RIC3/CACNB3/CALB2/CXCR6/HAP1/C1QTNF1/GRIN1/GPR35/GPR157/CAV3/CCR10/ATP13A5/FZD9/ATP2A1/TRPV1/LIME1/MIR199A1/GSTM2	57
BP	GO:0030902	hindbrain development	22/1808	139/18862	0.0129617	0.308183	0.292567	SEZ6/RORA/WHRN/KAT2A/OTX1/HOXB3/EGR2/FAIM2/ASCL1/SSTR1/NLGN4X/EN1/EN2/SEMA4C/HAP1/HOXB2/FZD4/CDK5R1/CEND1/FLNA/DLL1/MAFB	22
BP	GO:1903531	negative regulation of secretion by cell	22/1808	139/18862	0.0129617	0.308183	0.292567	RHBDF1/DRD4/SIRT4/CD200/CHGA/FOXF1/ASIC1/IL12B/KLF7/INHA/RHBDF2/DRD2/KCNB1/INHBB/ADORA1/UCN/MIDN/TRH/BMP8A/PRKN/KCNJ11/MIR199A1	22
BP	GO:0009410	response to xenobiotic stimulus	21/1808	131/18862	0.0130383	0.308321	0.292698	RORA/CYP2W1/GGT1/CYP2D6/CYP2C18/AOC3/CYP2J2/NR1I2/N6AMT1/CYP3A7/AKR7A3/CES3/GRIN1/CYP2R1/SULT1A2/CYP2D7/GSTM2/SULT1A4/ACY1/UGT1A7/SULT1A3	21
BP	GO:0051966	regulation of synaptic transmission, glutamatergic	13/1808	69/18862	0.013077	0.308321	0.292698	CACNG4/MEF2C/GRM4/ADCYAP1/DRD2/DISC1/ADORA1/UCN/GRM2/NLGN2/GRIK1/NTRK1/GRM3	13
BP	GO:0042692	muscle cell differentiation	48/1808	362/18862	0.0131532	0.308827	0.293179	IGF1/HDAC4/RORA/IL4R/MEF2C/SLC9A1/CAPN3/PDGFB/NFATC4/FOXF1/DMPK/TGFB1/ENG/KAT2A/BVES/TNNT2/OBSL1/BMP4/WFIKKN1/FLNC/TMOD2/TMEM204/POPDC3/KDM6B/EDNRB/SYPL2/JAM2/TTN/MMP14/LMOD3/MYORG/SEMA4C/EFEMP2/TCAP/LBX2/BHLHA15/CAV3/FOXO4/DNER/MAPK12/NRAP/DLL1/MIR200B/MIR199A1/MIR23A/ERVW-1/FER1L5/ZBED6	48
BP	GO:0046640	regulation of alpha-beta T cell proliferation	8/1808	34/18862	0.0132121	0.308922	0.293269	IL12B/CBLB/ZAP70/TNFRSF14/TGFBR2/LGALS9B/LGALS7B/HLA-A	8
BP	GO:0008344	adult locomotory behavior	12/1808	62/18862	0.0136157	0.317042	0.300978	CTNS/SEZ6/DRD4/NTSR1/FGF12/HOXD10/DRD2/SPTBN4/EN1/CEND1/PRKN/OTOG	12
BP	GO:0002088	lens development in camera-type eye	14/1808	77/18862	0.0139094	0.321227	0.30495	CTNS/CRYBB3/CRYBB1/CRYAB/BMP4/WNT2B/MIP/SIX3/TGFBR2/SOX11/SIX5/MAF/SPRED3/CRYGS	14
BP	GO:0060420	regulation of heart growth	14/1808	77/18862	0.0139094	0.321227	0.30495	IGF1/ACACB/MEF2C/RBP4/DUSP6/TGFBR2/TBX20/ZFPM2/PTEN/CAV3/MIR25/MIR200B/MIR199A1/MIR17HG	14
BP	GO:0098900	regulation of action potential	11/1808	55/18862	0.014003	0.322069	0.30575	SLC9A1/NTSR1/FGF12/TRPM4/CD36/KCNB1/CACNB3/JUP/GPR35/CAV3/FLNA	11
BP	GO:0007416	synapse assembly	26/1808	173/18862	0.0141053	0.323102	0.30673	MEF2C/PCDHB4/SYNDIG1/CUX2/PCDHB6/OBSL1/CLSTN3/LRRTM2/TPBG/NLGN4X/DRD2/PTPRD/IGFN1/PLXNB1/BSN/NLGN2/CEL/PTEN/GAP43/AMIGO3/PCLO/SLIT1/DNER/PCDHB11/NTRK1/LRRTM3	26
BP	GO:0021692	cerebellar Purkinje cell layer morphogenesis	5/1808	16/18862	0.0142819	0.324411	0.307973	RORA/WHRN/FAIM2/CEND1/DLL1	5
BP	GO:0035883	enteroendocrine cell differentiation	7/1808	28/18862	0.0143547	0.324411	0.307973	CDK6/BMP4/NKX2-2/NKX6-1/INSM1/DLL1/ZBED6	7
BP	GO:0061037	negative regulation of cartilage development	7/1808	28/18862	0.0143547	0.324411	0.307973	WNT11/CHADL/NKX3-2/BMP4/GDF5/WNT9A/RARG	7
BP	GO:0050920	regulation of chemotaxis	32/1808	224/18862	0.01443	0.324411	0.307973	SEMA3B/F7/SEMA4G/PDGFB/TGFB1/C5/CCL1/THBS4/F3/NCKAP1L/KDR/PLXNA3/MPP1/MSTN/XCL2/SEMA6C/SLIT2/CXCL14/TPBG/PTPRO/SEMA3D/IL6R/ZSWIM5/SEMA4C/MST1/CSF1R/PRKD1/NTF3/MIR149/ZNF580/KLRK1/ZSWIM8	32
BP	GO:0007193	adenylate cyclase-inhibiting G protein-coupled receptor signaling pathway	15/1808	85/18862	0.0145292	0.324411	0.307973	MARCO/DRD4/ADCY2/GRM4/OPRL1/ADCY4/DRD2/ADORA1/GRM2/GPR37/ADCY6/AKAP5/PDE2A/FLNA/GRM3	15
BP	GO:0001835	blastocyst hatching	6/1808	22/18862	0.0149441	0.324411	0.307973	AKAP3/ST8SIA6/HS3ST6/FBLL1/SLC35E2B/ZBED6	6
BP	GO:0031280	negative regulation of cyclase activity	6/1808	22/18862	0.0149441	0.324411	0.307973	GALR3/EDNRB/DRD2/GRM2/AKAP5/GRM3	6
BP	GO:0035188	hatching	6/1808	22/18862	0.0149441	0.324411	0.307973	AKAP3/ST8SIA6/HS3ST6/FBLL1/SLC35E2B/ZBED6	6
BP	GO:0051590	positive regulation of neurotransmitter transport	6/1808	22/18862	0.0149441	0.324411	0.307973	DRD4/STX1B/STX1A/DRD2/RAB3B/PRKN	6
BP	GO:0071684	organism emergence from protective structure	6/1808	22/18862	0.0149441	0.324411	0.307973	AKAP3/ST8SIA6/HS3ST6/FBLL1/SLC35E2B/ZBED6	6
BP	GO:0072243	metanephric nephron epithelium development	6/1808	22/18862	0.0149441	0.324411	0.307973	PKD1/PAX2/CALB1/OSR1/LAMB2/HES5	6
BP	GO:0086012	membrane depolarization during cardiac muscle cell action potential	6/1808	22/18862	0.0149441	0.324411	0.307973	CACNA1G/HCN2/TRPM4/CACNA1D/SCN3B/CAV3	6
BP	GO:2000725	regulation of cardiac muscle cell differentiation	6/1808	22/18862	0.0149441	0.324411	0.307973	MEF2C/TGFB1/KAT2A/BMP4/DLL1/MIR200B	6
BP	GO:0048709	oligodendrocyte differentiation	16/1808	93/18862	0.0149684	0.324411	0.307973	SOX10/HDAC10/ABCA2/CNTNAP1/DLX2/NKX2-2/ASCL1/SOX13/GPR17/DAAM2/SLC45A3/NKX6-1/PTEN/SOX11/MED12/HES5	16
BP	GO:0045621	positive regulation of lymphocyte differentiation	17/1808	101/18862	0.0152556	0.329368	0.312679	IL4R/IL7/IL12B/ZAP70/IL1RL2/NCKAP1L/IL36B/CD27/SOX13/NFKBIZ/ADAM8/MMP14/TGFBR2/NFKBID/INPP5D/SOX12/SOCS1	17
BP	GO:0045165	cell fate commitment	35/1808	251/18862	0.0154676	0.332672	0.315815	ARX/PAX2/MEF2C/WNT11/GATA1/IL7/FOXN1/IL12B/DLX2/PRRX1/PTCH2/SATB2/ONECUT2/BMP4/NKX2-2/HOXD10/KDM6B/WNT2B/IRF4/ASCL1/TGFB1I1/WNT9A/SOX13/TBX6/ISL2/IL6R/FEV/TBX20/SIX2/GAP43/SOX12/GAS1/HES5/DLL1/MIAT	35
BP	GO:0097009	energy homeostasis	8/1808	35/18862	0.0157246	0.335279	0.31829	ACACB/CRTC1/AMPD2/CD36/FOXO1/PRKAA2/BMP8A/DLL1	8
BP	GO:0097035	regulation of membrane lipid distribution	11/1808	56/18862	0.01596	0.335279	0.31829	ABCA7/ABCA2/ATP10B/ATP8B2/ANO7/XKR8/PLSCR2/ANO9/TLCD2/PLSCR3/XKR7	11
BP	GO:0003139	secondary heart field specification	4/1808	11/18862	0.0160053	0.335279	0.31829	MEF2C/WNT11/BMP4/FOXH1	4
BP	GO:0070673	response to interleukin-18	4/1808	11/18862	0.0160053	0.335279	0.31829	ALOX5/PDGFB/IL18BP/TICAM2	4
BP	GO:0072205	metanephric collecting duct development	4/1808	11/18862	0.0160053	0.335279	0.31829	PKD1/PAX2/CALB1/BMP4	4
BP	GO:0086070	SA node cell to atrial cardiac muscle cell communication	4/1808	11/18862	0.0160053	0.335279	0.31829	CACNA1G/CACNA1D/SCN3B/GJC1	4
BP	GO:0090394	negative regulation of excitatory postsynaptic potential	4/1808	11/18862	0.0160053	0.335279	0.31829	CELF4/NLGN4X/TMEM25/PTEN	4
BP	GO:0008542	visual learning	9/1808	42/18862	0.0162827	0.336422	0.319375	CTNS/ABCA7/PDE1B/DBH/MEIS2/DRD2/TTC36/GRIN1/SYNGAP1	9
BP	GO:0006654	phosphatidic acid biosynthetic process	10/1808	49/18862	0.0162987	0.336422	0.319375	DGKA/PLD1/DGKH/PLA2G2D/PLA2G5/SLC27A1/LPCAT4/PLA2G2A/PLA2G2E/PLA2G4B	10
BP	GO:0021879	forebrain neuron differentiation	10/1808	49/18862	0.0162987	0.336422	0.319375	ARX/DLX5/DLX2/SATB2/PLXNA3/ASCL1/SLIT2/DISC1/CSF1R/HES5	10
BP	GO:0032330	regulation of chondrocyte differentiation	10/1808	49/18862	0.0162987	0.336422	0.319375	SCIN/CHADL/NKX3-2/BMP4/GDF5/MBOAT2/WNT9A/SIX2/RARG/MAF	10
BP	GO:0061333	renal tubule morphogenesis	13/1808	71/18862	0.0164533	0.33776	0.320646	PKD1/PAX2/MEF2C/WNT11/BMP4/WNK4/HOXD11/LAMA5/WNT2B/OSR1/ADAMTS16/SIX2/HES5	13
BP	GO:0006476	protein deacetylation	16/1808	94/18862	0.0164834	0.33776	0.320646	AKAP8L/HDAC7/HDAC4/SIRT4/HDAC10/SIN3B/PRKAA2/UCN/PER1/MTA1/PRKD1/MAPT/SIRT7/SPRED3/FLNA/RBM14	16
BP	GO:1902105	regulation of leukocyte differentiation	38/1808	279/18862	0.0171172	0.348838	0.331162	TMEM176A/IL4R/LAG3/IL7/TGFB1/CDK6/KAT2A/FOXN1/CRTAM/IL12B/ZAP70/IL1RL2/NCKAP1L/INHA/BMP4/PIAS3/SPINK5/IL36B/IRF4/CD27/SOX13/NFKBIZ/ADAM8/TMEM178A/MMP14/TGFBR2/NFKBID/INPP5D/SOX12/TOB2/SOCS1/ZFP36L1/FANCA/MAFB/LILRB3/MIR17HG/TLR9/BGLAP	38
BP	GO:0006941	striated muscle contraction	26/1808	176/18862	0.017318	0.348838	0.331162	CACNA1G/HDAC4/SLC9A1/CHGA/PPP1R13L/DMPK/MYH14/FGF12/TNNT2/TRPM4/TTN/CACNA1D/CCDC78/LMOD3/ADORA1/UCN/SCN3B/JUP/TCAP/NPPA/CAV3/GJC1/PDE4B/ATP2A1/FLNA/GSTM2	26
BP	GO:0048167	regulation of synaptic plasticity	26/1808	176/18862	0.017318	0.348838	0.331162	NCDN/LZTS1/MEF2C/JPH4/ITPR3/NFATC4/CALB1/CRTC1/KAT2A/EGR2/ITPKA/CNTN4/CPLX2/LRRTM2/DRD2/SLC24A2/KCNB1/ADORA1/PRRT2/PTEN/CALB2/GRIN1/AKAP5/MAPT/SYNGAP1/ARC	26
BP	GO:0050482	arachidonic acid secretion	7/1808	29/18862	0.0173955	0.348838	0.331162	DRD4/NTSR1/PLA2G2D/PLA2G5/DRD2/PLA2G2A/PLA2G2E	7
BP	GO:0072539	T-helper 17 cell differentiation	7/1808	29/18862	0.0173955	0.348838	0.331162	RORA/IL12B/IRF4/NFKBIZ/IL6R/NFKBID/ENTPD7	7
BP	GO:1903963	arachidonate transport	7/1808	29/18862	0.0173955	0.348838	0.331162	DRD4/NTSR1/PLA2G2D/PLA2G5/DRD2/PLA2G2A/PLA2G2E	7
BP	GO:1904950	negative regulation of establishment of protein localization	20/1808	127/18862	0.0181447	0.353129	0.335236	RHBDF1/DRD4/SIRT4/CD200/DERL3/CHGA/IL12B/KLF7/RHBDF2/CD36/DRD2/KCNB1/INHBB/MIDN/PKIA/BMP8A/PRKN/MAPT/KCNJ11/MIR199A1	20
BP	GO:0031214	biomineral tissue development	24/1808	160/18862	0.0182168	0.353129	0.335236	ALOX5/IGF1/IBSP/MEF2C/WNT11/AMELY/GATA1/TGFB1/ASPN/COL1A1/FAM20A/CYP27B1/ACVR2B/BMP4/TRPM4/ECM1/OSR1/FOXO1/MATN1/COL1A2/PHOSPHO1/TSPEAR/FZD9/BGLAP	24
BP	GO:0010906	regulation of glucose metabolic process	19/1808	119/18862	0.0182904	0.353129	0.335236	IGF1/RORA/ACACB/MLYCD/KAT2A/RGN/KHK/OGT/SOGA1/SLC45A3/MIDN/GPT/MST1/C1QTNF1/CLK2/C1QTNF12/PRKN/SIRT7/GCGR	19
BP	GO:0015909	long-chain fatty acid transport	13/1808	72/18862	0.0183713	0.353129	0.335236	DRD4/ACACB/NTSR1/PLA2G2D/PLA2G5/SLC27A1/CD36/DRD2/PRKAA2/LCN12/PLA2G2A/PLA2G2E/CPT1B	13
BP	GO:0086003	cardiac muscle cell contraction	13/1808	72/18862	0.0183713	0.353129	0.335236	CACNA1G/SLC9A1/FGF12/TRPM4/CACNA1D/ADORA1/SCN3B/JUP/CAV3/GJC1/PDE4B/ATP2A1/FLNA	13
BP	GO:0099504	synaptic vesicle cycle	26/1808	177/18862	0.018509	0.353129	0.335236	SLC18A1/PLD1/AMPH/STX1B/SYNDIG1/GRIK5/STX1A/PRKCG/SYT6/SYT2/CPLX2/NLGN4X/DRD2/DOC2A/SYNJ1/BSN/PRRT2/RAB3B/NLGN2/CEL/PTEN/BRSK2/CDK5R1/SEPTIN5/PCLO/BTBD8	26
BP	GO:0014014	negative regulation of gliogenesis	8/1808	36/18862	0.018565	0.353129	0.335236	SOX10/DLX2/NR1D1/ADCYAP1/DAAM2/NKX6-1/SOX11/HES5	8
BP	GO:0099003	vesicle-mediated transport in synapse	28/1808	194/18862	0.0185875	0.353129	0.335236	SLC18A1/DRD4/PLD1/AMPH/STX1B/SYNDIG1/GRIK5/STX1A/PRKCG/SYT6/SYT2/CPLX2/NLGN4X/DRD2/DOC2A/SYNJ1/BSN/PRRT2/RAB3B/NLGN2/CEL/PTEN/BRSK2/CDK5R1/SEPTIN5/PCLO/BTBD8/ARC	28
BP	GO:0003416	endochondral bone growth	6/1808	23/18862	0.0186168	0.353129	0.335236	ECM1/MATN1/TGFBR2/THBS3/RARG/COL27A1	6
BP	GO:0021680	cerebellar Purkinje cell layer development	6/1808	23/18862	0.0186168	0.353129	0.335236	SEZ6/RORA/WHRN/FAIM2/CEND1/DLL1	6
BP	GO:0032331	negative regulation of chondrocyte differentiation	6/1808	23/18862	0.0186168	0.353129	0.335236	CHADL/NKX3-2/BMP4/GDF5/WNT9A/RARG	6
BP	GO:0050951	sensory perception of temperature stimulus	6/1808	23/18862	0.0186168	0.353129	0.335236	NTSR1/MMP24/ADORA1/TRPV1/NTRK1/ASIC3	6
BP	GO:0016045	detection of bacterium	5/1808	17/18862	0.0186675	0.353129	0.335236	PGLYRP1/CD1D/SSC5D/HLA-A/NAIP	5
BP	GO:0046068	cGMP metabolic process	5/1808	17/18862	0.0186675	0.353129	0.335236	RORA/PDE1A/NPR2/NPPA/PDE2A	5
BP	GO:0050961	detection of temperature stimulus involved in sensory perception	5/1808	17/18862	0.0186675	0.353129	0.335236	NTSR1/MMP24/ADORA1/NTRK1/ASIC3	5
BP	GO:0060438	trachea development	5/1808	17/18862	0.0186675	0.353129	0.335236	FOXF1/BMP4/HYDIN/TGFBR2/RARG	5
BP	GO:0034204	lipid translocation	10/1808	50/18862	0.0186748	0.353129	0.335236	ABCA7/ABCA2/ATP10B/ATP8B2/ANO7/XKR8/PLSCR2/ANO9/PLSCR3/XKR7	10
BP	GO:1903522	regulation of blood circulation	39/1808	290/18862	0.0191732	0.361341	0.343031	CACNA1G/CACNB1/HDAC4/CACNG4/SLC9A1/ITPR3/KCNK6/CHGA/KCND1/DMPK/BVES/SLC4A3/TNNT2/KCNIP2/DBH/TRPM4/CYP2J2/KCNMB4/DRD2/CACNA1D/NPR2/SPTBN4/ADORA1/UCN/SCN3B/CACNB3/JUP/KCNH6/DES/NPPA/KCNJ14/CAV3/GJC1/KCNJ12/PDE4B/KCNJ11/ATP2A1/FLNA/GSTM2	39
BP	GO:0045582	positive regulation of T cell differentiation	15/1808	88/18862	0.0195835	0.367844	0.349205	IL4R/IL7/IL12B/ZAP70/IL1RL2/NCKAP1L/IL36B/CD27/SOX13/NFKBIZ/ADAM8/TGFBR2/NFKBID/SOX12/SOCS1	15
BP	GO:0072503	cellular divalent inorganic cation homeostasis	60/1808	480/18862	0.0198229	0.369444	0.350725	TSPOAP1/PKD1/SLC11A1/LPAR2/DRD4/CNGB1/JPH4/CAPN3/ITPR3/NTSR1/CORO1A/CEMIP/CALB1/DMPK/CCL1/LRP1/PLCG1/GPR18/OPRL1/ACKR4/CHRNA10/FAM155B/EPO/TRPM4/RGN/GPR12/SLC41A1/CD36/EDNRB/SLC39A5/ADCYAP1/SYPL2/GPR17/ACKR3/DRD2/TMEM178A/SLC25A27/MCOLN2/SLC24A2/DISC1/ADORA1/TRPV6/RIC3/CACNB3/CALB2/CXCR6/HAP1/C1QTNF1/GRIN1/GPR35/GPR157/CAV3/CCR10/ATP13A5/FZD9/ATP2A1/TRPV1/LIME1/MIR199A1/GSTM2	60
BP	GO:0070252	actin-mediated cell contraction	19/1808	120/18862	0.0198424	0.369444	0.350725	CACNA1G/SLC9A1/FGF12/TNNT2/MYH2/TRPM4/TTN/CACNA1D/ADORA1/SCN3B/JUP/TCAP/DES/CAV3/GJC1/PDE4B/ATP2A1/FLNA/TPM2	19
BP	GO:0110149	regulation of biomineralization	16/1808	96/18862	0.0198654	0.369444	0.350725	ALOX5/MEF2C/GATA1/TGFB1/ASPN/CYP27B1/ACVR2B/BMP4/TRPM4/ECM1/OSR1/FBLN7/MATN1/PHOSPHO1/FZD9/BGLAP	16
BP	GO:0061387	regulation of extent of cell growth	17/1808	104/18862	0.019983	0.370408	0.351639	SEMA3B/ARHGAP4/DPYSL2/SEMA4G/LRP1/PLXNA3/SPART/NGF/SEMA6C/SEMA3D/DISC1/NKX6-1/ISLR2/SEMA4C/CDK5R1/CDH4/MAPT	17
BP	GO:0003012	muscle system process	57/1808	453/18862	0.0201711	0.372595	0.353716	HSPB6/CACNA1G/IGF1/CYBA/HDAC4/SLC9A1/P2RX6/CHGA/PABPN1/MYOM1/PPP1R13L/DMPK/MYH14/CAMTA2/MYH1/CRYAB/FGF12/TNNT2/KCNIP2/MYH2/TMOD2/TRPM4/EDNRB/SULF1/MSTN/DRD2/FOXO1/TTN/KCNMA1/CACNA1D/TRIM63/CCDC78/LMOD3/ADORA1/UCN/TBX20/SCN3B/JUP/TCAP/DES/NPPA/MYLPF/CAV3/GJC1/SMTN/KCNJ12/PDE4B/ATP2A1/CHRNG/FLNA/TPM2/MIR25/MIR199A1/MIR23A/GSTM2/MYL5/MIR17HG	57
BP	GO:0048639	positive regulation of developmental growth	25/1808	170/18862	0.0203426	0.372595	0.353716	ARX/IGF1/ACACB/MEF2C/CAPN3/SYT17/IL7/GHRHR/LRP1/CPNE5/NGF/SYT2/DRD2/SPTBN4/DISC1/TGFBR2/TBX20/ISLR2/ZFPM2/CDH4/PRKN/MAPT/DLL1/MIR199A1/MIR17HG	25
BP	GO:1903169	regulation of calcium ion transmembrane transport	22/1808	145/18862	0.0204511	0.372595	0.353716	CACNB1/DRD4/SLC9A1/JPH4/CAPN3/NTSR1/CORO1A/CEMIP/PLCG1/RGN/DRD2/CACNB3/HAP1/NPPA/GPR35/CAV3/PDE4B/ATP2A1/GJC2/LIME1/GSTM2/TLR9	22
BP	GO:0031016	pancreas development	13/1808	73/18862	0.020453	0.372595	0.353716	FOXF1/CDK6/NKX3-2/ONECUT2/BMP4/NKX2-2/MEIS2/FOXO1/IL6R/NKX6-1/INSM1/DLL1/ZBED6	13
BP	GO:0008045	motor neuron axon guidance	7/1808	30/18862	0.0208628	0.372595	0.353716	LHX4/EGR2/PLXNA3/SLIT2/NTN3/SLIT1/TMEFF1	7
BP	GO:0099068	postsynapse assembly	7/1808	30/18862	0.0208628	0.372595	0.353716	LRRTM2/NLGN4X/PTPRD/NLGN2/CEL/PTEN/GAP43	7
BP	GO:0021954	central nervous system neuron development	14/1808	81/18862	0.0211207	0.372595	0.353716	ARX/EPHB6/NPY/PLXNA3/ASCL1/CDH11/SLIT2/DRD2/SPTBN4/DISC1/PTEN/TTC36/MAPT/SZT2	14
BP	GO:0007204	positive regulation of cytosolic calcium ion concentration	41/1808	310/18862	0.0214397	0.372595	0.353716	PKD1/LPAR2/JPH4/CAPN3/ITPR3/NTSR1/CORO1A/CEMIP/CCL1/LRP1/PLCG1/GPR18/OPRL1/ACKR4/CHRNA10/FAM155B/EPO/TRPM4/CD36/EDNRB/ADCYAP1/GPR17/ACKR3/DRD2/MCOLN2/SLC24A2/TRPV6/RIC3/CACNB3/CXCR6/HAP1/C1QTNF1/GRIN1/GPR35/GPR157/CAV3/CCR10/TRPV1/LIME1/MIR199A1/GSTM2	41
BP	GO:0032412	regulation of ion transmembrane transporter activity	35/1808	257/18862	0.021455	0.372595	0.353716	CACNB1/DRD4/CACNG4/MEF2C/SLC9A1/JPH4/NTSR1/FGF12/KCNIP2/GRIA3/WNK4/EPO/RGN/MINK1/OSR1/DRD2/DLG2/GRIA4/CACNA1D/SCN3B/CACNB3/NLGN2/PTEN/HAP1/NPPA/GRIN1/GPR35/CAV3/PDE4B/ANO9/KCNJ11/ATP2A1/ARC/GSTM2/TLR9	35
BP	GO:0046621	negative regulation of organ growth	8/1808	37/18862	0.0217538	0.372595	0.353716	RBP4/TGFBR2/PTEN/CAV3/MIR25/MIR200B/MIR199A1/MIR17HG	8
BP	GO:0048846	axon extension involved in axon guidance	8/1808	37/18862	0.0217538	0.372595	0.353716	SEMA3B/SEMA4G/PLXNA3/SEMA6C/SLIT2/SEMA3D/SEMA4C/SLIT1	8
BP	GO:0060412	ventricular septum morphogenesis	8/1808	37/18862	0.0217538	0.372595	0.353716	WNT11/BMP4/SLIT2/TGFBR2/CITED2/ZFPM2/SOX11/MIR17HG	8
BP	GO:1902284	neuron projection extension involved in neuron projection guidance	8/1808	37/18862	0.0217538	0.372595	0.353716	SEMA3B/SEMA4G/PLXNA3/SEMA6C/SLIT2/SEMA3D/SEMA4C/SLIT1	8
BP	GO:0003254	regulation of membrane depolarization	9/1808	44/18862	0.0217903	0.372595	0.353716	CACNA1G/NTSR1/FGF12/KDR/TRPM4/SCN3B/CAV3/FZD9/MLLT11	9
BP	GO:0010874	regulation of cholesterol efflux	9/1808	44/18862	0.0217903	0.372595	0.353716	PON1/ABCA7/ZDHHC8/ABCA2/LRP1/GPS2/ABCA3/MIR27B/YJEFN3	9
BP	GO:0050771	negative regulation of axonogenesis	12/1808	66/18862	0.0217919	0.372595	0.353716	SEMA3B/ARHGAP4/SEMA4G/MCF2/PLXNA3/SPART/SEMA6C/SEMA3D/SEMA4C/PTEN/CDK5R1/SYNGAP1	12
BP	GO:0050805	negative regulation of synaptic transmission	12/1808	66/18862	0.0217919	0.372595	0.353716	CELF4/ASIC1/NLGN4X/DRD2/TMEM25/SLC24A2/KCNB1/ADORA1/PTEN/PRKN/MAPT/ARC	12
BP	GO:0061035	regulation of cartilage development	12/1808	66/18862	0.0217919	0.372595	0.353716	SCIN/WNT11/CHADL/KAT2A/NKX3-2/BMP4/GDF5/MBOAT2/WNT9A/SIX2/RARG/MAF	12
BP	GO:0009134	nucleoside diphosphate catabolic process	4/1808	12/18862	0.0222169	0.372595	0.353716	ENTPD2/ENTPD5/ENTPD8/ENTPD7	4
BP	GO:0015893	drug transport	4/1808	12/18862	0.0222169	0.372595	0.353716	ABCB11/SLC46A1/SLC22A3/ABCA3	4
BP	GO:0021694	cerebellar Purkinje cell layer formation	4/1808	12/18862	0.0222169	0.372595	0.353716	RORA/WHRN/FAIM2/CEND1	4
BP	GO:0038180	nerve growth factor signaling pathway	4/1808	12/18862	0.0222169	0.372595	0.353716	CORO1A/NGF/NTF3/NTRK1	4
BP	GO:0045989	positive regulation of striated muscle contraction	4/1808	12/18862	0.0222169	0.372595	0.353716	CHGA/UCN/NPPA/ATP2A1	4
BP	GO:0046642	negative regulation of alpha-beta T cell proliferation	4/1808	12/18862	0.0222169	0.372595	0.353716	CBLB/TNFRSF14/LGALS9B/LGALS7B	4
BP	GO:0048266	behavioral response to pain	4/1808	12/18862	0.0222169	0.372595	0.353716	THBS4/SCN9A/LPAR5/NTRK1	4
BP	GO:0051583	dopamine uptake involved in synaptic transmission	4/1808	12/18862	0.0222169	0.372595	0.353716	DRD4/DRD2/RAB3B/PRKN	4
BP	GO:0051934	catecholamine uptake involved in synaptic transmission	4/1808	12/18862	0.0222169	0.372595	0.353716	DRD4/DRD2/RAB3B/PRKN	4
BP	GO:0051956	negative regulation of amino acid transport	4/1808	12/18862	0.0222169	0.372595	0.353716	SLC43A1/ADORA1/SLC43A2/TRH	4
BP	GO:0061430	bone trabecula morphogenesis	4/1808	12/18862	0.0222169	0.372595	0.353716	COL1A1/CHAD/PLXNB1/THBS3	4
BP	GO:0072017	distal tubule development	4/1808	12/18862	0.0222169	0.372595	0.353716	PKD1/PAX2/CALB1/WNK4	4
BP	GO:0097154	GABAergic neuron differentiation	4/1808	12/18862	0.0222169	0.372595	0.353716	ARX/DLX2/ASCL1/DRD2	4
BP	GO:2000727	positive regulation of cardiac muscle cell differentiation	4/1808	12/18862	0.0222169	0.372595	0.353716	MEF2C/TGFB1/KAT2A/BMP4	4
BP	GO:0043523	regulation of neuron apoptotic process	28/1808	197/18862	0.0223594	0.373873	0.354928	HDAC4/PAK3/MEF2C/NFATC4/CORO1A/GRIK5/LRP1/GRM4/GDF5/PRKCG/NGF/FAIM2/ASCL1/MAP3K12/ADAM8/KCNB1/EN1/EN2/CDK5R1/NRBP2/PRKN/NTF3/FZD9/SYNGAP1/NTRK1/MIR200A/NAIP/EGLN2	28
BP	GO:0002418	immune response to tumor cell	6/1808	24/18862	0.0228609	0.377775	0.358633	CRTAM/IL12B/HAVCR2/SLC22A13/PRF1/HLA-A	6
BP	GO:0030318	melanocyte differentiation	6/1808	24/18862	0.0228609	0.377775	0.358633	MEF2C/SOX10/EDNRB/LRMDA/OR51E2/ZEB2	6
BP	GO:0051923	sulfation	6/1808	24/18862	0.0228609	0.377775	0.358633	SULT2B1/SULT1A2/SULT1C4/SULT1C2/SULT1A4/SULT1A3	6
BP	GO:0062149	detection of stimulus involved in sensory perception of pain	6/1808	24/18862	0.0228609	0.377775	0.358633	NTSR1/MMP24/ADORA1/CACNB3/NTRK1/ASIC3	6
BP	GO:0035270	endocrine system development	19/1808	122/18862	0.0232492	0.382744	0.36335	WNT11/CDK6/GHRHR/ONECUT2/HOXB3/BMP4/NKX2-2/SIX3/ASCL1/ADCYAP1/DRD2/FOXO1/IL6R/NKX6-1/CITED2/NR0B1/INSM1/DLL1/ZBED6	19
BP	GO:0002065	columnar/cuboidal epithelial cell differentiation	14/1808	82/18862	0.0232975	0.382744	0.36335	WNT11/CDK6/NKX3-2/NPY/BMP4/NKX2-2/EMX1/ASCL1/NKX6-1/RARG/INSM1/SOX11/DLL1/ZBED6	14
BP	GO:0050905	neuromuscular process	15/1808	90/18862	0.0236289	0.38706	0.367448	USH1C/CNTNAP1/FGF12/SLURP1/HOXD10/SPART/DRD2/UCN/TPP1/PRRT2/NLGN2/PTEN/IGDCC3/GPR88/PRKN	15
BP	GO:1901136	carbohydrate derivative catabolic process	28/1808	198/18862	0.0237415	0.387778	0.368129	PGLYRP1/GPC1/SLC9A1/ADA2/MLYCD/CEMIP/TGFB1/HYAL1/PDE1A/NAGK/APOBEC2/IDUA/BCAN/AMPD3/STAB2/NEIL1/HSPG2/ADAMTS9/CSPG4/NUDT4B/PDE4B/LYG2/PDE2A/NCCRP1/ENTPD7/NEU4/GPC2/GALT	28
BP	GO:0030214	hyaluronan catabolic process	5/1808	18/18862	0.0238539	0.388488	0.368803	SLC9A1/CEMIP/TGFB1/HYAL1/STAB2	5
BP	GO:0050433	regulation of catecholamine secretion	10/1808	52/18862	0.0241737	0.391175	0.371354	CHGA/CHRNA4/SYT17/STX1A/SYT6/SYT2/DRD2/KCNB1/KCNA2/PRKN	10
BP	GO:0097305	response to alcohol	32/1808	233/18862	0.0241974	0.391175	0.371354	F7/SPI1/DRD4/ADCY2/CAD/GLRA2/TGFB1/ABCA2/RECQL5/SPARC/SGK1/DBH/AANAT/NR0B2/RBP4/MSTN/CD27/ADCYAP1/SLIT2/GNRH1/DRD2/PRKAA2/IGFBP7/TGFBR2/HPGD/TRH/PTEN/JUP/ADCY6/GRIN1/UCN3/BGLAP	32
BP	GO:0050808	synapse organization	52/1808	412/18862	0.024268	0.391175	0.371354	ARHGAP33/ITGA3/SEZ6/CACNB1/PAK3/MEF2C/PCDHB4/IGSF9/NFATC4/SYNDIG1/DMPK/IL10RA/CUX2/WASF1/SPARC/PCDHB6/OBSL1/BCAN/PCDH8/ITPKA/CLSTN3/LRRTM2/TPBG/NLGN4X/ARHGAP39/DRD2/PTPRD/DISC1/IGFN1/PLXNB1/BSN/CACNB3/NLGN2/CEL/PTEN/GAP43/LAMB2/AMIGO3/CDK5R1/PCLO/MAPT/SLIT1/DNER/FZD9/FLNA/SYNGAP1/PCDHB11/NTRK1/ARC/LRRTM3/PCDHGC5/PCDHGC4	52
BP	GO:0072078	nephron tubule morphogenesis	12/1808	67/18862	0.0243079	0.391175	0.371354	PKD1/PAX2/WNT11/BMP4/WNK4/HOXD11/LAMA5/WNT2B/OSR1/ADAMTS16/SIX2/HES5	12
BP	GO:0003338	metanephros morphogenesis	7/1808	31/18862	0.0247825	0.391175	0.371354	PKD1/PAX2/CALB1/BMP4/FRAS1/SIX2/HES5	7
BP	GO:0019835	cytolysis	7/1808	31/18862	0.0247825	0.391175	0.371354	GSDMB/TGFB1/C5/C8G/PRF1/PLA2G2A/KRT6A	7
BP	GO:0032373	positive regulation of sterol transport	7/1808	31/18862	0.0247825	0.391175	0.371354	PON1/ABCA7/ZDHHC8/LRP1/GPS2/ABCA3/ENPP7	7
BP	GO:0032376	positive regulation of cholesterol transport	7/1808	31/18862	0.0247825	0.391175	0.371354	PON1/ABCA7/ZDHHC8/LRP1/GPS2/ABCA3/ENPP7	7
BP	GO:0043171	peptide catabolic process	7/1808	31/18862	0.0247825	0.391175	0.371354	GGT1/GGT7/ADAMTS13/TPP1/ANPEP/NAALADL1/GGT3P	7
BP	GO:0045761	regulation of adenylate cyclase activity	7/1808	31/18862	0.0247825	0.391175	0.371354	GALR3/EDNRB/DRD2/CACNA1D/GRM2/AKAP5/GRM3	7
BP	GO:0098810	neurotransmitter reuptake	7/1808	31/18862	0.0247825	0.391175	0.371354	SLC18A1/DRD4/SLC22A3/DRD2/RAB3B/SLC29A2/PRKN	7
BP	GO:0048512	circadian behavior	9/1808	45/18862	0.0249945	0.393419	0.373485	GHRHR/PTGDS/NR1D1/DRD2/CIART/ADORA1/PTEN/GPR157/MTA1	9
BP	GO:0051224	negative regulation of protein transport	19/1808	123/18862	0.0251115	0.39416	0.374188	RHBDF1/DRD4/SIRT4/CD200/DERL3/CHGA/IL12B/KLF7/RHBDF2/CD36/DRD2/KCNB1/INHBB/MIDN/PKIA/BMP8A/PRKN/KCNJ11/MIR199A1	19
BP	GO:0042417	dopamine metabolic process	8/1808	38/18862	0.0253107	0.396182	0.376108	DRD4/PDE1B/DBH/DRD2/GPR37/PRKN/SULT1A4/SULT1A3	8
BP	GO:0003206	cardiac chamber morphogenesis	18/1808	115/18862	0.0254854	0.397813	0.377655	MEF2C/WNT11/FOXF1/PPP1R13L/TGFB1/ENG/TNNT2/BMP4/RBP4/SLIT2/FOXH1/TGFBR2/CITED2/TBX20/ZFPM2/SOX11/CAV3/MIR17HG	18
BP	GO:0060485	mesenchyme development	38/1808	287/18862	0.0256012	0.398516	0.378323	SEMA3B/PAX2/MEF2C/WNT11/SEMA4G/SOX10/FOXF1/AMH/TGFB1/ENG/COL1A1/TRIM62/SNAI1/BMP4/ELL3/LAMA5/EDNRB/TGFB1I1/SEMA6C/OSR1/SEMA3D/RADIL/FOXH1/KBTBD8/TGFBR2/CRELD1/CITED2/TBX20/SEMA4C/ZFPM2/SIX2/PTEN/SOX11/ZFP36L1/BCL9L/SPRED3/FLNA/MIR149	38
BP	GO:0090100	positive regulation of transmembrane receptor protein serine/threonine kinase signaling pathway	17/1808	107/18862	0.0257567	0.399811	0.379553	TGFB1/ENG/ACVR2B/BMP8B/INHA/BMP4/GDF5/MEN1/SULF1/MSTN/TGFB1I1/INHBB/CITED2/SOX11/SH2B1/BMP8A/HES5	17
BP	GO:0042493	response to drug	46/1808	359/18862	0.0258318	0.399811	0.379553	ITGA3/F7/HDAC4/CYP2W1/ABCB11/SLC46A1/ACACB/MEF2C/CAD/SOX10/CYP2D6/AMH/FGF21/ENG/ABCA2/CYP2C18/RECQL5/ENO3/COL1A1/NCKAP1L/SLC34A1/CYP2J2/EMX1/DUSP6/PPOX/ABCG8/NAT8/NR1I2/PAM/SLC22A3/DRD2/PRKAA2/TGFBR2/NKX6-1/ABCA3/PTEN/RPH3AL/COL18A1/PDE4B/CYP2R1/KCNJ11/BLOC1S3/NTRK1/CYP2D7/RAB6C/BGLAP	46
BP	GO:0019233	sensory perception of pain	16/1808	99/18862	0.0258973	0.399811	0.379553	SLC9A1/NTSR1/CHRNA4/IL12B/OPRL1/MMP24/EDNRB/ADCYAP1/ADORA1/SCN3B/CACNB3/SCN9A/NLGN2/KCNA2/NTRK1/ASIC3	16
BP	GO:0060326	cell chemotaxis	40/1808	306/18862	0.0270274	0.412337	0.391444	ALOX5/F7/ELMO2/PDGFB/CHGA/CORO1A/C5/GBF1/CCL1/PF4V1/THBS4/NCKAP1L/NR4A1/KDR/ACKR4/TRPM4/MPP1/EDNRB/MSTN/XCL2/ACKR3/SLIT2/CXCL14/TPBG/PTPRO/ADAM8/IL6R/CXCL3/HOXB9/PLEKHG5/CXCR6/MST1/CSF1R/PRKD1/CCR10/PDE4B/PLXNB3/MIR149/ZNF580/KLRK1	40
BP	GO:0001707	mesoderm formation	12/1808	68/18862	0.0270304	0.412337	0.391444	ITGA3/PAX2/WNT11/FOXF1/TLX2/SNAI1/BMP4/ITGB4/KDM6B/TBX6/TBX20/SIX2	12
BP	GO:0008306	associative learning	12/1808	68/18862	0.0270304	0.412337	0.391444	CTNS/ABCA7/ASIC1/PDE1B/DBH/MEIS2/TPBG/DRD2/UCN/TTC36/GRIN1/SYNGAP1	12
BP	GO:0015849	organic acid transport	42/1808	324/18862	0.0270896	0.412337	0.391444	TSPOAP1/SLC6A13/SLC11A1/SLC7A9/CTNS/DRD4/SLC6A15/LLGL2/ABCB11/SLC46A1/ACACB/SLC16A8/NTSR1/STX1A/SFXN3/SLC6A12/PLA2G2D/PLA2G5/SLC27A1/NR0B2/CD36/SLC26A1/SLC16A2/SLC43A1/DRD2/PRKAA2/ADORA1/GRM2/SLC6A18/SLC43A2/SLC38A11/SLC23A1/TRH/STARD5/SLC22A13/SLC16A11/LCN12/PLA2G2A/PLA2G2E/SLC6A17/CPT1B/SLC26A6	42
BP	GO:0035265	organ growth	24/1808	166/18862	0.0272125	0.412337	0.391444	ARX/IGF1/ACACB/MEF2C/IL7/RBP4/DUSP6/ECM1/NLGN4X/MATN1/TGFBR2/TBX20/THBS3/ZFPM2/PTEN/RARG/CAV3/COL27A1/DLL1/MIR25/MIR200B/MIR199A1/MIR23A/MIR17HG	24
BP	GO:0048469	cell maturation	24/1808	166/18862	0.0272125	0.412337	0.391444	SCARF1/SOX10/PABPC1L/GHRHR/PCSK4/BCL11A/KCNIP2/ANGPTL8/EPO/EDNRB/SIX3/ASCL1/TBX6/CATSPER3/NPR2/SPTBN4/TMEM79/FEV/NKX6-1/CATSPER2/BHLHA15/HES5/CATSPERZ/SLC26A6	24
BP	GO:0006836	neurotransmitter transport	29/1808	209/18862	0.0272208	0.412337	0.391444	TSPOAP1/SLC6A13/SLC18A1/DRD4/SLC6A15/MEF2C/STX1B/GRIK5/STX1A/ASIC1/SLC6A12/GRM4/PRKCG/SYT6/KCNMB4/SYT2/CPLX2/SLC22A3/DRD2/DOC2A/SYNJ1/SLC6A18/PRRT2/RAB3B/SLC29A2/SEPTIN5/PRKN/PCLO/SLC6A17	29
BP	GO:0048747	muscle fiber development	10/1808	53/18862	0.0273216	0.412754	0.391839	HDAC4/BMP4/WFIKKN1/FLNC/TTN/LMOD3/MYORG/TCAP/DNER/NRAP	10
BP	GO:0051350	negative regulation of lyase activity	6/1808	25/18862	0.027709	0.415267	0.394225	GALR3/EDNRB/DRD2/GRM2/AKAP5/GRM3	6
BP	GO:0072202	cell differentiation involved in metanephros development	6/1808	25/18862	0.027709	0.415267	0.394225	PAX2/PDGFB/BMP4/OSR1/SIX2/LAMB2	6
BP	GO:0072207	metanephric epithelium development	6/1808	25/18862	0.027709	0.415267	0.394225	PKD1/PAX2/CALB1/OSR1/LAMB2/HES5	6
BP	GO:0010927	cellular component assembly involved in morphogenesis	16/1808	100/18862	0.0281843	0.420757	0.399438	SOX30/GPC1/CAPN3/ABCA2/CNTNAP1/ACRBP/TNNT2/OBSL1/TMOD2/ITGB4/TTN/LMOD3/TCAP/CAV3/NRAP/FABP9	16
BP	GO:0030516	regulation of axon extension	15/1808	92/18862	0.0282698	0.420757	0.399438	SEMA3B/ARHGAP4/DPYSL2/SEMA4G/LRP1/PLXNA3/SEMA6C/SEMA3D/DISC1/NKX6-1/ISLR2/SEMA4C/CDK5R1/CDH4/MAPT	15
BP	GO:0019932	second-messenger-mediated signaling	40/1808	307/18862	0.0282994	0.420757	0.399438	CD22/IGF1/HDAC4/TRPM5/ADCY2/SLC9A1/ITPR3/NFATC4/DMPK/GHRHR/ZAP70/PLCG1/KDR/ACKR4/TRPM4/RGN/CD36/EDNRB/KSR1/ADCYAP1/ACKR3/NPR2/UCN/CGAS/OR51E2/CXCR6/NPPA/TBC1D10C/GRIN1/BHLHA15/MAFA/CCR10/PCLO/PDE2A/MAPT/GSTM2/SULT1A4/LAT/PLA2G4B/SULT1A3	40
BP	GO:0050919	negative chemotaxis	9/1808	46/18862	0.028519	0.422906	0.401478	SEMA3B/SEMA4G/PLXNA3/SEMA6C/SLIT2/SEMA3D/SEMA4C/UNC5C/SLIT1	9
BP	GO:0007616	long-term memory	7/1808	32/18862	0.0291781	0.425364	0.403811	CTNS/NFATC4/CALB1/KAT2A/SGK1/DRD2/ARC	7
BP	GO:0034331	cell junction maintenance	7/1808	32/18862	0.0291781	0.425364	0.403811	WHRN/BSN/NLGN2/CSF1R/PCLO/SYNGAP1/CD177	7
BP	GO:0048333	mesodermal cell differentiation	7/1808	32/18862	0.0291781	0.425364	0.403811	ITGA3/PAX2/FOXF1/BMP4/ITGB4/KDM6B/SIX2	7
BP	GO:0002066	columnar/cuboidal epithelial cell development	8/1808	39/18862	0.0292538	0.425364	0.403811	CDK6/NKX3-2/BMP4/NKX2-2/NKX6-1/RARG/INSM1/DLL1	8
BP	GO:0009309	amine biosynthetic process	8/1808	39/18862	0.0292538	0.425364	0.403811	DBH/AANAT/HDC/PAOX/GPR37/PAH/INSM1/SULT1A2	8
BP	GO:0072210	metanephric nephron development	8/1808	39/18862	0.0292538	0.425364	0.403811	PKD1/PAX2/PDGFB/BMP4/OSR1/SIX2/LAMB2/HES5	8
BP	GO:0010720	positive regulation of cell development	38/1808	290/18862	0.0295241	0.425364	0.403811	PAK3/SOX10/NUMBL/TGFB1/TESK1/CUX2/PROC/EGR2/LRP1/OBSL1/BMP4/NKX2-2/RNF112/ELL3/PLXNA3/NGF/PARP6/ITPKA/ASCL1/SLIT2/TTBK1/DRD2/PTPRD/CHODL/DISC1/LMOD3/NKX6-1/PLXNB1/ILK/ISLR2/HAP1/SOX11/CDH4/MAPT/RASSF10/FLNA/PLXNB3/GJC2	38
BP	GO:0001771	immunological synapse formation	4/1808	13/18862	0.0297063	0.425364	0.403811	DOCK2/HAVCR2/MSN/PRF1	4
BP	GO:0006068	ethanol catabolic process	4/1808	13/18862	0.0297063	0.425364	0.403811	SULT1A2/SULT1C4/SULT1A4/SULT1A3	4
BP	GO:0015812	gamma-aminobutyric acid transport	4/1808	13/18862	0.0297063	0.425364	0.403811	SLC6A13/NTSR1/SLC6A12/TRH	4
BP	GO:0060841	venous blood vessel development	4/1808	13/18862	0.0297063	0.425364	0.403811	FOXF1/ENG/ACVR2B/TBX20	4
BP	GO:1900452	regulation of long-term synaptic depression	4/1808	13/18862	0.0297063	0.425364	0.403811	KCNB1/ADORA1/MAPT/ARC	4
BP	GO:0072234	metanephric nephron tubule development	5/1808	19/18862	0.0298841	0.425364	0.403811	PKD1/PAX2/CALB1/OSR1/HES5	5
BP	GO:0098543	detection of other organism	5/1808	19/18862	0.0298841	0.425364	0.403811	PGLYRP1/CD1D/SSC5D/HLA-A/NAIP	5
BP	GO:0003208	cardiac ventricle morphogenesis	12/1808	69/18862	0.029968	0.425364	0.403811	MEF2C/FOXF1/PPP1R13L/TGFB1/ENG/TNNT2/FOXH1/TGFBR2/TBX20/ZFPM2/SOX11/MIR17HG	12
BP	GO:0021675	nerve development	12/1808	69/18862	0.029968	0.425364	0.403811	PAX2/HOXB3/EGR2/NKX2-2/PRKCG/PLXNA3/NGF/SULF1/HOXB2/NTF3/NTRK1/MAFB	12
BP	GO:0072088	nephron epithelium morphogenesis	12/1808	69/18862	0.029968	0.425364	0.403811	PKD1/PAX2/WNT11/BMP4/WNK4/HOXD11/LAMA5/WNT2B/OSR1/ADAMTS16/SIX2/HES5	12
BP	GO:0001505	regulation of neurotransmitter levels	29/1808	211/18862	0.0304323	0.430869	0.409037	TSPOAP1/SLC18A1/DRD4/MEF2C/STX1B/GRIK5/STX1A/ASIC1/PDE1B/DBH/GRM4/PRKCG/SYT6/KCNMB4/SYT2/CPLX2/SLC22A3/DRD2/DOC2A/SYNJ1/PRRT2/RAB3B/PAH/SLC29A2/SEPTIN5/PRKN/PCLO/SLC44A4/COLQ	29
BP	GO:0022037	metencephalon development	16/1808	101/18862	0.030618	0.431331	0.409475	SEZ6/RORA/WHRN/KAT2A/OTX1/FAIM2/ASCL1/SSTR1/NLGN4X/EN1/SEMA4C/HAP1/FZD4/CDK5R1/CEND1/DLL1	16
BP	GO:0046634	regulation of alpha-beta T cell activation	16/1808	101/18862	0.030618	0.431331	0.409475	IL4R/CRTAM/IL12B/CBLB/ZAP70/HSPH1/NCKAP1L/IRF4/NFKBIZ/TNFRSF14/TGFBR2/NFKBID/LGALS9B/LGALS7B/SOCS1/HLA-A	16
BP	GO:0055001	muscle cell development	24/1808	168/18862	0.0308644	0.433558	0.41159	IGF1/HDAC4/CAPN3/NFATC4/ENG/BVES/TNNT2/OBSL1/BMP4/WFIKKN1/FLNC/TMOD2/SYPL2/TTN/LMOD3/MYORG/EFEMP2/TCAP/CAV3/DNER/NRAP/MIR199A1/MIR23A/FER1L5	24
BP	GO:0050863	regulation of T cell activation	42/1808	327/18862	0.03093	0.433558	0.41159	IGF1/IL4R/PAK3/LAG3/CORO1A/IL7/KAT2A/FOXN1/CRTAM/IL12B/CBLB/ZAP70/IL1RL2/PLA2G2D/HSPH1/NCKAP1L/BMP4/EPO/SPINK5/HAVCR2/IL36B/IRF4/LRRC32/CD27/SOX13/NFKBIZ/GNRH1/ADAM8/TNFRSF14/CD1D/TGFBR2/CGAS/LMO1/NFKBID/LGALS9B/SOX12/LGALS7B/SOCS1/FANCA/HLA-A/LAT/KLRK1	42
BP	GO:0051048	negative regulation of secretion	23/1808	160/18862	0.0319383	0.443363	0.420898	RHBDF1/DRD4/SIRT4/CD200/CHGA/FOXF1/ASIC1/IL12B/KLF7/INHA/WNK4/RHBDF2/DRD2/KCNB1/INHBB/ADORA1/UCN/MIDN/TRH/BMP8A/PRKN/KCNJ11/MIR199A1	23
BP	GO:0032835	glomerulus development	11/1808	62/18862	0.0322291	0.443363	0.420898	PROM1/PAX2/COL4A4/MEF2C/PDGFB/BMP4/SULF1/OSR1/PTPRO/IL6R/LAMB2	11
BP	GO:0032409	regulation of transporter activity	37/1808	283/18862	0.0323386	0.443363	0.420898	PON1/CACNB1/DRD4/CACNG4/MEF2C/SLC9A1/JPH4/NTSR1/FGF12/SGK1/KCNIP2/GRIA3/WNK4/EPO/RGN/MINK1/OSR1/DRD2/DLG2/GRIA4/CACNA1D/SCN3B/CACNB3/NLGN2/PTEN/HAP1/NPPA/GRIN1/GPR35/CAV3/PDE4B/ANO9/KCNJ11/ATP2A1/ARC/GSTM2/TLR9	37
BP	GO:0007632	visual behavior	9/1808	47/18862	0.0323775	0.443363	0.420898	CTNS/ABCA7/PDE1B/DBH/MEIS2/DRD2/TTC36/GRIN1/SYNGAP1	9
BP	GO:0045332	phospholipid translocation	9/1808	47/18862	0.0323775	0.443363	0.420898	ABCA7/ATP10B/ATP8B2/ANO7/XKR8/PLSCR2/ANO9/PLSCR3/XKR7	9
BP	GO:0099054	presynapse assembly	9/1808	47/18862	0.0323775	0.443363	0.420898	CLSTN3/NLGN4X/PTPRD/BSN/NLGN2/CEL/PTEN/PCLO/LRRTM3	9
BP	GO:1990573	potassium ion import across plasma membrane	9/1808	47/18862	0.0323775	0.443363	0.420898	HCN2/ATP4A/KCNJ13/WNK4/SLC12A9/KCNJ14/KCNJ12/KCNJ11/SLC12A8	9
BP	GO:0051051	negative regulation of transport	54/1808	438/18862	0.0326219	0.443363	0.420898	RHBDF1/ABCA7/DRD4/SIRT4/CD200/STX1B/DERL3/CHGA/NTSR1/CORO1A/NECAB2/FOXF1/ABCA2/CRYAB/ASIC1/IL12B/FGF12/KLF7/INHA/WNK4/RHBDF2/EPO/CD36/ADCYAP1/OSR1/ABCG8/LRRTM2/SLC43A1/DRD2/PID1/KCNB1/INHBB/ADORA1/UCN/PRRT2/MIDN/CACNB3/SLC43A2/TRH/PKIA/PTEN/GPR35/CAV3/BMP8A/PRKD1/ANO9/PRKN/KCNJ11/ANKRD13B/MIR199A1/MIR27B/GSTM2/TLR9/FER1L5	54
BP	GO:0051384	response to glucocorticoid	20/1808	135/18862	0.0328164	0.443363	0.420898	CAD/GHRHR/SPARC/AANAT/EPO/MSTN/ANXA3/ADCYAP1/SLIT2/PAM/FOXO1/TRIM63/IGFBP7/UCN/ABCA3/TRH/UCP3/UCN3/ZFP36L1/BGLAP	20
BP	GO:1901215	negative regulation of neuron death	27/1808	195/18862	0.0329556	0.443363	0.420898	MEF2C/CD200/CHGA/NFATC4/CORO1A/FGF21/LRP1/GDF5/PRKCG/EPO/NGF/FAIM2/MAP3K12/ADAM8/EN1/UCN/EN2/TMEM259/NRBP2/PRKN/NTF3/FZD9/SYNGAP1/NTRK1/SULT1A4/NAIP/SULT1A3	27
BP	GO:0048332	mesoderm morphogenesis	12/1808	70/18862	0.0331287	0.443363	0.420898	ITGA3/PAX2/WNT11/FOXF1/TLX2/SNAI1/BMP4/ITGB4/KDM6B/TBX6/TBX20/SIX2	12
BP	GO:0048844	artery morphogenesis	12/1808	70/18862	0.0331287	0.443363	0.420898	WNT11/FOXF1/ENG/PRRX1/AKT3/LRP1/BMP4/FKBP10/FOXH1/ADAMTS9/HPGD/EFEMP2	12
BP	GO:0055021	regulation of cardiac muscle tissue growth	12/1808	70/18862	0.0331287	0.443363	0.420898	IGF1/MEF2C/RBP4/TGFBR2/TBX20/ZFPM2/PTEN/CAV3/MIR25/MIR200B/MIR199A1/MIR17HG	12
BP	GO:0021602	cranial nerve morphogenesis	6/1808	26/18862	0.0331894	0.443363	0.420898	PAX2/HOXB3/EGR2/PLXNA3/HOXB2/MAFB	6
BP	GO:0021772	olfactory bulb development	6/1808	26/18862	0.0331894	0.443363	0.420898	ARX/DLX5/DLX2/FEZF1/SLIT2/CSF1R	6
BP	GO:0048843	negative regulation of axon extension involved in axon guidance	6/1808	26/18862	0.0331894	0.443363	0.420898	SEMA3B/SEMA4G/PLXNA3/SEMA6C/SEMA3D/SEMA4C	6
BP	GO:0051953	negative regulation of amine transport	6/1808	26/18862	0.0331894	0.443363	0.420898	CHGA/SLC43A1/DRD2/ADORA1/SLC43A2/TRH	6
BP	GO:0060351	cartilage development involved in endochondral bone morphogenesis	6/1808	26/18862	0.0331894	0.443363	0.420898	COL1A1/MATN1/TGFBR2/THBS3/RARG/COL27A1	6
BP	GO:0098868	bone growth	6/1808	26/18862	0.0331894	0.443363	0.420898	ECM1/MATN1/TGFBR2/THBS3/RARG/COL27A1	6
BP	GO:0046620	regulation of organ growth	16/1808	102/18862	0.0332031	0.443363	0.420898	ARX/IGF1/ACACB/MEF2C/IL7/RBP4/DUSP6/TGFBR2/TBX20/ZFPM2/PTEN/CAV3/MIR25/MIR200B/MIR199A1/MIR17HG	16
BP	GO:0070167	regulation of biomineral tissue development	15/1808	94/18862	0.0335513	0.444602	0.422074	ALOX5/MEF2C/GATA1/TGFB1/ASPN/CYP27B1/ACVR2B/BMP4/TRPM4/ECM1/OSR1/MATN1/PHOSPHO1/FZD9/BGLAP	15
BP	GO:0042908	xenobiotic transport	8/1808	40/18862	0.0335998	0.444602	0.422074	SLC6A13/SLC18A1/ABCB11/ABCC10/NR1I2/SLC22A3/ABCA3/SLC47A2	8
BP	GO:0070371	ERK1 and ERK2 cascade	41/1808	320/18862	0.0338004	0.444602	0.422074	IGF1/MARCO/ABCA7/TIMP3/PDGFB/NECAB2/TGFB1/FGF21/CCL1/LRP1/BMP4/RRAS/PLA2G5/KDR/CHRNA10/EPO/HAVCR2/CD36/DUSP6/MAP3K12/ADCYAP1/XCL2/ACKR3/TPBG/DRD2/SCIMP/CAMK2N1/PTEN/NLRP6/TBC1D10C/CSF1R/IQGAP3/ZFP36L1/PLA2G2A/SPRED3/NTRK1/NELFE/MIR27B/MIR23A/SULT1A4/SULT1A3	41
BP	GO:0014046	dopamine secretion	7/1808	33/18862	0.0340706	0.444602	0.422074	CHRNA4/SYT17/SYT6/SYT2/DRD2/KCNA2/PRKN	7
BP	GO:0014059	regulation of dopamine secretion	7/1808	33/18862	0.0340706	0.444602	0.422074	CHRNA4/SYT17/SYT6/SYT2/DRD2/KCNA2/PRKN	7
BP	GO:0042573	retinoic acid metabolic process	7/1808	33/18862	0.0340706	0.444602	0.422074	CYP2W1/DHRS9/CYP2C18/RBP1/CYP3A7/UGT1A7/ADH1C	7
BP	GO:0051954	positive regulation of amine transport	7/1808	33/18862	0.0340706	0.444602	0.422074	DRD4/NTSR1/STX1A/DRD2/KCNB1/RAB3B/TRH	7
BP	GO:0072538	T-helper 17 type immune response	7/1808	33/18862	0.0340706	0.444602	0.422074	RORA/IL12B/IRF4/NFKBIZ/IL6R/NFKBID/ENTPD7	7
BP	GO:0010675	regulation of cellular carbohydrate metabolic process	21/1808	144/18862	0.0340849	0.444602	0.422074	IGF1/HDAC4/RORA/ACACB/NTSR1/MLYCD/KAT2A/RGN/KHK/OGT/SOGA1/SLC45A3/MIDN/GPT/MST1/C1QTNF1/CLK2/C1QTNF12/PRKN/SIRT7/GCGR	21
BP	GO:0050806	positive regulation of synaptic transmission	21/1808	144/18862	0.0340849	0.444602	0.422074	CACNG4/ITPR3/STX1B/NFATC4/CALB1/CRTC1/STX1A/LGI1/CLSTN3/ADCYAP1/LRRTM2/DRD2/SLC24A2/ADORA1/NLGN2/PTEN/CALB2/HAP1/AKAP5/NTRK1/ARC	21
BP	GO:0001755	neural crest cell migration	10/1808	55/18862	0.0344726	0.448622	0.42589	SEMA3B/SEMA4G/SOX10/BMP4/LAMA5/EDNRB/SEMA6C/SEMA3D/RADIL/SEMA4C	10
BP	GO:0043627	response to estrogen	12/1808	71/18862	0.0365203	0.457823	0.434625	PTPRN/F7/IL4R/GHRHR/CYP27B1/EPO/MSTN/MMP14/TGFBR2/CITED2/KMT2D/BGLAP	12
BP	GO:0072028	nephron morphogenesis	12/1808	71/18862	0.0365203	0.457823	0.434625	PKD1/PAX2/WNT11/BMP4/WNK4/HOXD11/LAMA5/WNT2B/OSR1/ADAMTS16/SIX2/HES5	12
BP	GO:1904062	regulation of cation transmembrane transport	43/1808	340/18862	0.0365369	0.457823	0.434625	CACNB1/DRD4/CACNG4/MEF2C/SLC9A1/JPH4/CAPN3/NTSR1/CORO1A/CEMIP/FGF12/KCNIP2/PLCG1/GRIA3/WNK4/EPO/RGN/MINK1/OSR1/SLC43A1/DRD2/DLG2/GRIA4/CACNA1D/SCN3B/CACNB3/SLC43A2/NLGN2/PTEN/HAP1/NPPA/GRIN1/GPR35/CAV3/PDE4B/KCNJ11/ATP2A1/FLNA/ARC/GJC2/LIME1/GSTM2/TLR9	43
BP	GO:0002067	glandular epithelial cell differentiation	9/1808	48/18862	0.0365829	0.457823	0.434625	CDK6/BMP4/NKX2-2/ASCL1/NKX6-1/RARG/INSM1/DLL1/ZBED6	9
BP	GO:0010862	positive regulation of pathway-restricted SMAD protein phosphorylation	9/1808	48/18862	0.0365829	0.457823	0.434625	TGFB1/ENG/BMP8B/INHA/BMP4/GDF5/MSTN/INHBB/BMP8A	9
BP	GO:0035850	epithelial cell differentiation involved in kidney development	9/1808	48/18862	0.0365829	0.457823	0.434625	PROM1/PAX2/MEF2C/PDGFB/BMP4/OSR1/PTPRO/SIX2/LAMB2	9
BP	GO:0045778	positive regulation of ossification	9/1808	48/18862	0.0365829	0.457823	0.434625	ALOX5/MEF2C/TGFB1/ACVR2B/BMP4/OSR1/SOX11/TOB2/FZD9	9
BP	GO:1990090	cellular response to nerve growth factor stimulus	9/1808	48/18862	0.0365829	0.457823	0.434625	CORO1A/STMN2/KAT2A/WASF1/NGF/PTEN/NTF3/MAPT/NTRK1	9
BP	GO:1904063	negative regulation of cation transmembrane transport	14/1808	87/18862	0.0367536	0.457823	0.434625	DRD4/NTSR1/FGF12/EPO/OSR1/SLC43A1/DRD2/CACNB3/SLC43A2/PTEN/GPR35/CAV3/GSTM2/TLR9	14
BP	GO:0003215	cardiac right ventricle morphogenesis	5/1808	20/18862	0.0367915	0.457823	0.434625	PPP1R13L/FOXH1/TBX20/ZFPM2/MIR17HG	5
BP	GO:0009713	catechol-containing compound biosynthetic process	5/1808	20/18862	0.0367915	0.457823	0.434625	DBH/HDC/GPR37/PAH/INSM1	5
BP	GO:0021871	forebrain regionalization	5/1808	20/18862	0.0367915	0.457823	0.434625	BMP4/FEZF1/WNT2B/EMX1/SIX3	5
BP	GO:0021895	cerebral cortex neuron differentiation	5/1808	20/18862	0.0367915	0.457823	0.434625	ARX/DLX2/EMX1/ASCL1/DRD2	5
BP	GO:0032793	positive regulation of CREB transcription factor activity	5/1808	20/18862	0.0367915	0.457823	0.434625	CD200/CRTC1/TSSK4/PRKD1/LPAR5	5
BP	GO:0042423	catecholamine biosynthetic process	5/1808	20/18862	0.0367915	0.457823	0.434625	DBH/HDC/GPR37/PAH/INSM1	5
BP	GO:0060563	neuroepithelial cell differentiation	5/1808	20/18862	0.0367915	0.457823	0.434625	WNT11/EMX1/ASCL1/INSM1/SOX11	5
BP	GO:0017157	regulation of exocytosis	27/1808	197/18862	0.0368444	0.457823	0.434625	CACNA1G/IL4R/STX1B/FOXF1/SYT17/STX1A/PRKCG/RAB2B/PRAM1/SYT6/MICAL1/SYT2/CPLX2/DRD2/DOC2A/KCNB1/TRPV6/LGI3/RAB3B/HAP1/SEPTIN1/RPH3AL/SEPTIN5/PRKN/PCLO/CD177/KLRC2	27
BP	GO:0022898	regulation of transmembrane transporter activity	35/1808	268/18862	0.0370536	0.457823	0.434625	CACNB1/DRD4/CACNG4/MEF2C/SLC9A1/JPH4/NTSR1/FGF12/KCNIP2/GRIA3/WNK4/EPO/RGN/MINK1/OSR1/DRD2/DLG2/GRIA4/CACNA1D/SCN3B/CACNB3/NLGN2/PTEN/HAP1/NPPA/GRIN1/GPR35/CAV3/PDE4B/ANO9/KCNJ11/ATP2A1/ARC/GSTM2/TLR9	35
BP	GO:0001654	eye development	45/1808	359/18862	0.0376487	0.457823	0.434625	USH1C/PROM1/CTNS/JMJD6/PAX2/CRYBB3/CRYBB1/CELF4/MYOM1/HSF4/CALB1/PPP1R13L/SMG9/CRYAB/PRPH2/ACVR2B/DLX2/OBSL1/BMP4/MEIS2/WNT2B/MIP/SIX3/RBP4/SLC39A5/WNT9A/DRD2/CPAMD8/IGFN1/TGFBR2/IFT122/LAMB2/RARG/FZD4/SOX11/SIX5/MAF/FSCN2/SPRED3/BLOC1S3/HES5/DLL1/COL5A2/CRYGS/TENM3	45
BP	GO:0016049	cell growth	57/1808	470/18862	0.0379157	0.457823	0.434625	CDK11A/SEMA3B/IGF1/DCBLD2/WNT11/ARHGAP4/LTBP4/SLC9A1/DPYSL2/SEMA4G/SYT17/TGFB1/LGI1/CRYAB/CYP27B1/WASF1/HYAL1/PTCH2/SGK1/BCL11A/LRP1/CPNE5/FLRT1/PLXNA3/SPART/NGF/EMX1/CLSTN3/SEMA6C/SYT2/SLIT2/TAOK2/SEMA3D/N6AMT1/MMP14/DISC1/IGFBP7/TGFBR2/NKX6-1/UCN/ISLR2/KMT2D/SEMA4C/LAMB2/RARG/CDK5R1/ULK1/CDH4/CAV3/PRKN/MAPT/SLIT1/SLC44A4/MIR199A1/MIR23A/SIPA1/EGLN2	57
BP	GO:0001709	cell fate determination	8/1808	41/18862	0.038364	0.457823	0.434625	PAX2/MEF2C/PRRX1/PTCH2/BMP4/NKX2-2/ASCL1/DLL1	8
BP	GO:0017158	regulation of calcium ion-dependent exocytosis	8/1808	41/18862	0.038364	0.457823	0.434625	CACNA1G/SYT17/STX1A/SYT6/SYT2/DOC2A/KCNB1/TRPV6	8
BP	GO:0044091	membrane biogenesis	8/1808	41/18862	0.038364	0.457823	0.434625	CLIP3/NLGN4X/PTPRD/NLGN2/CEL/PTEN/CAV3/TLCD2	8
BP	GO:0050913	sensory perception of bitter taste	8/1808	41/18862	0.038364	0.457823	0.434625	ITPR3/CST4/TAS2R10/TAS2R4/GNAT2/PLCB2/CST1/TAS2R31	8
BP	GO:0051180	vitamin transport	8/1808	41/18862	0.038364	0.457823	0.434625	SLC46A1/CUBN/SLC27A1/CBLIF/TTPA/AMN/SLC23A1/SLC52A2	8
BP	GO:0019748	secondary metabolic process	10/1808	56/18862	0.0384971	0.457823	0.434625	CTNS/CYP2W1/CYP2D6/ASIP/PAM/ACMSD/N6AMT1/AKR7A3/ZEB2/UGT1A7	10
BP	GO:0021872	forebrain generation of neurons	10/1808	56/18862	0.0384971	0.457823	0.434625	ARX/DLX5/DLX2/SATB2/PLXNA3/ASCL1/SLIT2/DISC1/CSF1R/HES5	10
BP	GO:0002091	negative regulation of receptor internalization	4/1808	14/18862	0.0385107	0.457823	0.434625	NECAB2/LRRTM2/ANKRD13B/MIR199A1	4
BP	GO:0003413	chondrocyte differentiation involved in endochondral bone morphogenesis	4/1808	14/18862	0.0385107	0.457823	0.434625	MATN1/TGFBR2/RARG/COL27A1	4
BP	GO:0030207	chondroitin sulfate catabolic process	4/1808	14/18862	0.0385107	0.457823	0.434625	HYAL1/IDUA/BCAN/CSPG4	4
BP	GO:0030213	hyaluronan biosynthetic process	4/1808	14/18862	0.0385107	0.457823	0.434625	PDGFB/CEMIP/TGFB1/HYAL1	4
BP	GO:0030252	growth hormone secretion	4/1808	14/18862	0.0385107	0.457823	0.434625	LTBP4/GHRHR/ADCYAP1/DRD2	4
BP	GO:0035864	response to potassium ion	4/1808	14/18862	0.0385107	0.457823	0.434625	SLC34A1/GNRH1/DLG2/ADAMTS13	4
BP	GO:0043950	positive regulation of cAMP-mediated signaling	4/1808	14/18862	0.0385107	0.457823	0.434625	ADCYAP1/UCN/CGAS/OR51E2	4
BP	GO:0045217	cell-cell junction maintenance	4/1808	14/18862	0.0385107	0.457823	0.434625	WHRN/NLGN2/CSF1R/CD177	4
BP	GO:0048368	lateral mesoderm development	4/1808	14/18862	0.0385107	0.457823	0.434625	FOXF1/FOXH1/CITED2/TBX20	4
BP	GO:0072498	embryonic skeletal joint development	4/1808	14/18862	0.0385107	0.457823	0.434625	HYAL1/BMP4/WNT9A/OSR1	4
BP	GO:1901386	negative regulation of voltage-gated calcium channel activity	4/1808	14/18862	0.0385107	0.457823	0.434625	DRD4/DRD2/CACNB3/GPR35	4
BP	GO:1901678	iron coordination entity transport	4/1808	14/18862	0.0385107	0.457823	0.434625	SLC46A1/HPX/ABCB6/ASIC3	4
BP	GO:1902667	regulation of axon guidance	4/1808	14/18862	0.0385107	0.457823	0.434625	SLIT2/PTPRO/ZSWIM5/ZSWIM8	4
BP	GO:1902894	negative regulation of pri-miRNA transcription by RNA polymerase II	4/1808	14/18862	0.0385107	0.457823	0.434625	HDAC4/PDGFB/NFATC4/BMP4	4
BP	GO:0071331	cellular response to hexose stimulus	19/1808	129/18862	0.0387438	0.458788	0.435541	PTPRN/PAX2/FGF21/GRIK5/GHRHR/KLF7/LRP1/NR1D1/TRPM4/KCNB1/PRKAA2/CAMK2N1/C2CD2L/BRSK2/C1QTNF12/PLA2G6/KCNJ11/SLC26A6/ZBED6	19
BP	GO:0090287	regulation of cellular response to growth factor stimulus	38/1808	296/18862	0.0387548	0.458788	0.435541	ITGA3/GPC1/PPP2R5B/EPN2/LTBP4/TGFB1/ASPN/ENG/WASF1/IL12B/ONECUT2/BMP4/GDF5/WFIKKN1/TMEM204/SPART/MEN1/SULF1/TGFB1I1/SLIT2/ADAMTS3/TGFBR2/HHIP/CITED2/OTX2/FZD4/SOX11/CAV3/LRIT3/NTF3/BCL9L/SPRED3/ADAMTSL2/HES5/DLL1/MIR149/MIR199A1/MIR17HG	38
BP	GO:0048880	sensory system development	46/1808	369/18862	0.0389127	0.459692	0.4364	USH1C/PROM1/CTNS/JMJD6/PAX2/CRYBB3/CRYBB1/CELF4/MYOM1/HSF4/CALB1/PPP1R13L/SMG9/CRYAB/PRPH2/ACVR2B/DLX2/OBSL1/BMP4/MEIS2/WNT2B/MIP/SIX3/RBP4/SLC39A5/WNT9A/DRD2/CPAMD8/IGFN1/TGFBR2/IFT122/LAMB2/RARG/FZD4/SOX11/SIX5/MAF/FSCN2/SPRED3/BLOC1S3/HES5/DLL1/COL5A2/SLC44A4/CRYGS/TENM3	46
BP	GO:0006022	aminoglycan metabolic process	24/1808	172/18862	0.039265	0.46058	0.437242	PGLYRP1/ITIH4/GPC1/SLC9A1/PDGFB/CEMIP/TGFB1/HYAL1/HS3ST2/IDUA/BCAN/STAB2/HSPG2/ITIH2/HS3ST6/ITIH3/NDST2/CSPG4/CHST1/CHST13/LYG2/B3GNT6/GPC2/B3GNT9	24
BP	GO:0018126	protein hydroxylation	6/1808	27/18862	0.0393256	0.46058	0.437242	JMJD6/P3H4/FKBP10/P4HA3/JMJD7/EGLN2	6
BP	GO:0045671	negative regulation of osteoclast differentiation	6/1808	27/18862	0.0393256	0.46058	0.437242	PIAS3/TMEM178A/INPP5D/TOB2/MAFB/LILRB3	6
BP	GO:0048665	neuron fate specification	6/1808	27/18862	0.0393256	0.46058	0.437242	NKX2-2/HOXD10/ASCL1/ISL2/FEV/DLL1	6
BP	GO:0050931	pigment cell differentiation	7/1808	34/18862	0.0394783	0.46058	0.437242	MEF2C/SOX10/EDNRB/LRMDA/OR51E2/ZEB2/BLOC1S3	7
BP	GO:1901385	regulation of voltage-gated calcium channel activity	7/1808	34/18862	0.0394783	0.46058	0.437242	CACNB1/DRD4/DRD2/CACNB3/NPPA/GPR35/PDE4B	7
BP	GO:0050922	negative regulation of chemotaxis	11/1808	64/18862	0.0396186	0.461262	0.43789	SEMA3B/SEMA4G/C5/PLXNA3/SEMA6C/SLIT2/PTPRO/SEMA3D/SEMA4C/MIR149/KLRK1	11
BP	GO:0060993	kidney morphogenesis	14/1808	88/18862	0.040002	0.463619	0.440127	PKD1/PAX2/WNT11/CALB1/BMP4/WNK4/HOXD11/LAMA5/WNT2B/FRAS1/OSR1/ADAMTS16/SIX2/HES5	14
BP	GO:0007586	digestion	20/1808	138/18862	0.0401433	0.463619	0.440127	ARX/SLC46A1/LCT/SGK1/WNK4/CD36/RBP4/ABCG8/MUC4/TFF3/UCN/CEL/UCN3/ENPP7/MUC6/CLPSL2/SLC26A6/PGA3/TLR9/MGAM	20
BP	GO:0071322	cellular response to carbohydrate stimulus	20/1808	138/18862	0.0401433	0.463619	0.440127	PTPRN/PAX2/FGF21/GRIK5/GHRHR/KLF7/LRP1/NR1D1/TRPM4/KCNB1/PRKAA2/CAMK2N1/C2CD2L/BRSK2/C1QTNF12/PLA2G6/ZFP36L1/KCNJ11/SLC26A6/ZBED6	20
BP	GO:0032413	negative regulation of ion transmembrane transporter activity	12/1808	72/18862	0.0401501	0.463619	0.440127	DRD4/FGF12/EPO/OSR1/DRD2/CACNB3/PTEN/GPR35/CAV3/ANO9/GSTM2/TLR9	12
BP	GO:0009988	cell-cell recognition	13/1808	80/18862	0.040241	0.463718	0.440221	CATSPERG/PCDHB6/PCSK4/CATSPERB/DOCK2/HAVCR2/ADAM21/MSN/ZP1/CATSPER3/CATSPER2/GLIPR1L2/PRF1	13
BP	GO:0032535	regulation of cellular component size	46/1808	370/18862	0.0404583	0.46527	0.441695	USH1C/SCIN/SEMA3B/WAS/SPTB/PAK3/ARHGAP4/DPYSL2/SEMA4G/CDHR5/CORO1A/WASF1/AKT3/NCKAP1L/LRP1/ARHGAP40/BAIAP2L2/TMOD2/PLXNA3/SPART/NGF/SPTBN5/SEMA6C/SLIT2/SLC12A9/MSN/SEMA3D/KCNMA1/CARMIL2/SPTBN4/DISC1/LMOD3/NKX6-1/UCN/ISLR2/SEMA4C/RAB3B/PTEN/RARG/CDK5R1/CDH4/CAV3/IQGAP3/MAPT/C15orf62/SLC12A8	46
BP	GO:0060043	regulation of cardiac muscle cell proliferation	9/1808	49/18862	0.0411469	0.472225	0.448298	MEF2C/RBP4/TGFBR2/TBX20/ZFPM2/PTEN/MIR200B/MIR199A1/MIR17HG	9
BP	GO:0007519	skeletal muscle tissue development	21/1808	147/18862	0.0413556	0.473656	0.449656	GPC1/HDAC4/MEF2C/TLL2/MYOM1/TGFB1/MYH14/BVES/MEF2D/EGR2/HOXD10/POPDC3/MSTN/IGSF8/LMOD3/MYORG/SOX11/MYLPF/BCL9L/DNER/DLL1	21
BP	GO:0071326	cellular response to monosaccharide stimulus	19/1808	130/18862	0.0414586	0.473872	0.449861	PTPRN/PAX2/FGF21/GRIK5/GHRHR/KLF7/LRP1/NR1D1/TRPM4/KCNB1/PRKAA2/CAMK2N1/C2CD2L/BRSK2/C1QTNF12/PLA2G6/KCNJ11/SLC26A6/ZBED6	19
BP	GO:0035601	protein deacylation	16/1808	105/18862	0.0419137	0.478105	0.453879	AKAP8L/HDAC7/HDAC4/SIRT4/HDAC10/SIN3B/PRKAA2/UCN/PER1/MTA1/PRKD1/MAPT/SIRT7/SPRED3/FLNA/RBM14	16
BP	GO:0046777	protein autophosphorylation	30/1808	226/18862	0.0420775	0.479004	0.454732	CLK1/PPP2R5B/TXK/CAD/PDGFB/ENG/TESK1/CLK4/SRMS/PRKCG/KDR/MAP3K10/MAP3K12/TSSK4/ULK3/MINK1/TNKS1BP1/TAOK2/GFRA2/TNK1/CLK2/ULK1/MAPK15/AATK/CSF1R/MEX3B/PRKD1/GRK1/NTRK1/MAP3K3	30
BP	GO:0090596	sensory organ morphogenesis	32/1808	244/18862	0.0424129	0.481848	0.457433	USH1C/PROM1/PAX2/WHRN/CALB1/DLX5/NKX3-2/OTX1/ATP6V1B1/PRRX1/KCNQ4/OBSL1/BMP4/CHRNA10/WNT2B/SIX3/RBP4/WNT9A/OSR1/IGFN1/IFT122/SIX2/RARG/TCAP/SOX11/FSCN2/PDZD7/DLL1/MAFB/COL5A2/SLC44A4/TENM3	32
BP	GO:0061178	regulation of insulin secretion involved in cellular response to glucose stimulus	10/1808	57/18862	0.0428338	0.484235	0.459699	KLF7/LRP1/NR1D1/TRPM4/CAMK2N1/C2CD2L/BRSK2/C1QTNF12/PLA2G6/ZBED6	10
BP	GO:0032642	regulation of chemokine production	14/1808	89/18862	0.0434493	0.484235	0.459699	IL4R/MAVS/MEFV/IL7/C5/IL1RL1/LRP1/HAVCR2/ADCYAP1/MCOLN2/IL6R/ALOX15B/CSF1R/TLR9	14
BP	GO:0042110	T cell activation	57/1808	474/18862	0.0434697	0.484235	0.459699	WAS/IGF1/SLC11A1/RORA/JMJD6/IL4R/PAK3/LAG3/CORO1A/IL7/LFNG/KAT2A/FOXN1/CRTAM/IL12B/CBLB/ZAP70/IL1RL2/PLA2G2D/HSPH1/NCKAP1L/BMP4/EPO/SPINK5/DOCK2/HAVCR2/IL36B/IRF4/LRRC32/CD27/SOX13/NFKBIZ/MSN/GNRH1/ADAM8/CD8A/TNFRSF14/CD1D/IL6R/TGFBR2/CGAS/LMO1/NFKBID/NLRC3/LGALS9B/CD8B/SOX12/LGALS7B/SOCS1/ZFP36L1/NHEJ1/FANCA/ENTPD7/MAFB/HLA-A/LAT/KLRK1	57
BP	GO:0035773	insulin secretion involved in cellular response to glucose stimulus	11/1808	65/18862	0.0437222	0.484235	0.459699	PTPRN/KLF7/LRP1/NR1D1/TRPM4/CAMK2N1/C2CD2L/BRSK2/C1QTNF12/PLA2G6/ZBED6	11
BP	GO:0050672	negative regulation of lymphocyte proliferation	13/1808	81/18862	0.0438964	0.484235	0.459699	CRTAM/CBLB/PLA2G2D/BMP4/HAVCR2/LRRC32/GNRH1/TNFRSF14/INPP5D/LGALS9B/SOX11/LGALS7B/TNFRSF13B	13
BP	GO:0099601	regulation of neurotransmitter receptor activity	13/1808	81/18862	0.0438964	0.484235	0.459699	CACNG4/MEF2C/GRIA3/SLURP1/MINK1/DLG2/GRIA4/NLGN2/DLGAP1/PATE1/GRIN1/DLGAP2/ARC	13
BP	GO:0003231	cardiac ventricle development	17/1808	114/18862	0.0439859	0.484235	0.459699	MEF2C/WNT11/FOXF1/PPP1R13L/TGFB1/ENG/TNNT2/BMP4/SLIT2/FOXH1/TGFBR2/CITED2/TBX20/ZFPM2/SOX11/PDE2A/MIR17HG	17
BP	GO:0055007	cardiac muscle cell differentiation	17/1808	114/18862	0.0439859	0.484235	0.459699	IGF1/MEF2C/SLC9A1/TGFB1/KAT2A/BVES/OBSL1/BMP4/KDM6B/TTN/TCAP/CAV3/NRAP/DLL1/MIR200B/MIR199A1/MIR23A	17
BP	GO:0150063	visual system development	45/1808	363/18862	0.0440422	0.484235	0.459699	USH1C/PROM1/CTNS/JMJD6/PAX2/CRYBB3/CRYBB1/CELF4/MYOM1/HSF4/CALB1/PPP1R13L/SMG9/CRYAB/PRPH2/ACVR2B/DLX2/OBSL1/BMP4/MEIS2/WNT2B/MIP/SIX3/RBP4/SLC39A5/WNT9A/DRD2/CPAMD8/IGFN1/TGFBR2/IFT122/LAMB2/RARG/FZD4/SOX11/SIX5/MAF/FSCN2/SPRED3/BLOC1S3/HES5/DLL1/COL5A2/CRYGS/TENM3	45
BP	GO:0072073	kidney epithelium development	19/1808	131/18862	0.0443087	0.484235	0.459699	PROM1/PKD1/PAX2/MEF2C/WNT11/CALB1/BMP4/WNK4/HOXD11/LAMA5/WNT2B/OSR1/SLIT2/ADAMTS16/PTPRO/SIX2/LAMB2/HES5/DLL1	19
BP	GO:0016048	detection of temperature stimulus	5/1808	21/18862	0.0445995	0.484235	0.459699	NTSR1/MMP24/ADORA1/NTRK1/ASIC3	5
BP	GO:0019370	leukotriene biosynthetic process	5/1808	21/18862	0.0445995	0.484235	0.459699	ALOX5/GGT1/PLA2G5/GGT7/GGT3P	5
BP	GO:0022010	central nervous system myelination	5/1808	21/18862	0.0445995	0.484235	0.459699	SOX10/ABCA2/CNTNAP1/PTEN/HES5	5
BP	GO:0030325	adrenal gland development	5/1808	21/18862	0.0445995	0.484235	0.459699	WNT11/ASCL1/CITED2/NR0B1/INSM1	5
BP	GO:0031629	synaptic vesicle fusion to presynaptic active zone membrane	5/1808	21/18862	0.0445995	0.484235	0.459699	STX1B/GRIK5/STX1A/CPLX2/PRRT2	5
BP	GO:0032291	axon ensheathment in central nervous system	5/1808	21/18862	0.0445995	0.484235	0.459699	SOX10/ABCA2/CNTNAP1/PTEN/HES5	5
BP	GO:0038083	peptidyl-tyrosine autophosphorylation	5/1808	21/18862	0.0445995	0.484235	0.459699	TXK/SRMS/KDR/AATK/NTRK1	5
BP	GO:0042749	regulation of circadian sleep/wake cycle	5/1808	21/18862	0.0445995	0.484235	0.459699	GHRHR/PTGDS/NR1D1/DRD2/ADORA1	5
BP	GO:0044241	lipid digestion	5/1808	21/18862	0.0445995	0.484235	0.459699	ARX/CD36/ABCG8/CEL/ENPP7	5
BP	GO:0048485	sympathetic nervous system development	5/1808	21/18862	0.0445995	0.484235	0.459699	ASCL1/GFRA3/INSM1/SOX11/NTRK1	5
BP	GO:0072170	metanephric tubule development	5/1808	21/18862	0.0445995	0.484235	0.459699	PKD1/PAX2/CALB1/OSR1/HES5	5
BP	GO:0098698	postsynaptic specialization assembly	5/1808	21/18862	0.0445995	0.484235	0.459699	LRRTM2/PTPRD/NLGN2/PTEN/GAP43	5
BP	GO:0099500	vesicle fusion to plasma membrane	5/1808	21/18862	0.0445995	0.484235	0.459699	STX1B/GRIK5/STX1A/CPLX2/PRRT2	5
BP	GO:0007229	integrin-mediated signaling pathway	16/1808	106/18862	0.0451503	0.489273	0.464481	ITGA3/TXK/CDH17/FYB1/COL16A1/MADCAM1/LAMA5/ITGB4/PRAM1/ITGA11/ADAMTS13/ILK/PRKD1/FLNA/CD177/LAT	16
BP	GO:0007498	mesoderm development	18/1808	123/18862	0.0457694	0.491447	0.466545	ITGA3/PAX2/WNT11/FOXF1/AMH/TLX2/SNAI1/BMP4/ITGB4/KDM6B/OSR1/TBX6/FOXH1/CITED2/TBX20/ZFPM2/SIX2/ZFP36L1	18
BP	GO:0070374	positive regulation of ERK1 and ERK2 cascade	28/1808	210/18862	0.0459785	0.491447	0.466545	MARCO/ABCA7/PDGFB/NECAB2/TGFB1/FGF21/CCL1/LRP1/BMP4/PLA2G5/KDR/EPO/HAVCR2/CD36/MAP3K12/ADCYAP1/XCL2/ACKR3/TPBG/DRD2/SCIMP/PTEN/CSF1R/PLA2G2A/NTRK1/NELFE/MIR27B/MIR23A	28
BP	GO:0035176	social behavior	9/1808	50/18862	0.0460798	0.491447	0.466545	NRXN3/DRD4/CIC/GRPR/NLGN4X/EN1/UCN/PTEN/SEPTIN5	9
BP	GO:0099172	presynapse organization	9/1808	50/18862	0.0460798	0.491447	0.466545	CLSTN3/NLGN4X/PTPRD/BSN/NLGN2/CEL/PTEN/PCLO/LRRTM3	9
BP	GO:1990089	response to nerve growth factor	9/1808	50/18862	0.0460798	0.491447	0.466545	CORO1A/STMN2/KAT2A/WASF1/NGF/PTEN/NTF3/MAPT/NTRK1	9
BP	GO:0003299	muscle hypertrophy in response to stress	6/1808	28/18862	0.0461358	0.491447	0.466545	HDAC4/CAMTA2/FOXO1/TCAP/MIR25/MIR199A1	6
BP	GO:0014887	cardiac muscle adaptation	6/1808	28/18862	0.0461358	0.491447	0.466545	HDAC4/CAMTA2/FOXO1/TCAP/MIR25/MIR199A1	6
BP	GO:0014898	cardiac muscle hypertrophy in response to stress	6/1808	28/18862	0.0461358	0.491447	0.466545	HDAC4/CAMTA2/FOXO1/TCAP/MIR25/MIR199A1	6
BP	GO:0021988	olfactory lobe development	6/1808	28/18862	0.0461358	0.491447	0.466545	ARX/DLX5/DLX2/FEZF1/SLIT2/CSF1R	6
BP	GO:0050953	sensory perception of light stimulus	29/1808	219/18862	0.0462371	0.491596	0.466687	USH1C/ZIC2/CNGB1/PAX2/IMPG2/WHRN/CRYBB3/CRYBB1/TIMP3/HSF4/COL1A1/GABRR2/PRPH2/CLIC5/GNAT2/RDH5/MIP/SIX3/RBP4/SLC24A2/LAMB2/BBS1/COL18A1/GJC1/LRIT3/PDE6G/GRK1/FSCN2/CRYGS	29
BP	GO:0046631	alpha-beta T cell activation	21/1808	149/18862	0.0467943	0.496584	0.471422	RORA/IL4R/CRTAM/IL12B/CBLB/ZAP70/PLA2G2D/HSPH1/NCKAP1L/DOCK2/IRF4/NFKBIZ/TNFRSF14/IL6R/TGFBR2/NFKBID/LGALS9B/LGALS7B/SOCS1/ENTPD7/HLA-A	21
BP	GO:0060349	bone morphogenesis	14/1808	90/18862	0.0471004	0.498565	0.473303	MEF2C/DLX5/COL1A1/MEF2D/BMP4/MMP14/MATN1/TGFBR2/THBS3/RARG/PHOSPHO1/COL27A1/COL13A1/SP5	14
BP	GO:0001704	formation of primary germ layer	17/1808	115/18862	0.0471952	0.498565	0.473303	ITGA3/PAX2/WNT11/FOXF1/COL7A1/TLX2/SNAI1/BMP4/ITGB4/KDM6B/COL6A1/TBX6/MMP14/TBX20/SIX2/LAMB3/COL5A2	17
BP	GO:0043271	negative regulation of ion transport	40/1808	319/18862	0.0474615	0.498565	0.473303	RHBDF1/DRD4/SIRT4/CD200/DERL3/CHGA/NTSR1/ABCA2/IL12B/FGF12/KLF7/WNK4/RHBDF2/EPO/CD36/ADCYAP1/OSR1/ABCG8/SLC43A1/DRD2/PID1/KCNB1/INHBB/ADORA1/MIDN/CACNB3/SLC43A2/TRH/PKIA/PTEN/GPR35/CAV3/BMP8A/ANO9/PRKN/KCNJ11/MIR199A1/MIR27B/GSTM2/TLR9	40
BP	GO:0031102	neuron projection regeneration	10/1808	58/18862	0.0474912	0.498565	0.473303	SCARF1/PRRX1/LRP1/PTEN/GAP43/LAMB2/ULK1/RGMA/RTN4RL2/FLNA	10
BP	GO:0051965	positive regulation of synapse assembly	10/1808	58/18862	0.0474912	0.498565	0.473303	SYNDIG1/CUX2/CLSTN3/LRRTM2/TPBG/PTPRD/NLGN2/AMIGO3/NTRK1/LRRTM3	10
BP	GO:0060348	bone development	26/1808	193/18862	0.0476765	0.498565	0.473303	IGF1/MEF2C/DLX5/ENG/KAT2A/COL1A1/MEF2D/BMP4/RGN/CHAD/SULF1/MIGA2/MMP14/NPR2/MATN1/TGFBR2/PLXNB1/THBS3/RARG/PHOSPHO1/CTC1/HOXB4/COL27A1/COL13A1/SP5/BGLAP	26
BP	GO:1901654	response to ketone	26/1808	193/18862	0.0476765	0.498565	0.473303	F7/ADCY2/CAD/CATSPERG/SOX10/TGFB1/SGK1/NKX2-2/AANAT/EPO/CATSPERB/MSTN/SLIT2/MSN/GNRH1/FOXO1/CATSPER3/PRKAA2/IGFBP7/CATSPER2/TRH/ADCY6/UCN3/KCNJ11/NDOR1/BGLAP	26
BP	GO:0030203	glycosaminoglycan metabolic process	22/1808	158/18862	0.0477634	0.498565	0.473303	PGLYRP1/ITIH4/GPC1/SLC9A1/PDGFB/CEMIP/TGFB1/HYAL1/HS3ST2/IDUA/BCAN/STAB2/HSPG2/ITIH2/HS3ST6/ITIH3/NDST2/CSPG4/CHST1/CHST13/LYG2/GPC2	22
BP	GO:0032945	negative regulation of mononuclear cell proliferation	13/1808	82/18862	0.0477773	0.498565	0.473303	CRTAM/CBLB/PLA2G2D/BMP4/HAVCR2/LRRC32/GNRH1/TNFRSF14/INPP5D/LGALS9B/SOX11/LGALS7B/TNFRSF13B	13
BP	GO:0006646	phosphatidylethanolamine biosynthetic process	4/1808	15/18862	0.0486439	0.501112	0.47572	CHKB/SLC27A1/LPIN3/PHOSPHO1	4
BP	GO:0009404	toxin metabolic process	4/1808	15/18862	0.0486439	0.501112	0.47572	CYP2W1/PAM/N6AMT1/AKR7A3	4
BP	GO:0014819	regulation of skeletal muscle contraction	4/1808	15/18862	0.0486439	0.501112	0.47572	DMPK/CAV3/ATP2A1/GSTM2	4
BP	GO:0042053	regulation of dopamine metabolic process	4/1808	15/18862	0.0486439	0.501112	0.47572	DRD4/PDE1B/GPR37/PRKN	4
BP	GO:0042069	regulation of catecholamine metabolic process	4/1808	15/18862	0.0486439	0.501112	0.47572	DRD4/PDE1B/GPR37/PRKN	4
BP	GO:0072160	nephron tubule epithelial cell differentiation	4/1808	15/18862	0.0486439	0.501112	0.47572	PROM1/PAX2/MEF2C/OSR1	4
BP	GO:0072224	metanephric glomerulus development	4/1808	15/18862	0.0486439	0.501112	0.47572	PAX2/PDGFB/OSR1/LAMB2	4
BP	GO:0030517	negative regulation of axon extension	8/1808	43/18862	0.0491981	0.502299	0.476847	SEMA3B/ARHGAP4/SEMA4G/PLXNA3/SEMA6C/SEMA3D/SEMA4C/CDK5R1	8
BP	GO:0046189	phenol-containing compound biosynthetic process	8/1808	43/18862	0.0491981	0.502299	0.476847	CTNS/ASIP/DBH/HDC/ZEB2/GPR37/PAH/INSM1	8
BP	GO:0048599	oocyte development	8/1808	43/18862	0.0491981	0.502299	0.476847	YBX2/IGF1/PABPC1L/NPR2/INHBB/KMT2D/FIGLA/ZGLP1	8
BP	GO:0061383	trabecula morphogenesis	8/1808	43/18862	0.0491981	0.502299	0.476847	ENG/COL1A1/CHAD/RBP4/FOXH1/PLXNB1/THBS3/CAV3	8
BP	GO:0002683	negative regulation of immune system process	49/1808	403/18862	0.0492048	0.502299	0.476847	TMEM176A/CD22/IL4R/THOC1/LAG3/CD200/FOXF1/TGFB1/CDK6/C5/CLNK/CRTAM/IL12B/CBLB/IL1RL1/PLA2G2D/INHA/BMP4/NR1D1/PIAS3/GPS2/SPINK5/HAVCR2/LRRC32/ADCYAP1/GPR17/SLIT2/GNRH1/DRD2/TMEM178A/TSC22D3/TNFRSF14/UBASH3A/DCST1/ADORA1/NLRC3/INPP5D/LGALS9B/NLRP6/TBC1D10C/SOX11/LGALS7B/TOB2/SOCS1/MAFB/LILRB3/HLA-A/KLRK1/TNFRSF13B	49
BP	GO:0006986	response to unfolded protein	25/1808	185/18862	0.0497991	0.507446	0.481734	DDX11/ABCA7/PPP2R5B/DERL3/FGF21/CDK5RAP3/THBS4/HSPH1/DNAJB9/DNAJB1/DNAJB5/HYOU1/SERP2/CXXC1/SYVN1/HSPA4L/TPP1/HSPB2/HSPA6/BHLHA15/PRKN/SULT1A4/ATF6B/PLA2G4B/SULT1A3	25
BP	GO:1901214	regulation of neuron death	38/1808	302/18862	0.0500271	0.50885	0.483066	HDAC4/PAK3/MEF2C/CD200/CHGA/NFATC4/CORO1A/FGF21/GRIK5/LRP1/GRM4/GDF5/PRKCG/EPO/NGF/FAIM2/ASCL1/MAP3K12/ADAM8/KCNB1/EN1/ADORA1/UCN/EN2/CDK5R1/TMEM259/NRBP2/PRKN/NTF3/MAPT/FZD9/SYNGAP1/NTRK1/MIR200A/SULT1A4/NAIP/SULT1A3/EGLN2	38
BP	GO:0007188	adenylate cyclase-modulating G protein-coupled receptor signaling pathway	30/1808	230/18862	0.0510914	0.518739	0.492455	MARCO/LPAR2/DRD4/ADCY2/CHGA/APLP1/GHRHR/ADGRE5/GRM4/OPRL1/GALR3/ADCY4/GPR12/GNAT2/ADCYAP1/DRD2/CACNA1D/ADGRG5/ADORA1/GRM2/GPR37/ADCY6/UCN3/AKAP5/PDE4B/PDE2A/FLNA/GRM3/GCGR/MC1R	30
BP	GO:0071715	icosanoid transport	9/1808	51/18862	0.0513907	0.520367	0.494	DRD4/NTSR1/PLA2G2D/ABCC10/PLA2G5/DRD2/SLCO3A1/PLA2G2A/PLA2G2E	9
BP	GO:0031667	response to nutrient levels	54/1808	451/18862	0.0515152	0.520367	0.494	PON1/F7/PRLH/PAX2/ACACB/CAD/WNT11/FGF21/KAT2A/COL1A1/CYP27B1/ITFG2/TFEB/SPARC/NPY/PRKCG/EPO/SLC34A1/WNT2B/TTPA/ASCL1/SLC39A5/SSTR1/ADCYAP1/PKLR/ABCG8/SLC22A3/OGT/FOXO1/KCNB1/PRKAA2/INHBB/TGFBR2/UCN/AQP3/CACNB3/GPT/FOXA3/PTEN/PRL/BRSK2/UCP3/ULK1/UCN3/BHLHA15/BMP8A/PRKD1/FOXO4/CLPSL2/SZT2/NTRK1/EHMT2/GCGR/BGLAP	54
BP	GO:1901292	nucleoside phosphate catabolic process	13/1808	83/18862	0.0518891	0.520367	0.494	ENTPD2/MLYCD/PDE1A/AMPD3/NEIL1/NUDT4B/PDE4B/NT5C1B/NUDT17/PDE2A/ENTPD5/ENTPD8/ENTPD7	13
BP	GO:0014037	Schwann cell differentiation	7/1808	36/18862	0.0518982	0.520367	0.494	GPC1/PRX/CNTNAP1/EGR2/ITGB4/LAMB2/MED12	7
BP	GO:0071709	membrane assembly	7/1808	36/18862	0.0518982	0.520367	0.494	NLGN4X/PTPRD/NLGN2/CEL/PTEN/CAV3/TLCD2	7
BP	GO:0086010	membrane depolarization during action potential	7/1808	36/18862	0.0518982	0.520367	0.494	CACNA1G/HCN2/TRPM4/CACNA1D/SCN3B/SCN9A/CAV3	7
BP	GO:1902742	apoptotic process involved in development	7/1808	36/18862	0.0518982	0.520367	0.494	SPI1/PAX2/CRYAB/SIX3/SLIT2/XKR8/XKR7	7
BP	GO:2001257	regulation of cation channel activity	24/1808	177/18862	0.0520097	0.520559	0.494182	CACNB1/DRD4/CACNG4/MEF2C/JPH4/NTSR1/FGF12/KCNIP2/GRIA3/EPO/MINK1/DRD2/DLG2/GRIA4/CACNB3/NLGN2/HAP1/NPPA/GRIN1/GPR35/PDE4B/KCNJ11/ARC/GSTM2	24
BP	GO:0048663	neuron fate commitment	10/1808	59/18862	0.052477	0.523462	0.496938	DLX2/PRRX1/SATB2/BMP4/NKX2-2/HOXD10/ASCL1/ISL2/FEV/DLL1	10
BP	GO:0055117	regulation of cardiac muscle contraction	12/1808	75/18862	0.0525346	0.523462	0.496938	HDAC4/SLC9A1/CHGA/TRPM4/ADORA1/UCN/JUP/NPPA/CAV3/PDE4B/ATP2A1/GSTM2	12
BP	GO:0003205	cardiac chamber development	21/1808	151/18862	0.0527304	0.523462	0.496938	MEF2C/WNT11/FOXF1/PPP1R13L/TGFB1/ENG/TNNT2/BMP4/RBP4/SLIT2/TBX6/FOXH1/TGFBR2/CRELD1/CITED2/TBX20/ZFPM2/SOX11/CAV3/PDE2A/MIR17HG	21
BP	GO:0019226	transmission of nerve impulse	11/1808	67/18862	0.0527833	0.523462	0.496938	CACNA1G/CACNG4/MYH14/CNTNAP1/FGF12/KCNMB4/SPTBN4/SCN9A/KCNA2/GPR35/GPR88	11
BP	GO:0006067	ethanol metabolic process	5/1808	22/18862	0.0533216	0.523462	0.496938	SULT1A2/SULT1C4/SULT1A4/ADH1C/SULT1A3	5
BP	GO:0030277	maintenance of gastrointestinal epithelium	5/1808	22/18862	0.0533216	0.523462	0.496938	RBP4/MUC4/TFF3/MUC6/TLR9	5
BP	GO:0035994	response to muscle stretch	5/1808	22/18862	0.0533216	0.523462	0.496938	SLC9A1/TTN/TCAP/NPPA/CAV3	5
BP	GO:0042359	vitamin D metabolic process	5/1808	22/18862	0.0533216	0.523462	0.496938	PIAS4/CUBN/CYP27B1/SNAI1/CYP2R1	5
BP	GO:0045686	negative regulation of glial cell differentiation	5/1808	22/18862	0.0533216	0.523462	0.496938	DLX2/NR1D1/DAAM2/NKX6-1/HES5	5
BP	GO:0046058	cAMP metabolic process	5/1808	22/18862	0.0533216	0.523462	0.496938	ADCY2/ADCY4/ADCY10/ADCY6/PDE4B	5
BP	GO:0060343	trabecula formation	5/1808	22/18862	0.0533216	0.523462	0.496938	COL1A1/CHAD/RBP4/THBS3/CAV3	5
BP	GO:0048762	mesenchymal cell differentiation	30/1808	231/18862	0.0535498	0.523948	0.4974	SEMA3B/PAX2/MEF2C/WNT11/SEMA4G/SOX10/TGFB1/ENG/COL1A1/TRIM62/SNAI1/BMP4/ELL3/LAMA5/EDNRB/TGFB1I1/SEMA6C/OSR1/SEMA3D/RADIL/KBTBD8/TGFBR2/SEMA4C/SIX2/PTEN/SOX11/BCL9L/SPRED3/FLNA/MIR149	30
BP	GO:0002063	chondrocyte development	6/1808	29/18862	0.0536333	0.523948	0.4974	SULF1/ECM1/MATN1/TGFBR2/RARG/COL27A1	6
BP	GO:0060419	heart growth	15/1808	100/18862	0.0536501	0.523948	0.4974	IGF1/ACACB/MEF2C/RBP4/DUSP6/TGFBR2/TBX20/ZFPM2/PTEN/CAV3/MIR25/MIR200B/MIR199A1/MIR23A/MIR17HG	15
BP	GO:0015804	neutral amino acid transport	8/1808	44/18862	0.0552887	0.539017	0.511705	SLC7A9/CTNS/SLC6A15/LLGL2/SFXN3/SLC43A1/SLC43A2/SLC6A17	8
BP	GO:0030301	cholesterol transport	16/1808	109/18862	0.0559144	0.543237	0.515711	PON1/ABCA7/ZDHHC8/ABCA2/LRP1/STARD3/GPS2/CD36/ABCG8/ABCA3/CEL/STARD5/ENPP7/MIR27B/LCAT/YJEFN3	16
BP	GO:0098732	macromolecule deacylation	16/1808	109/18862	0.0559144	0.543237	0.515711	AKAP8L/HDAC7/HDAC4/SIRT4/HDAC10/SIN3B/PRKAA2/UCN/PER1/MTA1/PRKD1/MAPT/SIRT7/SPRED3/FLNA/RBM14	16
BP	GO:0050803	regulation of synapse structure or activity	28/1808	214/18862	0.0560315	0.543438	0.515902	ARHGAP33/PAK3/MEF2C/IGSF9/STX1B/NFATC4/SYNDIG1/DMPK/IL10RA/CUX2/SPARC/PCDH8/ITPKA/CLSTN3/LRRTM2/TPBG/DRD2/PTPRD/DISC1/NLGN2/PTEN/AMIGO3/CDK5R1/SLIT1/SYNGAP1/NTRK1/ARC/LRRTM3	28
BP	GO:0051155	positive regulation of striated muscle cell differentiation	9/1808	52/18862	0.0570872	0.547609	0.519862	IGF1/MEF2C/TGFB1/KAT2A/BMP4/MMP14/LMOD3/CAV3/MIR199A1	9
BP	GO:0051703	biological process involved in intraspecies interaction between organisms	9/1808	52/18862	0.0570872	0.547609	0.519862	NRXN3/DRD4/CIC/GRPR/NLGN4X/EN1/UCN/PTEN/SEPTIN5	9
BP	GO:0043524	negative regulation of neuron apoptotic process	19/1808	135/18862	0.0571219	0.547609	0.519862	MEF2C/NFATC4/CORO1A/LRP1/GDF5/PRKCG/NGF/FAIM2/MAP3K12/ADAM8/EN1/EN2/NRBP2/PRKN/NTF3/FZD9/SYNGAP1/NTRK1/NAIP	19
BP	GO:0086001	cardiac muscle cell action potential	12/1808	76/18862	0.0571803	0.547609	0.519862	CACNA1G/HCN2/FGF12/SLC4A3/KCNIP2/TRPM4/CACNA1D/SCN3B/JUP/CAV3/GJC1/FLNA	12
BP	GO:0045685	regulation of glial cell differentiation	11/1808	68/18862	0.0577531	0.547609	0.519862	TGFB1/DLX2/EGR2/NKX2-2/NR1D1/RNF112/DAAM2/TTBK1/SLC45A3/NKX6-1/HES5	11
BP	GO:0003014	renal system process	17/1808	118/18862	0.057811	0.547609	0.519862	ITGA3/ADCY2/PDGFB/ATP6V1B1/SGK1/BMP4/WNK4/ADCY4/EDNRB/SULF1/DRD2/PTPRO/KCNMA1/ADORA1/AQP3/OR51E2/ADCY6	17
BP	GO:0018107	peptidyl-threonine phosphorylation	17/1808	118/18862	0.057811	0.547609	0.519862	CLK1/CAD/CEMIP/TGFB1/MAP3K10/MAP3K12/TSSK4/TTBK1/TNKS1BP1/TGFBR2/CDC42BPG/TTC36/CDK5R1/ULK1/PRKD1/CDK10/SPRED3	17
BP	GO:0051146	striated muscle cell differentiation	34/1808	269/18862	0.0579255	0.547609	0.519862	IGF1/HDAC4/IL4R/MEF2C/SLC9A1/CAPN3/DMPK/TGFB1/KAT2A/BVES/TNNT2/OBSL1/BMP4/WFIKKN1/FLNC/TMOD2/POPDC3/KDM6B/JAM2/TTN/MMP14/LMOD3/MYORG/TCAP/BHLHA15/CAV3/DNER/NRAP/DLL1/MIR200B/MIR199A1/MIR23A/ERVW-1/FER1L5	34
BP	GO:0042596	fear response	7/1808	37/18862	0.0589319	0.547609	0.519862	DRD4/ASIC4/MEF2C/ASIC1/DBH/ADCYAP1/UCN	7
BP	GO:0014013	regulation of gliogenesis	14/1808	93/18862	0.0593222	0.547609	0.519862	SOX10/TGFB1/DLX2/EGR2/NKX2-2/NR1D1/RNF112/ADCYAP1/DAAM2/TTBK1/NKX6-1/SOX11/HES5/GJC2	14
BP	GO:0051153	regulation of striated muscle cell differentiation	14/1808	93/18862	0.0593222	0.547609	0.519862	IGF1/HDAC4/MEF2C/DMPK/TGFB1/KAT2A/BMP4/MMP14/LMOD3/BHLHA15/CAV3/DLL1/MIR200B/MIR199A1	14
BP	GO:0071333	cellular response to glucose stimulus	18/1808	127/18862	0.0593894	0.547609	0.519862	PTPRN/PAX2/FGF21/GRIK5/GHRHR/KLF7/LRP1/NR1D1/TRPM4/KCNB1/PRKAA2/CAMK2N1/C2CD2L/BRSK2/C1QTNF12/PLA2G6/KCNJ11/ZBED6	18
BP	GO:0044262	cellular carbohydrate metabolic process	36/1808	288/18862	0.0596594	0.547609	0.519862	IGF1/HDAC4/RORA/ACACB/PYGB/NTSR1/MLYCD/KAT2A/PCDH12/TREH/MOGAT1/NAGK/NR1D1/IDUA/RGN/ITPKA/KHK/OGT/SOGA1/SLC45A3/SYNJ1/PHKG1/NDST2/MIDN/GPT/PTEN/MST1/C1QTNF1/CLK2/C1QTNF12/PRKN/SIRT7/B3GNT6/GCGR/B3GNT9/MGAM	36
BP	GO:0042471	ear morphogenesis	16/1808	110/18862	0.0598655	0.547609	0.519862	USH1C/PAX2/WHRN/DLX5/NKX3-2/OTX1/ATP6V1B1/PRRX1/KCNQ4/CHRNA10/OSR1/SIX2/TCAP/PDZD7/MAFB/SLC44A4	16
BP	GO:0010224	response to UV-B	4/1808	16/18862	0.0600978	0.547609	0.519862	IL12B/HYAL1/MFAP4/CRIP1	4
BP	GO:0019372	lipoxygenase pathway	4/1808	16/18862	0.0600978	0.547609	0.519862	PON1/ALOX5/HPGD/ALOX15B	4
BP	GO:0034244	negative regulation of transcription elongation from RNA polymerase II promoter	4/1808	16/18862	0.0600978	0.547609	0.519862	RECQL5/HEXIM1/RN7SK/NELFE	4
BP	GO:0034310	primary alcohol catabolic process	4/1808	16/18862	0.0600978	0.547609	0.519862	SULT1A2/SULT1C4/SULT1A4/SULT1A3	4
BP	GO:0043252	sodium-independent organic anion transport	4/1808	16/18862	0.0600978	0.547609	0.519862	SLCO4A1/MFSD10/SLC16A2/SLCO3A1	4
BP	GO:0045838	positive regulation of membrane potential	4/1808	16/18862	0.0600978	0.547609	0.519862	CTNS/SLC34A1/PIAS3/UCN3	4
BP	GO:0048311	mitochondrion distribution	4/1808	16/18862	0.0600978	0.547609	0.519862	KAT2A/HAP1/BHLHA15/MAPT	4
BP	GO:0048521	negative regulation of behavior	4/1808	16/18862	0.0600978	0.547609	0.519862	DRD2/ADORA1/UCN/TRH	4
BP	GO:0051580	regulation of neurotransmitter uptake	4/1808	16/18862	0.0600978	0.547609	0.519862	DRD4/DRD2/RAB3B/PRKN	4
BP	GO:0072044	collecting duct development	4/1808	16/18862	0.0600978	0.547609	0.519862	PKD1/PAX2/CALB1/BMP4	4
BP	GO:0099509	regulation of presynaptic cytosolic calcium ion concentration	4/1808	16/18862	0.0600978	0.547609	0.519862	TSPOAP1/CALB1/ADORA1/CALB2	4
BP	GO:0031346	positive regulation of cell projection organization	42/1808	344/18862	0.0611617	0.547609	0.519862	ITGA3/LTK/HDAC4/PPP2R5B/SCARF1/PAK3/STMN2/CRTC1/KAT2A/CUX2/TRIM67/LRP1/OBSL1/EPO/PLXNA3/NGF/ENPP2/PARP6/ITPKA/MSTN/ADCYAP1/SLIT2/TENM2/PTPRD/CHODL/CARMIL2/DISC1/PLXNB1/ISLR2/HAP1/FZD4/EPS8L2/CDH4/PRKD1/MAPT/C15orf62/FLNA/NTRK1/PLXNB3/EPS8L3/GPC2/TENM3	42
BP	GO:0016358	dendrite development	30/1808	234/18862	0.0614376	0.547609	0.519862	ARHGAP33/LZTS1/SEZ6/SCARF1/PAK3/MEF2C/IGSF9/NFATC4/CRTC1/CUX2/TLX2/KLF7/BCL11A/OBSL1/FLRT1/PARP6/ITPKA/MINK1/CELSR2/TPBG/TAOK2/ASAP1/PTPRD/NTN3/DISC1/PTEN/CDK5R1/SYNGAP1/ARC/TMEFF1	30
BP	GO:0006575	cellular modified amino acid metabolic process	26/1808	198/18862	0.0614771	0.547609	0.519862	CTNS/SLC46A1/GGT1/PLA2G15/CLIC5/TPO/PLA2G2D/SARDH/PLA2G5/SLC27A1/GGT7/DUOX1/DUOX2/MBOAT2/NAT8/SLC16A2/ALDH4A1/LPCAT4/PLA2G2A/PLA2G2E/GGT3P/CPT1B/GSTM2/CKMT1A/CKMT1B/PLA2G4B	26
BP	GO:0019722	calcium-mediated signaling	26/1808	198/18862	0.0614771	0.547609	0.519862	CD22/IGF1/HDAC4/TRPM5/SLC9A1/NFATC4/DMPK/ZAP70/PLCG1/KDR/ACKR4/TRPM4/RGN/EDNRB/ACKR3/CXCR6/TBC1D10C/GRIN1/BHLHA15/CCR10/MAPT/GSTM2/SULT1A4/LAT/PLA2G4B/SULT1A3	26
BP	GO:0001678	cellular glucose homeostasis	20/1808	145/18862	0.0617545	0.547609	0.519862	PTPRN/PAX2/FGF21/GRIK5/GHRHR/KLF7/LRP1/NR1D1/TRPM4/FOXO1/KCNB1/PRKAA2/CAMK2N1/FOXA3/C2CD2L/BRSK2/C1QTNF12/PLA2G6/KCNJ11/ZBED6	20
BP	GO:0019934	cGMP-mediated signaling	6/1808	30/18862	0.0618259	0.547609	0.519862	CD36/EDNRB/NPR2/CGAS/NPPA/PDE2A	6
BP	GO:0042402	cellular biogenic amine catabolic process	6/1808	30/18862	0.0618259	0.547609	0.519862	SARDH/DBH/PAOX/ACMSD/SULT1A4/SULT1A3	6
BP	GO:0060292	long-term synaptic depression	6/1808	30/18862	0.0618259	0.547609	0.519862	SLC24A2/KCNB1/ADORA1/PTEN/MAPT/ARC	6
BP	GO:0006775	fat-soluble vitamin metabolic process	8/1808	45/18862	0.0618388	0.547609	0.519862	CYP2W1/PIAS4/CUBN/CYP27B1/RBP1/SNAI1/TTPA/CYP2R1	8
BP	GO:0021545	cranial nerve development	8/1808	45/18862	0.0618388	0.547609	0.519862	PAX2/HOXB3/EGR2/NKX2-2/PLXNA3/HOXB2/NTRK1/MAFB	8
BP	GO:1901616	organic hydroxy compound catabolic process	12/1808	77/18862	0.0620928	0.547609	0.519862	SCARF1/NTSR1/CYP27B1/DBH/SYNJ1/LDHD/CEL/PTEN/SULT1A2/SULT1C4/SULT1A4/SULT1A3	12
BP	GO:0021697	cerebellar cortex formation	5/1808	23/18862	0.0629619	0.547609	0.519862	RORA/WHRN/FAIM2/CEND1/DLL1	5
BP	GO:0034505	tooth mineralization	5/1808	23/18862	0.0629619	0.547609	0.519862	ASPN/COL1A1/FAM20A/FOXO1/TSPEAR	5
BP	GO:0035162	embryonic hemopoiesis	5/1808	23/18862	0.0629619	0.547609	0.519862	CCDC134/GATA1/TPO/KDR/TGFBR2	5
BP	GO:0045682	regulation of epidermis development	11/1808	69/18862	0.0630227	0.547609	0.519862	SULT2B1/CYP27B1/PTCH2/KLF7/BMP4/TMEM79/AQP3/ALOX15B/ZFP36L1/HES5/DLL1	11
BP	GO:0003179	heart valve morphogenesis	9/1808	53/18862	0.0631756	0.547609	0.519862	MEF2C/TGFB1/SNAI1/BMP4/SLIT2/TGFBR2/ADAMTS9/TBX20/NPPA	9
BP	GO:0045806	negative regulation of endocytosis	9/1808	53/18862	0.0631756	0.547609	0.519862	ABCA7/STX1B/NECAB2/ABCA2/LRRTM2/PRKD1/ANKRD13B/MIR199A1/MIR27B	9
BP	GO:0003093	regulation of glomerular filtration	3/1808	10/18862	0.0631849	0.547609	0.519862	PDGFB/PTPRO/ADORA1	3
BP	GO:0006655	phosphatidylglycerol biosynthetic process	3/1808	10/18862	0.0631849	0.547609	0.519862	SLC27A1/PLA2G6/PLSCR3	3
BP	GO:0006855	drug transmembrane transport	3/1808	10/18862	0.0631849	0.547609	0.519862	ABCB11/SLC22A3/ABCA3	3
BP	GO:0014041	regulation of neuron maturation	3/1808	10/18862	0.0631849	0.547609	0.519862	BCL11A/EDNRB/TBX6	3
BP	GO:0015886	heme transport	3/1808	10/18862	0.0631849	0.547609	0.519862	SLC46A1/HPX/ABCB6	3
BP	GO:0019614	catechol-containing compound catabolic process	3/1808	10/18862	0.0631849	0.547609	0.519862	DBH/SULT1A4/SULT1A3	3
BP	GO:0021561	facial nerve development	3/1808	10/18862	0.0631849	0.547609	0.519862	EGR2/PLXNA3/HOXB2	3
BP	GO:0021610	facial nerve morphogenesis	3/1808	10/18862	0.0631849	0.547609	0.519862	EGR2/PLXNA3/HOXB2	3
BP	GO:0021702	cerebellar Purkinje cell differentiation	3/1808	10/18862	0.0631849	0.547609	0.519862	RORA/FAIM2/CEND1	3
BP	GO:0021978	telencephalon regionalization	3/1808	10/18862	0.0631849	0.547609	0.519862	BMP4/EMX1/SIX3	3
BP	GO:0035376	sterol import	3/1808	10/18862	0.0631849	0.547609	0.519862	LRP1/CD36/STARD5	3
BP	GO:0035860	glial cell-derived neurotrophic factor receptor signaling pathway	3/1808	10/18862	0.0631849	0.547609	0.519862	SULF1/GFRA3/GFRA2	3
BP	GO:0042368	vitamin D biosynthetic process	3/1808	10/18862	0.0631849	0.547609	0.519862	CYP27B1/SNAI1/CYP2R1	3
BP	GO:0042424	catecholamine catabolic process	3/1808	10/18862	0.0631849	0.547609	0.519862	DBH/SULT1A4/SULT1A3	3
BP	GO:0045792	negative regulation of cell size	3/1808	10/18862	0.0631849	0.547609	0.519862	UCN/PTEN/CAV3	3
BP	GO:0048715	negative regulation of oligodendrocyte differentiation	3/1808	10/18862	0.0631849	0.547609	0.519862	DLX2/DAAM2/HES5	3
BP	GO:0048755	branching morphogenesis of a nerve	3/1808	10/18862	0.0631849	0.547609	0.519862	DLX2/BCL11A/DRD2	3
BP	GO:0048853	forebrain morphogenesis	3/1808	10/18862	0.0631849	0.547609	0.519862	OTX1/PTEN/SLIT1	3
BP	GO:0060272	embryonic skeletal joint morphogenesis	3/1808	10/18862	0.0631849	0.547609	0.519862	HYAL1/BMP4/OSR1	3
BP	GO:0070508	cholesterol import	3/1808	10/18862	0.0631849	0.547609	0.519862	LRP1/CD36/STARD5	3
BP	GO:0072124	regulation of glomerular mesangial cell proliferation	3/1808	10/18862	0.0631849	0.547609	0.519862	PDGFB/BMP4/IL6R	3
BP	GO:0072173	metanephric tubule morphogenesis	3/1808	10/18862	0.0631849	0.547609	0.519862	PKD1/PAX2/HES5	3
BP	GO:0072178	nephric duct morphogenesis	3/1808	10/18862	0.0631849	0.547609	0.519862	PAX2/BMP4/OSR1	3
BP	GO:1901748	leukotriene D4 metabolic process	3/1808	10/18862	0.0631849	0.547609	0.519862	GGT1/GGT7/GGT3P	3
BP	GO:1901750	leukotriene D4 biosynthetic process	3/1808	10/18862	0.0631849	0.547609	0.519862	GGT1/GGT7/GGT3P	3
BP	GO:1901894	regulation of ATPase-coupled calcium transmembrane transporter activity	3/1808	10/18862	0.0631849	0.547609	0.519862	RGN/ATP2A1/TLR9	3
BP	GO:2000318	positive regulation of T-helper 17 type immune response	3/1808	10/18862	0.0631849	0.547609	0.519862	IL12B/NFKBIZ/NFKBID	3
BP	GO:0009308	amine metabolic process	22/1808	163/18862	0.0632787	0.547609	0.519862	DRD4/SIRT4/HDAC10/PDE1B/SARDH/DBH/AANAT/AOC3/HDC/SLC22A3/PAOX/DRD2/ACMSD/GPR37/TRH/PAH/INSM1/PRKN/SULT1A2/SULT1C2/SULT1A4/SULT1A3	22
BP	GO:0003170	heart valve development	10/1808	61/18862	0.0634585	0.547609	0.519862	MEF2C/TGFB1/SNAI1/BMP4/SLIT2/TGFBR2/ADAMTS9/TBX20/NPPA/PDE2A	10
BP	GO:0048645	animal organ formation	10/1808	61/18862	0.0634585	0.547609	0.519862	PAX2/MEF2C/WNT11/NKX3-2/BMP4/WNT2B/SULF1/FOXH1/TGFBR2/CITED2	10
BP	GO:0045927	positive regulation of growth	32/1808	253/18862	0.0637047	0.548893	0.52108	ARX/IGF1/ACACB/MEF2C/SLC9A1/CAPN3/SYT17/IL7/GHRHR/LGI1/HYAL1/LRP1/CPNE5/NGF/SYT2/DRD2/N6AMT1/MMP14/SPTBN4/DISC1/TGFBR2/UCN/TBX20/ISLR2/ZFPM2/CDH4/PRKN/MAPT/DLL1/SLC44A4/MIR199A1/MIR17HG	32
BP	GO:0045666	positive regulation of neuron differentiation	14/1808	94/18862	0.0638322	0.549152	0.521326	MEF2C/DLX2/BMP4/NKX2-2/GDF5/RNF112/FEZF1/EPO/NGF/ASCL1/NKX6-1/PTEN/SOX11/NAP1L2	14
BP	GO:1903792	negative regulation of anion transport	28/1808	217/18862	0.0645437	0.554426	0.526333	RHBDF1/DRD4/SIRT4/CD200/DERL3/CHGA/ABCA2/IL12B/KLF7/RHBDF2/CD36/ABCG8/SLC43A1/DRD2/PID1/KCNB1/INHBB/ADORA1/MIDN/SLC43A2/TRH/PKIA/BMP8A/ANO9/PRKN/KCNJ11/MIR199A1/MIR27B	28
BP	GO:0060021	roof of mouth development	13/1808	86/18862	0.0656536	0.563102	0.53457	MMP25/WNT11/DLX5/PRRX1/IRF6/SATB2/SNAI1/WFIKKN1/LRRC32/FRAS1/OSR1/TGFBR2/SOX11	13
BP	GO:0055002	striated muscle cell development	15/1808	103/18862	0.066307	0.566256	0.537563	HDAC4/CAPN3/TNNT2/OBSL1/BMP4/WFIKKN1/FLNC/TMOD2/TTN/LMOD3/MYORG/TCAP/CAV3/DNER/NRAP	15
BP	GO:0001504	neurotransmitter uptake	7/1808	38/18862	0.0665237	0.566256	0.537563	SLC18A1/DRD4/SLC22A3/DRD2/RAB3B/SLC29A2/PRKN	7
BP	GO:0010463	mesenchymal cell proliferation	7/1808	38/18862	0.0665237	0.566256	0.537563	WNT11/FOXF1/PRRX1/BMP4/OSR1/TGFBR2/SIX2	7
BP	GO:0038179	neurotrophin signaling pathway	7/1808	38/18862	0.0665237	0.566256	0.537563	PPP2R5B/CORO1A/WASF1/NGF/HAP1/NTF3/NTRK1	7
BP	GO:0042401	cellular biogenic amine biosynthetic process	7/1808	38/18862	0.0665237	0.566256	0.537563	DBH/AANAT/HDC/PAOX/GPR37/PAH/INSM1	7
BP	GO:0001570	vasculogenesis	12/1808	78/18862	0.0672762	0.571797	0.542824	FOXF1/TGFB1/ENG/RRAS/KDR/ACKR3/TGFBR2/TBX20/ZFPM2/FZD4/GJC1/ZFP36L1	12
BP	GO:0051056	regulation of small GTPase mediated signal transduction	39/1808	319/18862	0.0679183	0.57613	0.546938	ARHGAP33/ITGA3/IGF1/ARHGAP31/PSD/ARHGAP15/ARHGAP4/LZTR1/MCF2/TSC2/RASA4/GBF1/TRIM67/ARHGAP9/ARHGAP40/GPR18/MCF2L/ARHGEF6/EPO/NGF/RHOF/RHOT2/GPR17/SLIT2/OGT/ARHGAP39/CAVIN4/PLEKHG5/ABRA/EPS8L2/GPR35/EPOR/SYNGAP1/NTRK1/EPS8L3/DENND4B/SIPA1/LRRD1/ARHGEF25	39
BP	GO:0032411	positive regulation of transporter activity	16/1808	112/18862	0.0683304	0.57613	0.546938	PON1/DRD4/CACNG4/SLC9A1/NTSR1/SGK1/KCNIP2/WNK4/RGN/CACNB3/HAP1/NPPA/KCNJ11/ATP2A1/ARC/GSTM2	16
BP	GO:0032602	chemokine production	14/1808	95/18862	0.0685656	0.57613	0.546938	IL4R/MAVS/MEFV/IL7/C5/IL1RL1/LRP1/HAVCR2/ADCYAP1/MCOLN2/IL6R/ALOX15B/CSF1R/TLR9	14
BP	GO:0060840	artery development	14/1808	95/18862	0.0685656	0.57613	0.546938	WNT11/FOXF1/ENG/ACVR2B/PRRX1/AKT3/LRP1/BMP4/FKBP10/FOXH1/ADAMTS9/HPGD/EFEMP2/PDE2A	14
BP	GO:0032371	regulation of sterol transport	11/1808	70/18862	0.0685962	0.57613	0.546938	PON1/ABCA7/ZDHHC8/ABCA2/LRP1/GPS2/ABCG8/ABCA3/ENPP7/MIR27B/YJEFN3	11
BP	GO:0032374	regulation of cholesterol transport	11/1808	70/18862	0.0685962	0.57613	0.546938	PON1/ABCA7/ZDHHC8/ABCA2/LRP1/GPS2/ABCG8/ABCA3/ENPP7/MIR27B/YJEFN3	11
BP	GO:1904427	positive regulation of calcium ion transmembrane transport	11/1808	70/18862	0.0685962	0.57613	0.546938	SLC9A1/CAPN3/NTSR1/CEMIP/PLCG1/RGN/CACNB3/HAP1/ATP2A1/GJC2/GSTM2	11
BP	GO:0043010	camera-type eye development	38/1808	310/18862	0.068604	0.57613	0.546938	USH1C/PROM1/CTNS/JMJD6/PAX2/CRYBB3/CRYBB1/CELF4/MYOM1/HSF4/CALB1/PPP1R13L/CRYAB/PRPH2/ACVR2B/DLX2/OBSL1/BMP4/WNT2B/MIP/SIX3/RBP4/WNT9A/DRD2/IGFN1/TGFBR2/IFT122/LAMB2/RARG/FZD4/SOX11/SIX5/MAF/SPRED3/HES5/DLL1/CRYGS/TENM3	38
BP	GO:0051932	synaptic transmission, GABAergic	8/1808	46/18862	0.0688535	0.577365	0.54811	NISCH/CLSTN3/TPBG/DRD2/ADORA1/NLGN2/PTEN/HAP1	8
BP	GO:0045604	regulation of epidermal cell differentiation	10/1808	62/18862	0.0694642	0.581537	0.55207	SULT2B1/CYP27B1/PTCH2/KLF7/BMP4/AQP3/ALOX15B/ZFP36L1/HES5/DLL1	10
BP	GO:0046622	positive regulation of organ growth	9/1808	54/18862	0.0696606	0.581537	0.55207	ARX/IGF1/ACACB/MEF2C/IL7/TBX20/ZFPM2/MIR199A1/MIR17HG	9
BP	GO:0086002	cardiac muscle cell action potential involved in contraction	9/1808	54/18862	0.0696606	0.581537	0.55207	CACNA1G/FGF12/TRPM4/CACNA1D/SCN3B/JUP/CAV3/GJC1/FLNA	9
BP	GO:0002347	response to tumor cell	6/1808	31/18862	0.0707164	0.585149	0.5555	CRTAM/IL12B/HAVCR2/SLC22A13/PRF1/HLA-A	6
BP	GO:0002717	positive regulation of natural killer cell mediated immunity	6/1808	31/18862	0.0707164	0.585149	0.5555	LAG3/CLNK/CRTAM/IL12B/KLRC2/KLRK1	6
BP	GO:0003180	aortic valve morphogenesis	6/1808	31/18862	0.0707164	0.585149	0.5555	TGFB1/SNAI1/BMP4/SLIT2/TBX20/NPPA	6
BP	GO:0032228	regulation of synaptic transmission, GABAergic	6/1808	31/18862	0.0707164	0.585149	0.5555	NISCH/DRD2/ADORA1/NLGN2/PTEN/HAP1	6
BP	GO:0033198	response to ATP	6/1808	31/18862	0.0707164	0.585149	0.5555	P2RX6/TRPM4/PKLR/PTEN/KCNJ11/TRPV1	6
BP	GO:0099084	postsynaptic specialization organization	6/1808	31/18862	0.0707164	0.585149	0.5555	LRRTM2/PTPRD/NLGN2/PTEN/GAP43/SYNGAP1	6
BP	GO:0031099	regeneration	25/1808	192/18862	0.0710134	0.586745	0.557015	IGF1/F7/SCARF1/TXK/CAD/CAPN3/ENO3/PRRX1/LRP1/RGN/NR0B2/BAAT/MSTN/ANXA3/TGFBR2/PTEN/GAP43/LAMB2/ULK1/RGMA/RTN4RL2/FZD9/FLNA/MIR199A1/MUSTN1	25
BP	GO:0002076	osteoblast development	4/1808	17/18862	0.0728456	0.593187	0.56313	HDAC4/SATB2/MEN1/BGLAP	4
BP	GO:0003085	negative regulation of systemic arterial blood pressure	4/1808	17/18862	0.0728456	0.593187	0.56313	KCNK6/NTSR1/ADORA1/NPPA	4
BP	GO:0007379	segment specification	4/1808	17/18862	0.0728456	0.593187	0.56313	OSR1/HES5/DLL1/MAFB	4
BP	GO:0030299	intestinal cholesterol absorption	4/1808	17/18862	0.0728456	0.593187	0.56313	CD36/ABCG8/CEL/ENPP7	4
BP	GO:0042474	middle ear morphogenesis	4/1808	17/18862	0.0728456	0.593187	0.56313	NKX3-2/PRRX1/OSR1/SIX2	4
BP	GO:0045187	regulation of circadian sleep/wake cycle, sleep	4/1808	17/18862	0.0728456	0.593187	0.56313	GHRHR/PTGDS/DRD2/ADORA1	4
BP	GO:0050665	hydrogen peroxide biosynthetic process	4/1808	17/18862	0.0728456	0.593187	0.56313	CTNS/CYBA/DUOX1/DUOX2	4
BP	GO:0055003	cardiac myofibril assembly	4/1808	17/18862	0.0728456	0.593187	0.56313	OBSL1/TTN/TCAP/NRAP	4
BP	GO:0072530	purine-containing compound transmembrane transport	4/1808	17/18862	0.0728456	0.593187	0.56313	SLC17A9/SLC25A6/SLC29A2/SLC25A42	4
BP	GO:1900424	regulation of defense response to bacterium	4/1808	17/18862	0.0728456	0.593187	0.56313	CYBA/SPINK5/HAVCR2/MAPKBP1	4
BP	GO:0045662	negative regulation of myoblast differentiation	5/1808	24/18862	0.0735147	0.594426	0.564306	TGFB1/BMP4/MSTN/CXCL14/DLL1	5
BP	GO:0051291	protein heterooligomerization	5/1808	24/18862	0.0735147	0.594426	0.564306	PKD1/PRPH2/COL1A2/GRIN1/TMEM120B	5
BP	GO:0060074	synapse maturation	5/1808	24/18862	0.0735147	0.594426	0.564306	SEZ6/NFATC4/BCAN/DISC1/PTEN	5
BP	GO:0098581	detection of external biotic stimulus	5/1808	24/18862	0.0735147	0.594426	0.564306	PGLYRP1/CD1D/SSC5D/HLA-A/NAIP	5
BP	GO:1902476	chloride transmembrane transport	14/1808	96/18862	0.0735253	0.594426	0.564306	BEST2/ANO8/GLRA2/GABRR2/CLIC5/BEST4/SLC26A1/ANO7/SLC12A9/ANO5/ANO9/CLCNKA/SLC12A8/SLC26A6	14
BP	GO:0060538	skeletal muscle organ development	21/1808	157/18862	0.0737015	0.594997	0.564848	GPC1/HDAC4/MEF2C/TLL2/MYOM1/TGFB1/MYH14/BVES/MEF2D/EGR2/HOXD10/POPDC3/MSTN/IGSF8/LMOD3/MYORG/SOX11/MYLPF/BCL9L/DNER/DLL1	21
BP	GO:0030501	positive regulation of bone mineralization	7/1808	39/18862	0.0746766	0.600289	0.569872	ALOX5/MEF2C/TGFB1/ACVR2B/BMP4/OSR1/FZD9	7
BP	GO:1903170	negative regulation of calcium ion transmembrane transport	7/1808	39/18862	0.0746766	0.600289	0.569872	DRD4/NTSR1/DRD2/CACNB3/GPR35/GSTM2/TLR9	7
BP	GO:2000516	positive regulation of CD4-positive, alpha-beta T cell activation	7/1808	39/18862	0.0746766	0.600289	0.569872	IL4R/IL12B/NCKAP1L/NFKBIZ/TGFBR2/NFKBID/SOCS1	7
BP	GO:0034329	cell junction assembly	50/1808	425/18862	0.0750825	0.602692	0.572154	CLDN11/MEF2C/PKP1/PCDHB4/COL16A1/WNT11/SLC9A1/SYNDIG1/CNTNAP1/CUX2/PCDHB6/LRP1/OBSL1/SNAI1/KDR/FLNC/ITGB4/CLSTN3/CDH11/LRRTM2/TPBG/NLGN4X/DRD2/TAOK2/PTPRO/PTPRD/MMP14/IGFN1/PLXNB1/BSN/MICALL2/ILK/NLGN2/CEL/CLDN20/PTEN/GAP43/JUP/AMIGO3/PLEC/GJC1/PCLO/SLIT1/DNER/LAMB3/FLNA/PCDHB11/NTRK1/LRRTM3/CLDN9	50
BP	GO:0007224	smoothened signaling pathway	18/1808	131/18862	0.0755815	0.60429	0.573671	RORA/FOXF1/PRRX1/PTCH2/NKX2-2/MAP3K10/ULK3/STK36/TGFBR2/NKX6-1/IFT122/HHIP/OTX2/GAS1/KCTD21/HES5/DISP3/GPC2	18
BP	GO:1904029	regulation of cyclin-dependent protein kinase activity	15/1808	105/18862	0.0757721	0.60429	0.573671	PKD1/MAPRE3/PDGFB/CDK5RAP3/PKMYT1/MEN1/TTBK1/CAMK2N1/HEXIM2/PTEN/CDK5R1/HEXIM1/INCA1/SERTAD1/CCNL2	15
BP	GO:0017156	calcium-ion regulated exocytosis	10/1808	63/18862	0.0758178	0.60429	0.573671	CACNA1G/SCIN/STX1B/SYT17/STX1A/SYT6/SYT2/DOC2A/KCNB1/TRPV6	10
BP	GO:0045665	negative regulation of neuron differentiation	10/1808	63/18862	0.0758178	0.60429	0.573671	DLX2/NKX2-2/SIX3/ASCL1/CNTN4/ISL2/HES5/ZNF536/DLL1/DISP3	10
BP	GO:2000401	regulation of lymphocyte migration	10/1808	63/18862	0.0758178	0.60429	0.573671	CD200/MADCAM1/XCL2/ECM1/CXCL14/MSN/ADAM8/JAM2/TNFRSF14/KLRK1	10
BP	GO:0001708	cell fate specification	13/1808	88/18862	0.0760569	0.604434	0.573807	PAX2/WNT11/PTCH2/NKX2-2/HOXD10/ASCL1/TBX6/ISL2/FEV/TBX20/SIX2/DLL1/MIAT	13
BP	GO:0070664	negative regulation of leukocyte proliferation	13/1808	88/18862	0.0760569	0.604434	0.573807	CRTAM/CBLB/PLA2G2D/BMP4/HAVCR2/LRRC32/GNRH1/TNFRSF14/INPP5D/LGALS9B/SOX11/LGALS7B/TNFRSF13B	13
BP	GO:0006111	regulation of gluconeogenesis	8/1808	47/18862	0.0763358	0.604434	0.573807	KAT2A/OGT/SOGA1/GPT/MST1/CLK2/C1QTNF12/SIRT7	8
BP	GO:0046164	alcohol catabolic process	9/1808	55/18862	0.0765452	0.604434	0.573807	SCARF1/NTSR1/SYNJ1/CEL/PTEN/SULT1A2/SULT1C4/SULT1A4/SULT1A3	9
BP	GO:0051402	neuron apoptotic process	29/1808	230/18862	0.0768382	0.604434	0.573807	HDAC4/PAK3/MEF2C/NFATC4/CORO1A/GRIK5/ATN1/LRP1/GRM4/GDF5/PRKCG/NGF/FAIM2/ASCL1/MAP3K12/ADAM8/KCNB1/EN1/EN2/CDK5R1/NRBP2/PRKN/NTF3/FZD9/SYNGAP1/NTRK1/MIR200A/NAIP/EGLN2	29
BP	GO:0050670	regulation of lymphocyte proliferation	28/1808	221/18862	0.0772555	0.604434	0.573807	CD22/IGF1/MEF2C/CORO1A/IL7/CRTAM/IL12B/CBLB/ZAP70/PLA2G2D/NCKAP1L/BMP4/EPO/HAVCR2/LRRC32/GNRH1/TNFRSF14/CD1D/TGFBR2/LMO1/INPP5D/LGALS9B/MZB1/SOX11/LGALS7B/HLA-A/TLR9/TNFRSF13B	28
BP	GO:0006023	aminoglycan biosynthetic process	16/1808	114/18862	0.0775614	0.604434	0.573807	GPC1/PDGFB/CEMIP/TGFB1/HYAL1/HS3ST2/BCAN/HSPG2/HS3ST6/NDST2/CSPG4/CHST1/CHST13/B3GNT6/GPC2/B3GNT9	16
BP	GO:0050954	sensory perception of mechanical stimulus	22/1808	167/18862	0.0779847	0.604434	0.573807	USH1C/WHRN/CEMIP/MYH14/COL1A1/CLIC5/ATP6V1B1/KCNQ4/CHRNA10/CACNA1D/SPTBN4/UCN/CACNB3/MYO7B/FZD4/TSPEAR/EPS8L2/PDZD7/ESPN/OTOG/NTRK1/ASIC3	22
BP	GO:0014032	neural crest cell development	12/1808	80/18862	0.0784676	0.604434	0.573807	SEMA3B/SEMA4G/SOX10/BMP4/LAMA5/EDNRB/SEMA6C/SEMA3D/RADIL/KBTBD8/SEMA4C/SOX11	12
BP	GO:0006690	icosanoid metabolic process	17/1808	123/18862	0.0789666	0.604434	0.573807	PON1/ALOX5/GGT1/CYP2D6/PTGDS/CYP2C18/ATP6V1B1/FAAH/ABCC10/PLA2G5/GGT7/CYP2J2/HPGD/ALOX15B/GGT3P/CYP2D7/PLA2G4B	17
BP	GO:0070997	neuron death	41/1808	342/18862	0.0794351	0.604434	0.573807	HDAC4/PAK3/MEF2C/SLC9A1/CD200/CHGA/NFATC4/CORO1A/FGF21/GRIK5/ATN1/LRP1/GRM4/GDF5/PRKCG/EPO/NGF/FAIM2/ASCL1/MAP3K12/ADAM8/SLC25A27/KCNB1/EN1/ADORA1/UCN/EN2/CDK5R1/TMEM259/NRBP2/PRKN/NTF3/MAPT/FZD9/SYNGAP1/NTRK1/MIR200A/SULT1A4/NAIP/SULT1A3/EGLN2	41
BP	GO:0009310	amine catabolic process	6/1808	32/18862	0.0803021	0.604434	0.573807	SARDH/DBH/PAOX/ACMSD/SULT1A4/SULT1A3	6
BP	GO:0043372	positive regulation of CD4-positive, alpha-beta T cell differentiation	6/1808	32/18862	0.0803021	0.604434	0.573807	IL4R/IL12B/NCKAP1L/NFKBIZ/NFKBID/SOCS1	6
BP	GO:0045684	positive regulation of epidermis development	6/1808	32/18862	0.0803021	0.604434	0.573807	SULT2B1/CYP27B1/PTCH2/BMP4/TMEM79/ALOX15B	6
BP	GO:0046475	glycerophospholipid catabolic process	6/1808	32/18862	0.0803021	0.604434	0.573807	PLA2G15/PLA2G5/PNPLA7/ENPP2/PLA2G6/PLA2G4B	6
BP	GO:0048011	neurotrophin TRK receptor signaling pathway	6/1808	32/18862	0.0803021	0.604434	0.573807	PPP2R5B/WASF1/NGF/HAP1/NTF3/NTRK1	6
BP	GO:0048841	regulation of axon extension involved in axon guidance	6/1808	32/18862	0.0803021	0.604434	0.573807	SEMA3B/SEMA4G/PLXNA3/SEMA6C/SEMA3D/SEMA4C	6
BP	GO:0050974	detection of mechanical stimulus involved in sensory perception	6/1808	32/18862	0.0803021	0.604434	0.573807	WHRN/CHRNA10/CACNB3/PDZD7/NTRK1/ASIC3	6
BP	GO:0070570	regulation of neuron projection regeneration	6/1808	32/18862	0.0803021	0.604434	0.573807	SCARF1/PRRX1/LRP1/PTEN/RGMA/FLNA	6
BP	GO:0090075	relaxation of muscle	6/1808	32/18862	0.0803021	0.604434	0.573807	CHGA/KCNMA1/ADORA1/PDE4B/ATP2A1/GSTM2	6
BP	GO:0098801	regulation of renal system process	6/1808	32/18862	0.0803021	0.604434	0.573807	PDGFB/EDNRB/DRD2/PTPRO/ADORA1/OR51E2	6
BP	GO:0014855	striated muscle cell proliferation	11/1808	72/18862	0.0806668	0.604434	0.573807	MEF2C/RBP4/MSTN/TGFBR2/TBX20/ZFPM2/PTEN/SIX5/MIR200B/MIR199A1/MIR17HG	11
BP	GO:0035924	cellular response to vascular endothelial growth factor stimulus	11/1808	72/18862	0.0806668	0.604434	0.573807	IL12B/NR4A1/KDR/ADAMTS3/GAS1/PRKD1/DLL1/MIR199A1/MIR27B/MIR23A/MIR196A1	11
BP	GO:1904064	positive regulation of cation transmembrane transport	19/1808	141/18862	0.0808531	0.604434	0.573807	DRD4/CACNG4/SLC9A1/CAPN3/NTSR1/CEMIP/KCNIP2/PLCG1/WNK4/RGN/CACNB3/HAP1/NPPA/KCNJ11/ATP2A1/FLNA/ARC/GJC2/GSTM2	19
BP	GO:0005984	disaccharide metabolic process	3/1808	11/18862	0.0808772	0.604434	0.573807	TREH/IDUA/MGAM	3
BP	GO:0006751	glutathione catabolic process	3/1808	11/18862	0.0808772	0.604434	0.573807	GGT1/GGT7/GGT3P	3
BP	GO:0006853	carnitine shuttle	3/1808	11/18862	0.0808772	0.604434	0.573807	ACACB/PRKAA2/CPT1B	3
BP	GO:0021889	olfactory bulb interneuron differentiation	3/1808	11/18862	0.0808772	0.604434	0.573807	ARX/DLX5/SLIT2	3
BP	GO:0030157	pancreatic juice secretion	3/1808	11/18862	0.0808772	0.604434	0.573807	WNK4/UCN/CEL	3
BP	GO:0032836	glomerular basement membrane development	3/1808	11/18862	0.0808772	0.604434	0.573807	COL4A4/SULF1/LAMB2	3
BP	GO:0033234	negative regulation of protein sumoylation	3/1808	11/18862	0.0808772	0.604434	0.573807	CAPN3/GNL3L/PIAS3	3
BP	GO:0043589	skin morphogenesis	3/1808	11/18862	0.0808772	0.604434	0.573807	COL1A1/ITGB4/COL1A2	3
BP	GO:0048680	positive regulation of axon regeneration	3/1808	11/18862	0.0808772	0.604434	0.573807	SCARF1/LRP1/FLNA	3
BP	GO:0060019	radial glial cell differentiation	3/1808	11/18862	0.0808772	0.604434	0.573807	EMX1/GPR157/HES5	3
BP	GO:0060123	regulation of growth hormone secretion	3/1808	11/18862	0.0808772	0.604434	0.573807	GHRHR/ADCYAP1/DRD2	3
BP	GO:0061303	cornea development in camera-type eye	3/1808	11/18862	0.0808772	0.604434	0.573807	WNT2B/WNT9A/SOX11	3
BP	GO:0072070	loop of Henle development	3/1808	11/18862	0.0808772	0.604434	0.573807	PKD1/HES5/DLL1	3
BP	GO:0072110	glomerular mesangial cell proliferation	3/1808	11/18862	0.0808772	0.604434	0.573807	PDGFB/BMP4/IL6R	3
BP	GO:0090042	tubulin deacetylation	3/1808	11/18862	0.0808772	0.604434	0.573807	PRKAA2/MAPT/FLNA	3
BP	GO:0090657	telomeric loop disassembly	3/1808	11/18862	0.0808772	0.604434	0.573807	SLX1B/SLX4/RTEL1	3
BP	GO:0097104	postsynaptic membrane assembly	3/1808	11/18862	0.0808772	0.604434	0.573807	NLGN4X/NLGN2/CEL	3
BP	GO:0099150	regulation of postsynaptic specialization assembly	3/1808	11/18862	0.0808772	0.604434	0.573807	LRRTM2/PTPRD/GAP43	3
BP	GO:0099624	atrial cardiac muscle cell membrane repolarization	3/1808	11/18862	0.0808772	0.604434	0.573807	CACNA1D/NPPA/FLNA	3
BP	GO:1902287	semaphorin-plexin signaling pathway involved in axon guidance	3/1808	11/18862	0.0808772	0.604434	0.573807	PLXNA3/PLXNB1/PLXNB3	3
BP	GO:1902474	positive regulation of protein localization to synapse	3/1808	11/18862	0.0808772	0.604434	0.573807	CLSTN3/NLGN2/MAPT	3
BP	GO:1902563	regulation of neutrophil activation	3/1808	11/18862	0.0808772	0.604434	0.573807	PRAM1/PLA2G2A/CD177	3
BP	GO:1904181	positive regulation of membrane depolarization	3/1808	11/18862	0.0808772	0.604434	0.573807	KDR/TRPM4/MLLT11	3
BP	GO:0050807	regulation of synapse organization	26/1808	204/18862	0.0814913	0.608217	0.577398	ARHGAP33/PAK3/MEF2C/IGSF9/NFATC4/SYNDIG1/DMPK/IL10RA/CUX2/SPARC/PCDH8/ITPKA/CLSTN3/LRRTM2/TPBG/DRD2/PTPRD/DISC1/NLGN2/PTEN/AMIGO3/CDK5R1/SLIT1/NTRK1/ARC/LRRTM3	26
BP	GO:0019935	cyclic-nucleotide-mediated signaling	13/1808	89/18862	0.0816346	0.60848	0.577648	ADCY2/GHRHR/CD36/EDNRB/KSR1/ADCYAP1/NPR2/UCN/CGAS/OR51E2/NPPA/PCLO/PDE2A	13
BP	GO:0001763	morphogenesis of a branching structure	24/1808	186/18862	0.0819646	0.609105	0.578241	PKD1/PAX2/SOX10/NFATC4/FOXF1/ENG/DLX2/BCL11A/BMP4/KDR/HOXD11/LAMA5/WNT2B/SULF1/SLIT2/ADAMTS16/DRD2/MMP14/TGFBR2/HHIP/TBX20/SIX2/CAV3/COL13A1	24
BP	GO:0001936	regulation of endothelial cell proliferation	23/1808	177/18862	0.0820427	0.609105	0.578241	ALOX5/VASH1/MEF2C/PDGFB/SPARC/THBS4/IL12B/AKT3/F3/NR4A1/PLCG1/BMP4/KDR/SULF1/ECM1/PRL/FUT2/PRKD1/PLXNB3/MIR149/MIR27B/MIR23A/ZNF580	23
BP	GO:0007565	female pregnancy	23/1808	177/18862	0.0820427	0.609105	0.578241	ITGA3/TRO/COL16A1/CAD/CYP27B1/CLIC5/EPO/ITGB4/HAVCR2/ADCYAP1/PAM/GNRH1/IGFBP7/TGFBR2/UCN/HPGD/PSG6/PRL/NPPA/PSG9/EPOR/PSG1/PSG2	23
BP	GO:0006816	calcium ion transport	48/1808	409/18862	0.0822812	0.610072	0.579159	CACNA1G/PKD1/CACNB1/DRD4/TRPM5/CACNG4/SLC9A1/JPH4/CAPN3/ITPR3/PDGFB/NTSR1/CHRNA4/CORO1A/CEMIP/ASIC1/CYP27B1/GRIN3B/PLCG1/CHRNA10/FAM155B/EPO/TRPM4/RGN/DRD2/CATSPER3/MCOLN2/SLC24A2/CACNA1D/UCN/TRPV6/PKD1L2/CATSPER2/CACNB3/HAP1/NPPA/GRIN1/CRACR2B/GPR35/BHLHA15/CAV3/PDE4B/ATP2A1/TRPV1/GJC2/LIME1/GSTM2/TLR9	48
BP	GO:0033344	cholesterol efflux	10/1808	64/18862	0.0825213	0.610246	0.579325	PON1/ABCA7/ZDHHC8/ABCA2/LRP1/GPS2/ABCG8/ABCA3/MIR27B/YJEFN3	10
BP	GO:0060411	cardiac septum morphogenesis	10/1808	64/18862	0.0825213	0.610246	0.579325	WNT11/ENG/BMP4/SLIT2/TGFBR2/CITED2/TBX20/ZFPM2/SOX11/MIR17HG	10
BP	GO:0007212	dopamine receptor signaling pathway	7/1808	40/18862	0.0833898	0.61425	0.583126	DRD4/DRD2/NSG2/ADCY6/FLNA/SULT1A4/SULT1A3	7
BP	GO:0009261	ribonucleotide catabolic process	7/1808	40/18862	0.0833898	0.61425	0.583126	MLYCD/PDE1A/AMPD3/NUDT4B/PDE4B/PDE2A/ENTPD7	7
BP	GO:0046717	acid secretion	7/1808	40/18862	0.0833898	0.61425	0.583126	ABCB11/NTSR1/SGK1/DRD2/UCN/TRH/SLC26A6	7
BP	GO:0032944	regulation of mononuclear cell proliferation	28/1808	223/18862	0.0842143	0.61699	0.585727	CD22/IGF1/MEF2C/CORO1A/IL7/CRTAM/IL12B/CBLB/ZAP70/PLA2G2D/NCKAP1L/BMP4/EPO/HAVCR2/LRRC32/GNRH1/TNFRSF14/CD1D/TGFBR2/LMO1/INPP5D/LGALS9B/MZB1/SOX11/LGALS7B/HLA-A/TLR9/TNFRSF13B	28
BP	GO:0002715	regulation of natural killer cell mediated immunity	8/1808	48/18862	0.0842863	0.61699	0.585727	LAG3/CLNK/CRTAM/IL12B/HAVCR2/KLRC2/HLA-A/KLRK1	8
BP	GO:0002762	negative regulation of myeloid leukocyte differentiation	8/1808	48/18862	0.0842863	0.61699	0.585727	CDK6/INHA/PIAS3/TMEM178A/INPP5D/TOB2/MAFB/LILRB3	8
BP	GO:0110151	positive regulation of biomineralization	8/1808	48/18862	0.0842863	0.61699	0.585727	ALOX5/MEF2C/TGFB1/ACVR2B/BMP4/OSR1/FBLN7/FZD9	8
BP	GO:0003148	outflow tract septum morphogenesis	5/1808	25/18862	0.0849662	0.61699	0.585727	ENG/BMP4/TGFBR2/TBX20/ZFPM2	5
BP	GO:0033233	regulation of protein sumoylation	5/1808	25/18862	0.0849662	0.61699	0.585727	HDAC4/CAPN3/PIAS4/GNL3L/PIAS3	5
BP	GO:0045745	positive regulation of G protein-coupled receptor signaling pathway	5/1808	25/18862	0.0849662	0.61699	0.585727	CHGA/NECAB2/TMOD2/DRD2/PDE6G	5
BP	GO:0062009	secondary palate development	5/1808	25/18862	0.0849662	0.61699	0.585727	MMP25/WNT11/LRRC32/TGFBR2/SOX11	5
BP	GO:0072273	metanephric nephron morphogenesis	5/1808	25/18862	0.0849662	0.61699	0.585727	PKD1/PAX2/BMP4/SIX2/HES5	5
BP	GO:0097164	ammonium ion metabolic process	5/1808	25/18862	0.0849662	0.61699	0.585727	PDE1B/SARDH/HDC/SLC22A3/TRH	5
BP	GO:0097205	renal filtration	5/1808	25/18862	0.0849662	0.61699	0.585727	ITGA3/PDGFB/SULF1/PTPRO/ADORA1	5
BP	GO:0009991	response to extracellular stimulus	55/1808	477/18862	0.0858786	0.619445	0.588058	PON1/F7/PRLH/PAX2/ACACB/CAD/WNT11/FGF21/KAT2A/COL1A1/CYP27B1/ITFG2/TFEB/SPARC/NPY/PRKCG/EPO/SLC34A1/WNT2B/TTPA/ASCL1/SLC39A5/SSTR1/ADCYAP1/PKLR/ABCG8/SLC22A3/OGT/FOXO1/KCNB1/PRKAA2/INHBB/TGFBR2/UCN/AQP3/CACNB3/GPT/FOXA3/PTEN/PRL/BRSK2/UCP3/ULK1/UCN3/BHLHA15/BMP8A/PRKD1/FOXO4/CLPSL2/SZT2/NTRK1/EHMT2/SIPA1/GCGR/BGLAP	55
BP	GO:0002834	regulation of response to tumor cell	4/1808	18/18862	0.0868433	0.619445	0.588058	CRTAM/IL12B/HAVCR2/SLC22A13	4
BP	GO:0002837	regulation of immune response to tumor cell	4/1808	18/18862	0.0868433	0.619445	0.588058	CRTAM/IL12B/HAVCR2/SLC22A13	4
BP	GO:0002862	negative regulation of inflammatory response to antigenic stimulus	4/1808	18/18862	0.0868433	0.619445	0.588058	IL12B/ADCYAP1/GPR17/NLRP6	4
BP	GO:0003128	heart field specification	4/1808	18/18862	0.0868433	0.619445	0.588058	MEF2C/WNT11/BMP4/FOXH1	4
BP	GO:0030011	maintenance of cell polarity	4/1808	18/18862	0.0868433	0.619445	0.588058	WNT11/SLC9A1/NCKAP1L/CARMIL2	4
BP	GO:0031645	negative regulation of nervous system process	4/1808	18/18862	0.0868433	0.619445	0.588058	JAM2/CACNB3/PTEN/GPR35	4
BP	GO:0032048	cardiolipin metabolic process	4/1808	18/18862	0.0868433	0.619445	0.588058	PLA2G5/SLC27A1/PLA2G6/PLSCR3	4
BP	GO:0032785	negative regulation of DNA-templated transcription, elongation	4/1808	18/18862	0.0868433	0.619445	0.588058	RECQL5/HEXIM1/RN7SK/NELFE	4
BP	GO:0034199	activation of protein kinase A activity	4/1808	18/18862	0.0868433	0.619445	0.588058	ADCY2/ADCY4/UCN/ADCY6	4
BP	GO:0036149	phosphatidylinositol acyl-chain remodeling	4/1808	18/18862	0.0868433	0.619445	0.588058	PLA2G2D/PLA2G5/PLA2G2A/PLA2G2E	4
BP	GO:0045721	negative regulation of gluconeogenesis	4/1808	18/18862	0.0868433	0.619445	0.588058	SOGA1/MST1/CLK2/C1QTNF12	4
BP	GO:0072189	ureter development	4/1808	18/18862	0.0868433	0.619445	0.588058	PAX2/FOXF1/BMP4/OSR1	4
BP	GO:0097107	postsynaptic density assembly	4/1808	18/18862	0.0868433	0.619445	0.588058	LRRTM2/PTPRD/NLGN2/PTEN	4
BP	GO:0003151	outflow tract morphogenesis	11/1808	73/18862	0.0871678	0.620737	0.589284	MEF2C/WNT11/ENG/BMP4/FOXH1/TGFBR2/CITED2/TBX20/ZFPM2/SOX11/MIR17HG	11
BP	GO:0003073	regulation of systemic arterial blood pressure	13/1808	90/18862	0.087465	0.620737	0.589284	KCNK6/PDGFB/NTSR1/KLK3/ADAMTS16/DRD2/PTPRO/CAMK2N1/ADORA1/OR51E2/KLK1/KLK2/NPPA	13
BP	GO:0014033	neural crest cell differentiation	13/1808	90/18862	0.087465	0.620737	0.589284	SEMA3B/MEF2C/SEMA4G/SOX10/BMP4/LAMA5/EDNRB/SEMA6C/SEMA3D/RADIL/KBTBD8/SEMA4C/SOX11	13
BP	GO:0042472	inner ear morphogenesis	13/1808	90/18862	0.087465	0.620737	0.589284	USH1C/PAX2/WHRN/DLX5/OTX1/ATP6V1B1/PRRX1/KCNQ4/CHRNA10/TCAP/PDZD7/MAFB/SLC44A4	13
BP	GO:1903793	positive regulation of anion transport	55/1808	478/18862	0.0883601	0.626301	0.594566	PON1/IGF1/NNAT/ABCA7/DRD4/ABCB11/PTPN23/MAVS/ZDHHC8/NTSR1/MYOM1/CEMIP/CLIP3/TGFB1/FGF21/STX1A/GHRHR/APBB3/LRP1/TRPM4/SLC34A1/NR0B2/GPS2/RBP4/ADCYAP1/CAPN10/DRD2/ADAM8/TTN/KCNB1/CAMK2N1/ADORA1/NKX6-1/UCN/MICALL2/OR51E2/CACNB3/ABCA3/MTCL1/RAB3B/NLGN2/TRH/C2CD2L/JUP/C1QTNF1/CDK5R1/UCN3/AKAP5/RPH3AL/ENPP7/HCAR2/C1QTNF12/PLA2G6/FLNA/SLC26A6	55
BP	GO:0007601	visual perception	27/1808	215/18862	0.0884767	0.626339	0.594603	ZIC2/CNGB1/PAX2/IMPG2/CRYBB3/CRYBB1/TIMP3/HSF4/COL1A1/GABRR2/PRPH2/CLIC5/GNAT2/RDH5/MIP/SIX3/RBP4/SLC24A2/LAMB2/BBS1/COL18A1/GJC1/LRIT3/PDE6G/GRK1/FSCN2/CRYGS	27
BP	GO:0035966	response to topologically incorrect protein	26/1808	206/18862	0.0890414	0.628565	0.596715	DDX11/ABCA7/PPP2R5B/DERL3/FGF21/CDK5RAP3/THBS4/HSPH1/SDF2L1/DNAJB9/DNAJB1/DNAJB5/HYOU1/SERP2/CXXC1/SYVN1/HSPA4L/TPP1/HSPB2/HSPA6/BHLHA15/PRKN/SULT1A4/ATF6B/PLA2G4B/SULT1A3	26
BP	GO:0060389	pathway-restricted SMAD protein phosphorylation	10/1808	65/18862	0.0895757	0.628565	0.596715	TGFB1/ENG/BMP8B/INHA/BMP4/GDF5/MSTN/INHBB/TGFBR2/BMP8A	10
BP	GO:0022600	digestive system process	14/1808	99/18862	0.0897812	0.628565	0.596715	SLC46A1/SGK1/WNK4/CD36/RBP4/ABCG8/MUC4/TFF3/UCN/CEL/ENPP7/MUC6/SLC26A6/TLR9	14
BP	GO:0010469	regulation of signaling receptor activity	24/1808	188/18862	0.0899331	0.628565	0.596715	PPP2R5B/CACNG4/MEF2C/CBLB/GRIA3/SLURP1/WFIKKN1/IL18BP/MINK1/CBLC/MUC4/DLG2/GRIA4/ZFYVE28/ADORA1/NLGN2/DLGAP1/PATE1/PTEN/GRIN1/CAV3/DLGAP2/ARC/MTRNR2L4	24
BP	GO:0050678	regulation of epithelial cell proliferation	44/1808	374/18862	0.0900272	0.628565	0.596715	ALOX5/IGF1/PTPRN/VASH1/PAX2/MEF2C/TGM1/PDGFB/TGFB1/CDK6/DLX5/SPARC/THBS4/IL12B/HYAL1/AKT3/F3/NR4A1/PLCG1/BMP4/GDF5/SLURP1/NR1D1/KDR/RGN/EDNRB/SULF1/ECM1/OSR1/NLRC3/PTEN/PRL/MST1/SOX11/FUT2/IQGAP3/PRKD1/ZFP36L1/HES5/PLXNB3/MIR149/MIR27B/MIR23A/ZNF580	44
BP	GO:0006865	amino acid transport	20/1808	152/18862	0.0903372	0.628565	0.596715	TSPOAP1/SLC6A13/SLC11A1/SLC7A9/CTNS/SLC6A15/LLGL2/NTSR1/STX1A/SFXN3/SLC6A12/SLC16A2/SLC43A1/ADORA1/GRM2/SLC6A18/SLC43A2/SLC38A11/TRH/SLC6A17	20
BP	GO:0001662	behavioral fear response	6/1808	33/18862	0.0905758	0.628565	0.596715	DRD4/ASIC4/MEF2C/ASIC1/ADCYAP1/UCN	6
BP	GO:0009648	photoperiodism	6/1808	33/18862	0.0905758	0.628565	0.596715	CRTC1/AANAT/RBM4B/PER1/FBXL6/MTA1	6
BP	GO:0032941	secretion by tissue	6/1808	33/18862	0.0905758	0.628565	0.596715	WNK4/CELSR2/ADORA1/UCN/CEL/NLRP6	6
BP	GO:0035909	aorta morphogenesis	6/1808	33/18862	0.0905758	0.628565	0.596715	ENG/LRP1/FKBP10/FOXH1/ADAMTS9/EFEMP2	6
BP	GO:0051482	positive regulation of cytosolic calcium ion concentration involved in phospholipase C-activating G protein-coupled signaling pathway	6/1808	33/18862	0.0905758	0.628565	0.596715	GPR18/OPRL1/GPR17/DRD2/GPR35/GPR157	6
BP	GO:0070050	neuron cellular homeostasis	6/1808	33/18862	0.0905758	0.628565	0.596715	TSPOAP1/CALB1/ADORA1/CALB2/NELL2/PRKN	6
BP	GO:0086004	regulation of cardiac muscle cell contraction	6/1808	33/18862	0.0905758	0.628565	0.596715	TRPM4/ADORA1/JUP/CAV3/PDE4B/ATP2A1	6
BP	GO:0086019	cell-cell signaling involved in cardiac conduction	6/1808	33/18862	0.0905758	0.628565	0.596715	CACNA1G/TRPM4/CACNA1D/SCN3B/GJC1/FLNA	6
BP	GO:1901020	negative regulation of calcium ion transmembrane transporter activity	6/1808	33/18862	0.0905758	0.628565	0.596715	DRD4/DRD2/CACNB3/GPR35/GSTM2/TLR9	6
BP	GO:1904030	negative regulation of cyclin-dependent protein kinase activity	6/1808	33/18862	0.0905758	0.628565	0.596715	MEN1/CAMK2N1/HEXIM2/PTEN/HEXIM1/INCA1	6
BP	GO:0032410	negative regulation of transporter activity	12/1808	82/18862	0.0907719	0.629151	0.597272	DRD4/FGF12/EPO/OSR1/DRD2/CACNB3/PTEN/GPR35/CAV3/ANO9/GSTM2/TLR9	12
BP	GO:0001523	retinoid metabolic process	15/1808	108/18862	0.0915523	0.629842	0.597928	GPC1/CYP2W1/DHRS9/CYP2D6/CYP2C18/RBP1/LRP1/RDH5/RBP4/HSPG2/CYP3A7/PLB1/GPC2/UGT1A7/ADH1C	15
BP	GO:0009268	response to pH	7/1808	41/18862	0.0926598	0.629842	0.597928	SLC9A1/ASIC1/HYAL1/TTPA/PAM/TRPV1/ASIC3	7
BP	GO:0010591	regulation of lamellipodium assembly	7/1808	41/18862	0.0926598	0.629842	0.597928	WAS/HDAC4/MSTN/SLIT2/CARMIL2/PLXNB3/MIR196A1	7
BP	GO:0033574	response to testosterone	7/1808	41/18862	0.0926598	0.629842	0.597928	CAD/EPO/MSTN/MSN/GNRH1/KCNJ11/BGLAP	7
BP	GO:0051602	response to electrical stimulus	7/1808	41/18862	0.0926598	0.629842	0.597928	SLC9A1/EPO/MSTN/TRIM63/DISC1/PTEN/NTRK1	7
BP	GO:0051693	actin filament capping	7/1808	41/18862	0.0926598	0.629842	0.597928	SCIN/SPTB/TMOD2/SPTBN5/CARMIL2/SPTBN4/LMOD3	7
BP	GO:0009395	phospholipid catabolic process	8/1808	49/18862	0.0927038	0.629842	0.597928	PLA2G15/PLCG1/PLA2G5/PNPLA7/ENPP2/ENPP7/PLA2G6/PLA2G4B	8
BP	GO:0045661	regulation of myoblast differentiation	8/1808	49/18862	0.0927038	0.629842	0.597928	MEF2C/CAPN3/TGFB1/BMP4/MSTN/CXCL14/ZFP36L1/DLL1	8
BP	GO:0046638	positive regulation of alpha-beta T cell differentiation	8/1808	49/18862	0.0927038	0.629842	0.597928	IL4R/IL12B/ZAP70/NCKAP1L/NFKBIZ/TGFBR2/NFKBID/SOCS1	8
BP	GO:0072348	sulfur compound transport	8/1808	49/18862	0.0927038	0.629842	0.597928	SLC6A13/SLC7A9/CTNS/SLC27A1/SLC26A1/SLC13A4/SLC44A4/SLC26A6	8
BP	GO:0034764	positive regulation of transmembrane transport	26/1808	207/18862	0.0929851	0.629842	0.597928	IGF1/DRD4/CACNG4/SLC9A1/CAPN3/NTSR1/CEMIP/CLIP3/FGF21/KCNIP2/PLCG1/WNK4/RGN/SLC34A1/CAPN10/CACNB3/HAP1/NPPA/C1QTNF12/KCNJ11/ATP2A1/FLNA/ARC/GJC2/GSTM2/SLC26A6	26
BP	GO:0034767	positive regulation of ion transmembrane transport	26/1808	207/18862	0.0929851	0.629842	0.597928	IGF1/DRD4/CACNG4/SLC9A1/CAPN3/NTSR1/CEMIP/CLIP3/FGF21/KCNIP2/PLCG1/WNK4/RGN/SLC34A1/CAPN10/CACNB3/HAP1/NPPA/C1QTNF12/KCNJ11/ATP2A1/FLNA/ARC/GJC2/GSTM2/SLC26A6	26
BP	GO:0032147	activation of protein kinase activity	39/1808	328/18862	0.093533	0.629842	0.597928	IGF1/SLC11A1/DRD4/PAK3/ADCY2/WNT11/PDGFB/C5/IL12B/PILRB/NCKAP1L/GRM4/BMP4/ADCY4/EPO/MAP3K10/NGF/DUSP6/MAP3K12/KSR1/MINK1/CARD14/PROK1/DRD2/TAOK2/IL6R/DUSP19/ADORA1/TGFBR2/UCN/CSPG4/ADCY6/CDK5R1/IQGAP3/SOCS1/PDE6G/NTF3/NTRK1/MAP3K3	39
BP	GO:0006942	regulation of striated muscle contraction	13/1808	91/18862	0.0935492	0.629842	0.597928	HDAC4/SLC9A1/CHGA/DMPK/TRPM4/ADORA1/UCN/JUP/NPPA/CAV3/PDE4B/ATP2A1/GSTM2	13
BP	GO:0045471	response to ethanol	17/1808	126/18862	0.0938278	0.629842	0.597928	SPI1/DRD4/GLRA2/SPARC/DBH/NR0B2/RBP4/MSTN/CD27/ADCYAP1/GNRH1/DRD2/HPGD/TRH/PTEN/GRIN1/BGLAP	17
BP	GO:0006869	lipid transport	53/1808	461/18862	0.0938553	0.629842	0.597928	TSPOAP1/PON1/ABCA7/DRD4/ABCB11/ACACB/ZDHHC8/NTSR1/STX1A/ABCA2/PLA2G2D/ATP10B/LRP1/PLA2G5/SLC27A1/STARD3/NR0B2/GPS2/CD36/TTPA/RBP4/ATP8B2/ABCG8/ANO7/DRD2/XKR8/PRKAA2/ADORA1/PLSCR2/GRM2/ABCA3/SPNS1/CEL/TRH/STARD5/C2CD2L/C1QTNF1/FZD4/SLCO3A1/ENPP7/LCN12/ANO9/PRKN/PLSCR3/PLA2G2A/PLA2G2E/DISP3/CPT1B/MFSD2B/MIR27B/LCAT/YJEFN3/XKR7	53
BP	GO:0014074	response to purine-containing compound	19/1808	144/18862	0.0948557	0.629842	0.597928	PTPRN/CAD/HCN2/P2RX6/COL1A1/SPARC/AANAT/TRPM4/DUOX1/DUOX2/PKLR/PTEN/PER1/ZFP36L1/PDE2A/KCNJ11/TRPV1/GSTM2/SLC26A6	19
BP	GO:0010976	positive regulation of neuron projection development	20/1808	153/18862	0.0950221	0.629842	0.597928	ITGA3/LTK/PPP2R5B/SCARF1/PAK3/STMN2/CRTC1/CUX2/TRIM67/LRP1/EPO/ITPKA/ADCYAP1/DISC1/PRKD1/FLNA/NTRK1/PLXNB3/GPC2/TENM3	20
BP	GO:0051250	negative regulation of lymphocyte activation	20/1808	153/18862	0.0950221	0.629842	0.597928	IL4R/THOC1/LAG3/CLNK/CRTAM/CBLB/PLA2G2D/INHA/BMP4/HAVCR2/LRRC32/GNRH1/TNFRSF14/INPP5D/LGALS9B/TBC1D10C/SOX11/LGALS7B/SOCS1/TNFRSF13B	20
BP	GO:0035710	CD4-positive, alpha-beta T cell activation	14/1808	100/18862	0.095663	0.629842	0.597928	RORA/IL4R/IL12B/PLA2G2D/NCKAP1L/IRF4/NFKBIZ/IL6R/TGFBR2/NFKBID/LGALS9B/LGALS7B/SOCS1/ENTPD7	14
BP	GO:0042130	negative regulation of T cell proliferation	10/1808	66/18862	0.0969806	0.629842	0.597928	CRTAM/CBLB/PLA2G2D/BMP4/HAVCR2/LRRC32/GNRH1/TNFRSF14/LGALS9B/LGALS7B	10
BP	GO:0046635	positive regulation of alpha-beta T cell activation	10/1808	66/18862	0.0969806	0.629842	0.597928	IL4R/IL12B/ZAP70/HSPH1/NCKAP1L/NFKBIZ/TGFBR2/NFKBID/SOCS1/HLA-A	10
BP	GO:0006821	chloride transport	15/1808	109/18862	0.0972392	0.629842	0.597928	BEST2/ANO8/GLRA2/GABRR2/CLIC5/WNK4/BEST4/SLC26A1/ANO7/SLC12A9/ANO5/ANO9/CLCNKA/SLC12A8/SLC26A6	15
BP	GO:0001945	lymph vessel development	5/1808	26/18862	0.097294	0.629842	0.597928	PKD1/VASH1/ACVR2B/TMEM204/PTPN14	5
BP	GO:0002313	mature B cell differentiation involved in immune response	5/1808	26/18862	0.097294	0.629842	0.597928	CDH17/MFNG/LFNG/ITFG2/DLL1	5
BP	GO:0003156	regulation of animal organ formation	5/1808	26/18862	0.097294	0.629842	0.597928	WNT11/BMP4/WNT2B/SULF1/CITED2	5
BP	GO:0010464	regulation of mesenchymal cell proliferation	5/1808	26/18862	0.097294	0.629842	0.597928	WNT11/FOXF1/PRRX1/BMP4/TGFBR2	5
BP	GO:0021952	central nervous system projection neuron axonogenesis	5/1808	26/18862	0.097294	0.629842	0.597928	EPHB6/CDH11/SLIT2/SPTBN4/SZT2	5
BP	GO:0042745	circadian sleep/wake cycle	5/1808	26/18862	0.097294	0.629842	0.597928	GHRHR/PTGDS/NR1D1/DRD2/ADORA1	5
BP	GO:0045954	positive regulation of natural killer cell mediated cytotoxicity	5/1808	26/18862	0.097294	0.629842	0.597928	LAG3/CRTAM/IL12B/KLRC2/KLRK1	5
BP	GO:0048873	homeostasis of number of cells within a tissue	5/1808	26/18862	0.097294	0.629842	0.597928	GATA1/CORO1A/IL7/AKT3/KLHL10	5
BP	GO:0071377	cellular response to glucagon stimulus	5/1808	26/18862	0.097294	0.629842	0.597928	ADCY2/FGF21/ADCY4/ADCY6/GCGR	5
BP	GO:2000311	regulation of AMPA receptor activity	5/1808	26/18862	0.097294	0.629842	0.597928	CACNG4/MEF2C/MINK1/NLGN2/ARC	5
BP	GO:0048864	stem cell development	12/1808	83/18862	0.0973437	0.629842	0.597928	SEMA3B/SEMA4G/SOX10/BMP4/LAMA5/EDNRB/SEMA6C/SEMA3D/RADIL/KBTBD8/SEMA4C/SOX11	12
BP	GO:0060291	long-term synaptic potentiation	12/1808	83/18862	0.0973437	0.629842	0.597928	ITPR3/NFATC4/CALB1/CRTC1/LRRTM2/DRD2/SLC24A2/ADORA1/PTEN/CALB2/AKAP5/ARC	12
BP	GO:0045926	negative regulation of growth	30/1808	245/18862	0.0973561	0.629842	0.597928	SEMA3B/DCBLD2/WNT11/ARHGAP4/SEMA4G/TLL2/TGFB1/CRYAB/CYP27B1/HYAL1/BCL11A/BMP4/PLXNA3/SPART/RBP4/MSTN/SEMA6C/SLIT2/SEMA3D/TGFBR2/SEMA4C/PTEN/CDK5R1/ALOX15B/CAV3/MIR25/MIR200B/MIR199A1/SIPA1/MIR17HG	30
BP	GO:0070372	regulation of ERK1 and ERK2 cascade	36/1808	301/18862	0.0974195	0.629842	0.597928	MARCO/ABCA7/TIMP3/PDGFB/NECAB2/TGFB1/FGF21/CCL1/LRP1/BMP4/RRAS/PLA2G5/KDR/CHRNA10/EPO/HAVCR2/CD36/DUSP6/MAP3K12/ADCYAP1/XCL2/ACKR3/TPBG/DRD2/SCIMP/CAMK2N1/PTEN/NLRP6/TBC1D10C/CSF1R/PLA2G2A/SPRED3/NTRK1/NELFE/MIR27B/MIR23A	36
BP	GO:0001655	urogenital system development	38/1808	320/18862	0.0981046	0.629842	0.597928	ITGA3/PROM1/PKD1/JMJD6/PAX2/COL4A4/MEF2C/WNT11/PDGFB/FOXF1/CALB1/AMH/BICC1/BMP4/WNK4/HOXD11/LAMA5/RGN/SLC34A1/WNT2B/SULF1/RBP4/FRAS1/OSR1/SLIT2/ADAMTS16/PTPRO/IL6R/HPGD/SIX2/PTEN/LAMB2/RARG/SOX11/ALOX15B/HES5/DLL1/CRIP1	38
BP	GO:1903706	regulation of hemopoiesis	48/1808	415/18862	0.0987526	0.629842	0.597928	TMEM176A/SCIN/SPI1/IL4R/MEF2C/LAG3/GATA1/IL7/TGFB1/CDK6/KAT2A/FOXN1/CRTAM/IL12B/ZAP70/IL1RL2/NCKAP1L/INHA/BMP4/PIAS3/SPINK5/MEIS2/IL36B/IRF4/CD27/SOX13/NFKBIZ/ADAM8/TMEM178A/MMP14/TGFBR2/KMT2D/NFKBID/INPP5D/FAXDC2/RARG/SOX12/TOB2/SOCS1/L3MBTL1/ZFP36L1/FANCA/DLL1/MAFB/LILRB3/MIR17HG/TLR9/BGLAP	48
BP	GO:0007178	transmembrane receptor protein serine/threonine kinase signaling pathway	42/1808	358/18862	0.0988397	0.629842	0.597928	ITGA3/LTBP4/AMH/TGFB1/DLX5/ASPN/ENG/AKAP3/ACVR2B/BMP8B/ONECUT2/INHA/RUNX2/BMP4/GDF5/WFIKKN1/SPART/MEN1/LRRC32/SULF1/MSTN/SLC39A5/TGFB1I1/CFC1B/FOXH1/INHBB/TGFBR2/HPGD/CITED2/TBX20/COL1A2/SOX11/SH2B1/RGMA/CAV3/BMP8A/BCL9L/SPRED3/ADAMTSL2/HES5/MIR17HG/RBM14	42
BP	GO:0017015	regulation of transforming growth factor beta receptor signaling pathway	17/1808	127/18862	0.0991501	0.629842	0.597928	ITGA3/LTBP4/TGFB1/ASPN/ENG/ONECUT2/WFIKKN1/MEN1/TGFB1I1/TGFBR2/CITED2/SOX11/CAV3/BCL9L/SPRED3/ADAMTSL2/MIR17HG	17
BP	GO:0018210	peptidyl-threonine modification	17/1808	127/18862	0.0991501	0.629842	0.597928	CLK1/CAD/CEMIP/TGFB1/MAP3K10/MAP3K12/TSSK4/TTBK1/TNKS1BP1/TGFBR2/CDC42BPG/TTC36/CDK5R1/ULK1/PRKD1/CDK10/SPRED3	17
BP	GO:0030968	endoplasmic reticulum unfolded protein response	17/1808	127/18862	0.0991501	0.629842	0.597928	DDX11/ABCA7/PPP2R5B/DERL3/FGF21/CDK5RAP3/DNAJB9/HYOU1/SERP2/CXXC1/SYVN1/TPP1/BHLHA15/SULT1A4/ATF6B/PLA2G4B/SULT1A3	17
BP	GO:0060038	cardiac muscle cell proliferation	9/1808	58/18862	0.0996045	0.629842	0.597928	MEF2C/RBP4/TGFBR2/TBX20/ZFPM2/PTEN/MIR200B/MIR199A1/MIR17HG	9
BP	GO:0061005	cell differentiation involved in kidney development	9/1808	58/18862	0.0996045	0.629842	0.597928	PROM1/PAX2/MEF2C/PDGFB/BMP4/OSR1/PTPRO/SIX2/LAMB2	9
BP	GO:0051592	response to calcium ion	19/1808	145/18862	0.0998471	0.629842	0.597928	MEF2C/CAPN3/ITPR3/SYT17/RASA4/SPARC/TNNT2/KCNIP2/CPNE5/AANAT/SYT6/KCNMB4/SYT2/TTN/KCNMA1/PRKAA2/TRPV6/AQP3/CPNE7	19
BP	GO:1905039	carboxylic acid transmembrane transport	20/1808	154/18862	0.0998601	0.629842	0.597928	SLC6A13/SLC7A9/SLC6A15/SLC46A1/ACACB/SLC16A8/NTSR1/SFXN3/SLC6A12/SLC27A1/CD36/SLC16A2/SLC43A1/PRKAA2/SLC6A18/SLC43A2/SLC38A11/SLC23A1/SLC16A11/CPT1B	20
BP	GO:0055017	cardiac muscle tissue growth	13/1808	92/18862	0.0998873	0.629842	0.597928	IGF1/MEF2C/RBP4/TGFBR2/TBX20/ZFPM2/PTEN/CAV3/MIR25/MIR200B/MIR199A1/MIR23A/MIR17HG	13
BP	GO:0001558	regulation of cell growth	47/1808	406/18862	0.100331	0.629842	0.597928	CDK11A/SEMA3B/IGF1/DCBLD2/WNT11/ARHGAP4/LTBP4/SLC9A1/DPYSL2/SEMA4G/SYT17/TGFB1/LGI1/CRYAB/CYP27B1/HYAL1/PTCH2/SGK1/BCL11A/LRP1/CPNE5/PLXNA3/SPART/NGF/CLSTN3/SEMA6C/SYT2/SLIT2/TAOK2/SEMA3D/N6AMT1/MMP14/DISC1/IGFBP7/NKX6-1/UCN/ISLR2/SEMA4C/CDK5R1/CDH4/CAV3/PRKN/MAPT/SLC44A4/MIR199A1/SIPA1/EGLN2	47
BP	GO:0003207	cardiac chamber formation	3/1808	12/18862	0.100431	0.629842	0.597928	MEF2C/TBX20/SOX11	3
BP	GO:0003337	mesenchymal to epithelial transition involved in metanephros morphogenesis	3/1808	12/18862	0.100431	0.629842	0.597928	PAX2/BMP4/SIX2	3
BP	GO:0015791	polyol transport	3/1808	12/18862	0.100431	0.629842	0.597928	SLC5A11/AQP3/SLC26A6	3
BP	GO:0031581	hemidesmosome assembly	3/1808	12/18862	0.100431	0.629842	0.597928	ITGB4/PLEC/LAMB3	3
BP	GO:0031953	negative regulation of protein autophosphorylation	3/1808	12/18862	0.100431	0.629842	0.597928	ENG/TESK1/GFRA2	3
BP	GO:0033235	positive regulation of protein sumoylation	3/1808	12/18862	0.100431	0.629842	0.597928	HDAC4/PIAS4/PIAS3	3
BP	GO:0035739	CD4-positive, alpha-beta T cell proliferation	3/1808	12/18862	0.100431	0.629842	0.597928	TGFBR2/LGALS9B/LGALS7B	3
BP	GO:0036005	response to macrophage colony-stimulating factor	3/1808	12/18862	0.100431	0.629842	0.597928	PDE1B/CSF1R/PDE2A	3
BP	GO:0036006	cellular response to macrophage colony-stimulating factor stimulus	3/1808	12/18862	0.100431	0.629842	0.597928	PDE1B/CSF1R/PDE2A	3
BP	GO:0036462	TRAIL-activated apoptotic signaling pathway	3/1808	12/18862	0.100431	0.629842	0.597928	TIMP3/PTEN/TNFRSF10C	3
BP	GO:0043696	dedifferentiation	3/1808	12/18862	0.100431	0.629842	0.597928	PDGFB/CDK6/FEZF1	3
BP	GO:0043697	cell dedifferentiation	3/1808	12/18862	0.100431	0.629842	0.597928	PDGFB/CDK6/FEZF1	3
BP	GO:0048096	chromatin-mediated maintenance of transcription	3/1808	12/18862	0.100431	0.629842	0.597928	PABPC1L/ARID1A/SERTAD1	3
BP	GO:0048934	peripheral nervous system neuron differentiation	3/1808	12/18862	0.100431	0.629842	0.597928	ONECUT2/HOXD10/ISL2	3
BP	GO:0048935	peripheral nervous system neuron development	3/1808	12/18862	0.100431	0.629842	0.597928	ONECUT2/HOXD10/ISL2	3
BP	GO:0051386	regulation of neurotrophin TRK receptor signaling pathway	3/1808	12/18862	0.100431	0.629842	0.597928	PPP2R5B/WASF1/NTF3	3
BP	GO:0061469	regulation of type B pancreatic cell proliferation	3/1808	12/18862	0.100431	0.629842	0.597928	PTPRN/NR4A1/NR1D1	3
BP	GO:0070572	positive regulation of neuron projection regeneration	3/1808	12/18862	0.100431	0.629842	0.597928	SCARF1/LRP1/FLNA	3
BP	GO:0071107	response to parathyroid hormone	3/1808	12/18862	0.100431	0.629842	0.597928	HDAC4/MEF2C/SLC34A1	3
BP	GO:0071872	cellular response to epinephrine stimulus	3/1808	12/18862	0.100431	0.629842	0.597928	SLC9A1/PKLR/PDE4B	3
BP	GO:0086067	AV node cell to bundle of His cell communication	3/1808	12/18862	0.100431	0.629842	0.597928	CACNA1G/TRPM4/GJC1	3
BP	GO:0140289	protein mono-ADP-ribosylation	3/1808	12/18862	0.100431	0.629842	0.597928	PARP6/PARP8/PARP15	3
BP	GO:2000561	regulation of CD4-positive, alpha-beta T cell proliferation	3/1808	12/18862	0.100431	0.629842	0.597928	TGFBR2/LGALS9B/LGALS7B	3
BP	GO:0043536	positive regulation of blood vessel endothelial cell migration	11/1808	75/18862	0.101104	0.629842	0.597928	HDAC7/PDGFB/TGFB1/AKT3/PLCG1/KDR/PRKD1/MAP3K3/MIR200A/MIR27B/MIR23A	11
BP	GO:0002209	behavioral defense response	6/1808	34/18862	0.101525	0.629842	0.597928	DRD4/ASIC4/MEF2C/ASIC1/ADCYAP1/UCN	6
BP	GO:0010092	specification of animal organ identity	6/1808	34/18862	0.101525	0.629842	0.597928	PAX2/MEF2C/WNT11/BMP4/WNT2B/FOXH1	6
BP	GO:0030513	positive regulation of BMP signaling pathway	6/1808	34/18862	0.101525	0.629842	0.597928	ENG/BMP4/GDF5/SULF1/SOX11/HES5	6
BP	GO:0035137	hindlimb morphogenesis	6/1808	34/18862	0.101525	0.629842	0.597928	BMP4/GDF5/HOXD10/OSR1/AFF3/RARG	6
BP	GO:0048261	negative regulation of receptor-mediated endocytosis	6/1808	34/18862	0.101525	0.629842	0.597928	NECAB2/ABCA2/LRRTM2/ANKRD13B/MIR199A1/MIR27B	6
BP	GO:0055081	anion homeostasis	6/1808	34/18862	0.101525	0.629842	0.597928	ATP6V1B1/SLC34A1/SLC12A9/GRM2/SLC34A3/SLC12A8	6
BP	GO:0090050	positive regulation of cell migration involved in sprouting angiogenesis	6/1808	34/18862	0.101525	0.629842	0.597928	HDAC7/AKT3/KDR/MAP3K3/MIR27B/MIR23A	6
BP	GO:0045912	negative regulation of carbohydrate metabolic process	8/1808	50/18862	0.101585	0.629842	0.597928	HDAC4/TGFB1/SOGA1/MIDN/MST1/CLK2/C1QTNF12/PRKN	8
BP	GO:0014896	muscle hypertrophy	14/1808	101/18862	0.101777	0.629842	0.597928	IGF1/CYBA/HDAC4/SLC9A1/CAMTA2/MSTN/FOXO1/TTN/TRIM63/TCAP/CAV3/MIR25/MIR199A1/MIR23A	14
BP	GO:0097006	regulation of plasma lipoprotein particle levels	14/1808	101/18862	0.101777	0.629842	0.597928	ABCA7/ZDHHC8/FGF21/CUBN/PLAGL2/PLA2G5/CD36/AMN/CES3/PLA2G2A/PLA2G2E/MIR199A1/MIR27B/LCAT	14
BP	GO:0031589	cell-substrate adhesion	42/1808	359/18862	0.102022	0.629842	0.597928	ITGA3/PKD1/COL16A1/SLC9A1/MADCAM1/PDGFB/CORO1A/FOXF1/CDK6/TESK1/COL1A1/BVES/ONECUT2/LRP1/RRAS/KDR/LAMA5/ITGB4/CD36/ITGA11/MINK1/MUC4/TAOK2/PTPRO/MMP14/RADIL/ADAMTS13/DISC1/ADAMTS9/RELL2/MICALL2/ILK/STRCP1/THBS3/PTEN/LAMB2/EFEMP2/JUP/FZD4/LAMB3/FLNA/COL13A1	42
BP	GO:0007530	sex determination	4/1808	19/18862	0.102032	0.629842	0.597928	AMH/GNRH1/CITED2/NR0B1	4
BP	GO:0009110	vitamin biosynthetic process	4/1808	19/18862	0.102032	0.629842	0.597928	CYP27B1/SNAI1/RGN/CYP2R1	4
BP	GO:0010744	positive regulation of macrophage derived foam cell differentiation	4/1808	19/18862	0.102032	0.629842	0.597928	PLA2G5/CD36/ALOX15B/PLA2G2A	4
BP	GO:0031290	retinal ganglion cell axon guidance	4/1808	19/18862	0.102032	0.629842	0.597928	SLIT2/PTPRO/ISL2/SLIT1	4
BP	GO:0032288	myelin assembly	4/1808	19/18862	0.102032	0.629842	0.597928	GPC1/ABCA2/CNTNAP1/ITGB4	4
BP	GO:0060216	definitive hemopoiesis	4/1808	19/18862	0.102032	0.629842	0.597928	GATA1/CDK5RAP3/HOXB3/HOXB4	4
BP	GO:0070932	histone H3 deacetylation	4/1808	19/18862	0.102032	0.629842	0.597928	HDAC7/HDAC4/PER1/SIRT7	4
BP	GO:0072074	kidney mesenchyme development	4/1808	19/18862	0.102032	0.629842	0.597928	PAX2/BMP4/OSR1/SIX2	4
BP	GO:0072087	renal vesicle development	4/1808	19/18862	0.102032	0.629842	0.597928	PAX2/BMP4/OSR1/SIX2	4
BP	GO:0086014	atrial cardiac muscle cell action potential	4/1808	19/18862	0.102032	0.629842	0.597928	TRPM4/SCN3B/GJC1/FLNA	4
BP	GO:0086026	atrial cardiac muscle cell to AV node cell signaling	4/1808	19/18862	0.102032	0.629842	0.597928	TRPM4/SCN3B/GJC1/FLNA	4
BP	GO:0086066	atrial cardiac muscle cell to AV node cell communication	4/1808	19/18862	0.102032	0.629842	0.597928	TRPM4/SCN3B/GJC1/FLNA	4
BP	GO:0097150	neuronal stem cell population maintenance	4/1808	19/18862	0.102032	0.629842	0.597928	PRRX1/MMP24/HES5/DLL1	4
BP	GO:0098856	intestinal lipid absorption	4/1808	19/18862	0.102032	0.629842	0.597928	CD36/ABCG8/CEL/ENPP7	4
BP	GO:2001185	regulation of CD8-positive, alpha-beta T cell activation	4/1808	19/18862	0.102032	0.629842	0.597928	CRTAM/NCKAP1L/SOCS1/HLA-A	4
BP	GO:0050866	negative regulation of cell activation	25/1808	200/18862	0.102049	0.629842	0.597928	IL4R/THOC1/LAG3/CD200/PDGFB/FOXF1/CLNK/CRTAM/CBLB/PLA2G2D/INHA/BMP4/NR1D1/HAVCR2/LRRC32/GNRH1/TNFRSF14/INPP5D/LGALS9B/C1QTNF1/TBC1D10C/SOX11/LGALS7B/SOCS1/TNFRSF13B	25
BP	GO:0003197	endocardial cushion development	7/1808	42/18862	0.10248	0.63043	0.598486	FOXF1/ENG/SNAI1/BMP4/TGFBR2/CRELD1/TBX20	7
BP	GO:0014002	astrocyte development	7/1808	42/18862	0.10248	0.63043	0.598486	CDK6/LRP1/NR1D1/TTBK1/LAMB2/MAPT/DLL1	7
BP	GO:0014075	response to amine	7/1808	42/18862	0.10248	0.63043	0.598486	DRD4/CAD/ASIC1/PDE1B/DBH/DRD2/ADAMTS13	7
BP	GO:0001935	endothelial cell proliferation	24/1808	191/18862	0.102814	0.631794	0.599781	ALOX5/VASH1/MEF2C/PDGFB/SPARC/THBS4/IL12B/AKT3/F3/NR4A1/PLCG1/BMP4/KDR/SULF1/ECM1/MMP14/PRL/FUT2/PRKD1/PLXNB3/MIR149/MIR27B/MIR23A/ZNF580	24
BP	GO:0002695	negative regulation of leukocyte activation	23/1808	182/18862	0.103494	0.635279	0.603089	IL4R/THOC1/LAG3/CD200/FOXF1/CLNK/CRTAM/CBLB/PLA2G2D/INHA/BMP4/NR1D1/HAVCR2/LRRC32/GNRH1/TNFRSF14/INPP5D/LGALS9B/TBC1D10C/SOX11/LGALS7B/SOCS1/TNFRSF13B	23
BP	GO:0034766	negative regulation of ion transmembrane transport	16/1808	119/18862	0.104075	0.636655	0.604395	DRD4/NTSR1/FGF12/EPO/OSR1/SLC43A1/DRD2/PID1/CACNB3/SLC43A2/PTEN/GPR35/CAV3/ANO9/GSTM2/TLR9	16
BP	GO:0014031	mesenchymal cell development	12/1808	84/18862	0.104195	0.636655	0.604395	SEMA3B/SEMA4G/SOX10/BMP4/LAMA5/EDNRB/SEMA6C/SEMA3D/RADIL/KBTBD8/SEMA4C/SOX11	12
BP	GO:0002228	natural killer cell mediated immunity	10/1808	67/18862	0.104735	0.636655	0.604395	LAG3/CORO1A/CLNK/CRTAM/IL12B/ULBP3/HAVCR2/KLRC2/HLA-A/KLRK1	10
BP	GO:0002637	regulation of immunoglobulin production	10/1808	67/18862	0.104735	0.636655	0.604395	CD22/IL4R/THOC1/TGFB1/HPX/KMT5C/RBP4/CGAS/MZB1/TLR9	10
BP	GO:0032922	circadian regulation of gene expression	10/1808	67/18862	0.104735	0.636655	0.604395	RORA/NR1D1/NR0B2/OGT/DRD2/KDM8/CIART/RBM4B/PER1/MTA1	10
BP	GO:0034394	protein localization to cell surface	10/1808	67/18862	0.104735	0.636655	0.604395	ABCA7/WNT11/ABCA2/GBF1/GGA3/RIC3/CAV3/FLNA/CD247/CD177	10
BP	GO:0036498	IRE1-mediated unfolded protein response	10/1808	67/18862	0.104735	0.636655	0.604395	DDX11/PPP2R5B/DNAJB9/HYOU1/CXXC1/SYVN1/TPP1/SULT1A4/PLA2G4B/SULT1A3	10
BP	GO:0050918	positive chemotaxis	10/1808	67/18862	0.104735	0.636655	0.604395	F7/PDGFB/CORO1A/TSC2/F3/LRP1/BMP4/KDR/NTF3/PLXNB3	10
BP	GO:2000514	regulation of CD4-positive, alpha-beta T cell activation	10/1808	67/18862	0.104735	0.636655	0.604395	IL4R/IL12B/NCKAP1L/IRF4/NFKBIZ/TGFBR2/NFKBID/LGALS9B/LGALS7B/SOCS1	10
BP	GO:1903825	organic acid transmembrane transport	20/1808	155/18862	0.104851	0.636679	0.604418	SLC6A13/SLC7A9/SLC6A15/SLC46A1/ACACB/SLC16A8/NTSR1/SFXN3/SLC6A12/SLC27A1/CD36/SLC16A2/SLC43A1/PRKAA2/SLC6A18/SLC43A2/SLC38A11/SLC23A1/SLC16A11/CPT1B	20
BP	GO:0010959	regulation of metal ion transport	30/1808	247/18862	0.105124	0.637644	0.605334	CACNB1/DRD4/SLC9A1/JPH4/CAPN3/PDGFB/NTSR1/CORO1A/CEMIP/GRIN3B/KCNIP2/PLCG1/EPO/RGN/DRD2/CACNA1D/UCN/CACNB3/HAP1/NPPA/GRIN1/CRACR2B/GPR35/CAV3/PDE4B/ATP2A1/GJC2/LIME1/GSTM2/TLR9	30
BP	GO:0006006	glucose metabolic process	26/1808	210/18862	0.105498	0.639224	0.606835	NISCH/IGF1/RORA/ACACB/MLYCD/ENO3/KAT2A/RGN/SDS/KHK/RBP4/PKLR/OGT/SOGA1/SLC45A3/MIDN/GPT/HECTD4/MST1/C1QTNF1/CLK2/C1QTNF12/PRKN/KCNJ11/SIRT7/GCGR	26
BP	GO:0048511	rhythmic process	35/1808	294/18862	0.105867	0.640777	0.608308	PTPRN/F7/RORA/DRD4/AMH/CRTC1/GHRHR/PTGDS/HS3ST2/EGR2/NR1D1/PRKCG/AANAT/NR0B2/MSTN/PROK1/SLIT2/PAM/OGT/GNRH1/DRD2/KDM8/CIART/PRKAA2/ADORA1/PTEN/RBM4B/FZD4/CDK5R1/PER1/GPR157/SIAH2/FBXL6/MTA1/NTRK1	35
BP	GO:0051924	regulation of calcium ion transport	29/1808	238/18862	0.106362	0.643077	0.610493	CACNB1/DRD4/SLC9A1/JPH4/CAPN3/PDGFB/NTSR1/CORO1A/CEMIP/GRIN3B/PLCG1/EPO/RGN/DRD2/CACNA1D/UCN/CACNB3/HAP1/NPPA/GRIN1/CRACR2B/GPR35/CAV3/PDE4B/ATP2A1/GJC2/LIME1/GSTM2/TLR9	29
BP	GO:0042593	glucose homeostasis	28/1808	229/18862	0.107574	0.649713	0.616791	ALOX5/PTPRN/PAX2/FGF21/GRIK5/GHRHR/KLF7/LRP1/DBH/NR1D1/TRPM4/RBP4/FOXO1/KCNB1/PRKAA2/CAMK2N1/FOXA3/C2CD2L/HECTD4/BRSK2/BHLHA15/CAV3/C1QTNF12/PLA2G6/KCNJ11/PLSCR3/GCGR/ZBED6	28
BP	GO:0019369	arachidonic acid metabolic process	9/1808	59/18862	0.108088	0.650719	0.617747	ALOX5/CYP2D6/PTGDS/CYP2C18/FAAH/CYP2J2/ALOX15B/CYP2D7/PLA2G4B	9
BP	GO:0030239	myofibril assembly	9/1808	59/18862	0.108088	0.650719	0.617747	CAPN3/TNNT2/OBSL1/TMOD2/TTN/LMOD3/TCAP/CAV3/NRAP	9
BP	GO:0072171	mesonephric tubule morphogenesis	9/1808	59/18862	0.108088	0.650719	0.617747	PAX2/WNT11/BMP4/HOXD11/LAMA5/WNT2B/OSR1/ADAMTS16/SIX2	9
BP	GO:0014902	myotube differentiation	15/1808	111/18862	0.109255	0.65519	0.621991	IGF1/HDAC4/IL4R/MEF2C/DMPK/JAM2/MMP14/LMOD3/MYORG/BHLHA15/CAV3/DNER/MIR200B/ERVW-1/FER1L5	15
BP	GO:0034763	negative regulation of transmembrane transport	16/1808	120/18862	0.109972	0.65519	0.621991	DRD4/NTSR1/FGF12/EPO/OSR1/SLC43A1/DRD2/PID1/CACNB3/SLC43A2/PTEN/GPR35/CAV3/ANO9/GSTM2/TLR9	16
BP	GO:0098661	inorganic anion transmembrane transport	16/1808	120/18862	0.109972	0.65519	0.621991	BEST2/ANO8/GLRA2/GABRR2/CLIC5/SLC34A1/BEST4/SLC26A1/ANO7/SLC12A9/SLC13A4/ANO5/ANO9/CLCNKA/SLC12A8/SLC26A6	16
BP	GO:0010038	response to metal ion	41/1808	352/18862	0.110312	0.65519	0.621991	CACNA1G/CYBRD1/MEF2C/CAPN3/ITPR3/NFATC4/GLRA2/SYT17/RASA4/CUTA/SPARC/TNNT2/KCNIP2/CPNE5/AANAT/SLC34A1/SLC41A1/SYT6/KCNMB4/KHK/ASCL1/PKLR/SYT2/PAM/GNRH1/DRD2/DLG2/TTN/KCNMA1/ADAMTS13/PRKAA2/TRPV6/AQP3/PTEN/CPNE7/D2HGDH/PRKN/CYP2R1/MAPT/CRIP1/BGLAP	41
BP	GO:0007605	sensory perception of sound	19/1808	147/18862	0.110318	0.65519	0.621991	USH1C/WHRN/CEMIP/MYH14/COL1A1/CLIC5/ATP6V1B1/KCNQ4/CHRNA10/CACNA1D/SPTBN4/UCN/MYO7B/FZD4/TSPEAR/EPS8L2/PDZD7/ESPN/OTOG	19
BP	GO:0002360	T cell lineage commitment	5/1808	27/18862	0.110469	0.65519	0.621991	IL7/FOXN1/IL12B/IRF4/IL6R	5
BP	GO:0002825	regulation of T-helper 1 type immune response	5/1808	27/18862	0.110469	0.65519	0.621991	SLC11A1/IL4R/IL12B/IL1RL1/HAVCR2	5
BP	GO:0021591	ventricular system development	5/1808	27/18862	0.110469	0.65519	0.621991	CCDC134/NUMBL/CDK6/CELSR2/HYDIN	5
BP	GO:0032967	positive regulation of collagen biosynthetic process	5/1808	27/18862	0.110469	0.65519	0.621991	TGFB1/ENG/BMP4/UCN/MIR149	5
BP	GO:0045606	positive regulation of epidermal cell differentiation	5/1808	27/18862	0.110469	0.65519	0.621991	SULT2B1/CYP27B1/PTCH2/BMP4/ALOX15B	5
BP	GO:0048799	animal organ maturation	5/1808	27/18862	0.110469	0.65519	0.621991	IGF1/PAX2/PLXNB1/THBS3/PHOSPHO1	5
BP	GO:1903859	regulation of dendrite extension	5/1808	27/18862	0.110469	0.65519	0.621991	SYT17/BCL11A/CPNE5/SYT2/PRKN	5
BP	GO:1904357	negative regulation of telomere maintenance via telomere lengthening	5/1808	27/18862	0.110469	0.65519	0.621991	GNL3L/CTC1/SLX1B/SLX4/TEN1	5
BP	GO:0000186	activation of MAPKK activity	8/1808	51/18862	0.110923	0.65519	0.621991	BMP4/MAP3K10/NGF/MAP3K12/TAOK2/ADORA1/NTRK1/MAP3K3	8
BP	GO:0010718	positive regulation of epithelial to mesenchymal transition	8/1808	51/18862	0.110923	0.65519	0.621991	TGFB1/ENG/COL1A1/SNAI1/BMP4/TGFB1I1/TGFBR2/BCL9L	8
BP	GO:0032964	collagen biosynthetic process	8/1808	51/18862	0.110923	0.65519	0.621991	TGFB1/ENG/COL1A1/BMP4/P3H4/ADAMTS3/UCN/MIR149	8
BP	GO:0043277	apoptotic cell clearance	8/1808	51/18862	0.110923	0.65519	0.621991	MARCO/ABCA7/JMJD6/LRP1/CD36/XKR8/PEAR1/XKR7	8
BP	GO:0072523	purine-containing compound catabolic process	8/1808	51/18862	0.110923	0.65519	0.621991	ADA2/MLYCD/PDE1A/AMPD3/NUDT4B/PDE4B/NT5C1B/PDE2A	8
BP	GO:0033500	carbohydrate homeostasis	28/1808	230/18862	0.111835	0.659265	0.62586	ALOX5/PTPRN/PAX2/FGF21/GRIK5/GHRHR/KLF7/LRP1/DBH/NR1D1/TRPM4/RBP4/FOXO1/KCNB1/PRKAA2/CAMK2N1/FOXA3/C2CD2L/HECTD4/BRSK2/BHLHA15/CAV3/C1QTNF12/PLA2G6/KCNJ11/PLSCR3/GCGR/ZBED6	28
BP	GO:0010830	regulation of myotube differentiation	7/1808	43/18862	0.11284	0.659265	0.62586	HDAC4/DMPK/MMP14/LMOD3/BHLHA15/CAV3/MIR200B	7
BP	GO:0032309	icosanoid secretion	7/1808	43/18862	0.11284	0.659265	0.62586	DRD4/NTSR1/PLA2G2D/PLA2G5/DRD2/PLA2G2A/PLA2G2E	7
BP	GO:0035315	hair cell differentiation	7/1808	43/18862	0.11284	0.659265	0.62586	USH1C/WHRN/SPINK5/PDZD7/HES5/DLL1/SLC44A4	7
BP	GO:0009154	purine ribonucleotide catabolic process	6/1808	35/18862	0.113134	0.659265	0.62586	MLYCD/PDE1A/AMPD3/NUDT4B/PDE4B/PDE2A	6
BP	GO:0021955	central nervous system neuron axonogenesis	6/1808	35/18862	0.113134	0.659265	0.62586	EPHB6/CDH11/SLIT2/SPTBN4/PTEN/SZT2	6
BP	GO:0032205	negative regulation of telomere maintenance	6/1808	35/18862	0.113134	0.659265	0.62586	GNL3L/CTC1/SLX1B/SLX4/TEN1/RTEL1	6
BP	GO:0035774	positive regulation of insulin secretion involved in cellular response to glucose stimulus	6/1808	35/18862	0.113134	0.659265	0.62586	LRP1/TRPM4/CAMK2N1/C2CD2L/C1QTNF12/PLA2G6	6
BP	GO:0040036	regulation of fibroblast growth factor receptor signaling pathway	6/1808	35/18862	0.113134	0.659265	0.62586	GPC1/SULF1/HHIP/OTX2/LRIT3/MIR149	6
BP	GO:0042554	superoxide anion generation	6/1808	35/18862	0.113134	0.659265	0.62586	CYBA/TGFB1/DUOX1/DUOX2/MAPT/CD177	6
BP	GO:0048854	brain morphogenesis	6/1808	35/18862	0.113134	0.659265	0.62586	PAX2/OTX1/AKT3/EMX1/PTEN/SLIT1	6
BP	GO:0050775	positive regulation of dendrite morphogenesis	6/1808	35/18862	0.113134	0.659265	0.62586	PAK3/CUX2/OBSL1/PARP6/ITPKA/PTPRD	6
BP	GO:1905207	regulation of cardiocyte differentiation	6/1808	35/18862	0.113134	0.659265	0.62586	MEF2C/TGFB1/KAT2A/BMP4/DLL1/MIR200B	6
BP	GO:0021549	cerebellum development	13/1808	94/18862	0.113324	0.659689	0.626263	SEZ6/RORA/WHRN/FAIM2/SSTR1/NLGN4X/EN1/SEMA4C/HAP1/FZD4/CDK5R1/CEND1/DLL1	13
BP	GO:0007623	circadian rhythm	26/1808	212/18862	0.11441	0.665327	0.631614	F7/RORA/DRD4/CRTC1/GHRHR/PTGDS/HS3ST2/NR1D1/PRKCG/AANAT/NR0B2/PROK1/OGT/DRD2/KDM8/CIART/PRKAA2/ADORA1/PTEN/RBM4B/PER1/GPR157/SIAH2/FBXL6/MTA1/NTRK1	26
BP	GO:0032414	positive regulation of ion transmembrane transporter activity	14/1808	103/18862	0.114702	0.666334	0.63257	DRD4/CACNG4/SLC9A1/NTSR1/KCNIP2/WNK4/RGN/CACNB3/HAP1/NPPA/KCNJ11/ATP2A1/ARC/GSTM2	14
BP	GO:0048813	dendrite morphogenesis	18/1808	139/18862	0.116121	0.671336	0.637319	ARHGAP33/LZTS1/PAK3/NFATC4/CUX2/TLX2/KLF7/OBSL1/PARP6/ITPKA/MINK1/CELSR2/TPBG/TAOK2/PTPRD/PTEN/CDK5R1/ARC	18
BP	GO:0050921	positive regulation of chemotaxis	18/1808	139/18862	0.116121	0.671336	0.637319	F7/PDGFB/TGFB1/CCL1/THBS4/F3/NCKAP1L/KDR/MSTN/XCL2/SLIT2/CXCL14/TPBG/IL6R/CSF1R/PRKD1/NTF3/ZNF580	18
BP	GO:0046683	response to organophosphorus	17/1808	130/18862	0.116227	0.671336	0.637319	PTPRN/HCN2/P2RX6/COL1A1/SPARC/AANAT/TRPM4/DUOX1/DUOX2/PKLR/PTEN/PER1/ZFP36L1/PDE2A/KCNJ11/TRPV1/SLC26A6	17
BP	GO:1903844	regulation of cellular response to transforming growth factor beta stimulus	17/1808	130/18862	0.116227	0.671336	0.637319	ITGA3/LTBP4/TGFB1/ASPN/ENG/ONECUT2/WFIKKN1/MEN1/TGFB1I1/TGFBR2/CITED2/SOX11/CAV3/BCL9L/SPRED3/ADAMTSL2/MIR17HG	17
BP	GO:0016575	histone deacetylation	11/1808	77/18862	0.116278	0.671336	0.637319	AKAP8L/HDAC7/HDAC4/HDAC10/SIN3B/UCN/PER1/MTA1/PRKD1/SIRT7/RBM14	11
BP	GO:0048678	response to axon injury	11/1808	77/18862	0.116278	0.671336	0.637319	SCARF1/LRP1/EPO/DRD2/PTEN/GAP43/LAMB2/RGMA/RTN4RL2/FLNA/NTRK1	11
BP	GO:0007588	excretion	9/1808	60/18862	0.116962	0.673908	0.639761	ATP6V1B1/EDNRB/ABCG8/DRD2/KCNMA1/ADORA1/AMN/CLCNKA/UGT1A7	9
BP	GO:0051926	negative regulation of calcium ion transport	9/1808	60/18862	0.116962	0.673908	0.639761	DRD4/NTSR1/EPO/DRD2/CACNB3/GPR35/CAV3/GSTM2/TLR9	9
BP	GO:0019318	hexose metabolic process	30/1808	250/18862	0.117507	0.674278	0.640112	NISCH/IGF1/RORA/ACACB/MLYCD/ENO3/KAT2A/RGN/SDS/KHK/RBP4/MAN2C1/PKLR/OGT/SOGA1/SLC45A3/MIDN/GPT/HECTD4/MST1/C1QTNF1/CHST1/CLK2/FUT2/C1QTNF12/PRKN/KCNJ11/SIRT7/GALT/GCGR	30
BP	GO:0032891	negative regulation of organic acid transport	4/1808	20/18862	0.118343	0.674278	0.640112	SLC43A1/ADORA1/SLC43A2/TRH	4
BP	GO:0043576	regulation of respiratory gaseous exchange	4/1808	20/18862	0.118343	0.674278	0.640112	NTSR1/MTG1/ADORA1/NLGN2	4
BP	GO:0043931	ossification involved in bone maturation	4/1808	20/18862	0.118343	0.674278	0.640112	IGF1/PLXNB1/THBS3/PHOSPHO1	4
BP	GO:0044342	type B pancreatic cell proliferation	4/1808	20/18862	0.118343	0.674278	0.640112	PTPRN/NR4A1/NR1D1/NKX6-1	4
BP	GO:0046716	muscle cell cellular homeostasis	4/1808	20/18862	0.118343	0.674278	0.640112	CAPN3/MSTN/LARGE2/CAV3	4
BP	GO:0050802	circadian sleep/wake cycle, sleep	4/1808	20/18862	0.118343	0.674278	0.640112	GHRHR/PTGDS/DRD2/ADORA1	4
BP	GO:0061318	renal filtration cell differentiation	4/1808	20/18862	0.118343	0.674278	0.640112	PROM1/BMP4/PTPRO/LAMB2	4
BP	GO:0072112	glomerular visceral epithelial cell differentiation	4/1808	20/18862	0.118343	0.674278	0.640112	PROM1/BMP4/PTPRO/LAMB2	4
BP	GO:0090189	regulation of branching involved in ureteric bud morphogenesis	4/1808	20/18862	0.118343	0.674278	0.640112	PAX2/BMP4/WNT2B/SIX2	4
BP	GO:0098703	calcium ion import across plasma membrane	4/1808	20/18862	0.118343	0.674278	0.640112	FAM155B/SLC24A2/TRPV6/TRPV1	4
BP	GO:0070663	regulation of leukocyte proliferation	29/1808	241/18862	0.119094	0.675356	0.641136	CD22/IGF1/MEF2C/CORO1A/IL7/CRTAM/IL12B/CBLB/ZAP70/PLA2G2D/NCKAP1L/BMP4/EPO/HAVCR2/LRRC32/GNRH1/TNFRSF14/CD1D/TGFBR2/LMO1/INPP5D/LGALS9B/MZB1/SOX11/LGALS7B/CSF1R/HLA-A/TLR9/TNFRSF13B	29
BP	GO:0035282	segmentation	13/1808	95/18862	0.120419	0.675356	0.641136	FOXF1/LFNG/KAT2A/EGR2/BMP4/PCDH8/OSR1/TBX6/TCAP/MED12/HES5/DLL1/MAFB	13
BP	GO:0014888	striated muscle adaptation	8/1808	52/18862	0.120711	0.675356	0.641136	HDAC4/CAMTA2/MSTN/FOXO1/TRIM63/TCAP/MIR25/MIR199A1	8
BP	GO:0031103	axon regeneration	8/1808	52/18862	0.120711	0.675356	0.641136	SCARF1/LRP1/PTEN/GAP43/LAMB2/RGMA/RTN4RL2/FLNA	8
BP	GO:0044106	cellular amine metabolic process	20/1808	158/18862	0.120747	0.675356	0.641136	DRD4/SIRT4/HDAC10/PDE1B/SARDH/DBH/AANAT/HDC/SLC22A3/PAOX/DRD2/ACMSD/GPR37/TRH/PAH/INSM1/PRKN/SULT1A2/SULT1A4/SULT1A3	20
BP	GO:0071229	cellular response to acid chemical	10/1808	69/18862	0.121277	0.675356	0.641136	COL16A1/GLRA2/COL1A1/BCL11A/COL6A1/COL1A2/SOCS1/COL5A2/SIPA1/CASTOR1	10
BP	GO:0034620	cellular response to unfolded protein	19/1808	149/18862	0.12144	0.675356	0.641136	DDX11/ABCA7/PPP2R5B/DERL3/FGF21/CDK5RAP3/DNAJB9/HYOU1/SERP2/CXXC1/SYVN1/TPP1/HSPA6/BHLHA15/PRKN/SULT1A4/ATF6B/PLA2G4B/SULT1A3	19
BP	GO:0071868	cellular response to monoamine stimulus	14/1808	104/18862	0.12151	0.675356	0.641136	DRD4/SLC9A1/APLP1/PKLR/HCN3/DRD2/NSG2/ADCY6/HTR3C/PDE4B/PRKN/FLNA/SULT1A4/SULT1A3	14
BP	GO:0071870	cellular response to catecholamine stimulus	14/1808	104/18862	0.12151	0.675356	0.641136	DRD4/SLC9A1/APLP1/PKLR/HCN3/DRD2/NSG2/ADCY6/HTR3C/PDE4B/PRKN/FLNA/SULT1A4/SULT1A3	14
BP	GO:0009313	oligosaccharide catabolic process	3/1808	13/18862	0.121648	0.675356	0.641136	TREH/MAN2C1/NEU4	3
BP	GO:0014048	regulation of glutamate secretion	3/1808	13/18862	0.121648	0.675356	0.641136	NTSR1/ADORA1/TRH	3
BP	GO:0019336	phenol-containing compound catabolic process	3/1808	13/18862	0.121648	0.675356	0.641136	DBH/SULT1A4/SULT1A3	3
BP	GO:0030205	dermatan sulfate metabolic process	3/1808	13/18862	0.121648	0.675356	0.641136	IDUA/BCAN/CSPG4	3
BP	GO:0032530	regulation of microvillus organization	3/1808	13/18862	0.121648	0.675356	0.641136	USH1C/PLD1/CDHR5	3
BP	GO:0038007	netrin-activated signaling pathway	3/1808	13/18862	0.121648	0.675356	0.641136	UNC5A/SIAH2/UNC5C	3
BP	GO:0042362	fat-soluble vitamin biosynthetic process	3/1808	13/18862	0.121648	0.675356	0.641136	CYP27B1/SNAI1/CYP2R1	3
BP	GO:0042415	norepinephrine metabolic process	3/1808	13/18862	0.121648	0.675356	0.641136	DBH/INSM1/PRKN	3
BP	GO:0043568	positive regulation of insulin-like growth factor receptor signaling pathway	3/1808	13/18862	0.121648	0.675356	0.641136	IGF1/GHRHR/MYORG	3
BP	GO:0060100	positive regulation of phagocytosis, engulfment	3/1808	13/18862	0.121648	0.675356	0.641136	ABCA7/NCKAP1L/CD36	3
BP	GO:0070486	leukocyte aggregation	3/1808	13/18862	0.121648	0.675356	0.641136	ZAP70/MSN/JAM2	3
BP	GO:0071236	cellular response to antibiotic	3/1808	13/18862	0.121648	0.675356	0.641136	MEF2C/SLC9A1/CRIP1	3
BP	GO:0072182	regulation of nephron tubule epithelial cell differentiation	3/1808	13/18862	0.121648	0.675356	0.641136	PROM1/PAX2/OSR1	3
BP	GO:0098814	spontaneous synaptic transmission	3/1808	13/18862	0.121648	0.675356	0.641136	STX1B/DOC2A/PRKN	3
BP	GO:1902285	semaphorin-plexin signaling pathway involved in neuron projection guidance	3/1808	13/18862	0.121648	0.675356	0.641136	PLXNA3/PLXNB1/PLXNB3	3
BP	GO:1903651	positive regulation of cytoplasmic transport	3/1808	13/18862	0.121648	0.675356	0.641136	PTPN23/MSN/PRKN	3
BP	GO:1905155	positive regulation of membrane invagination	3/1808	13/18862	0.121648	0.675356	0.641136	ABCA7/NCKAP1L/CD36	3
BP	GO:0090092	regulation of transmembrane receptor protein serine/threonine kinase signaling pathway	30/1808	251/18862	0.12183	0.6757	0.641463	ITGA3/LTBP4/TGFB1/ASPN/ENG/ACVR2B/BMP8B/ONECUT2/INHA/BMP4/GDF5/WFIKKN1/SPART/MEN1/SULF1/MSTN/TGFB1I1/INHBB/TGFBR2/CITED2/TBX20/SOX11/SH2B1/CAV3/BMP8A/BCL9L/SPRED3/ADAMTSL2/HES5/MIR17HG	30
BP	GO:0007292	female gamete generation	17/1808	131/18862	0.122288	0.677308	0.642989	YBX2/IGF1/IL4R/PABPC1L/AMH/BCL2L10/NPM2/M1AP/NPR2/INHBB/HPGD/SOHLH1/KMT2D/FIGLA/TOB2/CGB7/ZGLP1	17
BP	GO:0015918	sterol transport	16/1808	122/18862	0.12236	0.677308	0.642989	PON1/ABCA7/ZDHHC8/ABCA2/LRP1/STARD3/GPS2/CD36/ABCG8/ABCA3/CEL/STARD5/ENPP7/MIR27B/LCAT/YJEFN3	16
BP	GO:0002639	positive regulation of immunoglobulin production	7/1808	44/18862	0.123728	0.681314	0.646791	IL4R/TGFB1/HPX/KMT5C/RBP4/MZB1/TLR9	7
BP	GO:0010677	negative regulation of cellular carbohydrate metabolic process	7/1808	44/18862	0.123728	0.681314	0.646791	HDAC4/SOGA1/MIDN/MST1/CLK2/C1QTNF12/PRKN	7
BP	GO:0042269	regulation of natural killer cell mediated cytotoxicity	7/1808	44/18862	0.123728	0.681314	0.646791	LAG3/CRTAM/IL12B/HAVCR2/KLRC2/HLA-A/KLRK1	7
BP	GO:0048066	developmental pigmentation	7/1808	44/18862	0.123728	0.681314	0.646791	MEF2C/SOX10/EDNRB/LRMDA/OR51E2/ZEB2/BLOC1S3	7
BP	GO:0060421	positive regulation of heart growth	7/1808	44/18862	0.123728	0.681314	0.646791	IGF1/ACACB/MEF2C/TBX20/ZFPM2/MIR199A1/MIR17HG	7
BP	GO:0051260	protein homooligomerization	22/1808	177/18862	0.124212	0.681314	0.646791	JMJD6/ACACB/KCND1/GSDMD/CRTC1/ASIC1/PRPH2/KCNC4/RNF112/TRPM4/MIP/KCTD14/KCNB1/ABCA3/KCNV2/KCTD19/KCNA2/PRF1/KCNJ12/KCTD21/TRPV1/ARC	22
BP	GO:0050772	positive regulation of axonogenesis	11/1808	78/18862	0.124323	0.681314	0.646791	LRP1/PLXNA3/NGF/SLIT2/CHODL/DISC1/PLXNB1/ISLR2/CDH4/MAPT/PLXNB3	11
BP	GO:0007271	synaptic transmission, cholinergic	5/1808	28/18862	0.124454	0.681314	0.646791	CHRNA4/CHRNA10/RIC3/CHRNG/COLQ	5
BP	GO:0010714	positive regulation of collagen metabolic process	5/1808	28/18862	0.124454	0.681314	0.646791	TGFB1/ENG/BMP4/UCN/MIR149	5
BP	GO:0014044	Schwann cell development	5/1808	28/18862	0.124454	0.681314	0.646791	PRX/CNTNAP1/ITGB4/LAMB2/MED12	5
BP	GO:0033028	myeloid cell apoptotic process	5/1808	28/18862	0.124454	0.681314	0.646791	MEF2C/EPO/PTEN/HCAR2/PLEKHO2	5
BP	GO:0001580	detection of chemical stimulus involved in sensory perception of bitter taste	6/1808	36/18862	0.125381	0.681314	0.646791	CST4/TAS2R10/TAS2R4/GNAT2/CST1/TAS2R31	6
BP	GO:0003176	aortic valve development	6/1808	36/18862	0.125381	0.681314	0.646791	TGFB1/SNAI1/BMP4/SLIT2/TBX20/NPPA	6
BP	GO:0006691	leukotriene metabolic process	6/1808	36/18862	0.125381	0.681314	0.646791	ALOX5/GGT1/ABCC10/PLA2G5/GGT7/GGT3P	6
BP	GO:0014741	negative regulation of muscle hypertrophy	6/1808	36/18862	0.125381	0.681314	0.646791	MSTN/FOXO1/TRIM63/CAV3/MIR25/MIR199A1	6
BP	GO:0030224	monocyte differentiation	6/1808	36/18862	0.125381	0.681314	0.646791	CDK6/PDE1B/BMP4/INPP5D/CSF1R/ZFP36L1	6
BP	GO:0043368	positive T cell selection	6/1808	36/18862	0.125381	0.681314	0.646791	FOXN1/IL12B/ZAP70/DOCK2/IRF4/IL6R	6
BP	GO:0045066	regulatory T cell differentiation	6/1808	36/18862	0.125381	0.681314	0.646791	LAG3/KAT2A/PLA2G2D/SOX12/SOCS1/FANCA	6
BP	GO:0097484	dendrite extension	6/1808	36/18862	0.125381	0.681314	0.646791	SYT17/WASF1/BCL11A/CPNE5/SYT2/PRKN	6
BP	GO:0030858	positive regulation of epithelial cell differentiation	9/1808	61/18862	0.126222	0.683612	0.648973	PROM1/PAX2/SULT2B1/FOXN1/CYP27B1/PTCH2/BMP4/NKX6-1/ALOX15B	9
BP	GO:0071230	cellular response to amino acid stimulus	9/1808	61/18862	0.126222	0.683612	0.648973	COL16A1/GLRA2/COL1A1/BCL11A/COL6A1/COL1A2/SOCS1/COL5A2/CASTOR1	9
BP	GO:0051147	regulation of muscle cell differentiation	20/1808	159/18862	0.126351	0.683612	0.648973	IGF1/HDAC4/MEF2C/PDGFB/DMPK/TGFB1/ENG/KAT2A/BMP4/MMP14/LMOD3/EFEMP2/BHLHA15/CAV3/FOXO4/MAPK12/DLL1/MIR200B/MIR199A1/ZBED6	20
BP	GO:0072163	mesonephric epithelium development	12/1808	87/18862	0.126411	0.683612	0.648973	PKD1/PAX2/WNT11/CALB1/BMP4/HOXD11/LAMA5/WNT2B/OSR1/SLIT2/ADAMTS16/SIX2	12
BP	GO:0072164	mesonephric tubule development	12/1808	87/18862	0.126411	0.683612	0.648973	PKD1/PAX2/WNT11/CALB1/BMP4/HOXD11/LAMA5/WNT2B/OSR1/SLIT2/ADAMTS16/SIX2	12
BP	GO:0048017	inositol lipid-mediated signaling	24/1808	196/18862	0.126779	0.684946	0.650239	IGF1/LTK/PPP2R5B/PLD1/PDGFB/TSC2/KDR/EPO/NGF/PLCB2/OGT/FBXL2/PLXNB1/NYAP1/NLRC3/PTEN/CSF1R/ZFP36L1/NTF3/ENTPD5/EPOR/PEAR1/NTRK1/LIME1	24
BP	GO:0060562	epithelial tube morphogenesis	36/1808	309/18862	0.127224	0.686691	0.651896	PKD1/PAX2/MEF2C/WNT11/NFATC4/TSC2/FOXF1/TGFB1/ENG/KAT2A/BMP4/WNK4/KDR/HOXD11/LAMA5/WNT2B/OSR1/SLIT2/ADAMTS16/TBX6/MMP14/FOXH1/TGFBR2/IFT122/HHIP/TBX20/SEMA4C/SIX2/RARG/TCAP/SOX11/CAV3/CSF1R/MED12/HES5/DLL1	36
BP	GO:0010595	positive regulation of endothelial cell migration	17/1808	132/18862	0.128532	0.693091	0.657972	HDAC7/PDGFB/TGFB1/SPARC/AKT3/PLCG1/BMP4/RRAS/KDR/ANXA3/PRKD1/MAP3K3/MIR200A/MIR199A1/MIR27B/MIR23A/ZNF580	17
BP	GO:0016101	diterpenoid metabolic process	15/1808	114/18862	0.128877	0.694286	0.659106	GPC1/CYP2W1/DHRS9/CYP2D6/CYP2C18/RBP1/LRP1/RDH5/RBP4/HSPG2/CYP3A7/PLB1/GPC2/UGT1A7/ADH1C	15
BP	GO:0006801	superoxide metabolic process	10/1808	70/18862	0.130058	0.699308	0.663874	CYBA/NCF4/TGFB1/CD36/DUOX1/DUOX2/CCS/MAPT/CD177/MIR27B	10
BP	GO:0051145	smooth muscle cell differentiation	10/1808	70/18862	0.130058	0.699308	0.663874	MEF2C/PDGFB/NFATC4/FOXF1/ENG/BMP4/TMEM204/EDNRB/EFEMP2/FOXO4	10
BP	GO:0006109	regulation of carbohydrate metabolic process	25/1808	206/18862	0.130305	0.699972	0.664505	IGF1/HDAC4/RORA/ACACB/PDGFB/NTSR1/MLYCD/TGFB1/KAT2A/RGN/KHK/OGT/SOGA1/SLC45A3/PRKAA2/MIDN/GPT/MST1/C1QTNF1/CLK2/C1QTNF12/PRKN/ENTPD5/SIRT7/GCGR	25
BP	GO:0045785	positive regulation of cell adhesion	48/1808	425/18862	0.130868	0.700708	0.665203	ITGA3/ALOX5/IGF1/IBSP/PTPN23/IL4R/PAK3/COL16A1/PDGFB/CORO1A/FOXF1/PIEZO1/IL7/CDK6/TESK1/IL12B/HYAL1/ZAP70/IL1RL2/HSPH1/NCKAP1L/RRAS/KDR/EPO/HAVCR2/CD36/MIP/IL36B/CD27/SOX13/NFKBIZ/ADAM8/TNFRSF14/CD1D/DISC1/TGFBR2/CITED2/RELL2/ILK/NFKBID/EFEMP2/JUP/SOX12/SOCS1/FLNA/HLA-A/MIR27B/KLRK1	48
BP	GO:0002090	regulation of receptor internalization	8/1808	53/18862	0.13094	0.700708	0.665203	DRD4/NECAB2/LRRTM2/DRD2/NTF3/ARC/ANKRD13B/MIR199A1	8
BP	GO:1902743	regulation of lamellipodium organization	8/1808	53/18862	0.13094	0.700708	0.665203	WAS/HDAC4/ENPP2/MSTN/SLIT2/CARMIL2/PLXNB3/MIR196A1	8
BP	GO:1905517	macrophage migration	8/1808	53/18862	0.13094	0.700708	0.665203	CD200/C5/EDNRB/MSTN/MCOLN2/MMP14/MST1/CSF1R	8
BP	GO:0005996	monosaccharide metabolic process	32/1808	272/18862	0.131237	0.701633	0.666081	NISCH/IGF1/RORA/ACACB/MLYCD/ENO3/KAT2A/RGN/SDS/KHK/RBP4/MAN2C1/PKLR/OGT/SOGA1/SLC45A3/MIDN/GPT/SLC23A1/HECTD4/MST1/C1QTNF1/CHST1/CLK2/FUT2/C1QTNF12/PRKN/KCNJ11/SIRT7/OTOG/GALT/GCGR	32
BP	GO:0043434	response to peptide hormone	49/1808	435/18862	0.13206	0.704949	0.669229	ATP6V0A1/PTPRN/F7/PRLH/ADCY2/CAD/SLC9A1/TSC2/FGF21/GHRHR/COL1A1/SPARC/ATP6V1B1/EGR2/NR4A1/ADCY4/AANAT/SLC27A1/SLC34A1/LPIN3/EDNRB/CPEB2/KHK/STAT4/MSTN/CAPN10/PKLR/ATP6V1C2/OGT/GNRH1/SOGA1/FOXO1/PID1/INHBB/NKX6-1/GPT/MZB1/PTEN/PRL/ADCY6/UCP3/AGTRAP/C1QTNF12/GPR173/FOXO4/SOCS1/ZFP36L1/GCGR/BGLAP	49
BP	GO:0015748	organophosphate ester transport	17/1808	133/18862	0.134958	0.704949	0.669229	ABCA7/SLC17A9/ATP10B/ATP8B2/ABCG8/ANO7/EPG5/XKR8/PLSCR2/ABCA3/SLC25A6/C2CD2L/SLC25A42/ANO9/PLSCR3/SLC44A4/XKR7	17
BP	GO:0007369	gastrulation	22/1808	179/18862	0.135106	0.704949	0.669229	ITGA3/PAX2/WNT11/FOXF1/COL7A1/TLX2/SNAI1/BMP4/ITGB4/KDM6B/COL6A1/OSR1/TBX6/CFC1B/MMP14/TGFBR2/TBX20/OTX2/SIX2/LBX2/LAMB3/COL5A2	22
BP	GO:0003009	skeletal muscle contraction	7/1808	45/18862	0.135129	0.704949	0.669229	DMPK/MYH14/CCDC78/TCAP/CAV3/ATP2A1/GSTM2	7
BP	GO:0030835	negative regulation of actin filament depolymerization	7/1808	45/18862	0.135129	0.704949	0.669229	SCIN/SPTB/TMOD2/SPTBN5/CARMIL2/SPTBN4/LMOD3	7
BP	GO:0032570	response to progesterone	7/1808	45/18862	0.135129	0.704949	0.669229	CATSPERG/SOX10/TGFB1/NKX2-2/CATSPERB/CATSPER3/CATSPER2	7
BP	GO:0034122	negative regulation of toll-like receptor signaling pathway	7/1808	45/18862	0.135129	0.704949	0.669229	NR1D1/GPS2/IRF4/LRRC14/NLRP6/TLR9/TICAM2	7
BP	GO:0042551	neuron maturation	7/1808	45/18862	0.135129	0.704949	0.669229	SCARF1/BCL11A/KCNIP2/EDNRB/TBX6/SPTBN4/FEV	7
BP	GO:0048701	embryonic cranial skeleton morphogenesis	7/1808	45/18862	0.135129	0.704949	0.669229	DLX2/PRRX1/BMP4/MMP14/TGFBR2/SIX2/MED12	7
BP	GO:0060986	endocrine hormone secretion	7/1808	45/18862	0.135129	0.704949	0.669229	INHA/INHBB/UCN/TRPV6/C1QTNF1/FZD4/HCAR2	7
BP	GO:0061001	regulation of dendritic spine morphogenesis	7/1808	45/18862	0.135129	0.704949	0.669229	ARHGAP33/PAK3/CUX2/ITPKA/PTEN/CDK5R1/ARC	7
BP	GO:0085029	extracellular matrix assembly	7/1808	45/18862	0.135129	0.704949	0.669229	TGFB1/FKBP10/COL1A2/MFAP4/LAMB2/EFEMP2/LAMB3	7
BP	GO:1900271	regulation of long-term synaptic potentiation	7/1808	45/18862	0.135129	0.704949	0.669229	CALB1/CRTC1/DRD2/ADORA1/CALB2/AKAP5/ARC	7
BP	GO:0002064	epithelial cell development	25/1808	207/18862	0.135432	0.704949	0.669229	WHRN/PDGFB/CDK6/ENG/NKX3-2/PROC/ONECUT2/BMP4/NKX2-2/SIX3/MSN/HYDIN/TMEM79/NKX6-1/DNASE1L2/LAMB2/RARG/INSM1/COL18A1/PDE2A/PDZD7/FLNA/NTRK1/DLL1/COL15A1	25
BP	GO:0006721	terpenoid metabolic process	16/1808	124/18862	0.135532	0.704949	0.669229	GPC1/CYP2W1/DHRS9/CYP2D6/CYP2C18/RBP1/LRP1/RDH5/RBP4/HSPG2/LSS/CYP3A7/PLB1/GPC2/UGT1A7/ADH1C	16
BP	GO:0035812	renal sodium excretion	4/1808	21/18862	0.135694	0.704949	0.669229	ATP6V1B1/EDNRB/DRD2/ADORA1	4
BP	GO:0036303	lymph vessel morphogenesis	4/1808	21/18862	0.135694	0.704949	0.669229	PKD1/VASH1/ACVR2B/PTPN14	4
BP	GO:0043651	linoleic acid metabolic process	4/1808	21/18862	0.135694	0.704949	0.669229	ALOX5/CYP2J2/ALOX15B/GSTM2	4
BP	GO:0046641	positive regulation of alpha-beta T cell proliferation	4/1808	21/18862	0.135694	0.704949	0.669229	IL12B/ZAP70/TGFBR2/HLA-A	4
BP	GO:0048745	smooth muscle tissue development	4/1808	21/18862	0.135694	0.704949	0.669229	ENG/BMP4/OSR1/EFEMP2	4
BP	GO:0072111	cell proliferation involved in kidney development	4/1808	21/18862	0.135694	0.704949	0.669229	PDGFB/BMP4/OSR1/IL6R	4
BP	GO:0072311	glomerular epithelial cell differentiation	4/1808	21/18862	0.135694	0.704949	0.669229	PROM1/BMP4/PTPRO/LAMB2	4
BP	GO:1902656	calcium ion import into cytosol	4/1808	21/18862	0.135694	0.704949	0.669229	FAM155B/SLC24A2/TRPV6/TRPV1	4
BP	GO:1903429	regulation of cell maturation	4/1808	21/18862	0.135694	0.704949	0.669229	BCL11A/EDNRB/TBX6/NPR2	4
BP	GO:1905209	positive regulation of cardiocyte differentiation	4/1808	21/18862	0.135694	0.704949	0.669229	MEF2C/TGFB1/KAT2A/BMP4	4
BP	GO:0007009	plasma membrane organization	15/1808	115/18862	0.135838	0.704949	0.669229	ABCA7/PRX/BAIAP2L2/SYPL2/ANO7/ASAP1/XKR8/PLSCR2/PTEN/CAV3/ANO9/TLCD2/PLSCR3/FER1L5/XKR7	15
BP	GO:0034404	nucleobase-containing small molecule biosynthetic process	15/1808	115/18862	0.135838	0.704949	0.669229	ENTPD2/CAD/ADA2/MLYCD/PDE1A/AMPD3/NEIL1/NUDT4B/PDE4B/NT5C1B/NUDT17/PDE2A/ENTPD5/ENTPD8/ENTPD7	15
BP	GO:0048593	camera-type eye morphogenesis	15/1808	115/18862	0.135838	0.704949	0.669229	USH1C/PROM1/PAX2/CALB1/OBSL1/BMP4/WNT2B/SIX3/RBP4/WNT9A/IGFN1/IFT122/SOX11/DLL1/TENM3	15
BP	GO:1903510	mucopolysaccharide metabolic process	15/1808	115/18862	0.135838	0.704949	0.669229	ITIH4/SLC9A1/PDGFB/CEMIP/TGFB1/HYAL1/IDUA/BCAN/STAB2/ITIH2/ITIH3/NDST2/CSPG4/CHST1/CHST13	15
BP	GO:0019933	cAMP-mediated signaling	9/1808	62/18862	0.135861	0.704949	0.669229	ADCY2/GHRHR/KSR1/ADCYAP1/UCN/CGAS/OR51E2/PCLO/PDE2A	9
BP	GO:0043954	cellular component maintenance	9/1808	62/18862	0.135861	0.704949	0.669229	ITGA3/WHRN/ITPKA/BSN/NLGN2/CSF1R/PCLO/SYNGAP1/CD177	9
BP	GO:0060393	regulation of pathway-restricted SMAD protein phosphorylation	9/1808	62/18862	0.135861	0.704949	0.669229	TGFB1/ENG/BMP8B/INHA/BMP4/GDF5/MSTN/INHBB/BMP8A	9
BP	GO:0030595	leukocyte chemotaxis	27/1808	226/18862	0.136704	0.708673	0.672765	ALOX5/F7/PDGFB/CHGA/CORO1A/C5/GBF1/CCL1/PF4V1/THBS4/NCKAP1L/TRPM4/MPP1/EDNRB/MSTN/XCL2/SLIT2/CXCL14/PTPRO/ADAM8/IL6R/CXCL3/MST1/CSF1R/PDE4B/ZNF580/KLRK1	27
BP	GO:0046329	negative regulation of JNK cascade	6/1808	37/18862	0.138242	0.713119	0.676985	GPS2/MEN1/DUSP19/NPPA/PER1/PRKN	6
BP	GO:1901021	positive regulation of calcium ion transmembrane transporter activity	6/1808	37/18862	0.138242	0.713119	0.676985	SLC9A1/RGN/CACNB3/HAP1/ATP2A1/GSTM2	6
BP	GO:1903115	regulation of actin filament-based movement	6/1808	37/18862	0.138242	0.713119	0.676985	TRPM4/ADORA1/JUP/CAV3/PDE4B/ATP2A1	6
BP	GO:2000403	positive regulation of lymphocyte migration	6/1808	37/18862	0.138242	0.713119	0.676985	MADCAM1/XCL2/CXCL14/ADAM8/JAM2/TNFRSF14	6
BP	GO:0046579	positive regulation of Ras protein signal transduction	10/1808	71/18862	0.139169	0.713119	0.676985	IGF1/GPR18/EPO/NGF/GPR17/ABRA/GPR35/EPOR/NTRK1/LRRD1	10
BP	GO:0001773	myeloid dendritic cell activation	5/1808	29/18862	0.139208	0.713119	0.676985	SPI1/DOCK2/HAVCR2/IRF4/TGFBR2	5
BP	GO:0010669	epithelial structure maintenance	5/1808	29/18862	0.139208	0.713119	0.676985	RBP4/MUC4/TFF3/MUC6/TLR9	5
BP	GO:0021522	spinal cord motor neuron differentiation	5/1808	29/18862	0.139208	0.713119	0.676985	LHX4/NKX2-2/HOXD10/ISL2/TBX20	5
BP	GO:0043153	entrainment of circadian clock by photoperiod	5/1808	29/18862	0.139208	0.713119	0.676985	CRTC1/RBM4B/PER1/FBXL6/MTA1	5
BP	GO:0048240	sperm capacitation	5/1808	29/18862	0.139208	0.713119	0.676985	PCSK4/CATSPER3/CATSPER2/CATSPERZ/SLC26A6	5
BP	GO:0048679	regulation of axon regeneration	5/1808	29/18862	0.139208	0.713119	0.676985	SCARF1/LRP1/PTEN/RGMA/FLNA	5
BP	GO:0055075	potassium ion homeostasis	5/1808	29/18862	0.139208	0.713119	0.676985	ATP4A/ATP6V1B1/SLC12A9/KCNMA1/SLC12A8	5
BP	GO:0097106	postsynaptic density organization	5/1808	29/18862	0.139208	0.713119	0.676985	LRRTM2/PTPRD/NLGN2/PTEN/SYNGAP1	5
BP	GO:0060402	calcium ion transport into cytosol	19/1808	152/18862	0.139333	0.713119	0.676985	JPH4/CAPN3/ITPR3/NTSR1/CORO1A/CEMIP/PLCG1/FAM155B/EPO/DRD2/MCOLN2/SLC24A2/TRPV6/CACNB3/HAP1/GRIN1/TRPV1/LIME1/GSTM2	19
BP	GO:0048592	eye morphogenesis	18/1808	143/18862	0.140527	0.717922	0.681545	USH1C/PROM1/PAX2/CALB1/OBSL1/BMP4/WNT2B/SIX3/RBP4/WNT9A/IGFN1/IFT122/RARG/SOX11/FSCN2/DLL1/COL5A2/TENM3	18
BP	GO:0048754	branching morphogenesis of an epithelial tube	18/1808	143/18862	0.140527	0.717922	0.681545	PKD1/PAX2/NFATC4/FOXF1/ENG/BMP4/KDR/HOXD11/LAMA5/WNT2B/SLIT2/ADAMTS16/MMP14/TGFBR2/HHIP/TBX20/SIX2/CAV3	18
BP	GO:0030001	metal ion transport	54/1808	486/18862	0.140739	0.718356	0.681957	CACNA1G/PKD1/SLC11A1/CACNB1/DRD4/TRPM5/CACNG4/SLC9A1/JPH4/CAPN3/ITPR3/PDGFB/NTSR1/CHRNA4/CORO1A/CEMIP/ATP4A/ASIC1/CYP27B1/GRIN3B/KCNIP2/PLCG1/CHRNA10/FAM155B/EPO/TRPM4/RGN/SLC41A1/SLC39A5/DRD2/CATSPER3/MCOLN2/SLC24A2/CACNA1D/UCN/TRPV6/PKD1L2/CATSPER2/CACNB3/HAP1/CCS/NPPA/GRIN1/CRACR2B/GPR35/BHLHA15/CAV3/PDE4B/ATP2A1/TRPV1/GJC2/LIME1/GSTM2/TLR9	54
BP	GO:0097553	calcium ion transmembrane import into cytosol	17/1808	134/18862	0.141565	0.718422	0.682019	JPH4/CAPN3/ITPR3/NTSR1/CORO1A/CEMIP/PLCG1/FAM155B/DRD2/MCOLN2/SLC24A2/TRPV6/HAP1/GRIN1/TRPV1/LIME1/GSTM2	17
BP	GO:0001954	positive regulation of cell-matrix adhesion	8/1808	54/18862	0.141597	0.718422	0.682019	COL16A1/CDK6/RRAS/KDR/CD36/DISC1/EFEMP2/JUP	8
BP	GO:0097479	synaptic vesicle localization	8/1808	54/18862	0.141597	0.718422	0.682019	SYNDIG1/SYNJ1/NLGN2/PTEN/BRSK2/PRKN/PCLO/BLOC1S3	8
BP	GO:0050673	epithelial cell proliferation	48/1808	428/18862	0.141654	0.718422	0.682019	ALOX5/IGF1/PTPRN/VASH1/PAX2/MEF2C/TGM1/PDGFB/TGFB1/CDK6/DLX5/SPARC/THBS4/IL12B/HYAL1/AKT3/F3/IRF6/NR4A1/PLCG1/BMP4/GDF5/SLURP1/NR1D1/KDR/RGN/EDNRB/SULF1/ECM1/OSR1/MMP14/NKX6-1/OR51E2/NLRC3/PTEN/PRL/MST1/SOX11/FUT2/IQGAP3/PRKD1/ZFP36L1/HES5/PLXNB3/MIR149/MIR27B/MIR23A/ZNF580	48
BP	GO:0001659	temperature homeostasis	21/1808	171/18862	0.142448	0.718422	0.682019	YBX2/IL4R/NTSR1/ZNF516/FGF21/ACVR2B/DBH/G0S2/NR1D1/SLC27A1/KDM6B/CD36/EDNRB/IRF4/NOVA1/ADCYAP1/OGT/DRD2/FOXO1/ADORA1/BSCL2	21
BP	GO:0015698	inorganic anion transport	21/1808	171/18862	0.142448	0.718422	0.682019	SLC11A1/BEST2/ANO8/GLRA2/GABRR2/CLIC5/SLC4A3/WNK4/SLC34A1/BEST4/SLC26A1/ANO7/SLC12A9/SLC13A4/SLC22A11/ANO5/ANO9/CLCNKA/SLC34A3/SLC12A8/SLC26A6	21
BP	GO:0051149	positive regulation of muscle cell differentiation	12/1808	89/18862	0.142578	0.718422	0.682019	IGF1/MEF2C/TGFB1/ENG/KAT2A/BMP4/MMP14/LMOD3/EFEMP2/CAV3/MAPK12/MIR199A1	12
BP	GO:0097581	lamellipodium organization	12/1808	89/18862	0.142578	0.718422	0.682019	WAS/HDAC4/WASF1/ARHGEF6/ENPP2/MSTN/SLIT2/PTPRO/CARMIL2/SH2B1/PLXNB3/MIR196A1	12
BP	GO:0050830	defense response to Gram-positive bacterium	13/1808	98/18862	0.14319	0.718422	0.682019	PGLYRP1/CHGA/GSDMD/HAVCR2/CD36/STAB2/TNFRSF14/SSC5D/LYG2/PLA2G2A/PPP1R11/KRT6A/HLA-A	13
BP	GO:0006024	glycosaminoglycan biosynthetic process	14/1808	107/18862	0.143295	0.718422	0.682019	GPC1/PDGFB/CEMIP/TGFB1/HYAL1/HS3ST2/BCAN/HSPG2/HS3ST6/NDST2/CSPG4/CHST1/CHST13/GPC2	14
BP	GO:0007175	negative regulation of epidermal growth factor-activated receptor activity	3/1808	14/18862	0.144322	0.718422	0.682019	CBLB/CBLC/ZFYVE28	3
BP	GO:0009214	cyclic nucleotide catabolic process	3/1808	14/18862	0.144322	0.718422	0.682019	PDE1A/PDE4B/PDE2A	3
BP	GO:0009415	response to water	3/1808	14/18862	0.144322	0.718422	0.682019	COL18A1/NTRK1/SIPA1	3
BP	GO:0010752	regulation of cGMP-mediated signaling	3/1808	14/18862	0.144322	0.718422	0.682019	NPR2/CGAS/PDE2A	3
BP	GO:0021783	preganglionic parasympathetic fiber development	3/1808	14/18862	0.144322	0.718422	0.682019	EGR2/PLXNA3/HOXB2	3
BP	GO:0035358	regulation of peroxisome proliferator activated receptor signaling pathway	3/1808	14/18862	0.144322	0.718422	0.682019	GPS2/CITED2/ALOX15B	3
BP	GO:0035791	platelet-derived growth factor receptor-beta signaling pathway	3/1808	14/18862	0.144322	0.718422	0.682019	PDGFB/PDGFRL/LRP1	3
BP	GO:0044065	regulation of respiratory system process	3/1808	14/18862	0.144322	0.718422	0.682019	MTG1/ADORA1/NLGN2	3
BP	GO:0045059	positive thymic T cell selection	3/1808	14/18862	0.144322	0.718422	0.682019	FOXN1/ZAP70/DOCK2	3
BP	GO:0045475	locomotor rhythm	3/1808	14/18862	0.144322	0.718422	0.682019	CIART/PTEN/MTA1	3
BP	GO:0050910	detection of mechanical stimulus involved in sensory perception of sound	3/1808	14/18862	0.144322	0.718422	0.682019	WHRN/CHRNA10/PDZD7	3
BP	GO:0050966	detection of mechanical stimulus involved in sensory perception of pain	3/1808	14/18862	0.144322	0.718422	0.682019	CACNB3/NTRK1/ASIC3	3
BP	GO:0060253	negative regulation of glial cell proliferation	3/1808	14/18862	0.144322	0.718422	0.682019	SOX10/ADCYAP1/SOX11	3
BP	GO:0072540	T-helper 17 cell lineage commitment	3/1808	14/18862	0.144322	0.718422	0.682019	IL12B/IRF4/IL6R	3
BP	GO:1900102	negative regulation of endoplasmic reticulum unfolded protein response	3/1808	14/18862	0.144322	0.718422	0.682019	ABCA7/DNAJB9/ATF6B	3
BP	GO:1901722	regulation of cell proliferation involved in kidney development	3/1808	14/18862	0.144322	0.718422	0.682019	PDGFB/BMP4/IL6R	3
BP	GO:1901841	regulation of high voltage-gated calcium channel activity	3/1808	14/18862	0.144322	0.718422	0.682019	CACNB3/NPPA/PDE4B	3
BP	GO:1905049	negative regulation of metallopeptidase activity	3/1808	14/18862	0.144322	0.718422	0.682019	TIMP3/LRP1/MIR199A1	3
BP	GO:0046578	regulation of Ras protein signal transduction	23/1808	190/18862	0.14461	0.719221	0.682778	ITGA3/IGF1/PSD/LZTR1/RASA4/GBF1/TRIM67/GPR18/EPO/NGF/GPR17/OGT/CAVIN4/ABRA/EPS8L2/GPR35/EPOR/SYNGAP1/NTRK1/EPS8L3/DENND4B/LRRD1/ARHGEF25	23
BP	GO:0031343	positive regulation of cell killing	9/1808	63/18862	0.145868	0.724837	0.688109	LAG3/CRTAM/IL12B/CD1D/SLC22A13/PRF1/KLRC2/HLA-A/KLRK1	9
BP	GO:0006195	purine nucleotide catabolic process	7/1808	46/18862	0.147025	0.728658	0.691736	MLYCD/PDE1A/AMPD3/NUDT4B/PDE4B/NT5C1B/PDE2A	7
BP	GO:0043303	mast cell degranulation	7/1808	46/18862	0.147025	0.728658	0.691736	IL4R/CHGA/FOXF1/PTGDS/CLNK/CPLX2/LAT	7
BP	GO:2001258	negative regulation of cation channel activity	7/1808	46/18862	0.147025	0.728658	0.691736	DRD4/FGF12/EPO/DRD2/CACNB3/GPR35/GSTM2	7
BP	GO:0030032	lamellipodium assembly	10/1808	72/18862	0.148605	0.735844	0.698559	WAS/HDAC4/ARHGEF6/MSTN/SLIT2/PTPRO/CARMIL2/SH2B1/PLXNB3/MIR196A1	10
BP	GO:0043367	CD4-positive, alpha-beta T cell differentiation	11/1808	81/18862	0.150239	0.743278	0.705616	RORA/IL4R/IL12B/PLA2G2D/NCKAP1L/IRF4/NFKBIZ/IL6R/NFKBID/SOCS1/ENTPD7	11
BP	GO:0001938	positive regulation of endothelial cell proliferation	14/1808	108/18862	0.151002	0.745078	0.707324	PDGFB/THBS4/AKT3/F3/NR4A1/PLCG1/BMP4/KDR/ECM1/PRKD1/PLXNB3/MIR27B/MIR23A/ZNF580	14
BP	GO:0071867	response to monoamine	14/1808	108/18862	0.151002	0.745078	0.707324	DRD4/SLC9A1/APLP1/PKLR/HCN3/DRD2/NSG2/ADCY6/HTR3C/PDE4B/PRKN/FLNA/SULT1A4/SULT1A3	14
BP	GO:0071869	response to catecholamine	14/1808	108/18862	0.151002	0.745078	0.707324	DRD4/SLC9A1/APLP1/PKLR/HCN3/DRD2/NSG2/ADCY6/HTR3C/PDE4B/PRKN/FLNA/SULT1A4/SULT1A3	14
BP	GO:0002702	positive regulation of production of molecular mediator of immune response	13/1808	99/18862	0.151263	0.745078	0.707324	IL4R/MAVS/TGFB1/CLNK/HPX/KMT5C/CD36/RBP4/TNFRSF14/SCIMP/MZB1/HLA-A/TLR9	13
BP	GO:0021510	spinal cord development	13/1808	99/18862	0.151263	0.745078	0.707324	PKD1/LHX4/NKX2-2/HOXD10/ASCL1/SOX13/DAAM2/ISL2/TBX20/SOX11/SOX12/MED12/DLL1	13
BP	GO:0009595	detection of biotic stimulus	6/1808	38/18862	0.151689	0.745524	0.707748	PGLYRP1/CRTAM/CD1D/SSC5D/HLA-A/NAIP	6
BP	GO:0051154	negative regulation of striated muscle cell differentiation	6/1808	38/18862	0.151689	0.745524	0.707748	HDAC4/BHLHA15/CAV3/DLL1/MIR200B/MIR199A1	6
BP	GO:0014065	phosphatidylinositol 3-kinase signaling	19/1808	154/18862	0.152056	0.745524	0.707748	IGF1/LTK/PPP2R5B/PDGFB/TSC2/KDR/EPO/FBXL2/PLXNB1/NYAP1/NLRC3/PTEN/ZFP36L1/NTF3/ENTPD5/EPOR/PEAR1/NTRK1/LIME1	19
BP	GO:1902107	positive regulation of leukocyte differentiation	19/1808	154/18862	0.152056	0.745524	0.707748	IL4R/IL7/TGFB1/IL12B/ZAP70/IL1RL2/NCKAP1L/IL36B/CD27/SOX13/NFKBIZ/ADAM8/MMP14/TGFBR2/NFKBID/INPP5D/SOX12/SOCS1/ZFP36L1	19
BP	GO:1903708	positive regulation of hemopoiesis	19/1808	154/18862	0.152056	0.745524	0.707748	IL4R/IL7/TGFB1/IL12B/ZAP70/IL1RL2/NCKAP1L/IL36B/CD27/SOX13/NFKBIZ/ADAM8/MMP14/TGFBR2/NFKBID/INPP5D/SOX12/SOCS1/ZFP36L1	19
BP	GO:0051259	protein complex oligomerization	27/1808	229/18862	0.152148	0.745524	0.707748	PKD1/JMJD6/ACACB/SLC9A1/KCND1/GSDMD/CRTC1/ASIC1/PRPH2/KCNC4/RNF112/TRPM4/MIP/KCTD14/KCNB1/COL1A2/ABCA3/KCNV2/KCTD19/GRIN1/KCNA2/PRF1/KCNJ12/TMEM120B/KCTD21/TRPV1/ARC	27
BP	GO:0001912	positive regulation of leukocyte mediated cytotoxicity	8/1808	55/18862	0.15267	0.746783	0.708943	LAG3/CRTAM/IL12B/CD1D/SLC22A13/KLRC2/HLA-A/KLRK1	8
BP	GO:0007405	neuroblast proliferation	8/1808	55/18862	0.15267	0.746783	0.708943	SOX10/NUMBL/SIX3/ASCL1/DRD2/DISC1/HHIP/FZD9	8
BP	GO:0071901	negative regulation of protein serine/threonine kinase activity	18/1808	145/18862	0.153742	0.748735	0.710796	TESK1/CDK5RAP3/CHORDC1/BMP4/GPS2/MEN1/DUSP6/CBLC/DUSP19/DUSP18/HEXIM2/PKIA/PTEN/NPPA/CAV3/HEXIM1/SPRED3/INCA1	18
BP	GO:0018027	peptidyl-lysine dimethylation	4/1808	22/18862	0.153999	0.748735	0.710796	SETD1B/KMT2D/EHMT2/CSKMT	4
BP	GO:0034643	establishment of mitochondrion localization, microtubule-mediated	4/1808	22/18862	0.153999	0.748735	0.710796	WASF1/RHOT2/HAP1/MAPT	4
BP	GO:0045624	positive regulation of T-helper cell differentiation	4/1808	22/18862	0.153999	0.748735	0.710796	IL4R/IL12B/NFKBIZ/NFKBID	4
BP	GO:0047497	mitochondrion transport along microtubule	4/1808	22/18862	0.153999	0.748735	0.710796	WASF1/RHOT2/HAP1/MAPT	4
BP	GO:0071467	cellular response to pH	4/1808	22/18862	0.153999	0.748735	0.710796	SLC9A1/ASIC1/HYAL1/TRPV1	4
BP	GO:1901798	positive regulation of signal transduction by p53 class mediator	4/1808	22/18862	0.153999	0.748735	0.710796	CDK5RAP3/HIC1/HEXIM1/SPRED3	4
BP	GO:0001975	response to amphetamine	5/1808	30/18862	0.154685	0.748839	0.710895	DRD4/ASIC1/PDE1B/DBH/DRD2	5
BP	GO:0060045	positive regulation of cardiac muscle cell proliferation	5/1808	30/18862	0.154685	0.748839	0.710895	MEF2C/TBX20/ZFPM2/MIR199A1/MIR17HG	5
BP	GO:0070168	negative regulation of biomineral tissue development	5/1808	30/18862	0.154685	0.748839	0.710895	GATA1/TGFB1/ASPN/TRPM4/ECM1	5
BP	GO:0090183	regulation of kidney development	5/1808	30/18862	0.154685	0.748839	0.710895	PAX2/BMP4/WNT2B/OSR1/SIX2	5
BP	GO:0090314	positive regulation of protein targeting to membrane	5/1808	30/18862	0.154685	0.748839	0.710895	CEMIP/KCNB1/CACNB3/MTCL1/CDK5R1	5
BP	GO:1903305	regulation of regulated secretory pathway	17/1808	136/18862	0.15531	0.751222	0.713157	CACNA1G/IL4R/FOXF1/SYT17/STX1A/PRKCG/PRAM1/SYT6/MICAL1/SYT2/DRD2/DOC2A/KCNB1/TRPV6/SEPTIN5/CD177/KLRC2	17
BP	GO:0048015	phosphatidylinositol-mediated signaling	23/1808	192/18862	0.156181	0.753102	0.714942	IGF1/LTK/PPP2R5B/PDGFB/TSC2/KDR/EPO/NGF/PLCB2/OGT/FBXL2/PLXNB1/NYAP1/NLRC3/PTEN/CSF1R/ZFP36L1/NTF3/ENTPD5/EPOR/PEAR1/NTRK1/LIME1	23
BP	GO:0003281	ventricular septum development	9/1808	64/18862	0.156234	0.753102	0.714942	WNT11/BMP4/SLIT2/TGFBR2/CITED2/ZFPM2/SOX11/PDE2A/MIR17HG	9
BP	GO:0042267	natural killer cell mediated cytotoxicity	9/1808	64/18862	0.156234	0.753102	0.714942	LAG3/CORO1A/CRTAM/IL12B/ULBP3/HAVCR2/KLRC2/HLA-A/KLRK1	9
BP	GO:0051148	negative regulation of muscle cell differentiation	9/1808	64/18862	0.156234	0.753102	0.714942	HDAC4/PDGFB/BHLHA15/CAV3/FOXO4/DLL1/MIR200B/MIR199A1/ZBED6	9
BP	GO:0007160	cell-matrix adhesion	27/1808	230/18862	0.15751	0.755871	0.717571	ITGA3/PKD1/COL16A1/SLC9A1/MADCAM1/CDK6/ONECUT2/LRP1/RRAS/KDR/ITGB4/CD36/ITGA11/MINK1/MUC4/TAOK2/MMP14/ADAMTS13/DISC1/ADAMTS9/ILK/STRCP1/THBS3/PTEN/EFEMP2/JUP/COL13A1	27
BP	GO:0042752	regulation of circadian rhythm	15/1808	118/18862	0.157952	0.755871	0.717571	RORA/DRD4/CRTC1/GHRHR/PTGDS/NR1D1/PRKCG/DRD2/PRKAA2/ADORA1/RBM4B/PER1/SIAH2/FBXL6/MTA1	15
BP	GO:0051928	positive regulation of calcium ion transport	15/1808	118/18862	0.157952	0.755871	0.717571	SLC9A1/CAPN3/PDGFB/NTSR1/CEMIP/PLCG1/RGN/CACNA1D/UCN/CACNB3/HAP1/GRIN1/ATP2A1/GJC2/GSTM2	15
BP	GO:0009166	nucleotide catabolic process	10/1808	73/18862	0.158357	0.755871	0.717571	MLYCD/PDE1A/AMPD3/NEIL1/NUDT4B/PDE4B/NT5C1B/NUDT17/PDE2A/ENTPD7	10
BP	GO:0042246	tissue regeneration	10/1808	73/18862	0.158357	0.755871	0.717571	IGF1/TXK/CAPN3/ENO3/MSTN/TGFBR2/GAP43/FZD9/MIR199A1/MUSTN1	10
BP	GO:0007269	neurotransmitter secretion	19/1808	155/18862	0.158651	0.755871	0.717571	TSPOAP1/MEF2C/STX1B/GRIK5/STX1A/ASIC1/GRM4/PRKCG/SYT6/KCNMB4/SYT2/CPLX2/DRD2/DOC2A/SYNJ1/PRRT2/SEPTIN5/PRKN/PCLO	19
BP	GO:0099643	signal release from synapse	19/1808	155/18862	0.158651	0.755871	0.717571	TSPOAP1/MEF2C/STX1B/GRIK5/STX1A/ASIC1/GRM4/PRKCG/SYT6/KCNMB4/SYT2/CPLX2/DRD2/DOC2A/SYNJ1/PRRT2/SEPTIN5/PRKN/PCLO	19
BP	GO:0032868	response to insulin	32/1808	278/18862	0.159325	0.755871	0.717571	ATP6V0A1/PTPRN/PRLH/CAD/SLC9A1/TSC2/GHRHR/ATP6V1B1/EGR2/AANAT/SLC27A1/LPIN3/CPEB2/KHK/MSTN/CAPN10/PKLR/ATP6V1C2/OGT/SOGA1/FOXO1/PID1/INHBB/GPT/MZB1/PTEN/UCP3/C1QTNF12/FOXO4/SOCS1/ZFP36L1/BGLAP	32
BP	GO:0002279	mast cell activation involved in immune response	7/1808	47/18862	0.159395	0.755871	0.717571	IL4R/CHGA/FOXF1/PTGDS/CLNK/CPLX2/LAT	7
BP	GO:0002448	mast cell mediated immunity	7/1808	47/18862	0.159395	0.755871	0.717571	IL4R/CHGA/FOXF1/PTGDS/CLNK/CPLX2/LAT	7
BP	GO:0007157	heterophilic cell-cell adhesion via plasma membrane cell adhesion molecules	7/1808	47/18862	0.159395	0.755871	0.717571	CRTAM/TENM2/PTPRD/AMIGO3/LGALS7B/CDH4/TENM3	7
BP	GO:0009409	response to cold	7/1808	47/18862	0.159395	0.755871	0.717571	SLC9A1/ZNF516/SLC27A1/FOXO1/SLC25A27/TRH/UCP3	7
BP	GO:0031279	regulation of cyclase activity	7/1808	47/18862	0.159395	0.755871	0.717571	GALR3/EDNRB/DRD2/CACNA1D/GRM2/AKAP5/GRM3	7
BP	GO:0031952	regulation of protein autophosphorylation	7/1808	47/18862	0.159395	0.755871	0.717571	PPP2R5B/PDGFB/ENG/TESK1/TNKS1BP1/TAOK2/GFRA2	7
BP	GO:0042572	retinol metabolic process	7/1808	47/18862	0.159395	0.755871	0.717571	DHRS9/CYP2D6/RDH5/RBP4/CYP3A7/PLB1/ADH1C	7
BP	GO:0045646	regulation of erythrocyte differentiation	7/1808	47/18862	0.159395	0.755871	0.717571	SPI1/GATA1/CDK6/NCKAP1L/INPP5D/ZFP36L1/MAFB	7
BP	GO:0051646	mitochondrion localization	7/1808	47/18862	0.159395	0.755871	0.717571	KAT2A/WASF1/RHOT2/HAP1/BHLHA15/MAPT/ATP2A1	7
BP	GO:0070169	positive regulation of biomineral tissue development	7/1808	47/18862	0.159395	0.755871	0.717571	ALOX5/MEF2C/TGFB1/ACVR2B/BMP4/OSR1/FZD9	7
BP	GO:0010717	regulation of epithelial to mesenchymal transition	13/1808	100/18862	0.159571	0.755871	0.717571	TGFB1/ENG/COL1A1/TRIM62/SNAI1/BMP4/ELL3/TGFB1I1/TGFBR2/PTEN/BCL9L/SPRED3/MIR149	13
BP	GO:0045833	negative regulation of lipid metabolic process	13/1808	100/18862	0.159571	0.755871	0.717571	ACACB/SIRT4/PDGFB/ABCA2/CYP27B1/SNAI1/SLC27A1/ASXL3/ADORA1/BSCL2/NR0B1/SLC22A13/HCAR2	13
BP	GO:0043583	ear development	24/1808	202/18862	0.159625	0.755871	0.717571	USH1C/PAX2/WHRN/CALB1/DLX5/NKX3-2/SPARC/OTX1/ATP6V1B1/PRRX1/KCNQ4/BMP4/CHRNA10/OSR1/CXCL14/SLC25A27/SIX2/TCAP/MAF/PDZD7/HES5/DLL1/MAFB/SLC44A4	24
BP	GO:0001823	mesonephros development	12/1808	91/18862	0.159793	0.75603	0.717722	PKD1/PAX2/WNT11/CALB1/BMP4/HOXD11/LAMA5/WNT2B/OSR1/SLIT2/ADAMTS16/SIX2	12
BP	GO:0002700	regulation of production of molecular mediator of immune response	18/1808	146/18862	0.160596	0.759092	0.720628	CD22/IL4R/THOC1/MAVS/TGFB1/CLNK/HPX/TRPM4/KMT5C/SPINK5/CD36/RBP4/TNFRSF14/SCIMP/CGAS/MZB1/HLA-A/TLR9	18
BP	GO:0072001	renal system development	33/1808	288/18862	0.161381	0.759092	0.720628	ITGA3/PROM1/PKD1/JMJD6/PAX2/COL4A4/MEF2C/WNT11/PDGFB/FOXF1/CALB1/BICC1/BMP4/WNK4/HOXD11/LAMA5/RGN/SLC34A1/WNT2B/SULF1/RBP4/FRAS1/OSR1/SLIT2/ADAMTS16/PTPRO/IL6R/HPGD/SIX2/LAMB2/SOX11/HES5/DLL1	33
BP	GO:0050870	positive regulation of T cell activation	25/1808	212/18862	0.162819	0.759092	0.720628	IGF1/IL4R/PAK3/CORO1A/IL7/IL12B/ZAP70/IL1RL2/HSPH1/NCKAP1L/EPO/HAVCR2/IL36B/CD27/SOX13/NFKBIZ/ADAM8/TNFRSF14/CD1D/TGFBR2/NFKBID/SOX12/SOCS1/HLA-A/KLRK1	25
BP	GO:0021537	telencephalon development	27/1808	231/18862	0.162977	0.759092	0.720628	ARX/NUMBL/CDK6/DLX5/KAT2A/EZH1/DLX2/NPY/LRP1/BMP4/FEZF1/PLXNA3/KDM6B/BCAN/EMX1/SIX3/ANXA3/ASCL1/SLIT2/DRD2/DISC1/PTEN/CDK5R1/CSF1R/FLNA/HES5/SZT2	27
BP	GO:0009311	oligosaccharide metabolic process	8/1808	56/18862	0.164143	0.759092	0.720628	MOGS/TREH/IDUA/MAN2C1/ST8SIA6/AMY1B/NEU4/MGAM	8
BP	GO:0044273	sulfur compound catabolic process	8/1808	56/18862	0.164143	0.759092	0.720628	GGT1/MLYCD/HYAL1/IDUA/GGT7/BCAN/CSPG4/GGT3P	8
BP	GO:0050879	multicellular organismal movement	8/1808	56/18862	0.164143	0.759092	0.720628	DMPK/MYH14/ASCL1/CCDC78/TCAP/CAV3/ATP2A1/GSTM2	8
BP	GO:0050881	musculoskeletal movement	8/1808	56/18862	0.164143	0.759092	0.720628	DMPK/MYH14/ASCL1/CCDC78/TCAP/CAV3/ATP2A1/GSTM2	8
BP	GO:0071825	protein-lipid complex subunit organization	8/1808	56/18862	0.164143	0.759092	0.720628	ABCA7/ZDHHC8/PLAGL2/PLA2G5/PLA2G2A/PLA2G2E/LCAT/PCDHGA3	8
BP	GO:0050679	positive regulation of epithelial cell proliferation	24/1808	203/18862	0.165522	0.759092	0.720628	IGF1/PTPRN/PAX2/TGM1/PDGFB/DLX5/THBS4/HYAL1/AKT3/F3/NR4A1/PLCG1/BMP4/KDR/ECM1/OSR1/MST1/SOX11/IQGAP3/PRKD1/PLXNB3/MIR27B/MIR23A/ZNF580	24
BP	GO:0006656	phosphatidylcholine biosynthetic process	6/1808	39/18862	0.165692	0.759092	0.720628	CHKB/SLC27A1/LPIN3/PHOSPHO1/SLC44A4/LCAT	6
BP	GO:0030049	muscle filament sliding	6/1808	39/18862	0.165692	0.759092	0.720628	TNNT2/MYH2/TTN/TCAP/DES/TPM2	6
BP	GO:0033275	actin-myosin filament sliding	6/1808	39/18862	0.165692	0.759092	0.720628	TNNT2/MYH2/TTN/TCAP/DES/TPM2	6
BP	GO:0045746	negative regulation of Notch signaling pathway	6/1808	39/18862	0.165692	0.759092	0.720628	LFNG/DLX2/MMP14/SLC35C1/ARRDC1/DLL1	6
BP	GO:0050892	intestinal absorption	6/1808	39/18862	0.165692	0.759092	0.720628	SLC46A1/CD36/ABCG8/CEL/ENPP7/SLC26A6	6
BP	GO:0051084	'de novo' posttranslational protein folding	6/1808	39/18862	0.165692	0.759092	0.720628	HSPH1/SDF2L1/DNAJB1/DNAJB5/HSPA6/ENTPD5	6
BP	GO:0086091	regulation of heart rate by cardiac conduction	6/1808	39/18862	0.165692	0.759092	0.720628	CACNA1G/TRPM4/CACNA1D/SCN3B/JUP/KCNH6	6
BP	GO:1905521	regulation of macrophage migration	6/1808	39/18862	0.165692	0.759092	0.720628	CD200/C5/MSTN/MMP14/MST1/CSF1R	6
BP	GO:0001101	response to acid chemical	15/1808	119/18862	0.165723	0.759092	0.720628	F7/COL16A1/GLRA2/FGF21/COL1A1/BCL11A/COL6A1/COL1A2/GRIN1/COL18A1/SOCS1/NTRK1/COL5A2/SIPA1/CASTOR1	15
BP	GO:0002688	regulation of leukocyte chemotaxis	15/1808	119/18862	0.165723	0.759092	0.720628	F7/C5/CCL1/THBS4/NCKAP1L/MPP1/MSTN/XCL2/SLIT2/CXCL14/IL6R/MST1/CSF1R/ZNF580/KLRK1	15
BP	GO:0090066	regulation of anatomical structure size	54/1808	493/18862	0.166094	0.759092	0.720628	USH1C/SCIN/SEMA3B/WAS/SPTB/PAX2/PAK3/ARHGAP4/DPYSL2/SEMA4G/CDHR5/CORO1A/WASF1/AKT3/NCKAP1L/LRP1/DBH/ARHGAP40/BAIAP2L2/TMOD2/TRPM4/PLXNA3/SPART/NGF/KCNMB4/EDNRB/SPTBN5/SEMA6C/SLIT2/SLC12A9/MSN/SEMA3D/KCNMA1/CARMIL2/SPTBN4/DISC1/LMOD3/ADORA1/NKX6-1/UCN/ISLR2/SEMA4C/RAB3B/PTEN/RARG/ADCY6/NPPA/CDK5R1/CDH4/CAV3/IQGAP3/MAPT/C15orf62/SLC12A8	54
BP	GO:0007585	respiratory gaseous exchange by respiratory system	9/1808	65/18862	0.166946	0.759092	0.720628	CSF2RB/NTSR1/TAS2R4/MTG1/ADORA1/NLGN2/UCP3/SFTPA2/MAFB	9
BP	GO:0048814	regulation of dendrite morphogenesis	9/1808	65/18862	0.166946	0.759092	0.720628	LZTS1/PAK3/NFATC4/CUX2/TLX2/OBSL1/PARP6/ITPKA/PTPRD	9
BP	GO:0050795	regulation of behavior	9/1808	65/18862	0.166946	0.759092	0.720628	HDAC4/MEF2C/GHRHR/PTGDS/NR1D1/DRD2/ADORA1/UCN/TRH	9
BP	GO:0010634	positive regulation of epithelial cell migration	21/1808	175/18862	0.167239	0.759092	0.720628	ITGA3/HDAC7/PDGFB/TGFB1/SPARC/HYAL1/AKT3/PLCG1/BMP4/RRAS/KDR/ENPP2/ANXA3/TGFBR2/PRKD1/MAP3K3/MIR200A/MIR199A1/MIR27B/MIR23A/ZNF580	21
BP	GO:0000079	regulation of cyclin-dependent protein serine/threonine kinase activity	13/1808	101/18862	0.168109	0.759092	0.720628	PKD1/MAPRE3/PDGFB/CDK5RAP3/PKMYT1/MEN1/HEXIM2/PTEN/CDK5R1/HEXIM1/INCA1/SERTAD1/CCNL2	13
BP	GO:1902106	negative regulation of leukocyte differentiation	13/1808	101/18862	0.168109	0.759092	0.720628	TMEM176A/IL4R/LAG3/CDK6/INHA/BMP4/PIAS3/TMEM178A/INPP5D/TOB2/SOCS1/MAFB/LILRB3	13
BP	GO:0001325	formation of extrachromosomal circular DNA	3/1808	15/18862	0.168241	0.759092	0.720628	SLX1B/SLX4/RTEL1	3
BP	GO:0001845	phagolysosome assembly	3/1808	15/18862	0.168241	0.759092	0.720628	CORO1A/TMEM175/PLA2G5	3
BP	GO:0001977	renal system process involved in regulation of blood volume	3/1808	15/18862	0.168241	0.759092	0.720628	PDGFB/PTPRO/ADORA1	3
BP	GO:0002070	epithelial cell maturation	3/1808	15/18862	0.168241	0.759092	0.720628	SIX3/TMEM79/NKX6-1	3
BP	GO:0002836	positive regulation of response to tumor cell	3/1808	15/18862	0.168241	0.759092	0.720628	CRTAM/IL12B/SLC22A13	3
BP	GO:0002839	positive regulation of immune response to tumor cell	3/1808	15/18862	0.168241	0.759092	0.720628	CRTAM/IL12B/SLC22A13	3
BP	GO:0007216	G protein-coupled glutamate receptor signaling pathway	3/1808	15/18862	0.168241	0.759092	0.720628	GRM4/GRM2/GRM3	3
BP	GO:0009812	flavonoid metabolic process	3/1808	15/18862	0.168241	0.759092	0.720628	SULT1A4/UGT1A7/SULT1A3	3
BP	GO:0010832	negative regulation of myotube differentiation	3/1808	15/18862	0.168241	0.759092	0.720628	HDAC4/BHLHA15/MIR200B	3
BP	GO:0016114	terpenoid biosynthetic process	3/1808	15/18862	0.168241	0.759092	0.720628	DHRS9/RBP1/LSS	3
BP	GO:0021535	cell migration in hindbrain	3/1808	15/18862	0.168241	0.759092	0.720628	SEMA4C/CEND1/FLNA	3
BP	GO:0042953	lipoprotein transport	3/1808	15/18862	0.168241	0.759092	0.720628	CUBN/LRP1/CD36	3
BP	GO:0042976	activation of Janus kinase activity	3/1808	15/18862	0.168241	0.759092	0.720628	IL12B/IL6R/SOCS1	3
BP	GO:0043117	positive regulation of vascular permeability	3/1808	15/18862	0.168241	0.759092	0.720628	TGFB1/UCN/PDE2A	3
BP	GO:0051127	positive regulation of actin nucleation	3/1808	15/18862	0.168241	0.759092	0.720628	SCIN/WAS/WASF1	3
BP	GO:0055064	chloride ion homeostasis	3/1808	15/18862	0.168241	0.759092	0.720628	ATP6V1B1/SLC12A9/SLC12A8	3
BP	GO:0055083	monovalent inorganic anion homeostasis	3/1808	15/18862	0.168241	0.759092	0.720628	ATP6V1B1/SLC12A9/SLC12A8	3
BP	GO:0055091	phospholipid homeostasis	3/1808	15/18862	0.168241	0.759092	0.720628	ABCB11/ABCA3/TLCD2	3
BP	GO:0060008	Sertoli cell differentiation	3/1808	15/18862	0.168241	0.759092	0.720628	NR0B1/FLNA/NTRK1	3
BP	GO:0060099	regulation of phagocytosis, engulfment	3/1808	15/18862	0.168241	0.759092	0.720628	ABCA7/NCKAP1L/CD36	3
BP	GO:0060391	positive regulation of SMAD protein signal transduction	3/1808	15/18862	0.168241	0.759092	0.720628	TGFB1/BMP4/SH2B1	3
BP	GO:0060572	morphogenesis of an epithelial bud	3/1808	15/18862	0.168241	0.759092	0.720628	BMP4/WNT2B/SULF1	3
BP	GO:0071871	response to epinephrine	3/1808	15/18862	0.168241	0.759092	0.720628	SLC9A1/PKLR/PDE4B	3
BP	GO:0072148	epithelial cell fate commitment	3/1808	15/18862	0.168241	0.759092	0.720628	ARX/NKX2-2/DLL1	3
BP	GO:0072283	metanephric renal vesicle morphogenesis	3/1808	15/18862	0.168241	0.759092	0.720628	PAX2/BMP4/SIX2	3
BP	GO:0090656	t-circle formation	3/1808	15/18862	0.168241	0.759092	0.720628	SLX1B/SLX4/RTEL1	3
BP	GO:0090737	telomere maintenance via telomere trimming	3/1808	15/18862	0.168241	0.759092	0.720628	SLX1B/SLX4/RTEL1	3
BP	GO:1900029	positive regulation of ruffle assembly	3/1808	15/18862	0.168241	0.759092	0.720628	CARMIL2/EPS8L2/EPS8L3	3
BP	GO:1900225	regulation of NLRP3 inflammasome complex assembly	3/1808	15/18862	0.168241	0.759092	0.720628	MEFV/CD36/NLRC3	3
BP	GO:2001044	regulation of integrin-mediated signaling pathway	3/1808	15/18862	0.168241	0.759092	0.720628	PRKD1/FLNA/CD177	3
BP	GO:0009566	fertilization	23/1808	194/18862	0.168253	0.759092	0.720628	CATSPERG/AKAP3/ACRBP/PCSK4/DEFB126/HOXD10/CATSPERB/SYT6/TSSK4/ADAM21/ZP1/CATSPER3/NPM2/SPTBN4/KLHL10/IGSF8/PLB1/LLCFC1/CATSPER2/SPATA46/GLIPR1L2/SPACA6/CCDC87	23
BP	GO:0046503	glycerolipid catabolic process	10/1808	74/18862	0.168416	0.75922	0.72075	PNPLA5/PLA2G15/FGF21/FAAH/PLA2G5/PNPLA7/ENPP2/PLA2G6/FABP9/PLA2G4B	10
BP	GO:0007265	Ras protein signal transduction	38/1808	338/18862	0.170017	0.765823	0.727019	ITGA3/NISCH/WAS/IGF1/PSD/PLD1/ARHGAP4/LZTR1/RASA4/GBF1/WASF1/RTKN/TRIM67/GPR18/RRAS/EPO/NGF/KSR1/CNKSR1/GPR17/OGT/COL1A2/CAVIN4/PLEKHG5/ABRA/EPS8L2/GPR35/IQGAP3/PRKD1/EPOR/C15orf62/SYNGAP1/NTRK1/EPS8L3/DENND4B/LAT/LRRD1/ARHGEF25	38
BP	GO:0007281	germ cell development	30/1808	261/18862	0.170386	0.765824	0.72702	YBX2/IGF1/SOX30/PABPC1L/CELF4/AMH/ACRBP/DNAH1/PCSK4/BMP4/SYCP3/TSSK4/CATSPER3/JAM2/NPM2/NPR2/CFAP157/KLHL10/INHBB/SOHLH1/CATSPER2/KMT2D/SIX5/DPY19L2/FIGLA/FABP9/CATSPERZ/ZGLP1/FANCG/SLC26A6	30
BP	GO:0002335	mature B cell differentiation	5/1808	31/18862	0.170832	0.765824	0.72702	CDH17/MFNG/LFNG/ITFG2/DLL1	5
BP	GO:0016577	histone demethylation	5/1808	31/18862	0.170832	0.765824	0.72702	JMJD6/HSF4/KDM6B/KDM8/PHF8	5
BP	GO:0045879	negative regulation of smoothened signaling pathway	5/1808	31/18862	0.170832	0.765824	0.72702	PTCH2/ULK3/IFT122/HHIP/KCTD21	5
BP	GO:0051955	regulation of amino acid transport	5/1808	31/18862	0.170832	0.765824	0.72702	NTSR1/SLC43A1/ADORA1/SLC43A2/TRH	5
BP	GO:0110150	negative regulation of biomineralization	5/1808	31/18862	0.170832	0.765824	0.72702	GATA1/TGFB1/ASPN/TRPM4/ECM1	5
BP	GO:0044706	multi-multicellular organism process	24/1808	204/18862	0.171537	0.767125	0.728254	ITGA3/TRO/COL16A1/CAD/CYP27B1/CLIC5/EPO/ITGB4/HAVCR2/ADCYAP1/PAM/GNRH1/IGFBP7/TGFBR2/UCN/HPGD/PSG6/PRL/NPPA/PSG9/EPOR/PSG1/PSG2/PLA2G4B	24
BP	GO:0045058	T cell selection	7/1808	48/18862	0.172219	0.767125	0.728254	FOXN1/IL12B/ZAP70/DOCK2/IRF4/CD1D/IL6R	7
BP	GO:0060688	regulation of morphogenesis of a branching structure	7/1808	48/18862	0.172219	0.767125	0.728254	PAX2/BCL11A/BMP4/WNT2B/SULF1/SIX2/CAV3	7
BP	GO:0001964	startle response	4/1808	23/18862	0.173165	0.767125	0.728254	DRD2/UCN/PTEN/PRKN	4
BP	GO:0003071	renal system process involved in regulation of systemic arterial blood pressure	4/1808	23/18862	0.173165	0.767125	0.728254	PDGFB/PTPRO/ADORA1/OR51E2	4
BP	GO:0006541	glutamine metabolic process	4/1808	23/18862	0.173165	0.767125	0.728254	CAD/SIRT4/GLYATL1/GLYATL1B	4
BP	GO:0010640	regulation of platelet-derived growth factor receptor signaling pathway	4/1808	23/18862	0.173165	0.767125	0.728254	F7/CBLB/F3/LRP1	4
BP	GO:0022410	circadian sleep/wake cycle process	4/1808	23/18862	0.173165	0.767125	0.728254	GHRHR/PTGDS/DRD2/ADORA1	4
BP	GO:0033032	regulation of myeloid cell apoptotic process	4/1808	23/18862	0.173165	0.767125	0.728254	MEF2C/EPO/PTEN/HCAR2	4
BP	GO:0034063	stress granule assembly	4/1808	23/18862	0.173165	0.767125	0.728254	GRB7/PRKAA2/ATXN2L/MAPT	4
BP	GO:0034695	response to prostaglandin E	4/1808	23/18862	0.173165	0.767125	0.728254	AANAT/GNRH1/PRKAA2/ADCY6	4
BP	GO:0035268	protein mannosylation	4/1808	23/18862	0.173165	0.767125	0.728254	SDF2L1/POMT1/LARGE2/DPY19L2	4
BP	GO:0048026	positive regulation of mRNA splicing, via spliceosome	4/1808	23/18862	0.173165	0.767125	0.728254	CELF4/SNRNP70/SLC39A5/TRA2A	4
BP	GO:0061339	establishment or maintenance of monopolar cell polarity	4/1808	23/18862	0.173165	0.767125	0.728254	FOXF1/GBF1/MSN/CARMIL2	4
BP	GO:0070977	bone maturation	4/1808	23/18862	0.173165	0.767125	0.728254	IGF1/PLXNB1/THBS3/PHOSPHO1	4
BP	GO:0048839	inner ear development	21/1808	176/18862	0.173778	0.769239	0.730262	USH1C/PAX2/WHRN/CALB1/DLX5/SPARC/OTX1/ATP6V1B1/PRRX1/KCNQ4/BMP4/CHRNA10/CXCL14/SLC25A27/TCAP/MAF/PDZD7/HES5/DLL1/MAFB/SLC44A4	21
BP	GO:0042098	T cell proliferation	23/1808	195/18862	0.174473	0.771709	0.732606	IGF1/SLC11A1/CORO1A/CRTAM/IL12B/CBLB/ZAP70/PLA2G2D/NCKAP1L/BMP4/EPO/DOCK2/HAVCR2/LRRC32/MSN/GNRH1/TNFRSF14/CD1D/TGFBR2/LMO1/LGALS9B/LGALS7B/HLA-A	23
BP	GO:0031623	receptor internalization	14/1808	111/18862	0.175403	0.774208	0.734978	DRD4/CACNG4/NECAB2/LRP1/GRK4/CD36/ACKR3/LRRTM2/DRD2/CAV3/NTF3/ARC/ANKRD13B/MIR199A1	14
BP	GO:0071675	regulation of mononuclear cell migration	14/1808	111/18862	0.175403	0.774208	0.734978	CD200/MADCAM1/CCL1/MSTN/XCL2/ECM1/SLIT2/CXCL14/MSN/ADAM8/JAM2/TNFRSF14/CSF1R/KLRK1	14
BP	GO:0002260	lymphocyte homeostasis	8/1808	57/18862	0.176	0.774208	0.734978	MEF2C/CORO1A/FOXN1/NCKAP1L/TSC22D3/LMO1/MIR17HG/TNFRSF13B	8
BP	GO:0010043	response to zinc ion	8/1808	57/18862	0.176	0.774208	0.734978	GLRA2/AANAT/KHK/PAM/PTEN/D2HGDH/CRIP1/BGLAP	8
BP	GO:0048008	platelet-derived growth factor receptor signaling pathway	8/1808	57/18862	0.176	0.774208	0.734978	F7/PDGFB/PDGFRL/CBLB/F3/LRP1/PTEN/CSPG4	8
BP	GO:0055008	cardiac muscle tissue morphogenesis	8/1808	57/18862	0.176	0.774208	0.734978	TGFB1/ENG/TNNT2/TTN/FOXH1/TBX20/ZFPM2/TCAP	8
BP	GO:2000242	negative regulation of reproductive process	8/1808	57/18862	0.176	0.774208	0.734978	IGF1/AMH/SNAI1/BMP4/RGN/SULF1/NPR2/ZFPM2	8
BP	GO:0002685	regulation of leukocyte migration	24/1808	205/18862	0.177669	0.780603	0.74105	F7/CD200/MADCAM1/C5/CCL1/THBS4/NCKAP1L/MPP1/MSTN/XCL2/ECM1/SLIT2/CXCL14/MSN/ADAM8/JAM2/MMP14/TNFRSF14/IL6R/ADORA1/MST1/CSF1R/ZNF580/KLRK1	24
BP	GO:0008585	female gonad development	12/1808	93/18862	0.178008	0.780603	0.74105	PTPRN/AMH/INHA/ADCYAP1/SLIT2/GNRH1/MMP14/INHBB/ZFPM2/FZD4/FANCA/FANCG	12
BP	GO:0043473	pigmentation	12/1808	93/18862	0.178008	0.780603	0.74105	MEF2C/SOX10/ASIP/EDNRB/LRMDA/DRD2/EN1/OR51E2/ZEB2/BLOC1S3/SZT2/MC1R	12
BP	GO:0051591	response to cAMP	12/1808	93/18862	0.178008	0.780603	0.74105	PTPRN/HCN2/COL1A1/SPARC/AANAT/DUOX1/DUOX2/PKLR/PER1/ZFP36L1/PDE2A/SLC26A6	12
BP	GO:0010657	muscle cell apoptotic process	11/1808	84/18862	0.178697	0.783013	0.743338	HSPB6/IGF1/LTK/SIRT4/DMPK/IL12B/PDE1A/ADCYAP1/PTEN/MIR199A1/MIR106B	11
BP	GO:0016042	lipid catabolic process	38/1808	340/18862	0.179493	0.785892	0.74607	CYP2W1/ABCB11/SCARF1/PLD1/ACACB/PNPLA5/PLA2G15/MLYCD/FGF21/CYP27B1/ACAD10/PLA2G2D/FAAH/ECHDC2/LRP1/PLCG1/PLA2G5/PNPLA7/LPIN3/ENPP2/PLCB2/ABHD1/CES5A/ADORA1/BSCL2/CEL/CES4A/CES3/ENPP7/HCAR2/PLA2G6/PLA2G2A/PLA2G2E/CLPSL2/NEU4/FABP9/CPT1B/PLA2G4B	38
BP	GO:0046651	lymphocyte proliferation	32/1808	282/18862	0.179817	0.786002	0.746175	CD22/IGF1/SLC11A1/MEF2C/CORO1A/IL7/CRTAM/IL12B/CBLB/ZAP70/PLA2G2D/CR2/NCKAP1L/BMP4/EPO/DOCK2/HAVCR2/LRRC32/MSN/GNRH1/TNFRSF14/CD1D/TGFBR2/LMO1/INPP5D/LGALS9B/MZB1/SOX11/LGALS7B/HLA-A/TLR9/TNFRSF13B	32
BP	GO:0014047	glutamate secretion	6/1808	40/18862	0.180216	0.786002	0.746175	TSPOAP1/NTSR1/STX1A/ADORA1/GRM2/TRH	6
BP	GO:0045776	negative regulation of blood pressure	6/1808	40/18862	0.180216	0.786002	0.746175	KCNK6/NTSR1/DRD2/ADORA1/UCN/NPPA	6
BP	GO:0051281	positive regulation of release of sequestered calcium ion into cytosol	6/1808	40/18862	0.180216	0.786002	0.746175	CAPN3/NTSR1/CEMIP/PLCG1/HAP1/GSTM2	6
BP	GO:0055023	positive regulation of cardiac muscle tissue growth	6/1808	40/18862	0.180216	0.786002	0.746175	IGF1/MEF2C/TBX20/ZFPM2/MIR199A1/MIR17HG	6
BP	GO:0010811	positive regulation of cell-substrate adhesion	15/1808	121/18862	0.181841	0.792477	0.752322	ITGA3/COL16A1/PDGFB/FOXF1/CDK6/TESK1/RRAS/KDR/CD36/DISC1/RELL2/ILK/EFEMP2/JUP/FLNA	15
BP	GO:0035967	cellular response to topologically incorrect protein	20/1808	168/18862	0.183483	0.798399	0.757944	DDX11/ABCA7/PPP2R5B/DERL3/FGF21/CDK5RAP3/SDF2L1/DNAJB9/HYOU1/SERP2/CXXC1/SYVN1/TPP1/HSPA6/BHLHA15/PRKN/SULT1A4/ATF6B/PLA2G4B/SULT1A3	20
BP	GO:0042129	regulation of T cell proliferation	20/1808	168/18862	0.183483	0.798399	0.757944	IGF1/CORO1A/CRTAM/IL12B/CBLB/ZAP70/PLA2G2D/NCKAP1L/BMP4/EPO/HAVCR2/LRRC32/GNRH1/TNFRSF14/CD1D/TGFBR2/LMO1/LGALS9B/LGALS7B/HLA-A	20
BP	GO:0016331	morphogenesis of embryonic epithelium	17/1808	140/18862	0.18486	0.798729	0.758257	PAX2/TSC2/TGFB1/KAT2A/BMP4/LAMA5/WNT2B/PCDH8/SULF1/TGFB1I1/OSR1/IFT122/SEMA4C/RARG/SOX11/MED12/HES5	17
BP	GO:0001961	positive regulation of cytokine-mediated signaling pathway	7/1808	49/18862	0.185471	0.798729	0.758257	TXK/MAVS/IL7/HPX/C1QTNF4/PRKN/TICAM2	7
BP	GO:0021515	cell differentiation in spinal cord	7/1808	49/18862	0.185471	0.798729	0.758257	LHX4/NKX2-2/HOXD10/ASCL1/SOX13/ISL2/TBX20	7
BP	GO:0032873	negative regulation of stress-activated MAPK cascade	7/1808	49/18862	0.185471	0.798729	0.758257	GPS2/MEN1/FOXO1/DUSP19/NPPA/PER1/PRKN	7
BP	GO:0038066	p38MAPK cascade	7/1808	49/18862	0.185471	0.798729	0.758257	SPI1/MINK1/RELL2/PER1/CAV3/ZFP36L1/MAP3K3	7
BP	GO:0070303	negative regulation of stress-activated protein kinase signaling cascade	7/1808	49/18862	0.185471	0.798729	0.758257	GPS2/MEN1/FOXO1/DUSP19/NPPA/PER1/PRKN	7
BP	GO:0072132	mesenchyme morphogenesis	7/1808	49/18862	0.185471	0.798729	0.758257	WNT11/FOXF1/ENG/SNAI1/OSR1/TGFBR2/TBX20	7
BP	GO:0032526	response to retinoic acid	13/1808	103/18862	0.185851	0.798729	0.758257	LTK/PAX2/WNT11/COL1A1/RBP4/ASCL1/WNT9A/OSR1/IGFBP7/AQP3/RARG/FZD4/RXRB	13
BP	GO:0015914	phospholipid transport	12/1808	94/18862	0.187474	0.798729	0.758257	ABCA7/ATP10B/ATP8B2/ABCG8/ANO7/XKR8/PLSCR2/ABCA3/C2CD2L/ANO9/PLSCR3/XKR7	12
BP	GO:0034308	primary alcohol metabolic process	12/1808	94/18862	0.187474	0.798729	0.758257	IGF1/DHRS9/CYP2D6/RDH5/RBP4/CYP3A7/PLB1/SULT1A2/SULT1C4/SULT1A4/ADH1C/SULT1A3	12
BP	GO:0002861	regulation of inflammatory response to antigenic stimulus	5/1808	32/18862	0.187597	0.798729	0.758257	IL12B/PLA2G2D/ADCYAP1/GPR17/NLRP6	5
BP	GO:0021696	cerebellar cortex morphogenesis	5/1808	32/18862	0.187597	0.798729	0.758257	RORA/WHRN/FAIM2/CEND1/DLL1	5
BP	GO:0035767	endothelial cell chemotaxis	5/1808	32/18862	0.187597	0.798729	0.758257	NR4A1/KDR/PLEKHG5/PRKD1/MIR149	5
BP	GO:0042219	cellular modified amino acid catabolic process	5/1808	32/18862	0.187597	0.798729	0.758257	GGT1/SARDH/GGT7/ALDH4A1/GGT3P	5
BP	GO:0045736	negative regulation of cyclin-dependent protein serine/threonine kinase activity	5/1808	32/18862	0.187597	0.798729	0.758257	MEN1/HEXIM2/PTEN/HEXIM1/INCA1	5
BP	GO:0090322	regulation of superoxide metabolic process	5/1808	32/18862	0.187597	0.798729	0.758257	TGFB1/CD36/MAPT/CD177/MIR27B	5
BP	GO:0120033	negative regulation of plasma membrane bounded cell projection assembly	5/1808	32/18862	0.187597	0.798729	0.758257	TESK1/SLIT2/CDK10/PLXNB3/MIR196A1	5
BP	GO:0060675	ureteric bud morphogenesis	8/1808	58/18862	0.188223	0.798729	0.758257	PAX2/WNT11/BMP4/HOXD11/LAMA5/WNT2B/ADAMTS16/SIX2	8
BP	GO:0048477	oogenesis	11/1808	85/18862	0.188711	0.798729	0.758257	YBX2/IGF1/PABPC1L/AMH/NPM2/NPR2/INHBB/SOHLH1/KMT2D/FIGLA/ZGLP1	11
BP	GO:0045669	positive regulation of osteoblast differentiation	9/1808	67/18862	0.189362	0.798729	0.758257	IGF1/MEF2C/ACVR2B/RUNX2/BMP4/GDPD2/IL6R/SOX11/PRKD1	9
BP	GO:0046637	regulation of alpha-beta T cell differentiation	9/1808	67/18862	0.189362	0.798729	0.758257	IL4R/IL12B/ZAP70/NCKAP1L/IRF4/NFKBIZ/TGFBR2/NFKBID/SOCS1	9
BP	GO:0060415	muscle tissue morphogenesis	9/1808	67/18862	0.189362	0.798729	0.758257	TGFB1/ENG/TNNT2/TTN/FOXH1/TBX20/ZFPM2/EFEMP2/TCAP	9
BP	GO:0007492	endoderm development	10/1808	76/18862	0.189413	0.798729	0.758257	COL7A1/BMP4/COL6A1/MMP14/TBX20/MED12/ZFP36L1/LAMB3/ARC/COL5A2	10
BP	GO:0060395	SMAD protein signal transduction	10/1808	76/18862	0.189413	0.798729	0.758257	TGFB1/BMP8B/INHA/BMP4/GDF5/MSTN/INHBB/SH2B1/BMP8A/RBM14	10
BP	GO:0015908	fatty acid transport	18/1808	150/18862	0.189597	0.798729	0.758257	TSPOAP1/DRD4/ACACB/NTSR1/STX1A/PLA2G2D/PLA2G5/SLC27A1/CD36/DRD2/PRKAA2/ADORA1/GRM2/TRH/LCN12/PLA2G2A/PLA2G2E/CPT1B	18
BP	GO:0043535	regulation of blood vessel endothelial cell migration	18/1808	150/18862	0.189597	0.798729	0.758257	HDAC7/VASH1/MEF2C/PDGFB/TGFB1/AKT3/PLCG1/KDR/JUP/PRKD1/MAP3K3/MIR200A/MIR149/MIR200B/MIR199A1/MIR27B/MIR23A/MIR196A1	18
BP	GO:1901653	cellular response to peptide	43/1808	391/18862	0.190138	0.798729	0.758257	DDX11/IGF1/ATP6V0A1/CACNB1/ADCY2/SLC9A1/TSC2/FGF21/GHRHR/ATP6V1B1/NR4A1/LRP1/ADCY4/SLC27A1/LPIN3/CD36/CPEB2/MSTN/CAPN10/PKLR/ATP6V1C2/TRIM41/OGT/SOGA1/FOXO1/PID1/INHBB/NKX6-1/GPT/MZB1/PTEN/PRL/ADCY6/AGTRAP/C1QTNF12/GPR173/FOXO4/SOCS1/ZFP36L1/MIR200A/MIR106B/GCGR/BGLAP	43
BP	GO:0060541	respiratory system development	22/1808	188/18862	0.190697	0.798729	0.758257	ITGA3/PKD1/JMJD6/WNT11/FOXF1/DLX5/SPARC/BMP4/LAMA5/WNT2B/RBP4/ASCL1/MMP14/HYDIN/TGFBR2/HHIP/ABCA3/ZFPM2/SLC23A1/RARG/SOX11/MIR17HG	22
BP	GO:0005976	polysaccharide metabolic process	14/1808	113/18862	0.192691	0.798729	0.758257	IGF1/PDGFB/PYGB/TGFB1/PCDH12/NR1D1/KHK/PHKG1/NDST2/CHST1/B3GNT6/GCGR/B3GNT9/MGAM	14
BP	GO:0001963	synaptic transmission, dopaminergic	4/1808	24/18862	0.193095	0.798729	0.758257	DRD4/DRD2/RAB3B/PRKN	4
BP	GO:0003094	glomerular filtration	4/1808	24/18862	0.193095	0.798729	0.758257	PDGFB/SULF1/PTPRO/ADORA1	4
BP	GO:0003272	endocardial cushion formation	4/1808	24/18862	0.193095	0.798729	0.758257	ENG/SNAI1/TGFBR2/TBX20	4
BP	GO:0006929	substrate-dependent cell migration	4/1808	24/18862	0.193095	0.798729	0.758257	ITGA11/SLIT2/ADAM8/CSPG4	4
BP	GO:0007628	adult walking behavior	4/1808	24/18862	0.193095	0.798729	0.758257	CTNS/DRD2/SPTBN4/CEND1	4
BP	GO:0014850	response to muscle activity	4/1808	24/18862	0.193095	0.798729	0.758257	CAPN3/MSTN/ABCG8/PRKAA2	4
BP	GO:0015874	norepinephrine transport	4/1808	24/18862	0.193095	0.798729	0.758257	NISCH/STX1A/SLC22A3/KCNB1	4
BP	GO:0031338	regulation of vesicle fusion	4/1808	24/18862	0.193095	0.798729	0.758257	CORO1A/GRIK5/CPLX2/PRRT2	4
BP	GO:0032528	microvillus organization	4/1808	24/18862	0.193095	0.798729	0.758257	USH1C/PLD1/CDHR5/ESPN	4
BP	GO:0042430	indole-containing compound metabolic process	4/1808	24/18862	0.193095	0.798729	0.758257	PDE1B/AANAT/SLC34A1/ACMSD	4
BP	GO:0044321	response to leptin	4/1808	24/18862	0.193095	0.798729	0.758257	NR1D1/PID1/INHBB/PTEN	4
BP	GO:0051647	nucleus localization	4/1808	24/18862	0.193095	0.798729	0.758257	PABPC1L/FHOD1/CAV3/SLIT1	4
BP	GO:0072010	glomerular epithelium development	4/1808	24/18862	0.193095	0.798729	0.758257	PROM1/BMP4/PTPRO/LAMB2	4
BP	GO:1903861	positive regulation of dendrite extension	4/1808	24/18862	0.193095	0.798729	0.758257	SYT17/CPNE5/SYT2/PRKN	4
BP	GO:0001675	acrosome assembly	3/1808	16/18862	0.193197	0.798729	0.758257	SOX30/ACRBP/FABP9	3
BP	GO:0001710	mesodermal cell fate commitment	3/1808	16/18862	0.193197	0.798729	0.758257	PAX2/BMP4/SIX2	3
BP	GO:0002031	G protein-coupled receptor internalization	3/1808	16/18862	0.193197	0.798729	0.758257	NECAB2/GRK4/DRD2	3
BP	GO:0003198	epithelial to mesenchymal transition involved in endocardial cushion formation	3/1808	16/18862	0.193197	0.798729	0.758257	ENG/SNAI1/TGFBR2	3
BP	GO:0014067	negative regulation of phosphatidylinositol 3-kinase signaling	3/1808	16/18862	0.193197	0.798729	0.758257	TSC2/NLRC3/PTEN	3
BP	GO:0020027	hemoglobin metabolic process	3/1808	16/18862	0.193197	0.798729	0.758257	HPX/INHA/EPO	3
BP	GO:0030728	ovulation	3/1808	16/18862	0.193197	0.798729	0.758257	IL4R/INHBB/HPGD	3
BP	GO:0034380	high-density lipoprotein particle assembly	3/1808	16/18862	0.193197	0.798729	0.758257	ABCA7/ZDHHC8/LCAT	3
BP	GO:0044546	NLRP3 inflammasome complex assembly	3/1808	16/18862	0.193197	0.798729	0.758257	MEFV/CD36/NLRC3	3
BP	GO:0044872	lipoprotein localization	3/1808	16/18862	0.193197	0.798729	0.758257	CUBN/LRP1/CD36	3
BP	GO:0048243	norepinephrine secretion	3/1808	16/18862	0.193197	0.798729	0.758257	NISCH/STX1A/KCNB1	3
BP	GO:0048486	parasympathetic nervous system development	3/1808	16/18862	0.193197	0.798729	0.758257	EGR2/PLXNA3/HOXB2	3
BP	GO:0048557	embryonic digestive tract morphogenesis	3/1808	16/18862	0.193197	0.798729	0.758257	FOXF1/SIX2/SOX11	3
BP	GO:0050655	dermatan sulfate proteoglycan metabolic process	3/1808	16/18862	0.193197	0.798729	0.758257	IDUA/BCAN/CSPG4	3
BP	GO:0050884	neuromuscular process controlling posture	3/1808	16/18862	0.193197	0.798729	0.758257	CNTNAP1/SLURP1/PRRT2	3
BP	GO:0061548	ganglion development	3/1808	16/18862	0.193197	0.798729	0.758257	ASCL1/INSM1/UNC5C	3
BP	GO:0071361	cellular response to ethanol	3/1808	16/18862	0.193197	0.798729	0.758257	SPI1/GLRA2/PTEN	3
BP	GO:0072109	glomerular mesangium development	3/1808	16/18862	0.193197	0.798729	0.758257	PDGFB/BMP4/IL6R	3
BP	GO:0090036	regulation of protein kinase C signaling	3/1808	16/18862	0.193197	0.798729	0.758257	SEZ6/WNT11/MC1R	3
BP	GO:0090594	inflammatory response to wounding	3/1808	16/18862	0.193197	0.798729	0.758257	ALOX5/TGFB1/SIGLEC10	3
BP	GO:0098962	regulation of postsynaptic neurotransmitter receptor activity	3/1808	16/18862	0.193197	0.798729	0.758257	CACNG4/DLGAP1/DLGAP2	3
BP	GO:0099558	maintenance of synapse structure	3/1808	16/18862	0.193197	0.798729	0.758257	BSN/PCLO/SYNGAP1	3
BP	GO:1901679	nucleotide transmembrane transport	3/1808	16/18862	0.193197	0.798729	0.758257	SLC17A9/SLC25A6/SLC25A42	3
BP	GO:1905153	regulation of membrane invagination	3/1808	16/18862	0.193197	0.798729	0.758257	ABCA7/NCKAP1L/CD36	3
BP	GO:2000651	positive regulation of sodium ion transmembrane transporter activity	3/1808	16/18862	0.193197	0.798729	0.758257	DRD4/SLC9A1/WNK4	3
BP	GO:0007338	single fertilization	19/1808	160/18862	0.193869	0.800332	0.759779	CATSPERG/AKAP3/PCSK4/DEFB126/HOXD10/CATSPERB/SYT6/ADAM21/ZP1/CATSPER3/NPM2/IGSF8/PLB1/LLCFC1/CATSPER2/SPATA46/GLIPR1L2/SPACA6/CCDC87	19
BP	GO:0050728	negative regulation of inflammatory response	19/1808	160/18862	0.193869	0.800332	0.759779	ALOX5/IGF1/RORA/CD200/FOXF1/MEFV/IL12B/PROC/NR1D1/GPS2/ADCYAP1/SIGLEC10/GPR17/ADORA1/MMP26/NLRC3/NLRP6/C1QTNF12/MIR149	19
BP	GO:0016079	synaptic vesicle exocytosis	13/1808	104/18862	0.195043	0.801234	0.760635	STX1B/GRIK5/STX1A/PRKCG/SYT6/SYT2/CPLX2/DRD2/DOC2A/SYNJ1/PRRT2/SEPTIN5/PCLO	13
BP	GO:0035335	peptidyl-tyrosine dephosphorylation	13/1808	104/18862	0.195043	0.801234	0.760635	PTPRN/PTPN18/PTPN23/PTPN5/DUSP6/PTPN7/PTPRG/PTPRO/PTPN14/PTPRD/DUSP19/DUSP18/PTEN	13
BP	GO:0021983	pituitary gland development	6/1808	41/18862	0.195225	0.801234	0.760635	GHRHR/BMP4/SIX3/ADCYAP1/DRD2/NR0B1	6
BP	GO:0030850	prostate gland development	6/1808	41/18862	0.195225	0.801234	0.760635	BMP4/SULF1/PTEN/RARG/ALOX15B/CRIP1	6
BP	GO:0042088	T-helper 1 type immune response	6/1808	41/18862	0.195225	0.801234	0.760635	SLC11A1/IL4R/IL12B/IL1RL1/HAVCR2/IL18BP	6
BP	GO:0046636	negative regulation of alpha-beta T cell activation	6/1808	41/18862	0.195225	0.801234	0.760635	IL4R/CBLB/TNFRSF14/LGALS9B/LGALS7B/SOCS1	6
BP	GO:1904646	cellular response to amyloid-beta	6/1808	41/18862	0.195225	0.801234	0.760635	IGF1/CACNB1/LRP1/CD36/MIR200A/MIR106B	6
BP	GO:1905314	semi-lunar valve development	6/1808	41/18862	0.195225	0.801234	0.760635	TGFB1/SNAI1/BMP4/SLIT2/TBX20/NPPA	6
BP	GO:0032943	mononuclear cell proliferation	32/1808	285/18862	0.196077	0.804146	0.763399	CD22/IGF1/SLC11A1/MEF2C/CORO1A/IL7/CRTAM/IL12B/CBLB/ZAP70/PLA2G2D/CR2/NCKAP1L/BMP4/EPO/DOCK2/HAVCR2/LRRC32/MSN/GNRH1/TNFRSF14/CD1D/TGFBR2/LMO1/INPP5D/LGALS9B/MZB1/SOX11/LGALS7B/HLA-A/TLR9/TNFRSF13B	32
BP	GO:0051963	regulation of synapse assembly	12/1808	95/18862	0.197169	0.808033	0.76709	MEF2C/SYNDIG1/CUX2/CLSTN3/LRRTM2/TPBG/PTPRD/NLGN2/AMIGO3/SLIT1/NTRK1/LRRTM3	12
BP	GO:0051091	positive regulation of DNA-binding transcription factor activity	30/1808	266/18862	0.198167	0.811232	0.770127	ZIC2/TRAF1/HDAC4/PPP2R5B/MAVS/CD200/CAPN3/AMH/CRTC1/TRIM62/CD36/ANXA3/TSSK4/CARD14/TRIM41/PPRC1/ADAM8/STK36/NKX6-1/TRIM68/PTEN/JUP/ABRA/FZD4/SLCO3A1/PIDD1/PRKD1/LPAR5/NTRK1/TLR9	30
BP	GO:0042476	odontogenesis	15/1808	123/18862	0.198697	0.811232	0.770127	ROGDI/ASPN/COL1A1/FAM20A/DLX2/BMP4/LAMA5/SLC34A1/OSR1/PAM/FOXO1/COL1A2/AQP3/TSPEAR/BGLAP	15
BP	GO:0001657	ureteric bud development	11/1808	86/18862	0.198975	0.811232	0.770127	PAX2/WNT11/CALB1/BMP4/HOXD11/LAMA5/WNT2B/OSR1/SLIT2/ADAMTS16/SIX2	11
BP	GO:0032755	positive regulation of interleukin-6 production	11/1808	86/18862	0.198975	0.811232	0.770127	POU2F2/CYBA/MAVS/IL1RL2/CD36/ADCYAP1/IL6R/SCIMP/UCN/C1QTNF4/TLR9	11
BP	GO:0003229	ventricular cardiac muscle tissue development	7/1808	50/18862	0.199127	0.811232	0.770127	PPP1R13L/TGFB1/ENG/TNNT2/FOXH1/ADAMTS9/ZFPM2	7
BP	GO:0034656	nucleobase-containing small molecule catabolic process	7/1808	50/18862	0.199127	0.811232	0.770127	ENTPD2/ADA2/APOBEC2/ENTPD5/ENTPD8/ENTPD7/GALT	7
BP	GO:0045104	intermediate filament cytoskeleton organization	7/1808	50/18862	0.199127	0.811232	0.770127	PKP1/PPL/PRPH/EVPL/KRT74/DES/PLEC	7
BP	GO:0051339	regulation of lyase activity	7/1808	50/18862	0.199127	0.811232	0.770127	GALR3/EDNRB/DRD2/CACNA1D/GRM2/AKAP5/GRM3	7
BP	GO:0022604	regulation of cell morphogenesis	34/1808	305/18862	0.199245	0.811232	0.770127	ARHGAP15/PAK3/PALMD/CORO1A/SYT17/MYH14/TESK1/CUX2/BVES/SPARC/BCL11A/OBSL1/CPNE5/KDR/PLXNA3/ENPP2/PARP6/ITPKA/RHOF/SYT2/MSN/TAOK2/PTPRD/PLXNB1/ILK/FZD4/CSF1R/PRKN/BCL9L/C15orf62/PEAK3/FLNA/ARC/PLXNB3	34
BP	GO:0008589	regulation of smoothened signaling pathway	10/1808	77/18862	0.200329	0.812255	0.771098	RORA/PRRX1/PTCH2/ULK3/STK36/IFT122/HHIP/OTX2/GAS1/KCTD21	10
BP	GO:0009953	dorsal/ventral pattern formation	10/1808	77/18862	0.200329	0.812255	0.771098	BMP4/NKX2-2/HOXD11/SIX3/ASCL1/EN1/HHIP/TBX20/CXXC4/HOXB2	10
BP	GO:0043407	negative regulation of MAP kinase activity	10/1808	77/18862	0.200329	0.812255	0.771098	CDK5RAP3/BMP4/GPS2/DUSP6/CBLC/DUSP19/DUSP18/NPPA/CAV3/SPRED3	10
BP	GO:0051057	positive regulation of small GTPase mediated signal transduction	10/1808	77/18862	0.200329	0.812255	0.771098	IGF1/GPR18/EPO/NGF/GPR17/ABRA/GPR35/EPOR/NTRK1/LRRD1	10
BP	GO:0055013	cardiac muscle cell development	10/1808	77/18862	0.200329	0.812255	0.771098	IGF1/BVES/OBSL1/BMP4/TTN/TCAP/CAV3/NRAP/MIR199A1/MIR23A	10
BP	GO:0019730	antimicrobial humoral response	17/1808	142/18862	0.200612	0.812255	0.771098	PGLYRP1/SLC11A1/BPIFB2/CHGA/WFDC2/PF4V1/WFDC3/DEFB126/SPINK5/KLK3/CXCL14/CXCL3/LEAP2/PLA2G6/PLA2G2A/KRT6A/HLA-A	17
BP	GO:0030042	actin filament depolymerization	8/1808	59/18862	0.200794	0.812255	0.771098	SCIN/SPTB/TMOD2/MICAL1/SPTBN5/CARMIL2/SPTBN4/LMOD3	8
BP	GO:0048488	synaptic vesicle endocytosis	8/1808	59/18862	0.200794	0.812255	0.771098	AMPH/STX1A/SYT2/NLGN4X/SYNJ1/NLGN2/CEL/BTBD8	8
BP	GO:0140238	presynaptic endocytosis	8/1808	59/18862	0.200794	0.812255	0.771098	AMPH/STX1A/SYT2/NLGN4X/SYNJ1/NLGN2/CEL/BTBD8	8
BP	GO:0030307	positive regulation of cell growth	19/1808	161/18862	0.201342	0.813892	0.772652	IGF1/SLC9A1/SYT17/LGI1/HYAL1/LRP1/CPNE5/NGF/SYT2/N6AMT1/MMP14/DISC1/UCN/ISLR2/CDH4/PRKN/MAPT/SLC44A4/MIR199A1	19
BP	GO:0045216	cell-cell junction organization	24/1808	209/18862	0.20332	0.82071	0.779125	CLDN11/PTPN23/CDH17/PKP1/WNT11/WHRN/NUMBL/TGFB1/CNTNAP1/SNAI1/CDH11/NLGN4X/PTPRO/MICALL2/NLGN2/CLDN20/JUP/CDH4/CSF1R/GJC1/FLNA/CD177/CLDN9/AJM1	24
BP	GO:0033673	negative regulation of kinase activity	30/1808	267/18862	0.203987	0.82071	0.779125	TSC2/TESK1/CDK5RAP3/CHORDC1/CBLB/BMP4/RGN/GPS2/MEN1/MSTN/DUSP6/CBLC/PTPRO/ZFYVE28/CAMK2N1/DUSP19/DUSP18/MIDN/HEXIM2/PKIA/PTEN/NPPA/CAV3/SOCS1/PRKN/HEXIM1/MAPT/SPRED3/INCA1/DBNDD2	30
BP	GO:0042303	molting cycle	13/1808	105/18862	0.204439	0.82071	0.779125	PPP1R13L/FOXN1/PTCH2/SNAI1/TGM3/LAMA5/SPINK5/TMEM79/DNASE1L2/TSPEAR/PER1/KRTAP21-1/EPS8L3	13
BP	GO:0042633	hair cycle	13/1808	105/18862	0.204439	0.82071	0.779125	PPP1R13L/FOXN1/PTCH2/SNAI1/TGM3/LAMA5/SPINK5/TMEM79/DNASE1L2/TSPEAR/PER1/KRTAP21-1/EPS8L3	13
BP	GO:1903707	negative regulation of hemopoiesis	13/1808	105/18862	0.204439	0.82071	0.779125	TMEM176A/IL4R/LAG3/CDK6/INHA/BMP4/PIAS3/TMEM178A/INPP5D/TOB2/SOCS1/MAFB/LILRB3	13
BP	GO:0006482	protein demethylation	5/1808	33/18862	0.204923	0.82071	0.779125	JMJD6/HSF4/KDM6B/KDM8/PHF8	5
BP	GO:0008214	protein dealkylation	5/1808	33/18862	0.204923	0.82071	0.779125	JMJD6/HSF4/KDM6B/KDM8/PHF8	5
BP	GO:0031076	embryonic camera-type eye development	5/1808	33/18862	0.204923	0.82071	0.779125	PAX2/PPP1R13L/SIX3/RARG/SOX11	5
BP	GO:0032814	regulation of natural killer cell activation	5/1808	33/18862	0.204923	0.82071	0.779125	CLNK/IL12B/HAVCR2/BLOC1S3/KLRC2	5
BP	GO:0042759	long-chain fatty acid biosynthetic process	5/1808	33/18862	0.204923	0.82071	0.779125	ALOX5/CYP2D6/HPGD/ALOX15B/GSTM2	5
BP	GO:0045589	regulation of regulatory T cell differentiation	5/1808	33/18862	0.204923	0.82071	0.779125	LAG3/KAT2A/SOX12/SOCS1/FANCA	5
BP	GO:0048536	spleen development	5/1808	33/18862	0.204923	0.82071	0.779125	CDH17/NKX3-2/CITED2/CTC1/HOXB4	5
BP	GO:0050869	negative regulation of B cell activation	5/1808	33/18862	0.204923	0.82071	0.779125	THOC1/INHA/INPP5D/TBC1D10C/TNFRSF13B	5
BP	GO:0001667	ameboidal-type cell migration	51/1808	473/18862	0.205158	0.821071	0.779467	ITGA3/SEMA3B/HDAC7/VASH1/PTPN23/PAK3/MEF2C/WNT11/ARHGAP4/SEMA4G/SOX10/PDGFB/TGFB1/TESK1/SPARC/HYAL1/AKT3/NR4A1/PLCG1/BMP4/RRAS/KDR/LAMA5/ITGB4/EDNRB/ENPP2/ANXA3/SEMA6C/PTPRG/SLIT2/TPBG/SEMA3D/RADIL/TGFBR2/ADAMTS9/AMOTL1/SEMA4C/ZEB2/PLEKHG5/PTEN/JUP/PRKD1/MAP3K3/MIR200A/MIR149/MIR200B/MIR199A1/MIR27B/MIR23A/MIR196A1/ZNF580	51
BP	GO:0002699	positive regulation of immune effector process	25/1808	219/18862	0.205869	0.823331	0.781612	IL4R/MAVS/LAG3/FOXF1/TGFB1/CLNK/CRTAM/HPX/IL12B/PLA2G5/KMT5C/CD36/RBP4/NFKBIZ/TNFRSF14/CD1D/SCIMP/NFKBID/MZB1/SLC22A13/CD177/KLRC2/HLA-A/KLRK1/TLR9	25
BP	GO:0003279	cardiac septum development	12/1808	96/18862	0.207083	0.825842	0.783997	WNT11/ENG/BMP4/SLIT2/TGFBR2/CRELD1/CITED2/TBX20/ZFPM2/SOX11/PDE2A/MIR17HG	12
BP	GO:0003300	cardiac muscle hypertrophy	12/1808	96/18862	0.207083	0.825842	0.783997	IGF1/HDAC4/SLC9A1/CAMTA2/FOXO1/TTN/TRIM63/TCAP/CAV3/MIR25/MIR199A1/MIR23A	12
BP	GO:0043255	regulation of carbohydrate biosynthetic process	12/1808	96/18862	0.207083	0.825842	0.783997	IGF1/PDGFB/NTSR1/TGFB1/KAT2A/OGT/SOGA1/GPT/MST1/CLK2/C1QTNF12/SIRT7	12
BP	GO:1901890	positive regulation of cell junction assembly	12/1808	96/18862	0.207083	0.825842	0.783997	COL16A1/SYNDIG1/CUX2/KDR/CLSTN3/LRRTM2/TPBG/PTPRD/NLGN2/AMIGO3/NTRK1/LRRTM3	12
BP	GO:0043409	negative regulation of MAPK cascade	21/1808	181/18862	0.208421	0.828162	0.786199	ABCA7/TIMP3/CDK5RAP3/BMP4/CHRNA10/GPS2/MEN1/DUSP6/CBLC/FOXO1/CAMK2N1/DUSP19/DUSP18/PTEN/NLRP6/NPPA/TBC1D10C/PER1/CAV3/PRKN/SPRED3	21
BP	GO:0006606	protein import into nucleus	17/1808	143/18862	0.208718	0.828162	0.786199	RGPD5/MAVS/TSC2/TGFB1/TMCO6/CBLB/IPO13/BMP4/CD36/SIX2/PKIA/JUP/FAM53A/ABRA/RGPD1/FLNA/SPRN	17
BP	GO:0006720	isoprenoid metabolic process	17/1808	143/18862	0.208718	0.828162	0.786199	GPC1/CYP2W1/DHRS9/CYP2D6/CYP2C18/RBP1/LRP1/RDH5/RBP4/HSPG2/LSS/CYP3A7/PLB1/DPAGT1/GPC2/UGT1A7/ADH1C	17
BP	GO:0055088	lipid homeostasis	19/1808	162/18862	0.208952	0.828162	0.786199	RORA/ABCB11/PNPLA5/ABCA2/RBP1/NR1D1/ANGPTL8/ABCG8/SLC25A27/PRKAA2/ADORA1/ABCA3/ENPP7/CAV3/TLCD2/PLSCR3/DISP3/MIR27B/LCAT	19
BP	GO:0002028	regulation of sodium ion transport	11/1808	87/18862	0.209478	0.828162	0.786199	DRD4/SLC9A1/DMPK/FGF12/WNK4/OSR1/DRD2/SPTBN4/SCN3B/PER1/CAV3	11
BP	GO:0006029	proteoglycan metabolic process	11/1808	87/18862	0.209478	0.828162	0.786199	IGF1/GPC1/HYAL1/IDUA/BCAN/SULF1/NDST2/CANT1/CSPG4/CHST13/HS6ST3	11
BP	GO:0150104	transport across blood-brain barrier	11/1808	87/18862	0.209478	0.828162	0.786199	SLC6A13/ABCA2/SLC4A3/LRP1/SLC27A1/CD36/SLC22A3/SLC16A2/SLC29A2/SLCO3A1/SLC6A17	11
BP	GO:0006650	glycerophospholipid metabolic process	38/1808	346/18862	0.209601	0.828162	0.786199	PON1/DGKA/PLD1/PITPNM3/CHKB/PDGFB/DGKH/PLA2G15/PLA2G2D/PLCG1/PLA2G5/SLC27A1/PNPLA7/LPIN3/ENPP2/ITPKA/PLCB2/MBOAT2/SYNJ1/PLB1/PIGO/ABCA3/TMEM150A/INPP5D/PTEN/PHOSPHO1/LPCAT4/CPNE7/TMEM86B/CSF1R/PLA2G6/SOCS1/PLSCR3/PLA2G2A/PLA2G2E/SLC44A4/LCAT/PLA2G4B	38
BP	GO:0031641	regulation of myelination	6/1808	42/18862	0.210683	0.828162	0.786199	SOX10/EGR2/JAM2/PTEN/RARG/HES5	6
BP	GO:0045687	positive regulation of glial cell differentiation	6/1808	42/18862	0.210683	0.828162	0.786199	TGFB1/EGR2/NKX2-2/RNF112/TTBK1/NKX6-1	6
BP	GO:0050885	neuromuscular process controlling balance	6/1808	42/18862	0.210683	0.828162	0.786199	USH1C/CNTNAP1/TPP1/NLGN2/IGDCC3/GPR88	6
BP	GO:0050912	detection of chemical stimulus involved in sensory perception of taste	6/1808	42/18862	0.210683	0.828162	0.786199	CST4/TAS2R10/TAS2R4/GNAT2/CST1/TAS2R31	6
BP	GO:1902116	negative regulation of organelle assembly	6/1808	42/18862	0.210683	0.828162	0.786199	TESK1/KAT2A/TMEM39B/CAV3/CDK10/RBM14	6
BP	GO:0032272	negative regulation of protein polymerization	10/1808	78/18862	0.211507	0.828162	0.786199	SCIN/SPTB/STMN2/CLIP3/TMOD2/SPTBN5/SLIT2/CARMIL2/SPTBN4/LMOD3	10
BP	GO:0007159	leukocyte cell-cell adhesion	40/1808	366/18862	0.211586	0.828162	0.786199	ALOX5/IGF1/IL4R/PAK3/LAG3/MADCAM1/CORO1A/IL7/CRTAM/IL12B/CBLB/ZAP70/IL1RL2/PLA2G2D/HSPH1/NCKAP1L/BMP4/EPO/HAVCR2/IL36B/LRRC32/CD27/SOX13/NFKBIZ/MSN/GNRH1/ADAM8/JAM2/TNFRSF14/CD1D/TGFBR2/CERCAM/NFKBID/LGALS9B/SOX12/LGALS7B/SOCS1/CD177/HLA-A/KLRK1	40
BP	GO:0048872	homeostasis of number of cells	28/1808	249/18862	0.212355	0.828162	0.786199	SPI1/JMJD6/MEF2C/GATA1/CORO1A/IL7/CDK6/CDK5RAP3/HOXB6/FOXN1/AKT3/NCKAP1L/INHA/BMP4/EPO/EMX1/TSC22D3/KLHL10/LMO1/INPP5D/FOXA3/HCAR2/PDE4B/ZFP36L1/PLA2G2A/MAFB/MIR17HG/TNFRSF13B	28
BP	GO:0007266	Rho protein signal transduction	16/1808	134/18862	0.212471	0.828162	0.786199	ITGA3/WAS/ARHGAP4/RTKN/GPR18/CNKSR1/GPR17/COL1A2/CAVIN4/PLEKHG5/ABRA/EPS8L2/GPR35/C15orf62/EPS8L3/ARHGEF25	16
BP	GO:0014823	response to activity	9/1808	69/18862	0.212999	0.828162	0.786199	CAPN3/FGF21/KDM6B/MSTN/ABCG8/PRKAA2/PTEN/UCP3/BGLAP	9
BP	GO:0043370	regulation of CD4-positive, alpha-beta T cell differentiation	7/1808	51/18862	0.213159	0.828162	0.786199	IL4R/IL12B/NCKAP1L/IRF4/NFKBIZ/NFKBID/SOCS1	7
BP	GO:0045103	intermediate filament-based process	7/1808	51/18862	0.213159	0.828162	0.786199	PKP1/PPL/PRPH/EVPL/KRT74/DES/PLEC	7
BP	GO:1902893	regulation of pri-miRNA transcription by RNA polymerase II	7/1808	51/18862	0.213159	0.828162	0.786199	SPI1/HDAC4/PDGFB/NFATC4/TGFB1/BMP4/PRL	7
BP	GO:0000729	DNA double-strand break processing	4/1808	25/18862	0.21369	0.828162	0.786199	RAD52/HELB/SLX1B/SLX4	4
BP	GO:0001562	response to protozoan	4/1808	25/18862	0.21369	0.828162	0.786199	SLC11A1/IL4R/IL12B/IRF4	4
BP	GO:0001573	ganglioside metabolic process	4/1808	25/18862	0.21369	0.828162	0.786199	ABCA2/B4GALNT1/ST8SIA6/NEU4	4
BP	GO:0010447	response to acidic pH	4/1808	25/18862	0.21369	0.828162	0.786199	SLC9A1/ASIC1/TRPV1/ASIC3	4
BP	GO:0010842	retina layer formation	4/1808	25/18862	0.21369	0.828162	0.786199	PROM1/CALB1/OBSL1/IGFN1	4
BP	GO:0021846	cell proliferation in forebrain	4/1808	25/18862	0.21369	0.828162	0.786199	ARX/NUMBL/SIX3/DISC1	4
BP	GO:0021884	forebrain neuron development	4/1808	25/18862	0.21369	0.828162	0.786199	ARX/PLXNA3/SLIT2/DISC1	4
BP	GO:0031579	membrane raft organization	4/1808	25/18862	0.21369	0.828162	0.786199	ABCA7/DOCK2/CAV3/YJEFN3	4
BP	GO:0033622	integrin activation	4/1808	25/18862	0.21369	0.828162	0.786199	CDH17/COL16A1/PIEZO1/MZB1	4
BP	GO:0042832	defense response to protozoan	4/1808	25/18862	0.21369	0.828162	0.786199	SLC11A1/IL4R/IL12B/IRF4	4
BP	GO:0046339	diacylglycerol metabolic process	4/1808	25/18862	0.21369	0.828162	0.786199	DGKA/DGKH/PLA2G15/MOGAT1	4
BP	GO:0048143	astrocyte activation	4/1808	25/18862	0.21369	0.828162	0.786199	LRP1/NR1D1/TTBK1/MAPT	4
BP	GO:0048641	regulation of skeletal muscle tissue development	4/1808	25/18862	0.21369	0.828162	0.786199	MEF2C/TGFB1/LMOD3/DLL1	4
BP	GO:0050927	positive regulation of positive chemotaxis	4/1808	25/18862	0.21369	0.828162	0.786199	F7/F3/KDR/NTF3	4
BP	GO:0050995	negative regulation of lipid catabolic process	4/1808	25/18862	0.21369	0.828162	0.786199	ACACB/ADORA1/BSCL2/HCAR2	4
BP	GO:0051307	meiotic chromosome separation	4/1808	25/18862	0.21369	0.828162	0.786199	M1AP/MAPK15/SLX4/EME2	4
BP	GO:0051654	establishment of mitochondrion localization	4/1808	25/18862	0.21369	0.828162	0.786199	WASF1/RHOT2/HAP1/MAPT	4
BP	GO:0072012	glomerulus vasculature development	4/1808	25/18862	0.21369	0.828162	0.786199	PDGFB/BMP4/OSR1/IL6R	4
BP	GO:0090659	walking behavior	4/1808	25/18862	0.21369	0.828162	0.786199	CTNS/DRD2/SPTBN4/CEND1	4
BP	GO:0050994	regulation of lipid catabolic process	8/1808	60/18862	0.213691	0.828162	0.786199	ABCB11/ACACB/MLYCD/FGF21/ADORA1/BSCL2/ENPP7/HCAR2	8
BP	GO:0030900	forebrain development	39/1808	357/18862	0.215821	0.828183	0.786219	ARX/NUMBL/APLP1/CDK6/DLX5/GHRHR/KAT2A/EZH1/OTX1/DLX2/SATB2/NPY/LRP1/BMP4/FEZF1/PLXNA3/DNAJB1/KDM6B/BCAN/WNT2B/EMX1/SIX3/ANXA3/ASCL1/SSTR1/ADCYAP1/SLIT2/DRD2/DISC1/OTX2/NR0B1/PTEN/HAP1/CDK5R1/CSF1R/SLIT1/FLNA/HES5/SZT2	39
BP	GO:0002705	positive regulation of leukocyte mediated immunity	15/1808	125/18862	0.216251	0.828183	0.786219	MAVS/LAG3/TGFB1/CLNK/CRTAM/HPX/IL12B/KMT5C/CD1D/SCIMP/SLC22A13/CD177/KLRC2/HLA-A/KLRK1	15
BP	GO:0030324	lung development	19/1808	163/18862	0.216693	0.828183	0.786219	ITGA3/PKD1/JMJD6/WNT11/FOXF1/SPARC/BMP4/LAMA5/WNT2B/RBP4/ASCL1/MMP14/TGFBR2/HHIP/ABCA3/ZFPM2/SLC23A1/SOX11/MIR17HG	19
BP	GO:0035051	cardiocyte differentiation	17/1808	144/18862	0.216973	0.828183	0.786219	IGF1/MEF2C/SLC9A1/TGFB1/KAT2A/BVES/OBSL1/BMP4/KDM6B/TTN/TCAP/CAV3/NRAP/DLL1/MIR200B/MIR199A1/MIR23A	17
BP	GO:0046364	monosaccharide biosynthetic process	12/1808	97/18862	0.21721	0.828183	0.786219	ENO3/KAT2A/RGN/SDS/RBP4/OGT/SOGA1/GPT/MST1/CLK2/C1QTNF12/SIRT7	12
BP	GO:0046545	development of primary female sexual characteristics	12/1808	97/18862	0.21721	0.828183	0.786219	PTPRN/AMH/INHA/ADCYAP1/SLIT2/GNRH1/MMP14/INHBB/ZFPM2/FZD4/FANCA/FANCG	12
BP	GO:0050773	regulation of dendrite development	12/1808	97/18862	0.21721	0.828183	0.786219	LZTS1/SEZ6/PAK3/NFATC4/CRTC1/CUX2/TLX2/BCL11A/OBSL1/PARP6/ITPKA/PTPRD	12
BP	GO:0120162	positive regulation of cold-induced thermogenesis	12/1808	97/18862	0.21721	0.828183	0.786219	YBX2/IL4R/ZNF516/FGF21/DBH/G0S2/KDM6B/CD36/IRF4/ADCYAP1/OGT/BSCL2	12
BP	GO:0001946	lymphangiogenesis	3/1808	17/18862	0.218987	0.828183	0.786219	VASH1/ACVR2B/PTPN14	3
BP	GO:0002295	T-helper cell lineage commitment	3/1808	17/18862	0.218987	0.828183	0.786219	IL12B/IRF4/IL6R	3
BP	GO:0003184	pulmonary valve morphogenesis	3/1808	17/18862	0.218987	0.828183	0.786219	BMP4/SLIT2/TBX20	3
BP	GO:0006750	glutathione biosynthetic process	3/1808	17/18862	0.218987	0.828183	0.786219	GGT1/GGT7/GGT3P	3
BP	GO:0010523	negative regulation of calcium ion transport into cytosol	3/1808	17/18862	0.218987	0.828183	0.786219	NTSR1/EPO/GSTM2	3
BP	GO:0010612	regulation of cardiac muscle adaptation	3/1808	17/18862	0.218987	0.828183	0.786219	FOXO1/MIR25/MIR199A1	3
BP	GO:0010715	regulation of extracellular matrix disassembly	3/1808	17/18862	0.218987	0.828183	0.786219	TGFB1/LRP1/CARMIL2	3
BP	GO:0015867	ATP transport	3/1808	17/18862	0.218987	0.828183	0.786219	SLC17A9/SLC25A6/SLC25A42	3
BP	GO:0033194	response to hydroperoxide	3/1808	17/18862	0.218987	0.828183	0.786219	RNF112/CD36/PRKD1	3
BP	GO:0034374	low-density lipoprotein particle remodeling	3/1808	17/18862	0.218987	0.828183	0.786219	PLA2G5/PLA2G2A/PLA2G2E	3
BP	GO:0035461	vitamin transmembrane transport	3/1808	17/18862	0.218987	0.828183	0.786219	SLC46A1/SLC27A1/SLC23A1	3
BP	GO:0043116	negative regulation of vascular permeability	3/1808	17/18862	0.218987	0.828183	0.786219	SLIT2/PDE2A/MIR23A	3
BP	GO:0048670	regulation of collateral sprouting	3/1808	17/18862	0.218987	0.828183	0.786219	LRP1/SPART/NGF	3
BP	GO:0048791	calcium ion-regulated exocytosis of neurotransmitter	3/1808	17/18862	0.218987	0.828183	0.786219	STX1B/SYT6/SYT2	3
BP	GO:0055089	fatty acid homeostasis	3/1808	17/18862	0.218987	0.828183	0.786219	PRKAA2/ADORA1/ENPP7	3
BP	GO:0055119	relaxation of cardiac muscle	3/1808	17/18862	0.218987	0.828183	0.786219	CHGA/PDE4B/GSTM2	3
BP	GO:0060033	anatomical structure regression	3/1808	17/18862	0.218987	0.828183	0.786219	SPI1/AMH/DRD2	3
BP	GO:0060457	negative regulation of digestive system process	3/1808	17/18862	0.218987	0.828183	0.786219	WNK4/ABCG8/UCN	3
BP	GO:0061577	calcium ion transmembrane transport via high voltage-gated calcium channel	3/1808	17/18862	0.218987	0.828183	0.786219	CACNB1/CACNB3/NPPA	3
BP	GO:0070734	histone H3-K27 methylation	3/1808	17/18862	0.218987	0.828183	0.786219	EZH1/OGT/EHMT2	3
BP	GO:0071071	regulation of phospholipid biosynthetic process	3/1808	17/18862	0.218987	0.828183	0.786219	PDGFB/ABCA2/SLC27A1	3
BP	GO:0072079	nephron tubule formation	3/1808	17/18862	0.218987	0.828183	0.786219	PAX2/OSR1/HES5	3
BP	GO:0080182	histone H3-K4 trimethylation	3/1808	17/18862	0.218987	0.828183	0.786219	SETD1B/OGT/KMT2D	3
BP	GO:0090136	epithelial cell-cell adhesion	3/1808	17/18862	0.218987	0.828183	0.786219	BVES/THBS4/JUP	3
BP	GO:0150079	negative regulation of neuroinflammatory response	3/1808	17/18862	0.218987	0.828183	0.786219	IGF1/CD200/NR1D1	3
BP	GO:1902358	sulfate transmembrane transport	3/1808	17/18862	0.218987	0.828183	0.786219	SLC26A1/SLC13A4/SLC26A6	3
BP	GO:1903242	regulation of cardiac muscle hypertrophy in response to stress	3/1808	17/18862	0.218987	0.828183	0.786219	FOXO1/MIR25/MIR199A1	3
BP	GO:1904262	negative regulation of TORC1 signaling	3/1808	17/18862	0.218987	0.828183	0.786219	ITFG2/SZT2/CASTOR1	3
BP	GO:0042326	negative regulation of phosphorylation	44/1808	407/18862	0.219721	0.830018	0.787961	HDAC4/TSC2/TGFB1/ENG/TESK1/CDK5RAP3/CHORDC1/CBLB/INHA/BMP4/RGN/GPS2/MEN1/MICAL1/MSTN/DUSP6/CBLC/SLIT2/DRD2/PTPRO/PID1/ZFYVE28/CAMK2N1/DUSP19/DUSP18/MIDN/HEXIM2/GFRA2/PKIA/PTEN/TTC36/INSM1/NPPA/CAV3/SOCS1/PRKN/NTF3/HEXIM1/MAPT/SPRED3/INCA1/MIR27B/MIR106B/DBNDD2	44
BP	GO:0061138	morphogenesis of a branching epithelium	20/1808	173/18862	0.220081	0.830018	0.787961	PKD1/PAX2/SOX10/NFATC4/FOXF1/ENG/BMP4/KDR/HOXD11/LAMA5/WNT2B/SULF1/SLIT2/ADAMTS16/MMP14/TGFBR2/HHIP/TBX20/SIX2/CAV3	20
BP	GO:0006094	gluconeogenesis	11/1808	88/18862	0.220209	0.830018	0.787961	ENO3/KAT2A/SDS/RBP4/OGT/SOGA1/GPT/MST1/CLK2/C1QTNF12/SIRT7	11
BP	GO:0010232	vascular transport	11/1808	88/18862	0.220209	0.830018	0.787961	SLC6A13/ABCA2/SLC4A3/LRP1/SLC27A1/CD36/SLC22A3/SLC16A2/SLC29A2/SLCO3A1/SLC6A17	11
BP	GO:0070098	chemokine-mediated signaling pathway	11/1808	88/18862	0.220209	0.830018	0.787961	CCL1/PF4V1/ACKR4/XCL2/GPR17/ACKR3/SLIT2/CXCL3/CXCR6/GPR35/CCR10	11
BP	GO:0007179	transforming growth factor beta receptor signaling pathway	23/1808	202/18862	0.221276	0.833463	0.791231	ITGA3/LTBP4/TGFB1/ASPN/ENG/ONECUT2/GDF5/WFIKKN1/MEN1/LRRC32/MSTN/TGFB1I1/FOXH1/TGFBR2/HPGD/CITED2/COL1A2/SOX11/CAV3/BCL9L/SPRED3/ADAMTSL2/MIR17HG	23
BP	GO:0001569	branching involved in blood vessel morphogenesis	5/1808	34/18862	0.22275	0.833463	0.791231	NFATC4/ENG/KDR/TGFBR2/TBX20	5
BP	GO:0009649	entrainment of circadian clock	5/1808	34/18862	0.22275	0.833463	0.791231	CRTC1/RBM4B/PER1/FBXL6/MTA1	5
BP	GO:0010614	negative regulation of cardiac muscle hypertrophy	5/1808	34/18862	0.22275	0.833463	0.791231	FOXO1/TRIM63/CAV3/MIR25/MIR199A1	5
BP	GO:0014904	myotube cell development	5/1808	34/18862	0.22275	0.833463	0.791231	IGF1/HDAC4/LMOD3/MYORG/DNER	5
BP	GO:0036314	response to sterol	5/1808	34/18862	0.22275	0.833463	0.791231	F7/RORA/TGFB1/ABCA2/TGFBR2	5
BP	GO:0042491	inner ear auditory receptor cell differentiation	5/1808	34/18862	0.22275	0.833463	0.791231	USH1C/WHRN/PDZD7/HES5/DLL1	5
BP	GO:0044060	regulation of endocrine process	5/1808	34/18862	0.22275	0.833463	0.791231	INHA/INHBB/UCN/OR51E2/C1QTNF1	5
BP	GO:0051085	chaperone cofactor-dependent protein refolding	5/1808	34/18862	0.22275	0.833463	0.791231	HSPH1/SDF2L1/DNAJB1/DNAJB5/HSPA6	5
BP	GO:0060306	regulation of membrane repolarization	5/1808	34/18862	0.22275	0.833463	0.791231	CACNA1D/CACNB3/NPPA/CAV3/FLNA	5
BP	GO:1904031	positive regulation of cyclin-dependent protein kinase activity	5/1808	34/18862	0.22275	0.833463	0.791231	PKD1/MAPRE3/PDGFB/TTBK1/CDK5R1	5
BP	GO:0001776	leukocyte homeostasis	10/1808	79/18862	0.222933	0.833594	0.791355	MEF2C/CORO1A/FOXN1/NCKAP1L/TSC22D3/LMO1/HCAR2/PDE4B/MIR17HG/TNFRSF13B	10
BP	GO:0001822	kidney development	31/1808	280/18862	0.223425	0.834882	0.792579	ITGA3/PROM1/PKD1/JMJD6/PAX2/COL4A4/MEF2C/WNT11/PDGFB/CALB1/BICC1/BMP4/WNK4/HOXD11/LAMA5/RGN/SLC34A1/WNT2B/SULF1/FRAS1/OSR1/SLIT2/ADAMTS16/PTPRO/IL6R/HPGD/SIX2/LAMB2/SOX11/HES5/DLL1	31
BP	GO:0046632	alpha-beta T cell differentiation	13/1808	107/18862	0.223815	0.835784	0.793435	RORA/IL4R/IL12B/ZAP70/PLA2G2D/NCKAP1L/IRF4/NFKBIZ/IL6R/TGFBR2/NFKBID/SOCS1/ENTPD7	13
BP	GO:0001764	neuron migration	17/1808	145/18862	0.225371	0.840229	0.797655	ARX/ITGA3/MEF2C/SATB2/FEZF1/ACAP3/ASCL1/CELSR2/GFRA3/GNRH1/DRD2/DISC1/NKX6-1/TBX20/CDK5R1/DNER/FLNA	17
BP	GO:0048284	organelle fusion	17/1808	145/18862	0.225371	0.840229	0.797655	SOX30/STX1B/CORO1A/GRIK5/STX1A/ENO3/TMEM175/PLA2G5/VAMP1/CPLX2/MIGA2/PID1/PRRT2/TSNARE1/PRKN/FER1L5/PCDHGA3	17
BP	GO:0009755	hormone-mediated signaling pathway	22/1808	193/18862	0.225897	0.840229	0.797655	CALCOCO1/ASIP/RHOXF1/GHRHR/ARID1A/BMP4/NR1D1/SLC27A1/SSTR1/FOXH1/OR51E2/TRIM68/KMT2D/NR0B1/TRH/RARG/UCN3/PER1/SRARP/CGB7/RXRB/EGLN2	22
BP	GO:0006458	'de novo' protein folding	6/1808	43/18862	0.226549	0.840229	0.797655	HSPH1/SDF2L1/DNAJB1/DNAJB5/HSPA6/ENTPD5	6
BP	GO:0016339	calcium-dependent cell-cell adhesion via plasma membrane cell adhesion molecules	6/1808	43/18862	0.226549	0.840229	0.797655	CDH17/PCDHB4/PCDHB6/PCDH12/CDH11/PCDHB11	6
BP	GO:0021517	ventral spinal cord development	6/1808	43/18862	0.226549	0.840229	0.797655	LHX4/NKX2-2/HOXD10/ASCL1/ISL2/TBX20	6
BP	GO:0022602	ovulation cycle process	6/1808	43/18862	0.226549	0.840229	0.797655	PTPRN/AMH/MSTN/SLIT2/PAM/FZD4	6
BP	GO:0046677	response to antibiotic	6/1808	43/18862	0.226549	0.840229	0.797655	MEF2C/SLC9A1/HYAL1/AOC3/KDM6B/CRIP1	6
BP	GO:0090311	regulation of protein deacetylation	6/1808	43/18862	0.226549	0.840229	0.797655	AKAP8L/PRKAA2/UCN/PRKD1/MAPT/SPRED3	6
BP	GO:1900744	regulation of p38MAPK cascade	6/1808	43/18862	0.226549	0.840229	0.797655	SPI1/MINK1/RELL2/PER1/CAV3/MAP3K3	6
BP	GO:0030888	regulation of B cell proliferation	8/1808	61/18862	0.226893	0.840229	0.797655	CD22/MEF2C/IL7/NCKAP1L/INPP5D/MZB1/TLR9/TNFRSF13B	8
BP	GO:0035036	sperm-egg recognition	8/1808	61/18862	0.226893	0.840229	0.797655	CATSPERG/PCSK4/CATSPERB/ADAM21/ZP1/CATSPER3/CATSPER2/GLIPR1L2	8
BP	GO:0018108	peptidyl-tyrosine phosphorylation	40/1808	369/18862	0.227169	0.840229	0.797655	CLK1/IGF1/TNK2/LTK/PPP2R5B/TXK/PDGFB/GATA1/IL7/TGFB1/EPHB6/TESK1/HPX/CLK4/THBS4/IL12B/CBLB/ZAP70/SRMS/KDR/EPO/CD36/ENPP2/CBLC/TTBK1/CTF1/TTN/TNFRSF14/ZFYVE28/IL6R/ADORA1/CSPG4/CLK2/AATK/CSF1R/SOCS1/NTF3/HES5/NTRK1/MIR106B	40
BP	GO:0021761	limbic system development	12/1808	98/18862	0.227538	0.840229	0.797655	CDK6/EZH1/DLX2/PLXNA3/KDM6B/BCAN/ANXA3/DRD2/NR0B1/PTEN/HAP1/CDK5R1	12
BP	GO:0001658	branching involved in ureteric bud morphogenesis	7/1808	52/18862	0.22754	0.840229	0.797655	PAX2/BMP4/HOXD11/LAMA5/WNT2B/ADAMTS16/SIX2	7
BP	GO:0061614	pri-miRNA transcription by RNA polymerase II	7/1808	52/18862	0.22754	0.840229	0.797655	SPI1/HDAC4/PDGFB/NFATC4/TGFB1/BMP4/PRL	7
BP	GO:0071827	plasma lipoprotein particle organization	7/1808	52/18862	0.22754	0.840229	0.797655	ABCA7/ZDHHC8/PLAGL2/PLA2G5/PLA2G2A/PLA2G2E/LCAT	7
[truncated: 855 more rows]

## Sheet: DatasetS3C 
DatasetS3C: Programs downregulated by SR8278 treatment in LuCaP35ENZR tumors
ONTOLOGY	ID	Description	GeneRatio	BgRatio	pvalue	p.adjust	qvalue	geneID	Count
[truncated: 3,284 more rows]

## Sheet: DatasetS3D
DatasetS3D: RNA-seq for LuCaP173.1 tumors treated with 20 mg/kg SR8278 (i.p.)
symbol	Vehicle-rep1	Vehicle-rep2	Vehicle-rep3	SR8278-rep1	SR8278-rep2
[truncated: 52,094 more rows]

[truncated: 1 more sheets: DatasetS3E]
